# Supplementary material for: A mouse tissue transcription factor atlas
Source: Nat Commun. 2017 Apr 21;8:15089. doi: 10.1038/ncomms15089 (PMC5413951; doi:10.1038/ncomms15089)
Supplement: Supplementary Data 1 — TFs identified in 32 mouse tissues and cumulative distribution. Related to Figure 2. [file ncomms15089-s2.xlsx]

## Sheet: Table S1 legend
Supplementary Data 1. TFs identified in 32 mouse tissues and cumulative distribution. Related to Figure 2.
(A) TF DNA-binding abilities in the NEs of 24 adult tissues and 8 fetal tissues; 3-5 biological repeats were performed for each adult tissue, for a total of 92 samples.
(B) Number of TFs in 24 adult tissues and 8 fetal tissues.
(C) All TFs in our dataset annotated by the domains they contained.
(D) Cumulative protein mass from highest to lowest abundance in the TFs in 24 adult tissues.
(E) Comparison with previous profling data
(F) Tissue "important" TFs and supported literatures
(G) Transcripioanl co-regulators in 32 mouse tissues
(H) DNA binding proteins in 32 mouse tissues
(I) catTFRE sequence

## Sheet: allTFs
GeneSymbol	X82229_MEF	X81581_fBrain_18.5	X81224_Mfetalbrain_13.5	X81503_Fetal_Liver_13.5days	X81504_Fetal_Liver_18.5days	X81500_1.5days_placenta_uterus	X81501_Fetal_6.5days	X81505_Fetal_Placenta_18.5days	X81258_mBrain	X81262_mBrain	X81320_mBrain	X81893_Eye	X82185_Eye	X81434_EYE	X81710_Eye	X81915_WAT	X81435_WAT	X81716_WAT	X83846_Liver	X83952_Liver	X83953_Liver	X82186_Lung	X81806_Lung	X81437_Lung	X81818_Pancreas	X81785_Pancreas	X81890_Pancreas	X81894_Testis	X81837_Testis	X81438_Testis	X81888_Spinal.cord	X82326_Spinal.cord	X82218_Spinal.cord	X81439_Spinal.cord	X81713_Spinal.cord	X82166_Thymus	X81860_Thymus	X81788_Thymus	X81440_Thymus	X83843_Thyroid	X83844_Thyroid	X83845_Thyroid	X81892_Adrenal_gland	X81835_Adrenal_gland	X81787_Adrenal.gland	X81441_Adrenal.gland	X81711_Adrenal.gland	X82294_BAT	X82216_BAT
0610010K14Rik	3.84937e-07	1.23147e-06	6.92544e-05	4.61914e-06	NA	NA	NA	NA	6.41498e-05	5.09766e-05	1.50387e-05	4.58729e-05	0.000115542	3.13566e-06	7.8771e-06	NA	5.88388e-07	2.49729e-06	NA	NA	8.69652e-07	5.33007e-06	2.58579e-05	NA	NA	NA	NA	1.43239e-05	4.10014e-06	1.78391e-05	6.74822e-07	3.82188e-06	8.45538e-06	NA	1.51486e-05	6.06948e-05	5.28025e-06	4.01449e-06	3.8484e-06	NA	NA	NA	4.27187e-06	9.56758e-07	9.2317e-06	1.47223e-06	1.4476e-05	1.79461e-05	4.86325e-06
Adnp	3.65802e-08	NA	1.51572e-05	NA	NA	1.41992e-06	NA	NA	0.000123201	1.43219e-05	5.92251e-06	6.86454e-07	9.99638e-08	1.43065e-05	NA	NA	NA	5.74671e-08	NA	NA	NA	1.34539e-07	3.31308e-06	NA	1.1577e-08	4.44452e-09	2.6769e-08	3.83809e-05	1.04833e-05	6.84136e-06	6.94597e-07	6.73938e-07	4.75946e-08	NA	NA	1.32327e-05	4.14636e-07	7.01766e-07	4.24416e-06	NA	NA	NA	2.02065e-07	3.23974e-07	NA	1.07062e-05	2.56176e-06	1.88255e-08	NA
Aebp1	5.57943e-07	NA	NA	2.45029e-07	NA	1.46784e-07	8.64931e-08	2.77446e-08	NA	2.65479e-07	NA	6.89126e-05	6.11893e-05	3.89945e-06	6.52647e-06	5.13088e-05	6.54735e-06	2.25566e-05	NA	NA	NA	5.00113e-07	4.19746e-06	2.27315e-08	1.38172e-06	2.78778e-07	1.21961e-07	3.32943e-06	1.85011e-05	1.58063e-06	1.00479e-05	6.23641e-06	6.23997e-07	2.04172e-07	1.89963e-06	NA	1.1256e-07	1.70043e-06	7.62464e-09	NA	4.44276e-07	1.58415e-07	3.53339e-05	1.18874e-05	2.31888e-05	1.26302e-05	8.00367e-05	2.19625e-05	8.42691e-06
Aebp2	NA	NA	NA	NA	NA	NA	NA	NA	NA	NA	NA	NA	NA	NA	NA	NA	NA	NA	NA	NA	NA	NA	NA	NA	NA	NA	NA	NA	NA	NA	NA	NA	NA	NA	NA	NA	NA	NA	3.42782e-08	NA	NA	NA	NA	NA	NA	NA	NA	NA	NA
Ahctf1	1.77992e-06	NA	7.43644e-05	2.61724e-06	4.84027e-08	NA	4.12563e-08	7.89612e-07	6.39158e-06	6.45233e-06	1.07451e-05	3.53996e-06	1.25347e-05	4.75001e-06	2.3347e-06	1.22819e-05	4.52733e-06	5.50121e-06	2.19739e-07	3.57261e-07	5.22732e-07	7.61284e-06	1.57785e-07	1.59351e-07	1.97317e-07	1.90446e-07	1.98888e-06	7.81753e-06	1.01323e-05	2.73707e-06	2.79404e-06	4.96341e-06	1.87607e-05	2.23987e-06	4.13862e-07	5.32369e-08	NA	9.54996e-09	5.39718e-07	NA	NA	NA	8.14083e-07	6.2115e-06	4.83353e-06	1.17176e-06	1.08077e-05	5.80592e-07	1.79077e-06
Ahr	1.63651e-07	NA	NA	NA	NA	NA	NA	NA	NA	NA	NA	NA	NA	NA	NA	NA	NA	NA	NA	NA	NA	NA	3.41887e-07	4.83562e-08	NA	NA	NA	NA	NA	NA	NA	NA	NA	NA	NA	NA	NA	NA	NA	NA	NA	NA	NA	NA	NA	NA	NA	NA	NA
Ahrr	NA	NA	NA	NA	NA	NA	NA	NA	NA	NA	NA	NA	NA	NA	NA	NA	NA	NA	NA	NA	NA	NA	NA	NA	NA	NA	NA	NA	NA	NA	NA	NA	NA	NA	NA	NA	NA	NA	NA	NA	NA	NA	NA	NA	NA	NA	NA	NA	NA
Alx1	1.69208e-05	NA	NA	NA	NA	NA	NA	NA	NA	NA	NA	NA	NA	NA	NA	NA	NA	NA	NA	NA	NA	NA	NA	NA	NA	NA	NA	NA	NA	NA	NA	NA	NA	NA	NA	NA	NA	NA	NA	NA	NA	NA	NA	NA	NA	NA	NA	NA	NA
Alx3	1.92808e-05	NA	NA	NA	NA	NA	NA	NA	NA	NA	NA	NA	NA	NA	NA	NA	NA	NA	NA	NA	NA	NA	NA	NA	NA	NA	NA	NA	NA	NA	NA	NA	NA	NA	NA	NA	NA	NA	NA	NA	NA	NA	NA	NA	NA	NA	NA	NA	NA
Alx4	2.71364e-05	4.36058e-05	NA	NA	NA	NA	NA	NA	NA	NA	NA	8.37659e-05	0.000113912	6.35277e-05	8.92547e-05	NA	NA	NA	8.79264e-07	7.67305e-07	NA	NA	NA	NA	NA	NA	NA	NA	NA	NA	NA	NA	NA	NA	NA	NA	NA	NA	NA	NA	NA	NA	NA	3.9157e-06	NA	NA	NA	NA	NA
Ar	NA	NA	NA	NA	NA	NA	NA	NA	NA	NA	NA	NA	NA	NA	NA	5.59571e-07	1.66581e-06	6.56835e-07	NA	NA	NA	NA	NA	NA	NA	NA	NA	3.18736e-07	2.54501e-07	4.58297e-07	NA	NA	NA	NA	NA	NA	NA	NA	NA	3.3151e-06	6.90647e-06	7.98943e-06	NA	4.10365e-07	8.84964e-08	2.87078e-07	NA	NA	NA
Arid1a	3.14497e-07	4.75813e-07	2.30441e-05	1.18032e-05	NA	9.36394e-08	6.80471e-07	1.7565e-07	0.000152906	4.50656e-06	3.72732e-06	3.66431e-05	6.57543e-06	4.69288e-06	5.36613e-06	NA	5.33553e-07	9.91507e-07	8.79893e-07	1.52033e-06	2.75352e-06	1.55357e-07	2.44498e-07	NA	3.53924e-07	6.20597e-08	NA	2.95251e-05	1.72896e-05	2.01957e-06	1.11414e-05	1.1574e-05	1.1852e-06	3.34474e-07	2.00268e-06	4.32198e-05	4.3507e-06	2.93374e-05	1.38663e-06	6.65574e-06	1.96064e-05	1.34344e-05	1.00908e-05	1.74001e-05	8.42982e-06	1.30939e-05	9.46381e-06	9.32688e-07	1.68461e-06
Arid1b	3.17736e-08	NA	2.35447e-06	NA	NA	NA	NA	NA	4.20007e-05	9.15273e-07	3.31749e-07	2.73132e-06	1.48131e-06	1.05766e-06	4.72224e-07	1.04036e-07	8.63304e-08	1.52541e-07	1.90851e-07	2.28706e-06	1.98264e-06	NA	NA	NA	8.13358e-08	NA	NA	NA	4.70372e-07	4.47494e-08	1.07942e-06	1.05272e-06	7.73519e-08	NA	1.03637e-07	4.72228e-07	NA	7.03653e-07	2.05599e-08	NA	NA	NA	1.00496e-06	2.03983e-06	8.04132e-07	2.0842e-06	1.5886e-06	3.9649e-07	1.43652e-06
Arid2	1.47101e-07	NA	1.29349e-06	2.58025e-07	NA	NA	NA	NA	NA	1.30436e-06	NA	6.23375e-07	1.39911e-06	NA	NA	NA	NA	8.04777e-08	3.17873e-08	6.94083e-08	2.38297e-07	7.59155e-08	NA	NA	3.27265e-08	NA	NA	1.29702e-05	1.09483e-05	7.52618e-07	2.47327e-07	1.67479e-06	5.44801e-07	NA	5.22378e-07	1.00446e-07	1.70124e-07	NA	1.74849e-07	NA	NA	NA	NA	3.53393e-07	3.08092e-07	NA	1.23939e-06	3.99798e-08	1.82078e-07
Arid3a	NA	5.77385e-07	NA	4.96039e-05	NA	NA	5.78726e-05	6.69713e-06	NA	NA	NA	7.85773e-06	4.89222e-06	3.15719e-07	1.64819e-06	NA	NA	NA	NA	NA	NA	4.84677e-07	NA	NA	NA	NA	NA	0.000553759	0.000218715	0.000272966	NA	9.16022e-08	NA	NA	NA	3.00617e-05	NA	2.00723e-07	NA	NA	NA	NA	NA	NA	NA	NA	NA	NA	NA
Arid3c	NA	NA	NA	NA	NA	NA	NA	NA	NA	NA	NA	NA	NA	NA	NA	NA	NA	NA	NA	NA	NA	NA	NA	NA	NA	NA	NA	NA	NA	NA	NA	NA	NA	NA	NA	NA	NA	NA	NA	NA	NA	NA	NA	NA	NA	NA	NA	NA	NA
Arid5a	NA	NA	NA	NA	NA	NA	NA	NA	NA	NA	NA	NA	NA	NA	NA	NA	NA	NA	NA	NA	NA	NA	NA	NA	NA	NA	NA	NA	NA	NA	NA	NA	NA	NA	NA	6.27372e-07	NA	NA	NA	NA	NA	NA	NA	NA	NA	NA	NA	NA	NA
Arid5b	6.92621e-06	NA	NA	NA	8.73918e-08	NA	NA	1.39069e-07	NA	NA	NA	5.21046e-07	2.0705e-07	1.95064e-08	1.31324e-07	NA	NA	9.50259e-08	2.66321e-07	6.44055e-07	7.02826e-07	1.7996e-08	NA	NA	NA	NA	2.31259e-08	8.17005e-07	NA	NA	NA	NA	NA	NA	NA	NA	NA	NA	NA	2.66933e-06	7.49943e-06	5.31545e-06	NA	NA	NA	NA	NA	9.29982e-07	4.21757e-07
Arnt	3.38548e-07	8.01e-06	0.000107554	3.70446e-05	3.55478e-05	3.78387e-08	6.87761e-06	1.96717e-06	2.96382e-05	1.05116e-06	2.97412e-07	5.3634e-05	6.75714e-05	7.30077e-06	8.81582e-06	NA	NA	3.25944e-07	4.50561e-07	5.82627e-07	2.70536e-06	4.5469e-07	3.19933e-07	8.53752e-08	NA	NA	8.53354e-08	2.00891e-06	NA	1.89857e-06	NA	NA	NA	4.20918e-07	5.18688e-08	2.83491e-06	1.73156e-07	3.29193e-07	1.25416e-07	NA	NA	NA	3.45987e-07	NA	NA	NA	NA	1.74748e-07	8.82775e-08
Arnt2	8.24908e-07	0.000354364	0.000302581	NA	NA	NA	NA	NA	0.000408994	2.38726e-05	2.63648e-05	1.16433e-05	3.05341e-06	2.74233e-07	9.11562e-07	NA	NA	NA	NA	NA	NA	NA	NA	NA	NA	NA	NA	NA	NA	NA	3.49327e-05	3.55425e-05	1.81893e-05	7.92194e-06	1.49637e-06	NA	NA	NA	NA	NA	NA	NA	NA	NA	NA	NA	8.36167e-08	NA	NA
Arntl	3.70666e-06	1.3085e-05	1.29366e-05	1.27282e-05	4.43391e-05	1.04022e-05	2.67589e-05	1.22463e-05	0.000297448	0.000101205	0.000135782	0.000798596	0.000689478	0.000145427	0.000173271	6.69885e-05	5.35804e-06	0.000108122	7.56041e-05	0.000185302	0.000153293	9.97602e-05	7.24985e-05	1.521e-05	3.37074e-05	2.34379e-05	0.000127574	0.00024453	9.08226e-05	0.000115793	3.16356e-05	2.33641e-05	1.76386e-05	8.40482e-06	7.55812e-07	9.10167e-06	8.58927e-06	2.13609e-06	1.75627e-06	0.000121512	0.000207861	0.000209255	0.000213081	5.58057e-05	6.76745e-05	3.13066e-05	6.48421e-05	0.000134476	0.000102656
Arntl2	NA	NA	NA	NA	NA	NA	NA	NA	NA	NA	NA	NA	NA	NA	NA	NA	NA	NA	NA	NA	NA	NA	NA	NA	NA	NA	NA	NA	NA	NA	NA	2.56264e-07	NA	NA	NA	NA	NA	NA	NA	NA	NA	NA	NA	NA	NA	NA	NA	NA	NA
Arx	NA	3.22612e-05	NA	NA	NA	NA	NA	NA	NA	NA	NA	NA	NA	NA	NA	NA	NA	NA	NA	NA	NA	NA	NA	NA	NA	1.59207e-06	NA	NA	NA	NA	NA	NA	NA	NA	NA	NA	NA	NA	NA	NA	NA	NA	NA	NA	NA	NA	NA	NA	NA
Ascl1	NA	1.67876e-05	1.34332e-06	NA	NA	NA	NA	NA	NA	NA	NA	NA	NA	NA	NA	NA	NA	NA	NA	NA	NA	NA	NA	NA	NA	NA	NA	NA	NA	NA	NA	NA	NA	NA	NA	4.52668e-07	NA	NA	NA	NA	NA	NA	NA	NA	NA	NA	NA	NA	NA
Ascl2	NA	NA	NA	NA	NA	NA	1.39109e-07	NA	NA	NA	NA	NA	NA	NA	NA	NA	NA	NA	NA	NA	NA	NA	NA	NA	NA	NA	NA	NA	NA	NA	NA	NA	NA	NA	NA	NA	NA	NA	NA	NA	NA	NA	NA	NA	NA	NA	NA	NA	NA
Ascl3	NA	NA	NA	NA	NA	NA	NA	NA	NA	NA	NA	NA	NA	NA	NA	NA	NA	NA	NA	NA	NA	NA	NA	NA	NA	NA	NA	NA	NA	NA	NA	NA	NA	NA	NA	NA	NA	NA	NA	NA	NA	NA	NA	NA	NA	NA	NA	NA	NA
Atf1	2.59487e-07	7.52026e-05	3.61295e-05	8.86192e-05	NA	NA	NA	NA	0.000510079	NA	NA	NA	9.05569e-05	4.04271e-05	0.000152001	NA	7.8265e-06	NA	NA	NA	NA	NA	NA	NA	NA	NA	3.06896e-05	6.37109e-05	NA	2.72148e-06	NA	4.54276e-05	NA	NA	NA	0.000188206	NA	2.07461e-05	NA	NA	NA	NA	NA	NA	NA	NA	NA	4.55725e-05	NA
Atf2	NA	NA	NA	NA	1.43371e-06	NA	NA	NA	NA	1.65089e-07	NA	4.2768e-07	NA	NA	NA	NA	NA	NA	4.65087e-08	4.28826e-07	2.89583e-06	NA	NA	NA	1.24518e-06	2.11528e-07	NA	NA	NA	NA	NA	NA	NA	NA	NA	NA	NA	NA	NA	NA	NA	NA	1.48598e-07	1.19271e-07	NA	NA	1.49484e-07	NA	8.5617e-06
Atf3	NA	NA	NA	NA	NA	NA	NA	NA	NA	NA	NA	NA	NA	NA	NA	NA	NA	NA	NA	NA	NA	NA	NA	NA	NA	NA	NA	NA	NA	NA	NA	NA	NA	NA	NA	NA	NA	NA	NA	NA	NA	NA	NA	NA	NA	NA	7.75584e-07	NA	NA
Atf4	NA	NA	NA	NA	NA	NA	NA	NA	NA	NA	NA	NA	3.02534e-07	NA	NA	NA	NA	NA	4.77024e-09	1.53554e-08	NA	2.01475e-07	NA	NA	7.43993e-08	NA	6.93957e-07	NA	NA	NA	NA	NA	NA	NA	NA	NA	NA	NA	NA	NA	NA	NA	NA	NA	NA	NA	NA	5.2323e-07	NA
Atf6	NA	NA	NA	3.75414e-08	NA	NA	NA	NA	NA	NA	NA	NA	NA	NA	NA	NA	NA	NA	NA	NA	NA	NA	NA	NA	7.31056e-09	NA	NA	NA	NA	NA	NA	NA	NA	NA	NA	NA	NA	NA	NA	NA	NA	NA	NA	NA	NA	NA	NA	NA	NA
Atf7	4.33566e-06	2.13554e-06	6.65706e-06	NA	NA	NA	NA	NA	0.000138694	NA	NA	1.30351e-06	3.84501e-06	NA	1.29621e-06	NA	NA	NA	5.43708e-08	4.26525e-07	2.51424e-06	NA	NA	NA	1.41157e-07	NA	1.17787e-06	1.15542e-05	4.8873e-07	NA	7.97241e-07	4.90192e-06	4.39105e-07	NA	NA	1.95003e-06	NA	1.07086e-06	NA	NA	NA	NA	NA	7.44085e-08	NA	1.00067e-07	NA	1.90791e-05	9.69829e-06
Atmin	NA	NA	NA	NA	NA	NA	NA	NA	NA	NA	NA	NA	NA	NA	NA	NA	NA	NA	NA	NA	NA	NA	NA	NA	NA	NA	NA	NA	NA	NA	NA	NA	NA	NA	NA	NA	NA	NA	NA	NA	NA	NA	NA	NA	5.97199e-07	NA	NA	NA	NA
Atoh1	2.92509e-07	1.03241e-06	NA	NA	NA	NA	NA	NA	NA	5.49558e-06	NA	6.98962e-06	NA	NA	NA	NA	NA	NA	NA	NA	NA	NA	NA	NA	NA	NA	1.32146e-06	5.73083e-06	NA	NA	NA	NA	NA	NA	NA	NA	NA	NA	NA	NA	NA	3.39768e-06	NA	2.58116e-06	NA	NA	NA	NA	NA
Atoh8	NA	NA	NA	NA	NA	NA	NA	NA	NA	NA	NA	NA	NA	NA	NA	NA	NA	NA	NA	NA	2.16099e-07	NA	NA	NA	NA	NA	NA	NA	NA	NA	NA	NA	NA	NA	NA	NA	NA	NA	NA	NA	NA	NA	NA	NA	NA	NA	NA	NA	NA
Bach1	3.89235e-07	NA	NA	NA	NA	NA	NA	NA	1.20323e-05	NA	NA	NA	NA	NA	NA	NA	NA	NA	NA	NA	NA	NA	NA	NA	NA	NA	2.46993e-07	NA	NA	NA	NA	NA	NA	NA	NA	NA	NA	2.9237e-08	NA	NA	NA	NA	NA	1.64851e-06	6.04739e-07	NA	NA	NA	NA
Bach2	NA	NA	7.16144e-08	NA	NA	NA	NA	NA	4.66726e-06	NA	NA	NA	NA	NA	NA	NA	NA	NA	NA	NA	NA	NA	NA	NA	NA	NA	NA	NA	NA	NA	NA	NA	NA	NA	NA	NA	NA	NA	NA	NA	NA	NA	NA	NA	NA	NA	NA	NA	NA
Barhl1	NA	2.86628e-06	NA	NA	NA	NA	NA	NA	NA	NA	NA	NA	NA	NA	NA	NA	NA	NA	NA	NA	NA	NA	NA	NA	NA	NA	NA	NA	NA	NA	NA	NA	NA	NA	NA	NA	NA	NA	NA	NA	NA	NA	NA	NA	NA	NA	NA	NA	NA
Barhl2	NA	1.16867e-05	NA	NA	NA	NA	NA	NA	NA	6.80489e-07	NA	2.51892e-06	2.68476e-05	NA	1.13259e-05	NA	NA	NA	NA	NA	NA	NA	NA	NA	NA	NA	NA	NA	NA	NA	NA	NA	NA	NA	NA	NA	NA	NA	NA	NA	NA	NA	NA	NA	NA	NA	NA	NA	NA
Barx1	5.9571e-08	NA	NA	NA	NA	NA	NA	NA	NA	NA	NA	NA	NA	NA	NA	NA	NA	NA	NA	NA	NA	NA	NA	NA	NA	1.15846e-08	NA	NA	NA	NA	NA	NA	NA	NA	NA	NA	NA	NA	NA	7.1726e-08	3.50509e-06	NA	NA	NA	NA	NA	NA	NA	NA
Barx2	NA	NA	NA	NA	NA	NA	NA	NA	NA	NA	NA	1.7778e-06	7.49387e-07	NA	2.89223e-06	NA	NA	NA	NA	NA	NA	NA	NA	NA	NA	NA	NA	NA	NA	NA	NA	NA	NA	NA	NA	NA	NA	NA	NA	3.28869e-06	9.66143e-06	1.37551e-05	NA	NA	NA	NA	NA	NA	NA
Batf	NA	NA	NA	NA	NA	NA	8.718e-07	NA	NA	NA	NA	NA	NA	NA	NA	NA	NA	NA	NA	NA	NA	NA	NA	NA	NA	NA	NA	NA	NA	NA	NA	NA	NA	NA	NA	1.05649e-05	NA	1.78627e-06	1.43191e-07	NA	NA	NA	NA	NA	NA	NA	NA	NA	NA
Batf3	NA	NA	1.84421e-07	NA	NA	NA	NA	NA	NA	NA	NA	NA	NA	NA	NA	NA	3.06396e-07	NA	NA	NA	NA	1.20685e-05	NA	NA	NA	NA	NA	NA	NA	NA	NA	NA	NA	NA	NA	5.65611e-07	NA	1.41305e-06	NA	NA	NA	NA	NA	NA	NA	NA	NA	NA	NA
Baz2a	NA	NA	1.74196e-07	2.36763e-07	1.00208e-07	NA	NA	2.22873e-08	NA	1.03974e-07	NA	5.8304e-07	7.10482e-07	NA	NA	1.95479e-07	NA	5.48719e-07	2.57752e-07	1.65406e-06	1.61246e-06	6.49773e-07	8.84127e-07	NA	2.11609e-06	1.29123e-06	1.23403e-06	6.8721e-06	1.09357e-05	4.18887e-06	NA	NA	1.13498e-07	NA	3.21468e-08	NA	5.09386e-07	NA	2.28878e-08	1.22686e-06	4.49453e-06	2.78192e-06	1.67437e-08	NA	NA	NA	1.21166e-06	NA	NA
Baz2b	6.81704e-07	NA	5.16593e-06	2.6512e-06	2.36214e-06	NA	NA	NA	4.62389e-06	2.79415e-08	1.43067e-08	1.57704e-05	3.8619e-05	5.21642e-06	9.07674e-07	5.09068e-07	NA	NA	1.60941e-07	NA	9.15988e-08	1.92599e-07	7.29381e-08	NA	2.97587e-08	NA	2.53172e-06	7.66736e-08	2.71706e-07	2.00079e-07	1.09372e-06	1.29735e-06	1.42998e-06	2.55828e-08	1.76558e-08	2.17647e-06	2.02667e-07	8.8066e-08	4.37617e-09	1.37877e-05	2.79987e-05	1.08084e-05	7.3576e-08	NA	NA	NA	9.80474e-08	1.56662e-06	2.60401e-07
Bbx	NA	NA	NA	NA	NA	NA	NA	NA	NA	NA	NA	NA	NA	NA	NA	NA	NA	NA	NA	NA	NA	NA	NA	NA	2.87833e-08	NA	NA	1.5582e-06	6.21135e-06	1.52504e-06	NA	NA	NA	NA	NA	4.1885e-08	NA	NA	6.06435e-09	NA	NA	NA	NA	NA	NA	NA	2.6393e-08	NA	NA
Bcl11a	NA	0.000600442	0.000850857	NA	NA	NA	NA	NA	0.000111382	2.15928e-06	1.87194e-05	NA	NA	NA	NA	NA	NA	NA	NA	NA	NA	NA	NA	NA	NA	NA	NA	NA	NA	NA	NA	NA	NA	NA	1.02536e-07	5.66866e-07	NA	NA	NA	NA	NA	NA	NA	NA	NA	NA	7.09997e-07	NA	NA
Bcl11b	NA	9.77862e-06	0.000159296	NA	1.79922e-08	NA	NA	NA	4.99578e-05	9.04741e-07	1.21942e-06	NA	NA	NA	4.21238e-08	NA	NA	NA	NA	NA	NA	NA	NA	NA	NA	NA	NA	NA	NA	NA	NA	NA	NA	NA	NA	0.00131356	6.46178e-05	2.12283e-05	1.07646e-05	NA	NA	NA	NA	NA	NA	NA	NA	NA	NA
Bcl6	NA	NA	NA	NA	NA	NA	NA	NA	NA	NA	NA	NA	NA	NA	NA	NA	NA	NA	NA	NA	NA	NA	NA	NA	NA	NA	NA	NA	NA	NA	NA	NA	NA	NA	NA	1.79094e-05	NA	NA	NA	NA	NA	NA	NA	NA	NA	NA	NA	5.09687e-06	NA
Bcl6b	1.92721e-05	NA	NA	NA	NA	2.06147e-07	4.03105e-06	4.81103e-08	NA	NA	NA	NA	NA	NA	NA	NA	NA	NA	4.38719e-08	5.77648e-08	1.14469e-08	NA	NA	NA	NA	NA	NA	NA	NA	NA	NA	NA	NA	NA	NA	NA	NA	8.94705e-08	NA	NA	1.75639e-07	NA	NA	NA	NA	NA	NA	NA	NA
Bdp1	NA	NA	NA	NA	NA	4.0963e-08	NA	NA	NA	NA	NA	NA	NA	NA	NA	NA	NA	NA	NA	NA	NA	NA	NA	NA	NA	NA	NA	NA	NA	NA	NA	NA	NA	NA	NA	NA	NA	NA	NA	NA	NA	NA	NA	NA	NA	NA	NA	NA	NA
Bhlha15	NA	NA	NA	NA	9.96392e-06	NA	2.22493e-06	6.64698e-07	NA	NA	NA	NA	NA	NA	NA	NA	9.26915e-06	NA	NA	NA	NA	NA	NA	9.6808e-08	0.000123095	0.000729797	0.0022608	NA	NA	NA	2.61535e-07	NA	NA	NA	NA	8.55576e-07	NA	NA	NA	0.000193389	0.000361201	0.000772434	3.5626e-07	NA	5.39652e-07	NA	2.32297e-06	NA	NA
Bhlhe22	NA	0.000202881	9.79785e-06	NA	NA	NA	NA	NA	1.37439e-05	NA	2.20189e-07	4.86804e-06	NA	6.65605e-06	9.06356e-06	NA	NA	NA	NA	NA	NA	NA	NA	NA	4.61044e-07	NA	NA	NA	NA	NA	4.30561e-07	NA	NA	NA	NA	NA	NA	NA	NA	NA	NA	NA	NA	NA	NA	NA	NA	NA	NA
Bhlhe23	NA	NA	NA	NA	NA	NA	NA	NA	NA	NA	NA	NA	3.12764e-06	5.58096e-06	NA	NA	NA	NA	NA	NA	NA	NA	NA	NA	NA	NA	NA	NA	NA	NA	NA	NA	NA	NA	NA	NA	NA	NA	NA	NA	NA	NA	NA	NA	NA	NA	NA	NA	NA
Bhlhe40	NA	NA	NA	NA	4.32324e-06	3.53215e-08	2.4009e-06	9.88799e-07	NA	NA	NA	3.57626e-06	1.33763e-05	1.87427e-06	1.09241e-05	NA	NA	NA	2.81889e-06	1.16701e-06	3.11372e-06	2.92816e-06	NA	NA	NA	NA	NA	NA	NA	NA	NA	7.48493e-07	NA	NA	NA	2.13044e-07	NA	NA	NA	9.17956e-07	1.02422e-06	2.84375e-06	NA	NA	NA	NA	NA	NA	9.41702e-08
Bhlhe41	NA	NA	NA	NA	NA	NA	NA	6.41321e-07	NA	NA	NA	2.3544e-05	8.34169e-06	1.83381e-05	1.84044e-05	NA	NA	NA	NA	NA	NA	NA	NA	NA	NA	NA	NA	NA	NA	NA	NA	2.48861e-06	NA	NA	1.8545e-07	3.78016e-07	NA	NA	NA	NA	NA	NA	NA	NA	NA	NA	NA	NA	NA
Bnc1	NA	NA	NA	NA	NA	NA	NA	NA	NA	NA	NA	NA	NA	NA	NA	NA	NA	NA	NA	NA	NA	NA	NA	NA	NA	NA	NA	NA	NA	NA	NA	NA	NA	NA	NA	NA	NA	NA	NA	NA	NA	NA	NA	NA	NA	NA	NA	NA	NA
Bnc2	NA	NA	3.3715e-08	NA	NA	NA	NA	NA	NA	NA	NA	NA	NA	NA	NA	NA	NA	5.58451e-08	NA	NA	NA	NA	NA	NA	NA	NA	NA	NA	NA	NA	NA	NA	NA	NA	NA	NA	NA	NA	NA	NA	NA	NA	NA	NA	NA	NA	NA	NA	NA
Bptf	1.98584e-08	NA	2.10915e-06	NA	NA	NA	NA	NA	1.00423e-06	2.08584e-06	4.78691e-07	2.5696e-06	2.14391e-07	3.11009e-07	7.8051e-09	NA	2.69646e-09	NA	NA	6.8574e-09	NA	NA	3.20929e-07	5.70323e-08	NA	2.24622e-09	1.85393e-08	3.6541e-06	1.69698e-06	3.22578e-06	4.96791e-07	1.55769e-06	1.22869e-07	1.12045e-07	1.51117e-07	2.21084e-06	NA	2.40676e-07	2.05238e-07	3.11256e-09	NA	1.13861e-08	NA	2.63879e-07	NA	3.52978e-08	2.03852e-07	9.29007e-08	1.0899e-08
Bsx	NA	9.47636e-06	4.63725e-07	NA	NA	NA	NA	NA	NA	NA	NA	NA	NA	NA	NA	NA	NA	NA	NA	NA	NA	NA	NA	NA	NA	NA	NA	NA	NA	NA	NA	NA	NA	NA	NA	NA	NA	NA	NA	NA	NA	NA	NA	NA	NA	NA	NA	NA	NA
Bzw1	NA	NA	NA	NA	1.36858e-07	NA	3.12328e-08	9.53632e-08	NA	NA	NA	NA	3.2898e-07	2.09159e-07	1.69114e-06	NA	NA	NA	1.02234e-08	6.11723e-08	1.16951e-07	NA	2.26871e-07	NA	0.00023199	6.75437e-05	5.73199e-05	6.64828e-06	4.29324e-07	3.36688e-07	1.59704e-06	1.01621e-07	NA	9.96217e-07	9.04297e-08	3.1282e-07	3.90113e-06	NA	1.56013e-07	NA	NA	NA	8.10539e-07	1.23986e-07	NA	NA	8.58821e-08	6.92761e-06	1.38929e-06
Carhsp1	NA	NA	3.93322e-07	NA	NA	NA	NA	NA	NA	5.87177e-07	NA	NA	NA	NA	NA	NA	NA	NA	NA	NA	NA	4.01055e-07	3.61452e-05	NA	NA	NA	NA	NA	NA	4.7918e-07	NA	NA	7.16745e-07	NA	NA	2.60827e-07	2.01873e-06	NA	NA	NA	NA	NA	1.85298e-06	NA	NA	NA	NA	2.05973e-05	4.28221e-06
Casz1	NA	6.26018e-08	1.33672e-06	NA	NA	NA	NA	2.96968e-08	NA	NA	NA	0.000828927	0.000771347	0.000375315	0.000318131	1.0756e-07	3.77199e-07	3.53651e-07	NA	NA	1.31408e-08	7.03702e-07	1.469e-06	4.04634e-07	4.88449e-06	8.69272e-07	1.11158e-05	6.85225e-07	NA	5.04776e-07	5.22233e-07	1.32349e-06	1.40014e-06	1.4083e-07	8.4672e-09	NA	NA	NA	NA	2.13287e-05	4.84299e-05	2.78999e-05	NA	NA	NA	NA	NA	5.76681e-07	1.38561e-06
Cbfb	2.11644e-05	NA	1.2636e-06	4.61088e-05	1.16555e-06	7.82742e-07	8.43508e-05	4.46365e-06	NA	2.31528e-06	8.40285e-07	1.80131e-06	2.65022e-06	1.18945e-06	3.94239e-07	NA	1.01087e-06	2.1483e-07	9.10453e-08	3.31048e-07	3.49557e-06	7.83303e-06	8.91402e-05	1.09691e-06	NA	NA	NA	1.85171e-06	NA	1.97864e-06	NA	NA	4.98711e-06	2.28004e-07	NA	0.00127864	9.24977e-05	0.000107427	2.42455e-05	6.02094e-05	0.000155198	0.000117949	1.67549e-05	NA	2.15518e-06	5.22678e-06	6.52073e-07	1.61626e-06	3.88899e-06
Cbx2	NA	NA	NA	NA	NA	NA	NA	NA	NA	NA	NA	NA	NA	NA	NA	NA	NA	NA	NA	NA	NA	NA	NA	NA	NA	NA	NA	NA	NA	NA	NA	NA	NA	NA	NA	2.598e-07	NA	NA	1.32543e-08	NA	NA	NA	NA	NA	NA	NA	NA	NA	NA
Cdc5l	4.79255e-07	NA	1.88088e-05	1.06424e-07	7.89959e-07	4.12399e-08	4.19801e-07	3.50641e-08	1.54226e-05	7.05362e-06	8.86686e-07	7.55057e-07	1.0656e-05	8.68258e-07	1.09843e-06	NA	4.04014e-07	8.02147e-07	3.11655e-07	3.57333e-07	1.18105e-06	3.04578e-07	5.20379e-07	3.42246e-07	3.8581e-07	NA	6.34459e-06	3.6693e-06	1.45619e-06	8.95485e-07	6.97396e-06	4.95373e-06	1.38015e-06	3.42009e-07	2.40901e-06	1.18097e-06	5.36192e-06	4.73985e-07	2.99172e-06	NA	NA	NA	1.16949e-07	2.2049e-07	NA	2.34794e-07	6.71541e-06	1.15993e-06	NA
Cdx1	NA	NA	NA	NA	NA	NA	NA	NA	NA	NA	NA	NA	NA	NA	NA	NA	NA	NA	NA	NA	NA	NA	NA	NA	NA	NA	NA	NA	NA	NA	NA	NA	NA	NA	NA	2.15354e-06	NA	1.55593e-07	NA	NA	NA	NA	NA	NA	NA	NA	NA	NA	NA
Cdx2	NA	NA	NA	NA	3.11015e-07	NA	8.36995e-07	7.71448e-06	NA	NA	NA	NA	NA	NA	NA	NA	NA	NA	NA	NA	NA	NA	NA	NA	NA	NA	NA	NA	NA	NA	NA	NA	2.95351e-07	NA	NA	NA	NA	NA	NA	NA	NA	NA	NA	NA	NA	NA	NA	NA	2.71982e-06
Cebpa	NA	3.15844e-07	NA	7.12868e-05	0.000139882	1.55177e-07	6.32048e-07	3.50109e-07	NA	NA	NA	1.43193e-06	7.49356e-07	9.47809e-07	8.61338e-07	0.000109888	4.22879e-05	0.000249558	1.39025e-05	4.21375e-05	3.05761e-05	0.000328062	1.70241e-05	5.68376e-05	7.28e-07	NA	3.19251e-05	3.02807e-07	NA	NA	3.50993e-07	1.06407e-06	8.39492e-07	NA	NA	9.93005e-07	2.05836e-06	5.93627e-07	4.30669e-07	NA	NA	NA	2.31755e-05	2.86066e-05	4.66643e-05	6.57664e-07	2.13824e-05	0.000590484	3.95782e-05
Cebpb	3.95258e-07	NA	2.17992e-08	1.15558e-05	1.56306e-05	NA	6.90094e-06	8.04839e-06	NA	NA	NA	1.30103e-05	1.48109e-05	2.31609e-06	1.29606e-06	1.40707e-05	4.56477e-06	2.2099e-05	3.6801e-06	1.97872e-05	2.32356e-05	0.000265808	1.35447e-05	3.82515e-05	NA	3.60373e-07	4.23072e-06	5.54276e-07	NA	NA	2.11798e-07	4.65511e-07	1.05067e-06	3.39473e-07	NA	2.39184e-07	NA	NA	2.55899e-08	NA	NA	NA	6.66299e-05	1.40505e-05	1.15003e-05	5.82273e-06	5.95921e-05	0.000674964	0.000432711
Cebpd	2.57958e-06	NA	NA	NA	1.93611e-06	NA	6.92066e-07	1.32999e-06	NA	NA	NA	5.99977e-06	5.5963e-06	4.12836e-07	3.93906e-06	7.8109e-06	4.95146e-07	1.05361e-05	NA	6.67649e-07	NA	0.000125753	4.82942e-06	2.00863e-05	NA	NA	2.63087e-06	7.75972e-07	NA	NA	1.4865e-07	3.40635e-07	NA	3.54225e-08	7.06719e-08	NA	1.47666e-07	NA	NA	NA	NA	NA	4.61495e-06	4.8092e-07	6.42725e-07	NA	1.12685e-05	7.07748e-06	1.44171e-06
Cebpe	NA	NA	NA	1.27721e-06	4.63733e-06	NA	NA	NA	NA	NA	NA	NA	NA	NA	NA	NA	NA	NA	NA	NA	NA	6.97804e-07	NA	NA	NA	NA	NA	NA	NA	NA	NA	1.70014e-07	3.53499e-08	NA	NA	NA	NA	NA	NA	NA	NA	NA	NA	NA	NA	NA	NA	NA	NA
Cebpg	NA	9.2615e-07	2.60326e-05	2.29357e-05	2.11366e-05	4.64628e-08	9.28844e-07	5.94748e-07	2.75861e-06	2.08349e-06	NA	1.19593e-05	5.25666e-06	NA	NA	NA	2.8486e-07	NA	3.07829e-06	7.02707e-06	2.82373e-05	9.49559e-06	5.5944e-06	1.84322e-06	NA	5.01411e-07	NA	4.28601e-05	2.59947e-07	2.13497e-06	NA	NA	3.31079e-06	NA	NA	1.20058e-05	9.85837e-06	3.25087e-06	1.00788e-06	NA	NA	NA	2.20048e-06	NA	1.08702e-05	5.69622e-07	NA	5.44727e-06	5.29791e-05
Cebpz	1.47903e-07	NA	NA	2.98158e-07	2.3321e-06	NA	NA	NA	NA	NA	NA	NA	NA	NA	NA	NA	NA	NA	1.06568e-07	2.14858e-06	6.21462e-07	8.03538e-08	NA	2.23069e-08	7.32431e-07	6.80402e-07	1.39777e-06	NA	5.04591e-07	NA	NA	NA	NA	NA	NA	NA	1.28693e-06	NA	2.13568e-06	NA	NA	NA	NA	NA	1.48141e-07	NA	8.25635e-07	6.45459e-08	NA
Chd6	NA	NA	2.34034e-06	NA	NA	NA	NA	NA	NA	4.51434e-07	NA	NA	NA	NA	NA	NA	NA	NA	NA	NA	NA	NA	NA	NA	NA	NA	NA	NA	NA	NA	NA	NA	NA	NA	NA	NA	NA	NA	NA	NA	1.43997e-07	NA	NA	NA	NA	NA	NA	NA	NA
Chd7	NA	3.5407e-07	5.83858e-05	5.86261e-05	3.63786e-07	NA	7.66264e-07	1.22864e-06	1.85217e-05	4.67233e-06	1.54875e-06	6.25901e-06	4.66198e-06	9.33701e-06	2.54752e-06	NA	NA	3.77285e-08	1.99498e-07	2.21318e-07	6.96533e-07	1.26061e-07	1.16607e-07	1.13139e-09	1.27725e-07	NA	5.04386e-06	1.53712e-05	1.83703e-06	2.61826e-06	3.75744e-07	3.46855e-07	4.30445e-07	3.47249e-08	NA	1.2296e-06	NA	4.1878e-07	NA	1.03313e-07	4.18218e-08	8.64671e-08	5.75242e-08	NA	NA	NA	5.95859e-08	1.36896e-07	NA
Cic	1.20769e-08	NA	2.28601e-07	NA	NA	NA	NA	9.86998e-09	1.8433e-06	1.82209e-07	2.04404e-06	1.06089e-06	NA	9.03415e-08	5.34654e-07	NA	NA	2.48567e-08	NA	NA	NA	NA	NA	NA	NA	NA	8.29652e-08	3.26943e-06	6.20989e-08	7.10697e-09	4.41208e-07	3.73809e-07	1.31966e-07	3.13585e-08	2.37948e-07	1.45964e-05	NA	1.36239e-06	1.01476e-08	NA	NA	NA	NA	NA	NA	NA	4.63295e-07	4.96063e-07	NA
Clock	6.65508e-06	4.66357e-06	1.48563e-05	9.93906e-06	3.0817e-05	7.11262e-06	2.47875e-05	1.27656e-05	0.000267024	0.000105522	0.000136537	0.000747764	0.000652414	0.000204416	0.000148097	5.20712e-05	4.15082e-05	9.54048e-05	0.000164488	0.00014459	0.000113582	6.76306e-05	4.51687e-05	1.16073e-05	2.96687e-05	2.3544e-05	0.000163335	0.000194409	7.40743e-05	0.000124842	1.8131e-05	2.97439e-05	1.86209e-05	7.80506e-06	1.93932e-06	6.09236e-06	5.34639e-06	5.41064e-06	1.75969e-06	0.00012482	0.000406363	0.000460125	0.000137393	6.95253e-05	7.05952e-05	3.16043e-05	8.45152e-05	0.000253	0.000127106
Cramp1l	NA	NA	NA	NA	NA	NA	NA	NA	NA	NA	NA	NA	NA	NA	NA	NA	NA	NA	NA	NA	NA	NA	NA	NA	NA	NA	NA	NA	NA	NA	NA	NA	NA	NA	NA	NA	NA	NA	NA	NA	NA	NA	NA	NA	NA	NA	NA	NA	NA
Creb1	9.06682e-07	0.000568705	8.8634e-05	8.37035e-05	9.89489e-06	NA	8.13884e-07	NA	0.00156269	2.50385e-05	3.82604e-05	0.000137655	0.000270167	0.000110874	0.000362162	5.87765e-05	1.8306e-05	6.02689e-05	NA	7.60695e-06	3.17809e-06	2.52909e-05	5.58102e-06	1.03951e-06	2.43609e-06	4.21969e-06	2.07731e-05	4.59087e-05	8.86312e-06	3.00643e-06	3.20964e-05	0.000159138	5.33506e-05	5.22255e-06	1.20011e-05	0.000281991	3.39866e-05	2.89961e-05	1.84597e-05	NA	NA	NA	2.33762e-05	1.47117e-05	2.25376e-05	2.20494e-05	2.43603e-05	7.15941e-05	6.82636e-05
Creb3	NA	NA	NA	NA	NA	NA	NA	2.39017e-07	NA	NA	NA	NA	NA	NA	NA	NA	2.56082e-07	NA	NA	NA	NA	NA	NA	NA	NA	NA	NA	NA	6.40262e-07	2.5401e-06	NA	NA	NA	NA	NA	NA	NA	NA	NA	NA	NA	NA	NA	NA	NA	NA	NA	NA	NA
Creb3l1	7.40375e-07	2.17781e-07	NA	NA	NA	1.71166e-07	2.1602e-07	1.77402e-06	NA	NA	NA	NA	NA	NA	NA	NA	NA	NA	NA	NA	NA	1.63579e-06	5.20085e-08	1.22752e-07	2.77152e-07	NA	3.17407e-07	6.1668e-07	NA	NA	NA	NA	NA	NA	NA	NA	NA	NA	NA	7.87017e-06	1.25883e-05	3.7933e-05	NA	NA	NA	NA	NA	4.75988e-08	NA
Creb3l2	NA	NA	NA	NA	NA	NA	NA	3.07737e-06	NA	NA	NA	NA	NA	NA	NA	NA	9.99862e-06	NA	NA	NA	NA	2.2411e-06	1.80621e-06	NA	NA	NA	NA	NA	NA	NA	NA	NA	NA	NA	NA	NA	NA	NA	NA	NA	NA	NA	NA	NA	NA	NA	NA	NA	NA
Creb3l3	NA	NA	NA	1.81476e-07	7.63917e-06	NA	NA	NA	NA	NA	NA	NA	NA	NA	NA	NA	NA	NA	8.24072e-07	NA	NA	NA	NA	NA	NA	NA	NA	NA	NA	NA	NA	NA	NA	NA	NA	NA	NA	NA	NA	NA	NA	NA	NA	NA	NA	NA	NA	NA	NA
Creb3l4	NA	NA	NA	NA	NA	NA	NA	NA	NA	NA	NA	NA	NA	NA	NA	NA	NA	NA	NA	NA	NA	NA	NA	NA	NA	NA	NA	1.03391e-07	4.54635e-07	5.78254e-07	NA	NA	NA	NA	NA	NA	NA	NA	NA	1.08848e-06	1.17114e-06	2.29983e-06	NA	NA	NA	NA	NA	NA	NA
Creb5	NA	NA	NA	NA	NA	NA	NA	NA	NA	NA	NA	NA	NA	NA	NA	NA	NA	NA	NA	NA	NA	NA	NA	NA	NA	NA	NA	NA	NA	NA	NA	NA	NA	NA	NA	NA	NA	NA	NA	NA	NA	NA	NA	NA	NA	NA	NA	NA	NA
Crem	NA	0.00010535	NA	NA	NA	NA	NA	3.12346e-06	0.000431639	NA	NA	4.89655e-05	2.93474e-06	6.05825e-05	6.91624e-06	NA	NA	NA	NA	NA	NA	NA	NA	NA	NA	NA	8.01545e-06	0.00043839	3.43762e-05	2.52667e-05	NA	NA	NA	NA	NA	0.000103168	NA	NA	NA	2.6466e-06	1.4207e-05	2.30801e-05	NA	NA	NA	NA	1.96258e-05	6.44505e-05	6.87961e-05
Crx	NA	NA	NA	NA	NA	NA	NA	NA	NA	NA	NA	0.00447291	0.00938362	0.00837016	0.00270782	NA	5.7107e-08	NA	NA	NA	NA	3.41698e-06	NA	NA	NA	NA	NA	NA	NA	NA	NA	NA	NA	NA	NA	NA	NA	NA	NA	NA	NA	NA	NA	NA	NA	NA	1.69954e-06	NA	NA
Csde1	7.5508e-08	NA	NA	NA	NA	NA	NA	NA	NA	6.38969e-08	NA	NA	NA	NA	NA	NA	NA	NA	NA	NA	NA	4.93137e-08	2.83111e-06	3.27543e-07	7.82072e-06	7.18799e-06	4.38308e-06	3.09376e-07	4.20266e-08	1.8268e-07	2.98521e-06	3.3712e-06	2.92874e-07	5.01203e-08	7.54012e-08	7.77826e-08	NA	NA	3.28498e-07	1.06269e-07	NA	8.25811e-07	4.44634e-07	3.14837e-07	NA	3.83816e-07	8.08602e-07	9.34966e-06	8.62508e-07
Ctcf	NA	NA	1.81456e-06	4.84691e-06	3.55405e-06	1.51051e-07	1.93995e-07	7.83623e-07	3.12847e-06	2.81369e-07	NA	2.37616e-06	2.29697e-06	NA	1.47289e-06	NA	NA	NA	1.14267e-06	2.49022e-06	2.06456e-06	6.50439e-07	1.32709e-05	8.28965e-07	1.90373e-05	3.52422e-06	7.36526e-05	NA	NA	NA	1.75902e-06	2.06112e-05	6.9476e-07	8.42202e-08	2.06068e-06	0.000294011	2.32061e-05	3.14941e-05	3.9374e-05	2.03291e-06	2.43183e-05	1.21187e-05	5.89534e-08	8.68047e-08	8.14082e-07	NA	8.48809e-06	0	1.53909e-07
Ctcfl	NA	NA	NA	NA	NA	NA	NA	NA	NA	NA	NA	NA	NA	NA	NA	NA	NA	NA	2.35949e-07	NA	NA	NA	NA	NA	NA	NA	NA	NA	NA	NA	NA	NA	NA	NA	NA	NA	NA	NA	NA	5.60148e-07	NA	2.46242e-06	NA	NA	NA	NA	NA	NA	NA
Cux1	2.87162e-06	2.04729e-05	0.000256065	4.19905e-05	7.27946e-08	3.23375e-05	5.31038e-05	1.34907e-05	0.000676242	0.000139828	0.000273125	0.0009476	0.000593619	0.000191153	0.000235788	3.25147e-06	1.96509e-06	2.43665e-05	NA	NA	NA	1.0507e-06	3.25666e-05	6.26857e-07	7.4962e-07	2.84105e-07	1.48149e-05	0.000680665	0.000233038	0.000178739	6.00482e-05	2.27683e-05	1.96434e-05	7.80603e-06	3.94407e-06	0.00380684	0.000412016	0.00115893	5.97129e-05	NA	NA	NA	1.98629e-05	7.29406e-06	1.88879e-05	2.03977e-05	1.75052e-05	3.20888e-05	3.16991e-06
Cux2	NA	3.44126e-07	2.31132e-05	NA	NA	NA	NA	NA	2.75266e-05	6.8899e-06	2.20663e-05	4.25335e-05	1.94015e-05	6.54553e-06	1.08628e-05	NA	NA	NA	NA	NA	NA	5.86207e-08	NA	NA	7.30698e-08	NA	NA	4.10068e-05	NA	NA	1.35694e-06	NA	3.25457e-07	2.10078e-07	NA	6.98e-05	NA	3.13094e-05	NA	NA	NA	NA	NA	NA	NA	NA	4.49395e-07	NA	NA
D3Ertd254e	NA	NA	NA	NA	NA	NA	NA	NA	NA	NA	NA	NA	NA	NA	NA	NA	NA	NA	NA	NA	NA	NA	NA	NA	NA	NA	NA	NA	NA	NA	NA	NA	NA	NA	NA	NA	NA	6.12333e-08	NA	NA	NA	NA	NA	NA	NA	NA	NA	NA	NA
Dach1	NA	6.19842e-05	0.00010478	NA	NA	1.63131e-08	NA	NA	7.08441e-06	9.91777e-06	4.34625e-06	0.000596163	0.000354423	0.000133137	0.000126333	NA	NA	8.59956e-07	NA	NA	NA	5.01213e-06	NA	6.96814e-08	NA	NA	NA	NA	NA	NA	8.27628e-06	1.37566e-05	5.46252e-06	3.59916e-07	1.62531e-06	NA	NA	NA	NA	NA	NA	NA	NA	NA	NA	NA	1.12473e-06	2.60413e-05	NA
Dach2	NA	6.71776e-05	NA	NA	NA	NA	NA	NA	NA	NA	NA	0.000119433	0.00013832	2.79301e-05	4.25139e-05	1.09291e-06	NA	NA	NA	NA	NA	NA	NA	NA	NA	NA	NA	NA	NA	NA	NA	NA	NA	NA	NA	NA	NA	NA	NA	NA	6.82071e-07	NA	1.08881e-06	NA	NA	NA	NA	NA	NA
Dbp	NA	NA	NA	NA	NA	NA	NA	NA	3.19971e-07	3.84568e-06	1.96637e-06	8.27612e-05	3.32512e-05	5.47518e-05	3.3065e-05	0	2.91456e-07	7.09158e-07	NA	NA	NA	1.03144e-06	NA	1.10186e-06	NA	NA	NA	NA	NA	4.10109e-08	2.24307e-07	7.57108e-07	4.64965e-07	3.09155e-07	3.41762e-07	NA	7.49247e-08	NA	NA	NA	NA	NA	NA	1.22328e-07	NA	1.33933e-07	1.92526e-06	2.20384e-07	1.41097e-06
Deaf1	NA	2.561e-05	1.04163e-06	NA	NA	NA	NA	NA	NA	NA	2.14757e-07	6.21158e-05	6.47605e-05	8.5626e-06	8.11513e-05	NA	NA	1.87955e-06	NA	NA	NA	NA	NA	NA	NA	NA	9.66713e-07	1.49775e-05	NA	6.76298e-07	NA	NA	NA	6.96576e-08	NA	5.5806e-05	NA	NA	NA	NA	NA	NA	NA	NA	NA	NA	NA	5.71731e-06	NA
Dlx1	NA	0.000635517	0.000522782	NA	NA	NA	NA	NA	0.000254321	8.33916e-06	1.25501e-05	NA	NA	NA	NA	NA	NA	NA	NA	NA	NA	NA	NA	NA	NA	NA	NA	NA	NA	NA	NA	NA	NA	NA	NA	NA	NA	NA	NA	NA	NA	NA	NA	NA	NA	NA	NA	NA	NA
Dlx2	NA	NA	0.000124421	NA	NA	NA	NA	NA	NA	NA	NA	NA	NA	NA	NA	NA	NA	NA	NA	NA	NA	NA	NA	NA	NA	NA	NA	NA	NA	NA	NA	NA	NA	NA	NA	NA	NA	NA	NA	NA	NA	NA	NA	NA	NA	NA	NA	NA	NA
Dlx3	NA	NA	NA	NA	NA	NA	2.53506e-06	1.23036e-05	NA	NA	NA	NA	3.15667e-07	NA	NA	NA	NA	NA	NA	NA	NA	NA	NA	NA	NA	NA	NA	NA	NA	NA	NA	NA	2.68521e-07	NA	NA	4.70401e-07	NA	NA	NA	NA	NA	NA	NA	NA	NA	NA	NA	NA	NA
Dlx5	1.11511e-07	0.00048929	0.000132525	NA	NA	1.64832e-07	NA	NA	5.62604e-05	4.372e-06	1.51102e-05	NA	NA	NA	NA	NA	NA	NA	NA	NA	NA	NA	NA	NA	NA	NA	NA	NA	NA	NA	NA	NA	1.88905e-07	NA	NA	NA	NA	NA	NA	NA	NA	NA	NA	NA	NA	NA	5.98835e-07	NA	NA
Dlx6	NA	0.000699728	0.000537809	NA	NA	6.61446e-08	NA	NA	0.000383291	1.15313e-05	2.34681e-05	NA	NA	NA	NA	NA	NA	NA	NA	NA	NA	NA	NA	NA	NA	NA	NA	4.88793e-05	1.85199e-05	1.42686e-05	NA	NA	8.34051e-07	NA	NA	NA	NA	NA	NA	NA	NA	NA	NA	NA	NA	NA	NA	NA	NA
Dmap1	7.3861e-08	3.29942e-05	1.26029e-05	1.93461e-06	NA	1.20786e-07	9.4093e-08	3.16636e-08	1.29409e-05	3.79037e-06	5.5506e-07	1.11752e-05	1.40425e-05	6.43313e-07	7.91749e-06	NA	5.11916e-07	1.9663e-06	2.55988e-07	6.70156e-07	4.94403e-07	2.69628e-07	1.33894e-07	NA	1.85914e-07	1.39837e-07	9.06303e-08	2.71349e-05	9.63686e-06	3.88264e-06	3.13476e-06	3.1217e-05	6.48944e-07	2.86138e-08	1.66478e-06	4.80234e-05	5.73032e-06	1.52238e-05	3.79725e-07	NA	NA	NA	1.26638e-06	4.56155e-06	1.21228e-06	7.62533e-07	8.15862e-06	8.07147e-06	2.74265e-07
Dmrt1	NA	NA	NA	NA	NA	NA	NA	NA	NA	NA	NA	NA	NA	NA	NA	NA	NA	NA	NA	NA	NA	NA	NA	NA	NA	NA	NA	1.20059e-05	5.15396e-06	3.02862e-06	NA	NA	NA	NA	NA	NA	NA	NA	NA	NA	NA	NA	NA	NA	NA	NA	NA	NA	NA
Dmrt2	NA	NA	NA	NA	NA	NA	NA	NA	NA	NA	NA	NA	NA	NA	NA	NA	NA	NA	NA	NA	NA	NA	NA	NA	NA	NA	NA	NA	NA	NA	NA	NA	NA	NA	NA	NA	NA	NA	NA	NA	NA	NA	NA	NA	NA	NA	NA	NA	NA
Dmrt3	NA	NA	NA	NA	NA	NA	NA	NA	1.24964e-07	NA	NA	NA	NA	NA	NA	NA	NA	NA	NA	NA	NA	NA	NA	NA	NA	NA	NA	NA	NA	NA	NA	NA	NA	NA	NA	NA	NA	NA	NA	NA	NA	NA	NA	NA	NA	NA	NA	NA	NA
Dmrtc2	NA	NA	NA	NA	NA	NA	NA	NA	NA	NA	NA	NA	NA	NA	NA	NA	NA	NA	NA	NA	NA	NA	NA	NA	NA	NA	NA	2.47489e-05	8.41045e-06	1.62965e-05	NA	NA	NA	NA	NA	NA	NA	NA	NA	NA	NA	NA	NA	NA	NA	NA	NA	NA	NA
Dmtf1	4.2548e-08	NA	NA	NA	NA	NA	NA	NA	NA	NA	NA	NA	NA	NA	NA	NA	NA	NA	NA	NA	NA	NA	NA	NA	NA	NA	NA	NA	NA	NA	NA	NA	NA	NA	NA	NA	NA	NA	NA	NA	NA	NA	NA	NA	NA	NA	NA	NA	NA
Dnajc1	4.0171e-08	NA	NA	NA	2.64158e-07	NA	NA	NA	NA	NA	NA	NA	NA	NA	NA	4.366e-07	1.59576e-07	1.12124e-06	2.32428e-08	3.42351e-08	1.62523e-07	NA	3.09916e-07	NA	8.24142e-05	6.64978e-05	4.27392e-07	NA	NA	NA	NA	NA	NA	NA	8.03242e-07	NA	NA	NA	1.78882e-07	2.94107e-06	5.97712e-06	6.62949e-06	NA	2.62883e-07	NA	NA	2.52971e-06	NA	NA
Dnajc2	5.58414e-09	NA	NA	9.4113e-08	NA	NA	2.30753e-08	7.55677e-09	NA	NA	NA	NA	NA	NA	NA	NA	NA	3.19172e-07	NA	NA	NA	NA	5.87426e-07	NA	0	NA	1.75441e-07	1.42966e-05	1.95889e-05	1.30621e-06	NA	2.71314e-06	NA	NA	7.38565e-08	2.69897e-06	2.55734e-07	5.61177e-07	NA	NA	NA	NA	NA	NA	NA	NA	3.84434e-07	3.08595e-07	NA
Dot1l	NA	NA	NA	NA	NA	NA	NA	NA	NA	NA	NA	NA	NA	NA	NA	NA	NA	NA	NA	NA	NA	NA	NA	NA	NA	NA	NA	7.06441e-08	NA	3.26206e-07	NA	NA	NA	NA	NA	NA	NA	NA	NA	NA	NA	NA	NA	NA	NA	NA	NA	NA	NA
Dr1	8.69328e-07	4.33931e-05	3.17073e-05	2.84453e-05	3.26286e-06	1.17503e-06	3.32453e-06	3.59218e-06	3.27343e-05	4.82153e-06	1.32643e-06	6.01783e-05	0.000151654	1.53281e-05	1.19446e-05	NA	3.05957e-06	2.42192e-07	3.13884e-06	6.36973e-06	2.27732e-05	3.52746e-06	6.00172e-06	5.71701e-08	NA	NA	NA	0.000201022	0.000213825	0.000207418	1.46228e-07	6.88158e-05	1.44382e-05	2.07863e-06	NA	2.27033e-05	NA	3.11874e-06	1.72673e-06	NA	6.86152e-06	6.03967e-06	1.14618e-06	1.75959e-07	1.3802e-05	7.07164e-06	NA	1.59185e-05	0.000103807
Drap1	9.89107e-07	4.4832e-05	1.1782e-05	1.11248e-05	1.19329e-05	1.81329e-06	2.05482e-06	7.92524e-06	2.92509e-05	2.4455e-06	2.62259e-06	7.92713e-05	0.000126795	1.37903e-05	5.79733e-05	6.62331e-06	1.00297e-06	3.22562e-05	4.75721e-06	5.35016e-06	1.66458e-05	1.65056e-05	2.508e-06	3.45831e-07	1.33568e-06	NA	1.88505e-06	0.00047495	0.00340991	0.000164542	6.21505e-06	2.71687e-05	2.64319e-05	NA	1.81017e-05	3.19238e-06	NA	8.10883e-06	NA	9.41467e-05	0.000263434	0.000179283	1.09329e-05	1.10681e-05	2.08448e-05	1.51589e-06	6.6772e-05	2.88882e-05	0.000155837
Dzip1	NA	NA	NA	NA	NA	NA	NA	NA	NA	NA	NA	NA	NA	NA	NA	NA	NA	NA	NA	NA	NA	NA	NA	NA	NA	NA	NA	NA	NA	NA	NA	NA	NA	NA	NA	NA	NA	NA	NA	NA	NA	NA	NA	NA	NA	NA	NA	NA	NA
Dzip1l	NA	NA	NA	NA	NA	NA	NA	NA	NA	NA	NA	NA	NA	NA	NA	NA	NA	NA	NA	NA	NA	NA	NA	0	NA	NA	NA	NA	NA	NA	NA	NA	NA	NA	NA	NA	NA	NA	NA	NA	NA	NA	NA	NA	NA	NA	NA	NA	NA
E2f1	NA	NA	NA	5.40483e-07	NA	NA	NA	NA	NA	NA	NA	NA	NA	3.87355e-08	NA	NA	NA	NA	NA	NA	NA	NA	NA	NA	NA	NA	NA	6.13498e-06	NA	2.18387e-07	NA	NA	NA	NA	NA	1.34016e-06	NA	NA	NA	2.11919e-07	3.45174e-07	8.35576e-07	NA	NA	NA	NA	NA	1.18857e-07	NA
E2f2	NA	7.70317e-06	NA	4.28905e-05	6.54531e-06	NA	NA	NA	NA	NA	NA	NA	NA	NA	NA	NA	NA	NA	NA	NA	NA	NA	NA	NA	NA	NA	NA	NA	NA	NA	NA	NA	NA	NA	NA	0.000230555	5.47672e-06	9.16792e-06	2.65502e-07	NA	NA	NA	NA	NA	NA	NA	NA	1.17053e-05	1.38462e-05
E2f3	3.31408e-06	6.2354e-05	2.96572e-05	3.34013e-05	8.7494e-06	4.3667e-08	1.6618e-06	1.31513e-06	4.68659e-05	1.67472e-05	1.74911e-05	7.77419e-05	7.94765e-05	2.09701e-05	6.24101e-05	2.63565e-06	9.58386e-07	6.26056e-06	5.10566e-06	7.90719e-06	7.40822e-06	4.96592e-06	6.52337e-06	2.84993e-08	4.01215e-07	2.69734e-07	NA	0.000104969	1.65093e-05	2.40114e-05	7.36017e-06	2.23971e-05	1.6491e-05	1.98826e-06	2.42256e-06	6.69677e-05	2.36374e-07	3.93204e-06	2.09157e-06	4.39654e-05	0.000126778	7.33851e-05	1.69595e-05	7.44737e-06	7.39374e-06	8.74364e-06	1.43453e-05	1.32278e-05	2.36876e-05
E2f4	4.31314e-06	4.2396e-05	NA	0.000171389	4.14121e-06	5.07203e-07	2.00742e-07	1.4637e-06	1.07082e-06	NA	NA	2.05619e-05	7.79847e-06	3.35385e-07	2.22915e-05	NA	NA	1.09883e-05	2.82185e-06	2.14769e-06	7.44119e-06	NA	6.30258e-06	NA	NA	NA	NA	1.24781e-05	1.34379e-05	2.73961e-06	4.97388e-06	1.30501e-05	8.52533e-07	NA	1.78462e-06	0.000109379	1.12452e-06	2.59959e-05	9.33577e-07	7.16015e-05	0.000241729	0.000101299	9.20838e-06	1.56175e-05	4.37537e-06	2.99085e-06	2.48051e-05	1.69638e-05	3.58544e-05
E2f5	6.16794e-07	NA	NA	NA	NA	NA	NA	NA	NA	NA	NA	NA	NA	2.14524e-08	2.13224e-06	NA	NA	1.21783e-06	NA	NA	NA	NA	NA	NA	2.32489e-07	NA	NA	8.37417e-06	1.73565e-07	7.04265e-07	NA	3.25376e-06	NA	NA	NA	NA	3.31873e-07	NA	NA	NA	2.98274e-05	NA	NA	NA	NA	NA	1.11867e-06	3.02351e-06	4.69791e-06
E2f6	NA	3.21344e-05	1.77248e-05	7.92562e-07	NA	NA	1.9656e-07	1.65819e-07	7.18924e-05	3.3622e-06	1.17536e-05	4.70646e-05	1.45349e-05	4.03883e-06	1.89619e-05	NA	NA	4.66251e-06	NA	NA	NA	NA	NA	NA	8.68674e-08	NA	1.52063e-07	4.58087e-06	3.92902e-06	1.26317e-06	1.1557e-05	1.80694e-07	8.97761e-07	1.77838e-07	NA	7.42877e-05	NA	3.72609e-06	NA	NA	NA	NA	6.8005e-07	2.06275e-06	1.02091e-06	5.03429e-06	3.258e-06	7.74079e-06	1.64154e-06
E2f7	NA	NA	NA	1.92964e-08	NA	NA	NA	NA	NA	NA	NA	NA	NA	NA	NA	NA	NA	NA	NA	NA	NA	NA	NA	NA	NA	NA	NA	NA	NA	NA	NA	NA	NA	NA	NA	NA	NA	NA	NA	NA	NA	NA	NA	NA	NA	NA	NA	NA	NA
E2f8	NA	NA	NA	2.15372e-07	NA	NA	NA	NA	NA	NA	NA	NA	NA	NA	NA	NA	NA	NA	NA	NA	NA	NA	NA	NA	NA	NA	NA	7.49842e-07	NA	NA	NA	NA	NA	NA	NA	8.53183e-06	NA	NA	NA	NA	NA	NA	NA	NA	NA	NA	NA	NA	NA
E4f1	NA	NA	NA	NA	NA	NA	NA	NA	NA	NA	NA	NA	NA	NA	NA	NA	NA	NA	NA	NA	NA	NA	NA	NA	NA	NA	NA	NA	NA	NA	NA	NA	NA	NA	NA	1.31781e-06	NA	NA	NA	NA	NA	NA	NA	NA	NA	NA	NA	NA	NA
Ebf1	NA	NA	1.12873e-06	NA	NA	NA	NA	NA	NA	NA	NA	NA	NA	NA	NA	NA	NA	NA	NA	NA	NA	NA	NA	NA	NA	NA	NA	NA	NA	NA	NA	NA	NA	NA	NA	NA	NA	NA	NA	NA	NA	NA	NA	NA	NA	NA	NA	2.03988e-06	NA
Ebf2	NA	NA	NA	NA	NA	NA	NA	NA	NA	NA	NA	NA	NA	NA	NA	NA	4.37534e-08	NA	NA	NA	NA	NA	NA	NA	NA	NA	NA	NA	NA	NA	NA	NA	NA	NA	NA	1.12727e-07	NA	NA	NA	NA	NA	NA	NA	NA	NA	NA	NA	NA	NA
Ebf3	NA	7.15488e-07	4.54099e-06	NA	NA	NA	NA	NA	NA	NA	NA	NA	NA	NA	NA	NA	NA	2.2919e-07	NA	NA	NA	NA	NA	NA	NA	NA	NA	NA	NA	NA	4.475e-07	2.00043e-05	NA	NA	2.63589e-07	NA	NA	NA	NA	NA	NA	NA	NA	NA	NA	NA	1.70084e-07	NA	2.59175e-07
Egr1	NA	NA	NA	NA	NA	NA	NA	NA	NA	NA	NA	NA	NA	NA	2.18648e-06	NA	NA	NA	NA	NA	NA	NA	NA	NA	NA	NA	NA	NA	NA	NA	NA	NA	NA	NA	4.94971e-08	9.51771e-05	NA	4.51982e-06	NA	NA	NA	NA	NA	NA	NA	NA	3.12914e-06	NA	NA
Egr2	NA	NA	NA	NA	NA	NA	NA	NA	NA	NA	NA	NA	NA	NA	NA	NA	3.44598e-07	NA	NA	NA	NA	NA	NA	NA	NA	NA	NA	NA	NA	NA	NA	NA	NA	NA	NA	1.49709e-05	NA	NA	NA	NA	NA	NA	NA	NA	NA	NA	NA	NA	NA
Egr3	NA	NA	NA	NA	NA	NA	NA	NA	8.91889e-07	NA	8.84675e-07	NA	NA	NA	NA	NA	NA	NA	NA	1.11462e-07	NA	NA	NA	NA	NA	NA	NA	NA	NA	NA	NA	NA	NA	NA	NA	5.14502e-06	NA	NA	NA	NA	NA	NA	NA	NA	NA	NA	1.82471e-06	NA	NA
Ehf	NA	NA	NA	NA	5.09502e-07	NA	NA	NA	NA	NA	NA	8.39748e-06	0.000133456	4.33406e-05	1.97938e-05	NA	7.15213e-08	NA	7.36889e-07	7.67777e-07	3.5322e-07	3.70913e-05	1.64935e-06	1.6856e-07	4.0587e-07	NA	1.14904e-06	NA	NA	NA	NA	3.67411e-07	NA	NA	NA	NA	NA	NA	NA	0.000800895	0.00245566	0.0016469	NA	NA	NA	NA	NA	NA	NA
Elf1	7.74627e-06	4.25077e-06	5.86003e-07	0.000166392	3.27746e-05	2.90662e-06	9.14421e-05	9.39101e-06	NA	NA	NA	0.000197946	0.000164368	3.69751e-05	0.000106106	7.99369e-06	3.24386e-07	2.61469e-05	1.51165e-07	1.05769e-06	3.18059e-06	2.98692e-05	5.86911e-05	1.86122e-06	5.58714e-07	8.71488e-07	3.97471e-06	4.91029e-05	9.40427e-06	4.83073e-06	3.95761e-06	7.42231e-06	7.82026e-06	8.14462e-07	6.66513e-07	0.00214701	6.65229e-05	0.000209172	6.50835e-05	NA	6.00184e-06	5.6211e-06	1.73398e-05	2.72032e-06	5.10915e-06	4.52103e-06	9.59238e-06	5.63667e-05	9.72983e-06
Elf2	5.74683e-06	0.000180896	3.54415e-05	0.000207223	2.88401e-05	4.66234e-06	2.34142e-05	5.26581e-06	NA	3.29627e-06	1.39177e-06	0.00067659	0.000668325	0.000113973	0.000304995	4.56924e-06	5.47703e-07	8.69983e-06	1.86544e-06	2.11027e-06	4.79871e-06	7.18851e-05	2.63212e-05	7.8866e-06	4.13827e-07	NA	7.81161e-06	0.000537128	0.000217694	0.000164822	1.05837e-05	1.40907e-05	9.31235e-06	1.56156e-06	1.24933e-06	0.000930936	8.11778e-05	5.82911e-05	1.78792e-05	4.10281e-06	1.38969e-05	2.55167e-05	1.89439e-05	3.91167e-06	1.01139e-05	3.10043e-06	9.07631e-06	3.29291e-05	1.47361e-05
Elf3	NA	NA	NA	NA	NA	NA	5.41295e-07	5.6874e-07	NA	NA	NA	2.32429e-06	2.03232e-05	3.46932e-06	2.62079e-05	NA	NA	NA	NA	NA	NA	NA	NA	NA	1.27141e-06	NA	NA	NA	NA	NA	NA	NA	NA	NA	NA	NA	NA	NA	NA	6.11184e-06	5.27836e-05	3.2037e-05	NA	NA	NA	NA	NA	NA	NA
Elf4	3.22236e-07	NA	NA	1.02385e-05	8.43716e-06	3.22702e-07	1.3341e-05	2.37573e-06	NA	NA	NA	6.83942e-06	5.06642e-06	4.15608e-07	1.2034e-07	NA	6.03642e-08	2.53251e-06	NA	NA	1.25108e-06	6.95921e-06	1.38602e-06	1.08573e-07	NA	NA	3.40898e-07	5.26957e-06	NA	6.4223e-07	NA	NA	NA	NA	NA	0.000147298	5.82166e-06	3.67462e-05	4.83082e-06	NA	NA	3.30486e-06	1.28462e-06	NA	NA	1.37985e-07	NA	5.28826e-07	NA
Elf5	NA	NA	NA	NA	NA	NA	NA	NA	NA	NA	NA	NA	NA	NA	NA	NA	NA	NA	NA	NA	NA	1.32878e-06	8.72301e-07	NA	NA	NA	NA	NA	NA	NA	NA	NA	NA	NA	NA	NA	NA	NA	NA	1.84206e-07	5.72862e-06	5.6787e-06	NA	NA	NA	NA	NA	NA	NA
Elk1	3.47912e-07	1.78482e-05	3.33666e-06	1.76315e-06	NA	2.56712e-06	3.81521e-07	7.26099e-08	1.54136e-06	7.80301e-06	6.31817e-06	9.64632e-05	9.76248e-05	2.91463e-05	6.16543e-05	3.54489e-07	0	1.49475e-06	1.56943e-07	2.63787e-07	3.23976e-07	1.9419e-06	2.55234e-07	1.04894e-06	NA	NA	NA	8.39865e-07	NA	7.94117e-07	NA	3.13613e-06	7.06899e-07	NA	1.00115e-06	1.63221e-05	3.23702e-06	3.49926e-06	NA	1.16709e-05	2.44485e-05	1.83594e-05	1.19661e-06	NA	NA	NA	1.21362e-05	7.57625e-07	1.46705e-06
Elk3	6.05521e-08	6.94187e-07	5.41547e-07	7.44227e-07	3.24938e-06	1.42515e-07	3.73079e-06	6.13996e-07	NA	9.67557e-08	NA	1.36458e-06	5.22171e-06	4.17831e-06	2.59423e-06	4.30503e-06	8.86859e-07	1.27331e-06	3.58842e-06	2.12468e-06	6.08704e-07	8.01711e-05	1.63863e-06	2.14206e-05	3.94503e-08	NA	NA	1.77972e-07	NA	1.75649e-07	NA	2.09977e-07	1.73482e-07	3.0616e-08	NA	7.37258e-06	2.96459e-06	7.25625e-07	2.22458e-06	1.13808e-05	2.69712e-05	1.90597e-05	2.21943e-06	7.6692e-08	1.65944e-06	1.99103e-07	1.24198e-06	7.73319e-06	5.02813e-06
Elk4	NA	1.61186e-05	4.44421e-06	4.76367e-05	2.42564e-05	4.79522e-06	4.70199e-06	1.31663e-05	1.38173e-05	1.23248e-06	2.9621e-07	9.63827e-05	0.00013849	4.2362e-05	4.10926e-05	3.17446e-05	2.04776e-05	5.18832e-05	3.91724e-05	6.54928e-05	6.80875e-05	0.000128209	5.83675e-05	3.83621e-05	NA	3.11414e-07	2.34497e-06	2.13047e-05	5.44963e-06	1.0042e-05	5.45317e-07	9.74156e-06	5.97614e-06	1.84338e-06	8.15257e-07	0.000443707	0.000292091	0.00024413	0.000171048	0.000235855	0.000908638	0.000698328	2.25689e-05	1.51641e-06	1.79231e-05	1.42609e-05	7.82565e-06	7.86249e-05	0.000114455
Emx1	NA	4.45495e-05	8.11667e-06	NA	NA	NA	NA	NA	3.09324e-06	4.1242e-07	5.48409e-06	NA	NA	NA	NA	NA	NA	NA	NA	NA	NA	NA	NA	NA	NA	NA	NA	NA	NA	NA	NA	NA	NA	NA	NA	NA	NA	NA	NA	NA	NA	NA	NA	NA	NA	NA	2.01148e-07	NA	NA
Emx2	NA	2.2933e-05	7.09268e-06	NA	NA	7.26511e-07	6.82792e-06	6.26698e-07	NA	NA	NA	NA	2.66143e-06	NA	NA	1.20075e-06	9.5533e-06	NA	NA	NA	NA	NA	NA	NA	NA	NA	NA	NA	NA	NA	NA	NA	NA	NA	NA	NA	NA	NA	NA	NA	NA	NA	NA	NA	NA	NA	NA	NA	NA
En1	NA	9.91727e-07	NA	NA	NA	NA	NA	NA	NA	NA	NA	NA	NA	NA	NA	NA	NA	NA	NA	NA	NA	NA	NA	NA	NA	NA	NA	NA	NA	NA	NA	NA	NA	NA	NA	NA	NA	NA	NA	NA	NA	NA	NA	NA	NA	NA	NA	NA	NA
En2	6.01392e-07	1.88821e-06	1.45086e-06	NA	NA	NA	NA	NA	NA	1.89481e-06	NA	NA	NA	NA	NA	NA	NA	2.07041e-06	NA	NA	NA	NA	NA	NA	NA	NA	NA	NA	NA	NA	NA	NA	NA	NA	NA	3.1956e-07	NA	1.17619e-05	NA	2.2657e-07	5.08522e-07	NA	NA	NA	NA	NA	2.0846e-07	NA	NA
Eomes	NA	5.94202e-06	3.32275e-06	NA	NA	NA	NA	NA	NA	NA	NA	NA	NA	NA	NA	NA	NA	NA	NA	NA	NA	NA	NA	NA	NA	NA	NA	NA	NA	NA	NA	NA	NA	NA	NA	1.0434e-07	NA	NA	NA	NA	NA	NA	NA	NA	NA	NA	NA	NA	NA
Ep400	NA	NA	2.01703e-05	7.44502e-09	NA	2.26599e-09	NA	NA	7.38847e-06	9.85673e-07	9.39683e-07	3.15735e-06	NA	1.53736e-07	2.7469e-09	NA	NA	NA	2.112e-08	1.10849e-06	5.77613e-07	NA	NA	NA	1.55527e-08	NA	2.67037e-07	2.5812e-05	6.54332e-07	1.31016e-06	9.22109e-07	5.01443e-06	8.46068e-08	NA	8.16306e-09	2.16614e-05	NA	9.37869e-07	1.46677e-08	NA	NA	NA	5.73012e-07	1.2245e-07	1.34918e-08	5.59134e-08	2.38105e-07	6.95016e-08	NA
Epas1	NA	NA	NA	NA	5.69053e-07	NA	3.80325e-07	1.26407e-07	NA	NA	NA	NA	NA	NA	NA	NA	NA	NA	6.07126e-07	1.62313e-07	2.30562e-07	NA	1.0641e-07	NA	NA	NA	NA	NA	9.75973e-08	NA	NA	NA	NA	NA	NA	NA	NA	NA	NA	NA	NA	NA	NA	NA	NA	NA	NA	1.30148e-07	NA
Erf	3.22218e-08	2.95272e-06	NA	6.60538e-08	NA	3.23908e-08	3.93057e-07	1.97832e-07	NA	NA	NA	5.09021e-07	3.30551e-06	2.04346e-06	2.62435e-06	NA	NA	2.70243e-07	3.73997e-08	3.38588e-07	7.48451e-07	2.08652e-06	NA	5.60311e-07	NA	NA	1.85491e-07	NA	NA	NA	1.71837e-07	4.94456e-07	NA	NA	NA	3.38454e-05	NA	NA	NA	NA	NA	NA	NA	NA	NA	NA	1.59359e-07	NA	NA
Erg	NA	3.11183e-05	7.17106e-06	5.77915e-05	3.35846e-06	4.11058e-06	1.53518e-05	6.12463e-06	2.53899e-05	5.75505e-06	2.05141e-06	9.41641e-05	7.04175e-05	7.07114e-06	8.69209e-05	0.000115199	7.08762e-06	0.00023482	2.90069e-06	8.5976e-06	1.32081e-05	0.000358452	0.000885316	7.36153e-05	4.02423e-06	2.03316e-07	NA	2.10712e-05	1.41682e-05	3.77967e-06	3.85381e-06	2.34743e-05	5.05906e-06	1.1236e-07	3.48409e-06	0.000120533	1.44879e-05	1.06961e-05	1.70192e-06	9.93368e-07	7.50633e-06	NA	0.000111386	7.634e-05	8.7203e-05	4.25946e-05	0.000114242	0.000175054	0.000393543
Esr1	NA	NA	NA	NA	NA	4.01793e-07	1.34542e-06	9.1043e-08	NA	NA	NA	NA	NA	NA	NA	1.76731e-07	8.07398e-08	1.1197e-06	1.79366e-08	1.70571e-08	NA	NA	NA	NA	NA	NA	NA	1.36677e-06	NA	NA	NA	NA	NA	NA	NA	2.59074e-07	NA	NA	NA	NA	NA	NA	NA	NA	NA	NA	NA	7.77665e-07	8.09491e-08
Esrra	2.59061e-06	0.000329793	8.90738e-05	8.43227e-05	8.45039e-05	5.29212e-07	2.71109e-05	1.35308e-05	1.04163e-05	8.48808e-05	9.34519e-05	0.00052415	0.000329585	0.000474801	0.000856222	9.50971e-05	4.44697e-05	0.000136783	1.96215e-05	8.06613e-05	7.66304e-05	2.01752e-05	1.52623e-06	4.10737e-05	2.60563e-06	3.47957e-06	2.006e-05	0.00029765	0.000107174	0.000113424	3.17109e-05	9.66123e-05	5.93976e-05	4.36561e-05	1.28689e-05	0.000141095	5.54891e-05	3.04414e-05	7.05614e-05	NA	NA	NA	1.85347e-05	1.54022e-05	1.34978e-05	9.36749e-06	6.01422e-05	0.000445029	0.000264383
Esrrb	NA	0.00017571	4.1763e-05	NA	NA	NA	NA	NA	NA	1.42308e-05	1.89882e-05	0.0010526	0.00101209	0.00131752	0.00252827	1.74183e-05	7.87161e-06	NA	NA	NA	1.17182e-06	NA	NA	NA	NA	NA	NA	NA	NA	2.00682e-05	NA	2.10885e-05	6.01592e-06	1.3931e-05	NA	NA	NA	NA	NA	NA	NA	NA	NA	NA	NA	1.97848e-06	NA	NA	NA
Esrrg	NA	0.000809881	0.00030534	NA	NA	NA	NA	NA	1.86455e-05	4.61095e-05	1.55468e-05	0.000902052	0.00102396	0.000280997	0.000677741	3.29482e-07	3.28063e-06	1.7484e-06	1.96855e-06	1.11899e-05	9.02033e-06	NA	NA	NA	NA	NA	NA	3.42053e-06	NA	NA	4.29983e-05	6.02925e-05	7.42158e-05	3.58051e-05	7.2256e-06	1.14158e-06	NA	NA	NA	NA	NA	NA	2.87288e-06	1.73748e-06	5.09807e-06	1.95668e-06	9.35136e-06	7.47959e-05	8.0213e-05
Esx1	NA	NA	NA	NA	NA	NA	NA	1.11572e-05	NA	NA	NA	NA	NA	NA	NA	NA	NA	NA	NA	NA	NA	NA	NA	NA	NA	NA	NA	NA	NA	NA	NA	NA	NA	NA	NA	NA	NA	NA	NA	NA	NA	NA	NA	NA	NA	NA	NA	NA	NA
Ets1	7.14444e-08	NA	NA	3.14392e-06	NA	4.59471e-07	7.89387e-07	NA	NA	NA	NA	NA	3.11848e-07	NA	NA	NA	NA	5.086e-07	5.02197e-07	1.09092e-06	1.23574e-06	1.72931e-05	7.73168e-06	NA	NA	NA	NA	NA	NA	NA	NA	NA	NA	NA	NA	0.000564169	0.00010944	7.0833e-05	4.27372e-05	2.72501e-05	0.000191061	0.000100969	9.82447e-07	NA	NA	NA	1.5107e-06	4.68792e-07	5.66584e-07
Ets2	NA	NA	NA	NA	NA	NA	1.07462e-07	NA	NA	NA	NA	NA	NA	NA	NA	NA	NA	NA	5.97263e-08	NA	NA	NA	NA	NA	NA	NA	NA	NA	NA	NA	NA	NA	NA	NA	NA	NA	NA	NA	NA	1.02861e-06	6.51335e-06	4.3943e-06	NA	NA	NA	NA	NA	NA	NA
Etv1	1.19025e-07	2.22808e-07	NA	NA	NA	NA	NA	NA	NA	NA	NA	NA	NA	NA	NA	NA	NA	NA	NA	NA	NA	2.4532e-07	NA	NA	NA	NA	NA	NA	NA	NA	NA	NA	NA	NA	NA	NA	NA	NA	NA	5.58204e-06	1.79532e-05	2.95955e-05	NA	NA	NA	NA	NA	NA	NA
Etv3	NA	NA	NA	6.28217e-07	6.45557e-07	NA	1.11518e-07	4.19165e-08	NA	NA	NA	NA	NA	NA	4.84262e-07	NA	NA	NA	NA	NA	6.0063e-08	6.47603e-07	NA	2.35784e-08	NA	NA	NA	1.79926e-07	NA	5.83529e-08	NA	NA	NA	NA	NA	8.97262e-06	NA	NA	NA	NA	NA	NA	NA	NA	NA	NA	NA	NA	NA
Etv6	NA	4.42405e-05	1.37633e-05	0.000361504	NA	4.13972e-06	2.19365e-05	6.43207e-06	0.000109635	1.3086e-06	5.3193e-06	0.000159572	5.1754e-05	1.34871e-05	8.57519e-05	2.80973e-07	8.11054e-06	3.03757e-05	4.54422e-08	1.06663e-07	4.17022e-07	3.7576e-05	0.000111476	3.05037e-06	2.66775e-06	2.21215e-06	1.88787e-05	5.72423e-05	1.69436e-05	1.48773e-06	2.13537e-06	5.62726e-06	NA	NA	5.80587e-07	0.00208333	0.000453299	0.000594388	2.65856e-05	4.9474e-05	0.000152322	0.000116589	0.000184363	0.000113808	0.000148082	6.03908e-05	0.000128212	3.29658e-05	1.55329e-06
Evx1	NA	NA	NA	NA	NA	NA	NA	NA	NA	NA	NA	NA	NA	NA	NA	NA	NA	NA	NA	NA	NA	1.30444e-05	NA	NA	NA	NA	NA	NA	NA	NA	NA	NA	NA	NA	NA	NA	NA	NA	NA	NA	NA	NA	NA	NA	NA	NA	NA	NA	NA
Ezh1	NA	NA	2.64826e-06	2.02249e-07	NA	NA	NA	NA	4.64779e-06	2.3583e-06	1.31602e-07	4.4612e-07	5.25613e-07	1.53167e-07	NA	NA	1.06897e-07	1.18889e-07	NA	NA	NA	6.66444e-07	2.99015e-07	NA	NA	NA	1.44043e-08	8.88891e-07	2.04704e-06	4.482e-07	9.3269e-07	9.65518e-07	2.68417e-07	NA	3.67195e-07	NA	NA	NA	9.56841e-07	NA	NA	NA	3.16006e-07	3.82324e-07	NA	3.07435e-07	1.102e-06	NA	NA
Ezh2	NA	NA	7.53447e-06	2.23922e-06	NA	NA	NA	4.53935e-08	NA	NA	NA	NA	NA	NA	NA	NA	NA	NA	NA	NA	NA	NA	NA	NA	NA	NA	NA	NA	NA	NA	NA	NA	NA	NA	NA	3.98876e-07	7.78291e-07	2.63945e-07	3.86662e-06	NA	NA	NA	NA	NA	NA	NA	NA	3.91722e-07	NA
Fev	NA	3.24294e-07	NA	NA	NA	NA	NA	NA	NA	NA	NA	NA	NA	NA	NA	NA	NA	NA	NA	NA	NA	NA	NA	NA	NA	NA	NA	NA	NA	NA	NA	NA	NA	NA	NA	NA	NA	NA	NA	NA	NA	NA	NA	NA	NA	NA	NA	NA	NA
Figla	NA	NA	NA	NA	NA	NA	NA	NA	NA	NA	NA	NA	NA	NA	NA	NA	NA	NA	NA	NA	NA	NA	NA	NA	NA	NA	NA	4.68451e-07	NA	NA	NA	NA	NA	NA	NA	NA	NA	NA	NA	NA	NA	NA	NA	NA	NA	NA	NA	NA	NA
Fiz1	NA	1.30243e-06	NA	NA	NA	NA	NA	NA	NA	NA	NA	NA	NA	NA	NA	NA	NA	NA	NA	NA	NA	NA	NA	NA	1.48549e-07	NA	8.10512e-08	NA	NA	NA	NA	NA	NA	NA	NA	7.20224e-07	NA	NA	1.66177e-07	NA	NA	NA	NA	NA	NA	NA	NA	NA	NA
Fli1	4.5554e-06	1.73813e-05	6.08139e-07	9.01108e-05	1.91686e-06	3.27521e-06	2.48832e-05	2.36845e-06	1.17574e-05	3.70991e-07	NA	3.69322e-05	2.21567e-05	1.88791e-06	4.44152e-05	4.66955e-05	1.93797e-06	0.00014244	6.89062e-07	3.48622e-06	4.61802e-06	3.48736e-05	0.000171372	5.29008e-06	2.73642e-06	NA	1.33443e-07	7.00855e-06	4.76674e-06	3.2637e-06	NA	6.21041e-06	2.28248e-07	2.54172e-07	1.63347e-06	0.00238453	0.000308719	0.000920935	4.44796e-05	1.69533e-06	1.14159e-05	2.25125e-05	4.10644e-05	2.22399e-05	2.65213e-05	1.77629e-05	4.35815e-05	0.000132722	0.000263424
Fos	7.23527e-08	NA	NA	NA	NA	NA	NA	NA	NA	NA	NA	NA	NA	NA	7.11514e-07	NA	NA	NA	NA	NA	NA	NA	NA	NA	NA	NA	NA	NA	NA	NA	NA	NA	NA	NA	NA	NA	NA	NA	NA	NA	NA	NA	NA	1.37444e-07	NA	NA	NA	NA	NA
Fosb	NA	NA	NA	NA	NA	NA	NA	NA	NA	NA	NA	NA	NA	NA	NA	NA	NA	NA	NA	NA	NA	NA	NA	NA	NA	NA	NA	NA	NA	NA	NA	NA	NA	NA	NA	NA	NA	NA	NA	NA	NA	NA	NA	NA	NA	NA	NA	NA	NA
Fosl1	1.17576e-06	NA	NA	NA	NA	NA	NA	NA	NA	NA	NA	NA	NA	NA	NA	NA	NA	NA	NA	NA	NA	NA	NA	NA	NA	NA	NA	NA	NA	NA	NA	NA	NA	NA	NA	NA	NA	NA	NA	NA	NA	NA	NA	NA	NA	NA	NA	NA	NA
Fosl2	3.35879e-05	NA	8.3266e-07	NA	NA	NA	3.39752e-07	NA	4.01991e-05	NA	NA	NA	NA	6.90718e-07	1.65531e-06	NA	NA	NA	NA	NA	NA	NA	NA	NA	1.32073e-07	NA	NA	NA	NA	NA	NA	NA	NA	NA	NA	NA	NA	NA	NA	NA	NA	NA	NA	3.25291e-07	NA	9.00321e-07	3.5749e-06	NA	NA
Foxa1	NA	NA	NA	1.06231e-06	NA	NA	NA	NA	NA	NA	NA	NA	NA	NA	NA	NA	NA	NA	1.70261e-07	6.68735e-07	1.77457e-06	NA	5.06257e-07	NA	NA	NA	NA	NA	NA	NA	NA	NA	NA	NA	NA	NA	NA	NA	NA	NA	NA	NA	NA	NA	NA	NA	NA	NA	NA
Foxa2	NA	NA	NA	7.97493e-07	NA	NA	NA	NA	NA	NA	NA	NA	NA	NA	NA	NA	NA	NA	2.74964e-07	7.03012e-07	2.21527e-06	3.39431e-07	3.66148e-08	8.92426e-08	3.55295e-06	2.32913e-06	1.28869e-05	NA	NA	NA	NA	NA	NA	NA	NA	NA	NA	NA	NA	NA	NA	NA	NA	NA	NA	NA	NA	NA	NA
Foxa3	NA	NA	NA	NA	NA	NA	NA	NA	NA	NA	NA	NA	NA	NA	NA	NA	NA	NA	NA	3.83543e-07	NA	NA	NA	NA	2.95913e-07	NA	NA	NA	NA	NA	NA	NA	NA	NA	NA	NA	NA	NA	NA	NA	NA	NA	NA	NA	NA	NA	NA	NA	NA
Foxb1	NA	6.59219e-07	NA	NA	NA	NA	NA	NA	NA	NA	NA	NA	NA	NA	NA	NA	NA	NA	NA	NA	NA	NA	NA	NA	NA	NA	NA	NA	NA	NA	NA	NA	NA	NA	NA	NA	NA	NA	NA	NA	NA	NA	NA	NA	NA	NA	NA	NA	NA
Foxc1	7.1436e-06	5.17538e-05	2.18337e-05	NA	NA	NA	NA	5.35031e-08	1.3063e-05	1.4833e-07	7.6482e-07	2.06595e-05	0.000316607	0.000176894	0.000110949	2.14344e-06	4.17905e-07	1.47622e-05	NA	7.87007e-08	3.78626e-08	NA	1.61708e-07	NA	NA	NA	NA	NA	NA	NA	NA	3.26249e-05	8.66057e-07	4.10671e-07	2.39814e-05	1.13429e-06	NA	3.53916e-07	NA	NA	NA	NA	1.38108e-06	4.24679e-06	2.89981e-06	4.04877e-06	7.0267e-06	9.38612e-07	9.80971e-07
Foxc2	2.20717e-06	2.51671e-05	1.4834e-05	2.92957e-07	NA	NA	NA	NA	4.02254e-05	1.81011e-06	NA	3.77255e-06	3.08466e-05	4.07844e-06	1.86303e-05	NA	NA	8.797e-06	NA	NA	NA	NA	NA	NA	NA	NA	NA	8.39242e-08	1.98577e-07	NA	NA	2.12311e-06	2.59688e-07	6.63372e-08	2.00923e-07	NA	NA	NA	NA	NA	NA	NA	NA	3.36253e-06	3.78709e-06	4.05256e-06	1.49228e-05	NA	1.76867e-07
Foxd2	NA	NA	NA	NA	NA	NA	NA	NA	NA	NA	NA	NA	1.95241e-07	NA	NA	NA	NA	NA	NA	NA	NA	NA	NA	NA	NA	NA	NA	NA	NA	NA	NA	NA	NA	NA	NA	NA	NA	NA	NA	NA	NA	NA	NA	5.86785e-08	NA	NA	NA	NA	NA
Foxe1	NA	NA	NA	NA	NA	NA	NA	NA	NA	NA	NA	NA	NA	NA	NA	NA	NA	NA	NA	NA	NA	NA	NA	NA	NA	NA	NA	NA	NA	NA	NA	NA	NA	NA	NA	NA	NA	NA	NA	NA	NA	NA	NA	NA	NA	NA	NA	NA	NA
Foxe3	NA	NA	NA	NA	NA	NA	NA	NA	NA	NA	NA	NA	NA	NA	9.98423e-07	NA	NA	NA	NA	NA	NA	NA	NA	NA	NA	NA	NA	NA	NA	NA	NA	NA	NA	NA	NA	NA	NA	NA	NA	NA	NA	NA	NA	NA	NA	NA	NA	NA	NA
Foxf1	NA	NA	NA	3.2668e-07	1.36282e-06	NA	NA	NA	NA	NA	NA	NA	NA	NA	NA	NA	NA	NA	NA	4.7402e-07	3.92014e-07	NA	1.75359e-07	NA	NA	NA	NA	NA	NA	NA	NA	NA	NA	NA	NA	NA	NA	NA	NA	NA	NA	NA	NA	NA	NA	NA	NA	NA	NA
Foxf2	NA	NA	NA	NA	NA	NA	NA	NA	NA	NA	NA	NA	NA	NA	NA	NA	NA	NA	NA	NA	NA	9.97341e-07	NA	NA	NA	NA	NA	NA	NA	NA	NA	NA	NA	NA	NA	NA	NA	NA	NA	NA	NA	NA	NA	NA	NA	NA	NA	NA	NA
Foxg1	1.08701e-07	1.61181e-05	7.4279e-06	NA	NA	NA	NA	NA	NA	NA	NA	NA	NA	NA	NA	NA	NA	NA	NA	NA	NA	NA	NA	NA	NA	NA	NA	NA	NA	NA	NA	NA	NA	NA	NA	NA	NA	NA	NA	NA	NA	NA	NA	NA	NA	NA	NA	NA	NA
Foxi1	NA	NA	NA	NA	NA	NA	NA	NA	NA	NA	NA	NA	NA	NA	NA	NA	NA	NA	NA	NA	NA	NA	NA	NA	NA	NA	NA	NA	NA	NA	NA	NA	NA	NA	NA	NA	NA	NA	NA	NA	NA	NA	NA	NA	NA	NA	NA	NA	NA
Foxi2	NA	NA	NA	NA	NA	NA	NA	NA	NA	NA	NA	NA	NA	1.14589e-06	1.6673e-06	NA	NA	NA	NA	NA	NA	NA	NA	NA	NA	NA	NA	NA	NA	NA	NA	NA	NA	NA	NA	NA	NA	NA	NA	NA	NA	NA	NA	NA	NA	NA	NA	NA	NA
Foxi3	NA	NA	NA	NA	NA	NA	NA	NA	NA	NA	NA	6.35788e-07	4.68696e-07	NA	NA	NA	NA	NA	NA	NA	NA	NA	NA	NA	NA	NA	NA	NA	NA	NA	NA	NA	NA	NA	NA	NA	NA	NA	NA	NA	NA	NA	NA	NA	NA	NA	NA	NA	NA
Foxj1	NA	NA	NA	NA	NA	NA	NA	1.37247e-07	NA	NA	NA	NA	NA	NA	NA	NA	NA	NA	NA	NA	NA	NA	NA	NA	NA	NA	NA	NA	NA	NA	NA	NA	NA	NA	NA	NA	NA	NA	NA	NA	NA	NA	NA	NA	NA	NA	NA	NA	NA
Foxj2	8.17463e-08	9.01028e-07	NA	2.31797e-07	NA	1.89371e-07	NA	NA	NA	NA	NA	2.52795e-06	7.46573e-07	2.72711e-07	1.32577e-07	NA	NA	4.31081e-07	NA	3.80285e-07	4.76245e-07	1.07705e-07	2.43754e-07	NA	1.39455e-07	NA	NA	NA	NA	NA	NA	NA	1.25959e-07	NA	NA	1.88548e-06	NA	4.05682e-07	3.29398e-08	6.21932e-06	3.28965e-05	2.78683e-05	NA	NA	NA	NA	1.53477e-07	3.1514e-07	1.76145e-07
Foxj3	1.73287e-07	NA	6.36102e-07	6.77252e-07	NA	NA	5.14913e-08	NA	1.35221e-06	NA	NA	1.05643e-06	9.41484e-07	NA	3.9425e-07	NA	NA	1.72286e-07	8.7302e-08	NA	3.85626e-07	NA	NA	NA	0	NA	NA	NA	6.61164e-07	4.52387e-09	2.38361e-07	NA	3.30154e-07	NA	4.68485e-07	5.15292e-06	NA	NA	NA	6.32799e-06	5.24277e-05	9.87883e-05	2.41339e-07	1.01369e-07	NA	NA	5.98489e-07	2.72414e-07	1.31056e-07
Foxk1	2.08832e-06	6.14953e-05	2.56091e-05	0.000187116	1.93973e-06	4.86753e-05	9.70688e-06	1.30098e-05	7.53106e-05	4.46698e-06	1.06e-06	0.000142139	0.000113788	1.63379e-05	9.62247e-05	2.12372e-07	3.92968e-06	3.05025e-05	6.39278e-06	1.32658e-05	8.72101e-06	3.98177e-06	2.48321e-05	NA	1.11452e-06	3.43412e-08	2.15257e-06	0.000190142	8.55178e-05	6.23957e-05	3.55182e-05	4.41734e-05	6.02612e-06	8.10968e-07	1.85198e-06	0.000619064	4.05617e-06	5.61315e-05	5.78998e-06	4.5134e-05	9.95266e-05	0.000257491	6.0654e-05	5.22367e-05	4.76963e-05	2.78773e-05	3.01726e-05	8.4868e-05	7.29546e-05
Foxk2	2.75616e-06	0.000364009	7.5696e-05	7.87022e-05	NA	2.06569e-06	4.10474e-06	NA	0.000432518	2.21956e-05	2.43216e-06	3.47626e-05	3.95381e-05	2.17508e-06	1.97294e-05	NA	5.6055e-07	7.08368e-06	2.66841e-06	NA	2.70945e-06	8.63215e-07	5.28308e-06	1.64856e-07	NA	NA	NA	5.36942e-05	2.79795e-05	1.82244e-05	2.60171e-05	3.43913e-05	5.33676e-06	NA	2.61029e-06	0.000120321	7.95438e-07	2.19314e-05	6.49811e-07	NA	NA	NA	8.93356e-06	1.15556e-05	NA	4.34369e-06	1.22506e-05	3.05331e-05	2.27779e-05
Foxl2	3.99155e-07	5.49548e-06	NA	NA	NA	8.32467e-06	1.83029e-05	3.90053e-07	4.15257e-07	NA	NA	3.77434e-06	7.89426e-06	2.14757e-05	3.98444e-06	NA	5.24817e-07	9.47339e-07	NA	NA	NA	NA	NA	NA	NA	NA	NA	NA	NA	NA	NA	NA	NA	NA	NA	NA	NA	NA	NA	NA	NA	NA	NA	NA	NA	9.50651e-07	1.10626e-07	NA	NA
Foxm1	NA	NA	NA	NA	NA	NA	NA	NA	NA	NA	NA	NA	NA	NA	NA	NA	NA	NA	NA	NA	NA	1.2233e-08	NA	NA	NA	NA	NA	NA	NA	NA	NA	NA	NA	NA	NA	NA	NA	NA	NA	NA	NA	NA	NA	NA	NA	NA	2.46882e-07	NA	NA
Foxn2	NA	NA	NA	1.42507e-06	NA	NA	NA	NA	NA	NA	NA	NA	NA	NA	2.53735e-07	NA	NA	NA	NA	NA	NA	7.83176e-07	NA	NA	NA	NA	NA	5.10156e-06	NA	NA	NA	NA	NA	NA	NA	1.15403e-05	4.55157e-07	3.73311e-06	NA	NA	NA	NA	NA	NA	NA	NA	NA	NA	NA
Foxn3	NA	5.3939e-07	6.27716e-07	1.36549e-07	NA	NA	NA	NA	NA	NA	NA	1.2772e-07	NA	NA	5.77392e-07	NA	NA	NA	NA	3.06434e-07	6.48595e-07	NA	NA	NA	NA	NA	NA	3.97189e-06	NA	NA	NA	1.02541e-06	NA	NA	NA	1.46995e-05	2.91322e-07	NA	NA	NA	NA	NA	NA	NA	NA	NA	NA	5.64888e-08	NA
Foxo1	NA	4.02086e-06	9.35626e-07	1.12336e-05	4.54099e-06	7.65099e-06	2.94114e-06	4.13218e-06	4.77485e-05	1.59772e-05	6.99708e-06	7.16276e-05	4.10712e-05	9.17009e-06	1.84492e-05	1.2198e-05	1.61359e-06	6.06915e-05	1.58892e-06	1.03518e-05	7.11488e-06	3.35597e-06	1.19478e-05	NA	8.98713e-08	NA	2.56659e-07	1.87391e-05	1.72369e-05	9.26558e-06	1.25079e-05	9.25863e-06	4.81329e-07	NA	1.01559e-06	0.000158655	NA	1.05457e-05	6.34277e-07	NA	NA	NA	2.74591e-05	1.05896e-05	1.0209e-05	1.29576e-05	1.31348e-05	8.04758e-05	9.08092e-05
Foxo3	1.78043e-06	7.54761e-08	NA	3.00319e-05	1.03602e-06	1.30137e-07	1.05419e-07	NA	9.18279e-06	NA	NA	1.71065e-06	8.14468e-07	NA	3.8166e-06	NA	4.85986e-08	1.60956e-06	5.09765e-08	1.1049e-06	2.48922e-06	2.60579e-07	3.39492e-07	NA	NA	NA	NA	3.75403e-06	7.65359e-06	1.11773e-06	1.08437e-07	6.09358e-06	2.07537e-06	2.37745e-07	1.46127e-07	7.07333e-06	NA	5.92105e-08	NA	NA	NA	NA	NA	9.5965e-07	4.10794e-07	NA	1.2215e-06	1.30136e-06	6.64653e-06
Foxo4	9.13989e-08	NA	NA	2.48224e-05	4.28482e-06	NA	2.10599e-05	0.000225061	NA	NA	NA	NA	NA	NA	1.19896e-06	NA	NA	NA	1.83804e-07	2.55548e-06	2.35845e-06	NA	NA	NA	NA	NA	NA	NA	NA	1.43542e-07	NA	NA	NA	NA	NA	4.02331e-05	NA	1.15394e-06	2.44727e-07	NA	NA	NA	NA	NA	NA	NA	3.75499e-06	5.4082e-06	1.12484e-05
Foxo6	1.77375e-07	2.42964e-06	NA	NA	NA	NA	NA	NA	2.18623e-05	NA	NA	NA	NA	NA	NA	NA	NA	NA	NA	NA	NA	NA	NA	2.11251e-08	NA	NA	NA	7.06859e-06	1.49661e-05	5.9603e-06	NA	NA	NA	1.86504e-07	NA	NA	NA	NA	NA	NA	NA	NA	NA	NA	NA	NA	NA	NA	NA
Foxp1	7.62685e-06	0.001018	0.000418795	0.000131647	5.08948e-06	1.85971e-05	3.4708e-05	4.16009e-06	0.000541592	4.70113e-05	0.000165723	0.000769262	0.00045406	0.000122634	0.000336922	1.26888e-05	NA	7.38475e-06	6.45651e-06	4.54526e-06	6.43104e-06	6.25023e-05	8.13487e-07	9.66137e-06	2.19479e-06	4.44241e-06	1.78582e-05	0.000205369	3.02354e-05	4.80293e-05	2.49264e-05	2.06581e-05	3.79895e-06	1.79076e-06	2.001e-06	0.00339347	2.51273e-05	1.5576e-05	6.42412e-07	9.63354e-05	0.000322544	0.000225622	2.5755e-05	NA	1.33492e-06	4.60278e-07	2.35565e-05	3.32069e-05	1.1921e-05
Foxp2	NA	0.000459838	0.00010924	3.79262e-06	2.22492e-06	2.98141e-07	NA	NA	0.000119624	5.8612e-07	3.11817e-06	0.000107531	3.2328e-05	3.0732e-06	8.70193e-06	NA	NA	1.95225e-06	NA	NA	NA	NA	NA	NA	3.51342e-07	2.31202e-08	3.84237e-07	NA	NA	NA	NA	NA	NA	NA	NA	4.85615e-07	NA	NA	NA	NA	NA	NA	2.49746e-06	NA	8.50825e-08	1.34588e-07	5.10617e-06	NA	NA
Foxp3	NA	NA	NA	NA	NA	NA	NA	NA	NA	NA	NA	NA	NA	NA	NA	NA	NA	NA	NA	NA	NA	NA	NA	NA	NA	NA	NA	NA	NA	NA	NA	NA	NA	NA	NA	2.53346e-07	NA	NA	NA	NA	NA	NA	9.6375e-07	NA	NA	NA	NA	NA	NA
Foxp4	4.27656e-07	6.75401e-05	3.57344e-05	1.78887e-05	1.54164e-07	7.37812e-07	3.34992e-06	1.82079e-07	1.23155e-05	NA	NA	6.50719e-05	7.49364e-05	1.25394e-05	3.50072e-05	NA	NA	NA	1.76518e-06	1.21905e-06	1.67055e-06	NA	NA	NA	4.98432e-08	NA	1.01898e-06	2.18288e-05	NA	NA	NA	2.46119e-06	NA	NA	NA	0.000442966	NA	NA	NA	NA	2.06348e-06	2.89532e-07	NA	NA	NA	NA	NA	NA	NA
Foxq1	NA	NA	NA	NA	NA	NA	NA	NA	NA	NA	NA	NA	NA	NA	NA	NA	NA	NA	NA	NA	NA	NA	NA	NA	NA	NA	NA	NA	NA	NA	NA	NA	NA	NA	NA	NA	NA	NA	NA	NA	NA	NA	NA	NA	NA	NA	NA	NA	NA
Gabpa	2.40417e-05	0.00160291	0.000195197	0.00174987	1.74343e-05	0.000210765	0.000120925	6.35362e-05	8.75161e-05	2.38259e-05	7.41651e-06	0.00441789	0.00298276	0.000493087	0.00250054	0.000207579	3.01141e-05	0.000578117	2.62663e-05	3.2187e-05	6.5448e-05	0.000103477	0.000339967	2.99981e-05	1.22253e-05	8.88204e-06	5.4454e-06	0.000858587	0.00124127	0.000327124	3.83242e-05	0.000119556	1.24007e-05	1.49762e-06	2.86417e-05	0.0026783	0.00048267	0.000703244	0.000198408	0.00126812	0.00723665	0.00315056	0.000407934	0.000146135	7.86528e-05	4.20244e-05	0.000278706	0.000591408	0.000277852
Gata1	NA	NA	NA	0.000124612	1.75446e-05	NA	NA	NA	NA	NA	NA	NA	NA	NA	NA	NA	NA	NA	NA	NA	NA	NA	NA	NA	NA	NA	NA	7.92612e-06	4.80717e-07	4.32424e-06	NA	NA	NA	NA	NA	NA	NA	NA	NA	NA	NA	NA	NA	NA	NA	NA	NA	NA	NA
Gata2	1.26335e-06	1.30603e-06	NA	NA	NA	NA	3.50055e-06	2.1762e-07	NA	NA	NA	NA	NA	NA	9.7865e-07	8.71917e-07	NA	2.68186e-06	NA	NA	NA	NA	8.3009e-08	2.27791e-07	NA	NA	NA	NA	NA	NA	NA	NA	NA	NA	NA	NA	NA	NA	NA	NA	NA	NA	NA	NA	NA	NA	NA	NA	NA
Gata3	NA	6.85353e-06	1.71037e-07	NA	NA	NA	2.22538e-06	1.62298e-07	NA	NA	NA	NA	NA	NA	NA	NA	NA	NA	NA	NA	NA	NA	NA	1.52165e-07	NA	NA	NA	NA	NA	NA	NA	NA	NA	NA	NA	1.95143e-05	NA	7.56445e-07	4.70755e-06	NA	NA	NA	NA	NA	NA	NA	NA	NA	NA
Gata4	NA	NA	NA	0.000106298	4.89157e-06	NA	NA	1.81955e-06	NA	NA	NA	NA	NA	NA	NA	NA	NA	NA	2.41198e-07	8.0061e-06	1.03917e-05	NA	NA	NA	4.52397e-05	3.65748e-05	5.83041e-05	0.000846395	0.00020474	0.000201037	NA	NA	NA	NA	NA	5.55955e-07	NA	NA	NA	NA	NA	NA	NA	NA	1.2844e-07	3.04464e-07	6.35455e-07	NA	NA
Gata5	NA	NA	NA	NA	NA	NA	NA	NA	NA	NA	NA	NA	NA	NA	NA	NA	NA	NA	NA	1.7406e-07	NA	NA	NA	NA	NA	NA	NA	NA	NA	NA	NA	NA	NA	NA	NA	NA	NA	NA	NA	NA	NA	NA	NA	NA	NA	NA	NA	NA	NA
Gata6	NA	NA	NA	3.45836e-05	2.53267e-06	1.45702e-07	NA	3.81017e-07	NA	NA	NA	NA	NA	NA	NA	NA	NA	5.30991e-06	8.91951e-07	NA	9.55549e-07	2.17715e-07	4.48325e-05	NA	2.96844e-07	8.14691e-07	1.83497e-06	1.36198e-05	9.38941e-07	1.58087e-06	NA	NA	NA	NA	NA	NA	NA	NA	NA	NA	NA	NA	1.04963e-05	8.05278e-06	1.32641e-05	6.47545e-06	8.93454e-06	NA	NA
Gatad1	0	6.12479e-06	2.46392e-05	2.51043e-07	NA	NA	NA	NA	NA	1.2225e-06	NA	9.05621e-07	4.08886e-06	8.96802e-07	6.08364e-07	3.02301e-06	NA	1.35322e-07	NA	NA	NA	4.4917e-07	NA	NA	NA	NA	NA	1.63771e-06	NA	1.20025e-06	2.40491e-07	1.27724e-06	1.80306e-07	NA	6.5363e-07	8.89319e-06	NA	8.46001e-07	8.59171e-08	NA	NA	NA	NA	NA	NA	NA	3.93582e-07	5.94413e-07	NA
Gatad2a	8.65243e-08	0.000120409	2.82036e-05	5.64613e-06	NA	2.61423e-07	1.02549e-06	1.32974e-07	3.11491e-06	8.98969e-07	6.35589e-07	2.43815e-05	2.0962e-05	6.22219e-07	1.04667e-05	NA	NA	6.55095e-06	1.82358e-07	2.44538e-07	2.84746e-07	8.05655e-07	2.22304e-05	NA	NA	NA	1.00587e-07	0.000312328	0.000223058	3.25709e-05	4.82353e-06	1.78426e-05	1.84202e-07	2.18031e-08	3.32326e-06	0.000339499	6.35199e-06	0.000163477	2.07451e-06	3.37545e-05	0.000315232	5.48442e-05	3.08567e-06	1.28034e-05	4.53588e-06	3.66475e-06	9.58816e-06	5.40461e-06	1.61265e-06
Gatad2b	NA	0.000483971	0.000239755	1.78767e-06	NA	1.25052e-06	7.5031e-07	1.40234e-07	0.00015238	1.90921e-05	3.13244e-05	1.25619e-05	7.29126e-06	1.04857e-06	5.47603e-06	NA	7.31493e-07	5.81341e-06	6.51883e-09	NA	8.35612e-08	NA	3.72643e-06	NA	NA	NA	5.12898e-07	5.74258e-05	3.13989e-05	1.10364e-06	1.9651e-05	4.43666e-05	3.06747e-06	2.89088e-07	7.47059e-06	0.000414375	7.23294e-06	5.58174e-05	3.21572e-06	5.72717e-06	2.50459e-05	1.47872e-06	3.46749e-06	6.1177e-06	2.3076e-06	4.02332e-06	1.36171e-05	3.57845e-06	4.95849e-07
Gbx1	NA	6.08446e-06	NA	NA	NA	NA	NA	NA	NA	NA	NA	NA	NA	NA	NA	NA	NA	NA	NA	NA	NA	NA	NA	NA	NA	NA	NA	NA	NA	NA	4.36692e-07	1.16117e-06	3.55061e-07	NA	1.81169e-07	NA	NA	NA	NA	NA	NA	NA	NA	NA	NA	NA	NA	NA	NA
Gbx2	NA	2.35957e-05	1.32231e-06	NA	NA	NA	NA	NA	NA	NA	NA	NA	NA	2.28177e-07	NA	NA	NA	NA	NA	NA	NA	NA	NA	NA	NA	NA	NA	NA	NA	NA	NA	NA	NA	NA	NA	NA	NA	NA	NA	NA	NA	NA	NA	NA	NA	NA	NA	NA	NA
Gcm1	NA	NA	NA	NA	NA	NA	NA	NA	NA	NA	NA	NA	NA	NA	NA	NA	NA	NA	NA	NA	NA	NA	NA	NA	NA	NA	NA	NA	NA	NA	NA	NA	NA	NA	NA	NA	NA	NA	NA	NA	NA	NA	NA	NA	NA	NA	NA	NA	NA
Gfi1	NA	NA	NA	NA	NA	NA	NA	NA	NA	NA	NA	NA	NA	NA	NA	NA	NA	NA	NA	NA	NA	NA	NA	NA	NA	NA	NA	NA	NA	NA	NA	NA	NA	NA	NA	5.56089e-06	NA	NA	5.12376e-07	NA	NA	NA	NA	NA	NA	NA	NA	NA	NA
Gfi1b	NA	NA	NA	4.87485e-07	1.12359e-07	NA	NA	NA	NA	NA	NA	NA	NA	NA	NA	NA	NA	NA	NA	NA	NA	NA	NA	NA	NA	NA	NA	NA	NA	NA	NA	NA	NA	NA	NA	NA	NA	NA	NA	NA	NA	NA	NA	NA	NA	NA	NA	NA	NA
Gli1	NA	NA	NA	NA	NA	NA	NA	NA	NA	NA	NA	NA	NA	NA	NA	NA	NA	NA	NA	NA	NA	NA	NA	NA	NA	NA	NA	NA	NA	NA	NA	NA	NA	NA	NA	NA	NA	NA	NA	NA	NA	NA	NA	NA	NA	NA	NA	NA	NA
Gli3	1.73e-09	NA	NA	NA	NA	NA	3.99018e-08	NA	NA	NA	NA	NA	NA	NA	NA	NA	NA	1.92688e-07	NA	NA	NA	NA	NA	NA	NA	NA	NA	NA	1.26969e-06	NA	NA	NA	NA	NA	NA	NA	NA	NA	NA	NA	NA	NA	NA	NA	NA	NA	NA	NA	NA
Gm14420	NA	NA	NA	NA	NA	NA	NA	NA	NA	NA	NA	NA	NA	NA	NA	NA	NA	NA	NA	NA	1.31886e-07	NA	NA	NA	NA	NA	NA	NA	NA	NA	NA	NA	NA	NA	NA	NA	NA	NA	NA	NA	NA	NA	NA	NA	NA	NA	NA	NA	NA
Gm1862	NA	NA	NA	NA	1.04049e-05	NA	NA	NA	NA	NA	NA	2.77414e-05	NA	NA	NA	NA	NA	2.20005e-05	5.68656e-06	NA	2.90746e-06	NA	NA	NA	NA	NA	NA	NA	NA	NA	NA	NA	NA	NA	NA	NA	NA	NA	NA	NA	NA	NA	NA	NA	NA	NA	NA	NA	NA
Gm5595	NA	NA	1.98958e-07	NA	NA	NA	NA	NA	NA	NA	NA	NA	NA	NA	NA	NA	NA	NA	NA	NA	NA	NA	NA	NA	NA	NA	NA	NA	NA	NA	NA	NA	NA	NA	NA	NA	NA	NA	NA	NA	NA	NA	NA	NA	NA	NA	NA	NA	NA
Gm8898	NA	NA	NA	NA	NA	NA	NA	NA	NA	NA	NA	NA	NA	NA	NA	NA	NA	NA	NA	NA	NA	NA	NA	NA	NA	NA	NA	NA	NA	NA	NA	NA	NA	NA	NA	NA	NA	NA	NA	NA	NA	NA	3.33965e-06	NA	NA	NA	NA	NA	NA
Gmeb1	2.17977e-07	1.05507e-05	NA	2.77598e-05	NA	2.03876e-06	3.19045e-06	NA	NA	NA	NA	3.11959e-05	1.84186e-05	2.75477e-06	5.42405e-05	NA	1.27253e-07	7.99485e-06	NA	NA	1.14901e-07	NA	1.9605e-06	NA	1.39371e-07	NA	NA	2.39747e-06	3.3316e-06	2.28507e-06	NA	2.13685e-06	NA	NA	1.47566e-07	0.000234032	NA	2.56025e-05	3.43549e-07	3.98874e-07	9.07373e-07	2.05216e-06	NA	5.81269e-07	5.54299e-07	4.69179e-07	NA	5.63074e-07	NA
Gmeb2	NA	1.5242e-05	NA	7.23222e-05	NA	3.13257e-06	2.89019e-06	2.24629e-07	NA	NA	NA	3.48958e-05	4.44043e-05	7.11339e-06	6.85988e-05	NA	NA	2.03488e-05	NA	NA	2.00704e-07	NA	2.40142e-07	NA	3.51465e-06	2.04994e-06	2.39439e-07	1.38302e-05	9.95078e-06	2.48765e-06	1.83176e-06	9.9969e-06	NA	NA	1.69651e-06	7.36325e-05	NA	2.32196e-05	NA	NA	NA	NA	9.65248e-07	1.18297e-06	3.2599e-06	NA	8.97693e-06	5.16908e-07	4.07952e-07
Gon4l	NA	NA	NA	NA	NA	NA	NA	NA	NA	NA	NA	NA	NA	NA	NA	NA	NA	NA	NA	NA	NA	NA	NA	NA	NA	NA	7.4245e-08	NA	NA	NA	NA	NA	NA	NA	NA	2.43561e-08	NA	NA	NA	NA	NA	NA	NA	1.74565e-08	NA	7.26116e-08	NA	NA	NA
Grhl1	NA	NA	NA	NA	NA	NA	NA	NA	NA	NA	NA	NA	NA	NA	NA	NA	NA	NA	NA	NA	NA	NA	NA	NA	NA	NA	NA	NA	NA	NA	NA	NA	NA	NA	NA	NA	NA	NA	NA	2.09644e-07	8.59133e-07	1.36313e-06	NA	NA	NA	NA	NA	NA	NA
Grhl2	NA	NA	NA	NA	NA	NA	NA	2.90635e-08	NA	NA	NA	NA	NA	NA	NA	NA	NA	NA	NA	NA	NA	NA	NA	NA	1.59273e-07	NA	NA	NA	NA	NA	NA	NA	NA	NA	NA	NA	NA	NA	NA	1.59374e-06	6.60144e-06	1.34227e-06	NA	NA	NA	NA	NA	NA	NA
Grhl3	NA	NA	NA	NA	NA	NA	NA	NA	NA	NA	NA	NA	NA	NA	NA	NA	NA	NA	NA	NA	NA	NA	NA	NA	NA	NA	NA	NA	NA	NA	NA	NA	NA	NA	NA	NA	NA	NA	NA	NA	NA	NA	NA	NA	NA	NA	NA	NA	NA
Gsc2	NA	NA	NA	NA	NA	NA	NA	NA	NA	NA	NA	NA	1.99238e-07	NA	1.27974e-07	NA	NA	NA	NA	NA	NA	NA	NA	NA	NA	NA	NA	NA	NA	NA	NA	NA	NA	NA	NA	NA	NA	NA	NA	NA	NA	NA	NA	NA	NA	NA	NA	NA	NA
Gsx1	NA	3.06898e-07	NA	NA	NA	NA	NA	NA	NA	NA	NA	NA	2.45924e-07	NA	NA	NA	NA	NA	NA	NA	NA	NA	NA	NA	NA	NA	NA	NA	NA	NA	NA	NA	NA	NA	NA	NA	NA	NA	NA	NA	NA	NA	NA	NA	NA	NA	NA	NA	NA
Gzf1	NA	NA	NA	NA	NA	NA	NA	NA	NA	NA	NA	NA	NA	NA	NA	NA	NA	NA	NA	NA	4.16247e-08	NA	NA	NA	NA	NA	NA	NA	NA	NA	NA	NA	NA	NA	NA	NA	NA	NA	2.34396e-07	NA	NA	NA	NA	NA	NA	NA	NA	NA	NA
Hand1	NA	NA	NA	9.51134e-07	NA	NA	1.11576e-05	4.01372e-06	NA	NA	NA	NA	NA	NA	NA	NA	NA	NA	NA	NA	NA	NA	NA	NA	NA	NA	NA	NA	NA	NA	NA	NA	NA	NA	NA	NA	NA	NA	NA	NA	NA	NA	NA	5.37565e-08	NA	NA	5.19316e-08	NA	NA
Hand2	NA	NA	NA	8.1475e-07	NA	NA	7.41225e-06	2.07455e-07	NA	NA	NA	NA	NA	NA	NA	NA	NA	NA	NA	NA	NA	NA	NA	NA	NA	NA	NA	3.50175e-06	NA	NA	NA	NA	NA	NA	NA	NA	NA	NA	NA	NA	NA	NA	NA	1.72331e-07	NA	NA	4.25224e-07	NA	NA
Hes1	NA	4.01012e-06	NA	NA	4.87944e-07	4.6418e-07	4.63429e-07	1.05193e-06	NA	NA	NA	4.92252e-06	3.05185e-05	2.91064e-05	1.08994e-05	NA	NA	NA	1.96835e-07	1.18668e-06	1.27621e-06	2.61269e-05	7.26783e-07	2.04953e-06	NA	NA	NA	4.04878e-06	NA	NA	NA	1.17477e-06	NA	NA	NA	5.70472e-06	NA	NA	NA	5.03512e-07	1.39438e-06	5.57464e-06	NA	NA	NA	NA	NA	NA	NA
Hes3	NA	NA	NA	NA	NA	NA	NA	NA	NA	NA	NA	NA	NA	NA	NA	NA	NA	NA	NA	NA	NA	NA	NA	NA	NA	NA	NA	NA	NA	NA	NA	NA	NA	NA	NA	NA	NA	NA	NA	NA	NA	NA	NA	NA	NA	NA	NA	NA	NA
Hes5	NA	1.34358e-06	NA	NA	NA	NA	NA	NA	NA	NA	NA	NA	NA	NA	NA	NA	NA	NA	NA	NA	NA	NA	NA	NA	NA	NA	NA	NA	NA	NA	NA	NA	NA	NA	NA	NA	NA	NA	NA	NA	NA	NA	NA	NA	NA	NA	NA	NA	NA
Hes6	NA	3.07007e-07	NA	NA	NA	NA	NA	NA	NA	NA	NA	NA	NA	NA	NA	NA	NA	NA	NA	6.67196e-08	NA	NA	NA	NA	NA	NA	NA	NA	NA	NA	NA	NA	NA	NA	NA	NA	NA	NA	NA	NA	NA	NA	NA	NA	NA	NA	NA	NA	NA
Hes7	NA	NA	NA	NA	NA	NA	NA	NA	NA	NA	NA	NA	NA	NA	NA	NA	NA	NA	NA	NA	NA	NA	NA	6.49522e-08	NA	NA	NA	NA	NA	NA	NA	NA	NA	NA	NA	NA	NA	NA	NA	NA	NA	NA	NA	NA	NA	NA	NA	NA	NA
Hey1	NA	NA	NA	NA	NA	NA	NA	NA	7.7688e-07	NA	NA	NA	NA	NA	NA	NA	NA	NA	NA	NA	NA	NA	3.49506e-07	NA	NA	NA	NA	NA	NA	NA	NA	NA	NA	NA	NA	NA	NA	NA	NA	NA	NA	NA	NA	NA	NA	NA	NA	NA	NA
Heyl	NA	4.29638e-07	NA	NA	NA	NA	NA	NA	NA	NA	NA	NA	NA	NA	NA	NA	NA	NA	NA	NA	NA	3.89579e-07	NA	NA	NA	NA	NA	NA	NA	NA	NA	NA	NA	NA	NA	NA	NA	NA	NA	NA	NA	NA	NA	NA	NA	NA	NA	NA	NA
Hhex	NA	NA	NA	4.32001e-07	NA	NA	NA	NA	NA	NA	NA	NA	NA	NA	NA	NA	NA	NA	9.61073e-08	4.33429e-07	6.68006e-07	NA	NA	NA	NA	NA	NA	NA	NA	NA	NA	NA	NA	NA	NA	NA	NA	NA	NA	1.32616e-07	NA	NA	NA	3.62305e-06	4.07464e-07	9.21741e-07	7.82587e-07	NA	NA
Hic2	NA	NA	NA	NA	3.04892e-07	NA	2.07966e-07	1.42646e-06	NA	NA	NA	NA	NA	NA	NA	NA	NA	4.27376e-07	5.19303e-07	7.63897e-07	1.69914e-06	NA	NA	NA	4.35489e-07	2.55796e-07	3.335e-06	NA	NA	NA	NA	NA	NA	NA	NA	NA	NA	NA	2.68483e-07	NA	NA	NA	1.75608e-07	1.43347e-07	NA	1.10186e-06	NA	NA	4.63638e-06
Hif1a	NA	1.45465e-07	8.9134e-07	NA	NA	NA	NA	NA	NA	NA	NA	2.51673e-05	2.41779e-05	3.74909e-06	8.75938e-07	NA	NA	NA	1.80398e-08	1.04896e-07	NA	NA	NA	NA	NA	NA	NA	4.06158e-07	NA	NA	NA	NA	NA	NA	NA	1.57989e-06	NA	1.39214e-07	NA	NA	NA	NA	NA	NA	NA	NA	NA	NA	7.42955e-08
Hif3a	NA	2.5369e-07	1.56448e-08	8.19167e-06	9.36184e-06	NA	2.87823e-08	1.21275e-07	NA	NA	NA	NA	NA	NA	NA	NA	NA	NA	NA	NA	5.36417e-08	NA	2.00236e-08	NA	NA	NA	NA	NA	NA	NA	NA	NA	NA	NA	NA	NA	NA	NA	NA	NA	NA	NA	NA	NA	NA	NA	NA	NA	NA
Hinfp	NA	NA	NA	NA	NA	NA	NA	NA	NA	NA	NA	NA	NA	NA	NA	NA	NA	NA	NA	NA	NA	NA	NA	NA	NA	NA	NA	NA	NA	NA	NA	NA	NA	NA	NA	3.15268e-07	NA	NA	NA	NA	NA	NA	NA	NA	NA	NA	NA	NA	NA
Hivep1	NA	NA	4.85353e-08	NA	NA	NA	1.04359e-07	NA	NA	NA	NA	NA	NA	NA	NA	NA	NA	NA	NA	NA	NA	NA	NA	NA	NA	NA	NA	5.92703e-07	NA	NA	NA	NA	NA	NA	NA	1.45825e-06	NA	NA	NA	NA	NA	NA	NA	NA	NA	NA	NA	NA	NA
Hivep2	NA	1.8113e-07	4.22224e-06	NA	NA	NA	1.49071e-07	3.9661e-08	1.68928e-06	9.87471e-07	4.84371e-07	NA	NA	9.97861e-09	NA	NA	NA	1.24233e-07	2.11284e-08	NA	NA	NA	3.80182e-08	NA	NA	NA	2.51644e-08	NA	NA	NA	3.5497e-08	NA	NA	3.17374e-08	8.07739e-09	7.44591e-05	NA	1.65862e-06	2.37864e-08	4.82626e-08	NA	NA	NA	NA	NA	NA	1.48836e-07	NA	NA
Hivep3	NA	NA	NA	NA	NA	NA	NA	NA	NA	NA	NA	NA	NA	NA	NA	NA	NA	NA	NA	NA	3.36965e-08	NA	NA	NA	NA	NA	NA	NA	NA	NA	NA	NA	NA	NA	NA	NA	NA	NA	NA	NA	NA	NA	NA	NA	NA	NA	NA	NA	NA
Hlf	NA	NA	NA	NA	NA	NA	NA	NA	NA	NA	NA	3.01208e-06	2.12709e-06	2.42785e-06	1.51436e-06	NA	NA	NA	NA	NA	NA	NA	NA	NA	NA	NA	NA	NA	NA	NA	NA	NA	NA	NA	NA	NA	NA	NA	NA	NA	NA	NA	NA	NA	NA	NA	NA	NA	NA
Hmbox1	NA	0.00180693	0.000713642	5.36561e-05	NA	1.27826e-05	3.41269e-05	2.28189e-05	0.00124692	0.000310159	0.000422421	0.000358119	0.000209337	7.46499e-05	0.000267099	1.5954e-05	2.08821e-05	0.000158523	NA	1.15949e-05	1.51958e-05	0.000202764	0.000352832	1.20747e-05	NA	NA	1.57934e-06	0.000335843	0.000109798	0.000113609	7.2752e-05	0.000277326	0.000121649	1.53426e-05	1.77606e-05	0.000301045	0.00012194	0.000186929	2.34792e-05	NA	NA	NA	7.24879e-05	2.1991e-05	3.19141e-05	1.17972e-05	7.6994e-05	9.78806e-05	1.71928e-06
Hmg20a	1.49736e-07	0.000527363	0.00058014	6.57999e-07	NA	4.3368e-08	1.05257e-06	7.31543e-06	0.000969329	0.000195192	6.42644e-05	6.36241e-06	0.000230047	6.41568e-05	0.000146876	6.98852e-06	3.18695e-06	6.73837e-06	1.26286e-06	7.17086e-06	1.18285e-05	8.4405e-06	5.39748e-06	2.31307e-07	2.97617e-05	2.50444e-06	1.9294e-05	0.000102734	2.73553e-05	3.58797e-05	7.74683e-05	8.11475e-05	0.000254002	8.06261e-05	4.10642e-05	2.29344e-05	2.57742e-05	5.31072e-05	2.54486e-05	NA	NA	NA	2.60767e-05	1.52123e-05	6.08517e-06	1.03697e-05	2.81418e-05	8.6471e-06	7.78469e-06
Hmg20b	1.74799e-05	2.6387e-05	1.98616e-06	3.68657e-05	7.04079e-06	1.31207e-05	2.2843e-06	3.01224e-06	NA	NA	NA	3.56739e-05	7.48482e-05	9.95989e-06	1.1406e-05	3.30738e-06	7.8541e-07	5.62885e-05	1.47327e-07	7.63871e-07	4.68696e-07	2.52828e-07	5.98208e-07	NA	7.49914e-08	NA	NA	4.54609e-06	2.53278e-05	2.80925e-07	NA	1.86007e-06	1.03433e-06	NA	2.72213e-07	8.86366e-05	3.8212e-07	5.15914e-06	NA	NA	NA	2.06102e-07	8.905e-05	6.71397e-05	3.10673e-05	1.43701e-05	1.75099e-05	4.56503e-05	0.00019485
Hmga1	0.000161108	0.0207326	NA	NA	NA	1.00586e-06	NA	NA	0.0262356	NA	NA	0.00187246	NA	0.0292733	0.0013821	NA	NA	NA	NA	NA	0.00126665	4.12493e-06	0.00040783	NA	NA	1.04551e-05	NA	NA	NA	0.0075064	NA	1.51171e-05	NA	0.00178906	3.19005e-05	NA	NA	0.000252566	0.000100552	NA	NA	NA	0.000171556	0.000111736	NA	0.000225351	4.91023e-05	9.89411e-05	0.000357959
Hmga1-rs1	5.75734e-05	0.00586978	0.00360453	0.00276359	0.000624328	NA	0.000501953	0.00129917	0.00649324	0.00619101	0.0108524	NA	0.0614368	0.00954396	NA	NA	0.000795766	1.93768e-06	0.000386502	0.00106319	0.000799646	NA	8.03207e-05	6.04952e-05	6.65488e-07	5.26235e-05	NA	0.00488126	0.00233183	0.00170341	0.000794715	NA	0.00589375	0.000251701	NA	0.000281389	NA	3.91936e-05	9.8473e-06	NA	NA	NA	NA	2.09256e-05	0.00332342	2.10199e-05	NA	NA	NA
Hmga2	0.000602596	0.000760571	0.000760236	0.000298028	0.00011802	NA	1.16588e-05	1.64811e-05	0.000756231	NA	2.70663e-05	NA	0.000145704	0.000200467	NA	NA	8.26119e-05	NA	NA	1.05971e-05	0.000115724	NA	2.20626e-05	4.27737e-05	3.36145e-05	0.000123591	NA	NA	NA	5.00091e-07	1.55549e-05	NA	9.25855e-05	7.88072e-05	NA	NA	NA	NA	NA	NA	NA	NA	1.29609e-05	6.94812e-06	8.51035e-05	4.8538e-05	1.23593e-05	NA	NA
Hmgb2	3.92552e-05	6.16407e-06	6.17767e-05	0.00130374	0.000531713	4.01716e-05	0.000144791	7.55104e-05	1.07508e-05	1.37424e-05	4.65241e-06	0.00492226	0.0116099	0.000609059	0.000108286	NA	1.47448e-05	0.00011016	6.54158e-06	7.75314e-05	0.000153028	8.99476e-05	0.000470364	4.48866e-05	5.60455e-06	NA	3.57561e-05	0.000546806	0.00307126	0.00158461	3.28362e-05	8.12759e-05	0.000312664	5.71252e-05	2.68616e-05	0.000715062	0.000291043	0.000696179	0.000357548	0.000742229	0.00450386	0.00471416	0.000109253	0.000191773	2.98319e-05	9.86747e-05	5.75152e-05	0.000274704	0.00122904
Hmgb3	1.68754e-05	3.18806e-05	6.68008e-05	0.00096217	9.76272e-05	6.19448e-06	1.48136e-05	1.22729e-05	3.91688e-05	9.44276e-07	1.96858e-06	0.000354253	0.00206206	6.98013e-05	0.000113996	NA	1.50716e-05	7.09728e-05	3.68502e-06	1.07911e-05	2.50595e-05	0.000131418	7.93842e-06	1.07516e-06	1.03032e-06	2.39576e-07	3.76137e-06	2.93055e-05	0.000461002	0.000140971	2.20896e-05	6.4893e-05	6.67159e-05	4.83128e-06	2.1031e-05	4.67073e-05	8.76172e-06	1.38805e-05	7.74225e-06	0.000491775	0.00176475	0.00151833	0.000364326	0.00126308	0.000559635	0.000577886	0.000484262	0.000271876	0.00106053
Hmgb4	NA	NA	NA	NA	NA	NA	NA	NA	NA	NA	NA	NA	NA	NA	NA	NA	NA	NA	NA	NA	NA	NA	NA	NA	NA	NA	NA	0.000596794	3.12318e-05	0.00076983	NA	NA	NA	NA	NA	NA	NA	NA	NA	NA	NA	NA	NA	NA	NA	NA	NA	NA	NA
Hmgn3	NA	NA	4.58643e-07	NA	NA	NA	NA	NA	2.44665e-06	NA	NA	3.26507e-06	1.35942e-05	NA	NA	NA	NA	0	NA	NA	NA	NA	NA	NA	NA	NA	NA	NA	NA	NA	NA	NA	NA	4.58663e-08	NA	NA	NA	NA	NA	NA	NA	NA	NA	6.76152e-07	8.87341e-06	3.03532e-06	NA	NA	NA
Hmgn5	NA	NA	NA	NA	NA	NA	4.77987e-08	NA	NA	NA	NA	NA	NA	NA	NA	NA	NA	NA	1.43464e-08	NA	1.83606e-07	NA	8.84305e-08	NA	NA	NA	2.69434e-06	NA	NA	NA	NA	NA	NA	NA	NA	NA	NA	3.46345e-07	NA	NA	NA	NA	NA	NA	NA	NA	NA	NA	NA
Hmgxb3	NA	NA	NA	NA	NA	NA	NA	NA	NA	NA	NA	NA	NA	NA	NA	NA	NA	NA	NA	NA	NA	NA	NA	NA	NA	NA	NA	NA	NA	NA	NA	NA	NA	NA	NA	NA	NA	NA	NA	NA	NA	NA	NA	NA	NA	NA	NA	NA	NA
Hmgxb4	5.05885e-09	6.98758e-08	1.99658e-06	NA	NA	NA	NA	NA	1.43441e-07	2.74233e-07	NA	3.68552e-07	5.37268e-06	NA	9.34574e-08	NA	NA	2.19477e-07	NA	NA	NA	NA	1.57454e-07	NA	NA	NA	NA	4.58553e-08	6.98913e-07	6.30462e-08	6.86458e-07	2.35661e-06	1.11844e-07	NA	5.49567e-07	9.1613e-07	NA	4.60854e-08	1.63677e-07	NA	NA	NA	NA	3.66303e-07	1.24074e-07	NA	NA	4.97351e-07	4.24499e-07
Hmx1	NA	NA	NA	NA	NA	NA	NA	NA	NA	NA	NA	2.22109e-05	2.50951e-05	2.33092e-06	1.60917e-05	NA	NA	NA	NA	NA	NA	NA	NA	NA	NA	NA	NA	4.00929e-06	NA	6.37686e-07	NA	NA	NA	NA	NA	NA	NA	NA	NA	NA	NA	NA	NA	NA	NA	NA	NA	NA	NA
Hmx2	NA	NA	NA	NA	NA	NA	NA	NA	NA	NA	NA	NA	NA	NA	NA	NA	NA	NA	NA	NA	NA	NA	NA	NA	NA	NA	NA	NA	NA	NA	NA	NA	NA	NA	NA	NA	NA	NA	NA	NA	NA	NA	NA	NA	NA	NA	NA	NA	NA
Hmx3	NA	4.54306e-07	NA	NA	NA	NA	NA	NA	NA	NA	NA	NA	NA	NA	NA	NA	NA	NA	NA	NA	NA	NA	NA	NA	NA	NA	NA	NA	NA	NA	NA	NA	NA	NA	NA	NA	NA	NA	NA	NA	NA	NA	NA	NA	NA	NA	NA	NA	NA
Hnf1a	NA	NA	NA	0.000277557	0.000103912	NA	NA	1.47237e-06	NA	NA	NA	NA	NA	NA	NA	NA	4.82858e-06	8.9581e-06	6.85283e-05	0.000162287	0.000188111	NA	NA	NA	1.3783e-05	8.8724e-06	8.48237e-06	NA	NA	NA	NA	NA	NA	NA	NA	NA	NA	NA	NA	NA	NA	NA	NA	2.90413e-06	2.84892e-06	NA	NA	NA	NA
Hnf1b	NA	NA	NA	7.48494e-05	2.10742e-05	6.27155e-07	3.42707e-06	2.53009e-06	NA	NA	NA	NA	NA	NA	NA	1.54064e-06	9.59724e-06	1.25254e-05	1.17309e-05	1.93456e-05	2.48704e-05	1.36027e-05	NA	NA	3.33911e-06	1.88407e-06	3.05103e-06	NA	NA	NA	NA	NA	NA	NA	NA	NA	NA	NA	NA	NA	NA	NA	NA	NA	NA	NA	NA	NA	NA
Hnf4a	NA	NA	NA	0.00105326	0.00044905	NA	NA	NA	NA	NA	NA	NA	NA	NA	NA	NA	NA	5.85887e-07	0.000301799	0.00114426	0.00118975	NA	NA	NA	7.44298e-07	NA	2.72719e-06	NA	NA	NA	NA	NA	3.80011e-07	NA	NA	NA	1.97917e-05	NA	NA	NA	NA	NA	NA	1.96687e-06	NA	NA	NA	NA	9.70397e-07
Hnf4g	NA	NA	NA	0.000235854	0.000118097	NA	NA	4.27566e-07	NA	NA	NA	NA	NA	NA	NA	NA	NA	NA	NA	NA	NA	NA	NA	NA	NA	NA	NA	NA	NA	NA	NA	NA	NA	NA	NA	1.55728e-06	NA	2.06491e-07	1.93254e-07	NA	NA	NA	NA	NA	8.52958e-07	NA	NA	NA	1.51896e-06
Homez	NA	NA	NA	NA	NA	NA	NA	NA	NA	NA	NA	NA	NA	NA	NA	NA	NA	NA	NA	NA	NA	NA	NA	NA	NA	NA	NA	1.5783e-06	4.15768e-07	NA	NA	NA	NA	NA	NA	1.15569e-07	NA	NA	NA	NA	NA	NA	NA	NA	NA	NA	NA	NA	NA
Hoxa10	NA	NA	NA	NA	NA	2.41984e-05	0.00012049	5.94053e-06	NA	NA	NA	NA	NA	NA	NA	NA	NA	NA	NA	NA	NA	NA	NA	NA	NA	NA	NA	NA	NA	NA	6.96001e-07	5.17977e-06	7.23067e-07	4.46406e-07	NA	NA	NA	NA	NA	NA	NA	NA	NA	NA	NA	NA	NA	NA	NA
Hoxa11	NA	NA	NA	NA	NA	5.38049e-06	9.6012e-05	1.04514e-05	NA	NA	NA	NA	NA	NA	NA	NA	NA	NA	NA	NA	NA	NA	NA	NA	NA	NA	NA	NA	NA	NA	NA	NA	NA	NA	NA	NA	NA	NA	NA	NA	NA	NA	NA	NA	NA	NA	NA	NA	NA
Hoxa13	NA	NA	NA	NA	NA	NA	NA	NA	NA	NA	NA	NA	NA	NA	NA	NA	NA	NA	NA	NA	NA	NA	NA	NA	NA	NA	NA	NA	NA	NA	NA	NA	NA	NA	NA	NA	NA	NA	NA	NA	NA	NA	NA	NA	NA	NA	NA	NA	NA
Hoxa3	NA	1.21303e-05	NA	NA	NA	NA	NA	NA	NA	NA	NA	NA	NA	NA	NA	NA	NA	NA	NA	NA	NA	NA	NA	NA	NA	NA	NA	2.85585e-06	NA	NA	NA	NA	NA	NA	NA	NA	NA	NA	NA	NA	NA	NA	NA	NA	NA	NA	NA	NA	NA
Hoxa4	NA	1.28939e-05	2.54519e-06	NA	NA	NA	NA	NA	NA	NA	NA	NA	NA	NA	NA	NA	NA	NA	NA	NA	NA	3.30977e-06	2.62348e-06	NA	NA	NA	NA	6.23727e-07	NA	NA	NA	1.29365e-06	6.81784e-07	NA	NA	7.88391e-07	NA	NA	NA	NA	NA	NA	NA	2.28258e-07	NA	NA	NA	3.18971e-06	3.58951e-06
Hoxa5	NA	0.000323874	0.000145782	1.69322e-05	NA	NA	NA	NA	NA	NA	NA	NA	NA	1.40976e-07	NA	1.62426e-06	1.27133e-06	2.37663e-06	NA	NA	NA	0.000139122	0.000114906	2.19971e-05	2.34261e-07	NA	NA	NA	NA	NA	4.00102e-06	7.07313e-06	7.2524e-06	1.43032e-06	1.93004e-06	1.04672e-06	NA	8.38118e-08	NA	NA	NA	NA	5.20726e-06	4.58294e-06	1.19422e-05	3.79514e-06	7.37264e-06	6.61548e-05	1.41192e-05
Hoxa7	NA	NA	NA	NA	NA	NA	NA	NA	NA	NA	NA	NA	NA	NA	NA	NA	NA	2.46641e-06	NA	NA	NA	NA	NA	NA	NA	NA	NA	NA	NA	NA	NA	5.67696e-06	NA	NA	NA	NA	NA	NA	NA	NA	NA	NA	NA	NA	NA	NA	7.77308e-06	NA	NA
Hoxa9	NA	NA	NA	NA	NA	NA	NA	NA	NA	NA	NA	NA	NA	NA	NA	NA	NA	NA	NA	NA	NA	NA	NA	NA	NA	4.56778e-06	NA	NA	NA	NA	1.12762e-05	2.88239e-05	5.73528e-06	NA	1.59092e-06	NA	NA	NA	NA	NA	NA	NA	NA	NA	NA	NA	NA	NA	NA
Hoxb13	NA	NA	NA	NA	NA	NA	NA	NA	NA	NA	NA	NA	NA	NA	NA	NA	NA	NA	NA	NA	NA	NA	NA	NA	NA	NA	NA	NA	NA	NA	NA	NA	NA	NA	NA	NA	NA	NA	NA	NA	NA	NA	NA	NA	NA	NA	NA	NA	NA
Hoxb3	NA	5.78401e-06	2.18024e-06	NA	NA	NA	NA	NA	NA	NA	NA	NA	NA	NA	NA	NA	NA	NA	NA	NA	NA	NA	NA	NA	NA	NA	NA	NA	NA	NA	NA	6.64392e-07	1.97079e-07	NA	NA	3.49432e-07	NA	NA	NA	NA	NA	NA	NA	NA	NA	NA	NA	5.89443e-07	3.79964e-07
Hoxb4	NA	2.94132e-05	3.84927e-06	1.72241e-06	4.63261e-07	NA	NA	NA	NA	NA	NA	NA	NA	NA	NA	5.02007e-06	3.97766e-06	6.90125e-07	NA	NA	NA	1.71798e-05	8.58834e-06	9.93865e-07	NA	NA	NA	NA	NA	NA	5.586e-06	1.35539e-05	4.18079e-06	NA	5.34694e-07	1.01011e-06	NA	NA	NA	NA	NA	NA	3.63068e-06	7.99322e-06	2.91943e-06	2.64413e-06	1.73277e-05	4.77908e-06	2.55979e-06
Hoxb5	NA	0.000265183	9.91044e-05	NA	NA	NA	NA	NA	NA	NA	NA	NA	NA	NA	NA	NA	NA	2.14243e-06	NA	NA	NA	1.27899e-05	2.65964e-05	NA	NA	NA	NA	NA	NA	NA	5.90977e-06	6.20599e-06	6.25353e-06	NA	2.27504e-06	NA	NA	NA	NA	NA	NA	NA	NA	2.39029e-06	NA	NA	NA	NA	NA
Hoxb6	NA	9.05085e-05	NA	NA	NA	NA	NA	NA	NA	NA	NA	NA	NA	NA	NA	NA	NA	2.4613e-06	NA	NA	NA	NA	NA	NA	NA	NA	NA	NA	NA	NA	1.3922e-05	4.91383e-05	4.67471e-06	1.5403e-07	1.01014e-05	NA	NA	NA	NA	NA	NA	NA	NA	8.23344e-06	NA	5.79827e-07	2.01702e-05	NA	NA
Hoxb7	NA	NA	NA	NA	NA	NA	NA	NA	NA	NA	NA	NA	NA	NA	NA	NA	3.04397e-07	2.33997e-06	NA	NA	NA	NA	NA	NA	NA	NA	NA	NA	NA	NA	1.26929e-06	7.9872e-06	2.45765e-06	NA	2.01994e-06	NA	NA	NA	NA	NA	NA	NA	2.39709e-06	1.13718e-06	1.29271e-05	1.3041e-06	1.00669e-05	NA	NA
Hoxb8	NA	8.15342e-05	NA	NA	NA	NA	NA	NA	NA	NA	NA	NA	NA	NA	NA	NA	NA	4.20115e-06	NA	NA	NA	NA	NA	NA	NA	NA	NA	NA	NA	NA	8.56121e-06	4.32613e-05	3.5111e-05	1.23213e-05	1.01651e-05	NA	NA	NA	NA	NA	NA	NA	7.42361e-06	7.23856e-06	NA	1.41548e-06	1.00484e-05	NA	NA
Hoxb9	NA	NA	NA	NA	NA	NA	NA	NA	NA	NA	NA	NA	NA	NA	NA	NA	NA	NA	NA	NA	NA	NA	NA	NA	NA	NA	NA	NA	NA	NA	1.48968e-05	2.33581e-05	3.52898e-06	NA	2.87974e-06	NA	NA	NA	NA	NA	NA	NA	8.24723e-06	1.31915e-05	3.1972e-05	7.21767e-06	7.49951e-05	NA	NA
Hoxc10	NA	NA	NA	NA	NA	NA	NA	NA	NA	NA	NA	NA	NA	NA	NA	NA	NA	NA	NA	NA	NA	NA	NA	NA	NA	NA	NA	NA	NA	NA	7.5871e-06	1.64474e-05	NA	6.86512e-07	5.56728e-06	NA	NA	NA	NA	NA	NA	NA	NA	NA	NA	NA	NA	NA	NA
Hoxc11	NA	NA	NA	NA	NA	NA	NA	NA	NA	NA	NA	NA	NA	NA	NA	NA	NA	NA	NA	NA	NA	NA	NA	NA	NA	NA	NA	NA	NA	NA	NA	NA	NA	NA	NA	NA	NA	NA	NA	NA	NA	NA	NA	NA	NA	NA	NA	NA	NA
Hoxc13	NA	NA	NA	NA	NA	NA	NA	NA	NA	NA	NA	NA	NA	NA	NA	NA	NA	NA	NA	NA	NA	NA	NA	NA	NA	NA	NA	NA	NA	NA	NA	NA	NA	NA	NA	NA	NA	NA	NA	NA	NA	NA	NA	NA	NA	NA	NA	NA	NA
Hoxc4	NA	1.56965e-05	8.72257e-06	7.79249e-08	NA	NA	NA	NA	NA	NA	NA	NA	NA	NA	NA	NA	2.19066e-06	5.49996e-07	NA	NA	NA	NA	NA	NA	NA	NA	NA	NA	NA	NA	NA	NA	NA	NA	NA	NA	NA	NA	NA	NA	NA	NA	NA	3.09925e-06	NA	1.88608e-06	2.34431e-06	1.34555e-06	8.88045e-07
Hoxc5	NA	NA	NA	NA	1.29521e-06	NA	NA	NA	NA	7.90166e-07	NA	NA	NA	NA	NA	NA	NA	NA	NA	3.84675e-08	1.02355e-07	NA	NA	NA	NA	NA	NA	NA	NA	NA	NA	NA	NA	NA	NA	NA	NA	NA	NA	NA	NA	NA	NA	NA	NA	NA	NA	NA	NA
Hoxc6	NA	NA	NA	NA	NA	NA	NA	NA	NA	NA	NA	NA	NA	NA	NA	NA	NA	5.30386e-06	NA	NA	NA	NA	NA	NA	NA	NA	NA	NA	NA	NA	NA	4.05348e-06	NA	NA	NA	NA	NA	NA	NA	NA	NA	NA	7.95924e-06	4.80366e-06	1.56356e-05	4.02075e-06	1.53759e-05	1.00951e-05	NA
Hoxc8	NA	NA	3.38649e-06	NA	NA	NA	NA	NA	NA	NA	NA	NA	NA	NA	NA	1.98982e-06	9.89679e-07	4.77595e-06	NA	NA	NA	NA	NA	NA	NA	NA	NA	NA	NA	NA	7.08984e-06	3.43761e-05	3.07514e-05	NA	9.67291e-06	NA	NA	NA	NA	NA	NA	NA	NA	NA	1.23829e-05	1.93064e-06	1.61184e-05	9.29638e-06	5.13338e-06
Hoxc9	NA	NA	NA	NA	NA	NA	NA	NA	NA	NA	NA	NA	NA	NA	NA	NA	2.6687e-07	2.25767e-06	NA	NA	NA	NA	NA	NA	NA	NA	NA	NA	NA	NA	6.48106e-06	5.50323e-06	4.75965e-06	1.24183e-07	1.35737e-06	NA	NA	NA	NA	NA	NA	NA	NA	NA	NA	NA	NA	NA	NA
Hoxd10	NA	NA	NA	NA	NA	2.50166e-06	3.88429e-05	2.13615e-06	NA	NA	NA	NA	NA	NA	NA	NA	NA	NA	NA	NA	NA	NA	NA	NA	NA	NA	NA	2.77734e-06	NA	NA	NA	1.25063e-06	NA	NA	2.80431e-07	NA	NA	NA	NA	NA	NA	NA	NA	NA	NA	NA	NA	NA	NA
Hoxd11	NA	NA	NA	NA	NA	3.33911e-06	4.00245e-05	NA	NA	NA	NA	NA	NA	NA	NA	NA	NA	NA	NA	NA	NA	NA	NA	NA	NA	NA	NA	NA	NA	NA	NA	NA	NA	NA	NA	NA	NA	NA	NA	NA	NA	NA	NA	NA	NA	NA	NA	NA	NA
Hoxd12	NA	NA	NA	NA	NA	NA	NA	NA	NA	NA	NA	NA	NA	NA	NA	NA	NA	NA	NA	NA	NA	NA	NA	NA	NA	NA	NA	NA	NA	NA	NA	8.22591e-07	NA	4.3105e-07	NA	NA	NA	NA	NA	NA	NA	NA	NA	NA	NA	NA	NA	NA	NA
Hoxd13	NA	NA	NA	NA	NA	NA	NA	NA	NA	NA	NA	NA	NA	NA	NA	NA	NA	NA	NA	NA	NA	NA	NA	NA	NA	NA	NA	NA	NA	NA	NA	NA	NA	NA	NA	NA	NA	NA	NA	NA	NA	NA	NA	NA	NA	NA	NA	NA	NA
Hoxd3	NA	3.97527e-06	3.39329e-06	NA	NA	NA	NA	NA	NA	NA	NA	NA	NA	NA	NA	NA	NA	NA	NA	NA	NA	NA	NA	NA	NA	NA	NA	NA	NA	NA	NA	NA	NA	NA	NA	NA	NA	NA	NA	NA	NA	NA	NA	NA	NA	NA	NA	NA	NA
Hoxd4	NA	3.31814e-06	NA	NA	NA	NA	NA	NA	NA	NA	NA	NA	NA	NA	NA	NA	4.66703e-06	6.40089e-07	NA	NA	NA	NA	NA	1.12843e-06	NA	NA	NA	NA	NA	NA	NA	NA	NA	NA	NA	NA	NA	NA	NA	NA	NA	NA	NA	NA	NA	NA	NA	NA	NA
Hoxd8	NA	NA	NA	NA	NA	NA	3.70591e-07	NA	NA	NA	NA	NA	NA	NA	NA	NA	2.50233e-06	7.45373e-06	NA	NA	NA	NA	NA	NA	NA	NA	NA	3.14104e-05	9.82637e-06	5.54272e-06	3.12972e-06	1.27441e-05	1.14281e-05	5.12556e-07	3.93578e-06	NA	NA	NA	NA	NA	NA	NA	2.16234e-06	1.90504e-06	1.321e-06	5.37951e-07	3.61763e-06	NA	NA
Hoxd9	NA	NA	NA	NA	NA	NA	8.68016e-07	NA	NA	NA	NA	NA	NA	NA	NA	NA	NA	NA	NA	NA	NA	NA	NA	NA	NA	NA	NA	4.95518e-06	5.46861e-07	NA	5.93334e-06	2.1437e-05	3.4664e-06	3.1569e-06	1.91521e-06	NA	NA	NA	NA	NA	NA	NA	NA	8.5672e-07	NA	NA	NA	NA	NA
Hsf1	NA	NA	NA	NA	NA	NA	NA	NA	NA	NA	NA	NA	NA	NA	NA	NA	NA	NA	1.08353e-07	8.72557e-08	1.46893e-06	NA	NA	NA	NA	NA	NA	NA	9.57126e-07	3.06909e-08	NA	NA	NA	NA	NA	NA	NA	NA	NA	9.73282e-07	2.14661e-06	2.61071e-06	2.83237e-07	7.82728e-07	3.05649e-07	2.51191e-06	4.53977e-07	NA	NA
Hsf2	NA	5.1752e-07	NA	NA	NA	NA	NA	NA	NA	NA	NA	NA	NA	NA	NA	NA	NA	NA	1.63647e-07	2.00567e-07	1.29816e-06	NA	NA	NA	NA	NA	NA	NA	NA	NA	NA	NA	NA	NA	NA	NA	NA	NA	NA	NA	NA	NA	NA	NA	NA	NA	NA	NA	NA
Hsf4	NA	NA	NA	NA	NA	NA	NA	NA	NA	NA	NA	0.000103553	6.20269e-05	1.08789e-05	2.49153e-05	NA	NA	NA	5.7681e-08	2.0067e-07	4.77688e-07	NA	NA	NA	NA	NA	NA	NA	NA	NA	NA	NA	NA	NA	NA	NA	NA	NA	NA	NA	NA	NA	NA	NA	NA	NA	NA	NA	NA
Hsfy2	NA	NA	NA	NA	NA	NA	NA	NA	NA	NA	NA	NA	NA	NA	NA	NA	NA	NA	NA	NA	NA	NA	NA	NA	NA	NA	NA	5.18292e-05	0.000166154	1.48768e-05	NA	NA	NA	NA	NA	NA	NA	NA	NA	NA	NA	NA	NA	NA	NA	NA	NA	NA	NA
Ikzf1	NA	2.87084e-07	NA	1.2488e-06	5.34623e-07	NA	NA	NA	NA	NA	NA	NA	NA	NA	NA	NA	NA	8.39539e-07	NA	NA	NA	NA	8.6231e-07	NA	NA	NA	3.35116e-07	NA	NA	NA	NA	NA	NA	NA	NA	0.00758517	3.03876e-05	2.03091e-05	1.50525e-05	NA	NA	1.96592e-05	1.87983e-07	NA	NA	NA	NA	NA	NA
Ikzf2	NA	NA	NA	NA	NA	NA	NA	NA	NA	NA	NA	NA	NA	NA	NA	NA	NA	NA	NA	NA	NA	NA	NA	NA	5.76658e-07	NA	4.04641e-07	NA	NA	NA	NA	NA	NA	NA	NA	0.0013179	NA	2.04133e-06	NA	8.83382e-08	1.11509e-05	NA	NA	NA	NA	NA	NA	2.79902e-07	NA
Ikzf3	NA	NA	NA	NA	NA	NA	NA	NA	NA	NA	NA	NA	NA	NA	NA	NA	NA	5.64946e-07	NA	NA	NA	NA	NA	NA	NA	NA	NA	NA	NA	NA	NA	NA	NA	NA	NA	0.00256308	1.05691e-05	5.21272e-06	3.34119e-06	NA	1.04399e-05	NA	NA	NA	NA	NA	NA	NA	NA
Ikzf4	NA	NA	NA	NA	NA	NA	NA	NA	NA	NA	NA	NA	NA	NA	NA	NA	NA	NA	NA	NA	NA	NA	NA	NA	NA	NA	NA	NA	NA	NA	NA	NA	NA	NA	NA	NA	NA	NA	NA	NA	NA	NA	NA	NA	NA	NA	NA	NA	NA
Ikzf5	NA	NA	NA	NA	NA	NA	NA	NA	NA	NA	NA	NA	NA	NA	NA	NA	NA	NA	NA	NA	NA	NA	NA	NA	NA	NA	NA	NA	NA	NA	NA	NA	NA	NA	NA	3.82174e-06	NA	NA	NA	NA	NA	NA	NA	NA	NA	NA	NA	NA	NA
Irf1	NA	NA	NA	NA	NA	NA	NA	NA	NA	NA	NA	NA	4.68609e-07	9.8446e-07	6.41608e-06	NA	NA	NA	NA	1.80834e-07	1.51737e-07	NA	NA	NA	NA	NA	NA	NA	NA	NA	NA	NA	NA	NA	NA	2.48324e-06	NA	NA	NA	NA	NA	NA	NA	NA	NA	NA	NA	1.06014e-06	NA
Irf2	4.88463e-06	3.88892e-05	2.29169e-05	0.000364675	7.18207e-05	6.06678e-07	3.95928e-06	3.42292e-06	9.94638e-05	4.88962e-06	5.38863e-06	0.000256399	0.000584746	0.000120056	0.000337348	1.37724e-06	6.01461e-06	1.08426e-05	9.22673e-06	0.000269696	0.000225844	8.55307e-06	1.20866e-05	9.49942e-07	3.3982e-05	1.50309e-05	4.332e-05	0.000174593	6.03615e-05	1.42851e-05	2.69263e-05	5.96116e-05	1.79924e-05	8.30736e-06	4.00437e-06	0.000822714	1.17602e-05	0.000138097	7.91564e-05	5.26214e-05	0.000420271	0.000290098	1.37078e-05	1.41642e-05	1.36057e-05	1.54201e-05	8.27155e-06	7.96759e-05	4.74394e-05
Irf3	NA	NA	NA	3.43478e-06	2.99418e-07	NA	NA	1.27388e-07	NA	NA	NA	NA	NA	NA	6.87339e-07	NA	2.80256e-07	7.21272e-06	1.27101e-05	1.46101e-05	2.5196e-05	NA	2.61123e-05	NA	1.77738e-05	1.02483e-05	7.86235e-06	NA	3.14167e-06	1.34142e-06	NA	NA	NA	NA	1.84079e-07	3.83857e-06	NA	1.21601e-05	4.5371e-06	1.55582e-05	6.80986e-05	5.12858e-05	NA	6.81095e-06	1.69159e-06	3.75366e-06	4.37116e-06	2.58245e-05	NA
Irf4	NA	NA	NA	NA	NA	NA	NA	NA	NA	NA	NA	NA	NA	NA	NA	NA	NA	NA	NA	NA	NA	NA	NA	NA	NA	NA	NA	NA	NA	NA	NA	NA	NA	NA	NA	NA	NA	NA	NA	NA	NA	NA	NA	NA	NA	NA	NA	NA	NA
Irf5	NA	NA	NA	NA	NA	NA	NA	NA	NA	NA	NA	NA	NA	NA	2.17267e-07	NA	NA	NA	6.05193e-08	2.17415e-07	5.28883e-07	NA	NA	NA	NA	NA	NA	NA	NA	NA	NA	NA	NA	NA	NA	1.70937e-06	NA	NA	NA	2.1532e-05	0.000177874	4.19767e-05	NA	NA	NA	NA	NA	NA	NA
Irf6	NA	NA	NA	NA	NA	NA	NA	NA	NA	NA	NA	NA	NA	NA	NA	NA	NA	NA	NA	NA	NA	NA	NA	NA	1.42027e-07	NA	1.79892e-07	NA	NA	NA	NA	NA	NA	NA	NA	NA	NA	NA	NA	3.65285e-06	7.17269e-06	2.19404e-06	NA	NA	NA	NA	NA	NA	NA
Irf7	NA	NA	NA	NA	NA	NA	NA	NA	NA	NA	NA	NA	NA	NA	NA	NA	NA	NA	NA	NA	NA	NA	NA	NA	NA	NA	NA	NA	NA	NA	NA	NA	NA	NA	NA	NA	NA	NA	NA	NA	NA	NA	NA	NA	NA	NA	NA	NA	NA
Irf8	NA	NA	NA	NA	NA	NA	NA	NA	NA	NA	NA	NA	NA	NA	NA	NA	NA	NA	NA	NA	NA	1.11696e-07	4.58371e-08	NA	NA	NA	NA	NA	NA	NA	NA	NA	NA	NA	NA	1.80141e-06	NA	NA	NA	8.74816e-05	0.000105896	NA	NA	NA	NA	NA	1.41082e-06	NA	NA
Irf9	4.17867e-08	NA	NA	NA	NA	NA	NA	NA	NA	NA	NA	NA	NA	NA	1.89696e-07	NA	NA	NA	8.71852e-08	4.20476e-07	2.33882e-07	NA	NA	NA	NA	NA	NA	NA	NA	NA	NA	NA	NA	NA	NA	1.60118e-06	NA	NA	NA	NA	NA	NA	NA	NA	NA	NA	1.48258e-07	NA	NA
Irx1	NA	NA	NA	NA	NA	NA	NA	NA	NA	NA	NA	NA	NA	NA	NA	NA	NA	NA	NA	NA	NA	NA	NA	NA	NA	NA	NA	NA	NA	NA	NA	NA	NA	NA	NA	NA	NA	NA	NA	8.14808e-07	NA	NA	NA	NA	NA	NA	NA	NA	NA
Irx2	NA	NA	NA	NA	NA	NA	NA	NA	NA	NA	NA	NA	NA	NA	NA	NA	NA	NA	NA	NA	NA	NA	NA	NA	NA	NA	NA	NA	NA	NA	NA	NA	NA	NA	NA	NA	NA	NA	NA	NA	NA	NA	NA	NA	NA	NA	NA	NA	NA
Irx3	NA	NA	NA	NA	NA	NA	NA	NA	NA	NA	NA	NA	NA	NA	NA	NA	NA	NA	NA	NA	NA	NA	NA	NA	NA	NA	NA	NA	NA	NA	NA	NA	NA	NA	NA	NA	NA	NA	NA	NA	NA	NA	NA	NA	NA	NA	NA	NA	NA
Irx6	NA	4.80571e-07	NA	NA	NA	NA	NA	NA	NA	NA	NA	NA	NA	NA	NA	NA	NA	NA	NA	NA	NA	1.75577e-06	1.02024e-06	NA	NA	NA	NA	NA	NA	NA	NA	NA	NA	NA	NA	NA	NA	NA	NA	NA	NA	NA	NA	NA	NA	NA	NA	NA	NA
Isl1	NA	1.88451e-06	1.84743e-06	NA	NA	NA	NA	NA	7.30773e-07	NA	NA	1.30336e-05	1.89235e-05	5.89185e-06	1.03447e-05	NA	NA	NA	NA	NA	NA	NA	NA	NA	NA	NA	NA	NA	NA	NA	NA	NA	NA	NA	NA	NA	NA	NA	NA	NA	NA	NA	NA	NA	NA	NA	6.96211e-08	NA	NA
Isx	NA	NA	NA	NA	NA	NA	NA	NA	NA	NA	NA	NA	NA	NA	NA	NA	NA	NA	NA	NA	NA	NA	NA	NA	NA	NA	NA	NA	NA	NA	NA	NA	NA	NA	NA	NA	NA	NA	NA	NA	NA	NA	NA	NA	NA	NA	NA	NA	NA
Jazf1	NA	1.19312e-05	1.3018e-06	NA	NA	NA	NA	NA	NA	NA	NA	NA	NA	NA	NA	NA	NA	NA	NA	NA	NA	NA	NA	NA	NA	NA	NA	NA	NA	NA	NA	4.88297e-07	NA	NA	NA	6.86505e-08	NA	NA	NA	NA	NA	NA	NA	NA	NA	NA	NA	NA	NA
Jdp2	5.428e-07	NA	8.37588e-07	NA	NA	NA	NA	NA	6.12607e-06	NA	NA	NA	0	NA	NA	NA	NA	NA	NA	NA	NA	NA	NA	NA	NA	NA	NA	NA	NA	NA	NA	NA	6.44581e-07	NA	NA	NA	NA	NA	NA	NA	NA	NA	NA	NA	NA	NA	NA	2.73644e-07	NA
Jun	1.85816e-06	9.30958e-06	7.56511e-06	NA	NA	NA	5.56961e-07	7.06996e-08	5.25929e-05	NA	NA	5.09705e-06	9.07595e-06	3.54646e-06	8.40629e-06	NA	NA	2.06787e-06	NA	NA	1.17952e-07	1.99314e-06	NA	NA	5.50468e-07	NA	1.58502e-06	NA	NA	NA	1.41418e-06	9.33064e-06	6.88698e-06	1.03457e-07	6.82033e-07	NA	NA	NA	NA	NA	NA	NA	1.02935e-06	1.17467e-06	1.31895e-05	1.31765e-06	1.22567e-05	8.3662e-06	1.35706e-06
Junb	4.27822e-06	1.78961e-07	NA	NA	NA	NA	6.83241e-07	NA	1.99421e-05	NA	3.5041e-07	1.71476e-06	2.99637e-06	1.71549e-06	2.84778e-06	NA	9.01345e-08	NA	NA	NA	7.33439e-08	2.61133e-07	7.69162e-08	NA	5.53899e-08	NA	NA	NA	NA	NA	NA	3.26593e-07	2.20797e-07	NA	1.02718e-07	2.12468e-05	2.11032e-06	2.66025e-06	1.41675e-06	NA	NA	NA	NA	2.93827e-07	NA	NA	3.98803e-06	NA	NA
Jund	2.92575e-05	1.593e-05	9.93692e-06	8.84004e-06	3.26556e-06	7.76579e-08	4.25675e-07	NA	0.000150277	1.99128e-07	1.01108e-06	NA	2.27446e-05	2.6181e-06	1.67306e-05	3.00973e-06	1.26048e-06	NA	7.58995e-08	9.71487e-07	9.44599e-07	4.93736e-06	4.1227e-07	1.2798e-07	1.26575e-06	7.19336e-06	3.65162e-06	1.18049e-05	NA	2.17501e-07	1.74526e-06	1.68856e-05	9.12659e-06	1.28227e-06	NA	5.28754e-05	2.38028e-06	1.37478e-05	7.75367e-07	NA	NA	NA	2.75652e-06	8.95498e-07	1.44024e-05	1.03503e-06	NA	9.63098e-06	6.23642e-06
Kin	NA	NA	NA	NA	NA	NA	NA	NA	NA	NA	NA	NA	NA	NA	NA	NA	NA	NA	NA	NA	NA	NA	NA	1.07006e-07	NA	NA	NA	NA	NA	NA	NA	NA	NA	NA	NA	1.77841e-07	NA	NA	5.28428e-08	NA	NA	NA	NA	NA	NA	NA	NA	NA	NA
Klf12	NA	7.54624e-06	4.1807e-07	NA	NA	NA	NA	NA	NA	NA	NA	NA	NA	NA	9.00017e-07	NA	NA	NA	NA	NA	NA	NA	NA	NA	NA	NA	NA	NA	NA	NA	NA	7.63338e-07	NA	NA	5.42459e-08	6.57796e-06	NA	NA	NA	NA	NA	NA	NA	NA	NA	NA	NA	NA	NA
Klf13	NA	NA	2.49586e-07	2.32195e-07	NA	NA	NA	2.32394e-07	NA	NA	NA	NA	NA	NA	1.66957e-07	NA	NA	5.57738e-08	NA	NA	NA	5.14587e-07	1.34895e-06	NA	1.74625e-07	NA	NA	NA	NA	NA	NA	5.1658e-07	NA	NA	1.41847e-07	0.000448159	7.93764e-06	1.38932e-05	4.26618e-06	NA	NA	NA	NA	7.17663e-07	NA	6.30405e-08	6.38465e-07	NA	NA
Klf15	NA	NA	NA	NA	NA	NA	NA	NA	NA	NA	NA	NA	NA	NA	NA	NA	NA	NA	NA	NA	NA	NA	NA	NA	NA	2.18847e-06	2.81969e-08	NA	NA	NA	NA	NA	NA	NA	NA	NA	NA	NA	NA	NA	NA	NA	NA	NA	NA	NA	NA	NA	NA
Klf16	NA	NA	NA	4.52668e-06	NA	NA	NA	NA	NA	NA	NA	NA	NA	NA	NA	NA	NA	NA	NA	NA	NA	NA	NA	NA	NA	NA	NA	NA	NA	NA	NA	NA	NA	NA	NA	8.62516e-07	NA	NA	NA	NA	NA	NA	NA	NA	NA	NA	NA	NA	NA
Klf17	NA	NA	NA	NA	NA	NA	NA	NA	NA	NA	NA	NA	NA	NA	NA	NA	NA	NA	NA	NA	NA	NA	NA	NA	NA	NA	NA	NA	NA	NA	NA	NA	NA	NA	NA	NA	NA	NA	NA	NA	NA	NA	NA	NA	NA	NA	NA	NA	NA
Klf2	NA	NA	NA	NA	NA	NA	NA	NA	NA	NA	NA	NA	NA	NA	NA	NA	NA	NA	NA	NA	NA	NA	4.31134e-07	1.87225e-07	NA	NA	NA	NA	NA	NA	NA	NA	NA	NA	NA	2.76273e-07	NA	NA	NA	NA	NA	NA	NA	NA	NA	NA	NA	NA	NA
Klf3	NA	NA	NA	NA	4.77006e-07	NA	NA	1.69087e-07	NA	NA	NA	NA	NA	NA	NA	NA	NA	NA	8.87918e-08	4.76952e-07	1.10693e-07	NA	1.40914e-06	NA	NA	NA	NA	NA	NA	NA	NA	NA	NA	NA	NA	4.10764e-05	NA	3.23583e-06	NA	NA	NA	NA	NA	NA	9.67455e-08	NA	NA	NA	NA
Klf4	NA	NA	NA	NA	NA	NA	NA	NA	NA	NA	NA	NA	NA	NA	NA	NA	NA	NA	NA	NA	NA	NA	NA	NA	NA	NA	NA	NA	NA	NA	NA	NA	NA	NA	NA	NA	NA	NA	NA	NA	NA	NA	NA	NA	NA	NA	NA	NA	NA
Klf5	NA	NA	NA	NA	NA	NA	NA	NA	NA	NA	NA	NA	NA	NA	NA	NA	NA	NA	NA	NA	NA	NA	NA	NA	NA	NA	NA	NA	NA	NA	NA	NA	NA	NA	NA	NA	NA	NA	NA	NA	NA	NA	NA	NA	NA	NA	NA	NA	NA
Klf7	NA	9.25417e-07	3.37781e-07	NA	NA	NA	NA	NA	NA	NA	NA	NA	NA	NA	NA	NA	NA	NA	NA	NA	NA	NA	NA	NA	NA	NA	NA	NA	NA	NA	NA	NA	NA	NA	NA	4.61572e-07	NA	NA	NA	NA	NA	NA	NA	NA	NA	NA	NA	NA	NA
Klf9	NA	NA	NA	NA	NA	NA	NA	NA	NA	NA	NA	NA	NA	NA	NA	NA	NA	NA	NA	NA	NA	NA	NA	NA	NA	2.83638e-08	NA	NA	NA	NA	NA	NA	NA	NA	NA	NA	NA	NA	NA	NA	NA	NA	NA	NA	NA	NA	NA	NA	NA
Lbx1	NA	6.28671e-07	NA	NA	NA	NA	NA	NA	NA	NA	NA	NA	NA	NA	NA	NA	NA	NA	NA	NA	NA	NA	NA	NA	NA	NA	NA	NA	NA	NA	NA	6.49858e-07	NA	NA	NA	NA	NA	NA	NA	NA	NA	NA	NA	NA	NA	NA	NA	NA	NA
Lef1	NA	0.000258246	8.87338e-05	NA	1.15597e-05	NA	5.0755e-07	NA	2.69087e-05	5.90154e-06	3.93618e-06	NA	1.30683e-05	NA	7.70831e-06	NA	2.46842e-06	4.47813e-06	NA	NA	NA	9.2637e-06	6.33841e-06	NA	NA	NA	NA	6.28052e-05	3.61479e-05	2.88321e-05	2.39493e-06	2.74376e-06	4.75234e-06	NA	NA	0.00123969	0.000140787	0.000985112	0.000368378	NA	NA	NA	8.49428e-06	1.94689e-06	4.63568e-06	1.92281e-06	1.13704e-05	NA	NA
Lhx1	NA	3.45277e-05	NA	NA	NA	NA	NA	NA	NA	NA	NA	NA	NA	NA	NA	NA	NA	NA	NA	NA	NA	NA	NA	NA	NA	NA	NA	NA	NA	NA	NA	NA	NA	NA	NA	NA	NA	NA	NA	NA	NA	NA	NA	NA	NA	NA	NA	NA	NA
Lhx2	NA	0.000158944	8.93976e-05	NA	NA	NA	NA	NA	9.52962e-05	NA	NA	0.000197071	0.000183424	3.84703e-05	0.000110175	NA	NA	NA	NA	NA	NA	NA	NA	NA	NA	NA	NA	NA	NA	NA	NA	NA	NA	NA	NA	NA	NA	NA	NA	NA	NA	NA	NA	NA	NA	NA	NA	NA	NA
Lhx3	NA	NA	NA	NA	NA	NA	NA	NA	NA	NA	NA	NA	NA	NA	2.86367e-06	NA	NA	NA	NA	NA	NA	NA	NA	NA	NA	NA	NA	NA	NA	NA	NA	NA	NA	NA	NA	NA	NA	NA	NA	NA	NA	NA	NA	NA	NA	NA	NA	NA	NA
Lhx4	NA	3.09298e-06	NA	NA	NA	NA	NA	NA	NA	NA	NA	5.67736e-06	6.50128e-06	4.60942e-07	4.20408e-06	NA	NA	NA	NA	NA	NA	NA	NA	NA	NA	NA	NA	NA	NA	NA	NA	NA	NA	NA	NA	NA	NA	NA	NA	NA	NA	NA	NA	NA	NA	NA	NA	NA	NA
Lhx5	NA	3.24764e-05	2.4377e-06	NA	NA	NA	NA	NA	NA	NA	NA	NA	NA	NA	NA	NA	NA	NA	NA	NA	NA	NA	NA	NA	NA	NA	3.36661e-05	NA	NA	NA	NA	2.89453e-06	NA	NA	1.55745e-07	NA	NA	NA	NA	NA	NA	NA	NA	NA	NA	NA	NA	NA	NA
Lhx6	NA	5.88636e-06	5.99604e-07	NA	NA	NA	NA	NA	NA	NA	NA	NA	NA	NA	NA	NA	NA	NA	NA	NA	NA	NA	NA	NA	NA	NA	NA	NA	NA	NA	NA	NA	NA	NA	NA	NA	NA	NA	NA	NA	NA	NA	1.66129e-05	NA	NA	NA	NA	NA	NA
Lhx9	1.10273e-07	9.15539e-05	6.5146e-05	1.01158e-05	NA	NA	NA	2.64494e-07	NA	9.74028e-06	5.7618e-06	NA	NA	NA	NA	NA	NA	NA	NA	NA	6.20003e-08	NA	NA	NA	NA	NA	NA	NA	NA	NA	NA	NA	NA	NA	NA	NA	NA	NA	NA	NA	NA	NA	NA	NA	NA	NA	NA	NA	NA
Lin28a	NA	NA	NA	NA	NA	NA	NA	NA	NA	NA	NA	NA	NA	NA	NA	NA	NA	NA	NA	NA	NA	NA	NA	NA	NA	NA	NA	7.77911e-07	7.39398e-07	NA	NA	NA	NA	NA	NA	NA	NA	NA	NA	NA	NA	NA	NA	NA	NA	NA	NA	NA	NA
Lin28b	NA	NA	NA	3.12857e-07	4.37092e-07	NA	NA	NA	NA	NA	NA	NA	NA	NA	NA	NA	NA	NA	NA	NA	NA	NA	NA	NA	NA	NA	NA	NA	NA	NA	NA	NA	NA	NA	NA	NA	NA	NA	NA	NA	NA	NA	NA	NA	NA	NA	NA	NA	NA
Lmx1b	NA	9.67514e-06	NA	NA	NA	NA	NA	NA	NA	NA	NA	NA	1.0987e-06	NA	NA	NA	NA	NA	NA	NA	NA	NA	NA	NA	NA	NA	NA	NA	NA	NA	NA	1.35655e-06	NA	NA	NA	NA	NA	NA	NA	NA	NA	NA	NA	NA	NA	NA	NA	NA	NA
Lyl1	NA	NA	NA	1.01629e-05	3.499e-07	NA	NA	NA	NA	NA	NA	NA	NA	NA	NA	NA	NA	NA	1.80782e-07	NA	NA	NA	NA	NA	NA	NA	NA	NA	NA	NA	NA	NA	NA	NA	NA	NA	NA	NA	NA	NA	NA	NA	NA	NA	NA	NA	NA	NA	NA
Mael	NA	NA	NA	NA	NA	NA	NA	NA	NA	NA	NA	NA	NA	NA	NA	NA	NA	NA	NA	NA	NA	NA	NA	NA	NA	NA	NA	5.37635e-05	1.40852e-05	6.45044e-06	NA	NA	NA	NA	NA	NA	NA	NA	NA	NA	NA	NA	NA	NA	NA	NA	NA	3.08502e-06	NA
Maf	NA	NA	2.8863e-07	NA	NA	NA	NA	2.30528e-08	5.4386e-06	NA	NA	NA	NA	3.26425e-07	NA	NA	NA	NA	NA	NA	NA	NA	NA	NA	NA	NA	NA	NA	NA	NA	NA	NA	NA	NA	NA	NA	NA	NA	NA	NA	NA	NA	NA	NA	NA	NA	NA	NA	NA
Mafb	NA	1.09199e-06	1.13002e-06	NA	NA	NA	NA	NA	9.07536e-07	NA	NA	NA	NA	NA	NA	NA	NA	NA	6.22101e-09	NA	6.81932e-07	NA	NA	NA	NA	NA	NA	7.2138e-07	NA	NA	NA	NA	NA	NA	NA	1.36124e-07	NA	NA	NA	NA	NA	NA	NA	NA	NA	NA	NA	1.24577e-05	NA
Maff	1.71448e-07	3.07367e-06	1.04742e-06	1.14889e-05	NA	1.19716e-07	4.27959e-06	3.89599e-06	NA	NA	NA	NA	NA	3.34789e-07	NA	NA	3.12112e-07	NA	NA	NA	NA	1.60709e-05	2.54979e-07	7.86528e-08	NA	NA	NA	NA	NA	NA	NA	NA	9.00693e-07	1.31872e-08	NA	NA	NA	NA	4.55654e-08	NA	NA	1.44379e-05	NA	NA	NA	3.77396e-07	NA	6.55404e-07	3.94024e-06
Mafg	1.32662e-06	0.000100318	5.75607e-05	6.154e-05	5.65206e-06	NA	6.8209e-06	3.17995e-06	0.000356919	7.50054e-06	6.51584e-06	2.04725e-05	0.000365878	1.0773e-05	1.88084e-07	NA	1.97505e-05	NA	1.37261e-06	2.46246e-06	4.43478e-06	0.00013598	1.76615e-07	1.609e-06	NA	8.61933e-07	NA	1.19799e-06	NA	NA	NA	NA	0.000146676	2.16384e-06	NA	5.5125e-07	NA	1.15892e-06	NA	8.19094e-06	6.60383e-06	NA	5.00667e-06	NA	1.01394e-05	1.72967e-06	NA	1.04826e-05	3.78982e-05
Mafk	7.55372e-07	NA	1.25486e-06	5.29785e-05	3.74478e-06	NA	3.36485e-06	5.27837e-06	2.18849e-05	NA	NA	1.87521e-06	9.11397e-05	6.22545e-06	NA	NA	2.16059e-05	5.44375e-07	8.88707e-07	9.90333e-07	3.22192e-06	7.85688e-05	NA	2.61907e-06	NA	NA	NA	NA	NA	NA	NA	NA	1.76559e-05	6.55463e-07	NA	3.79798e-06	NA	NA	NA	NA	NA	NA	2.40288e-06	NA	3.88693e-06	3.11026e-06	NA	1.74376e-06	1.83795e-05
Max	3.68475e-06	0.00243267	0.000928496	0.00160172	0.000153406	2.84785e-05	0.000156541	0.000174966	0.002487	0.000202188	0.000416034	0.000614343	0.00118558	0.000343018	8.34524e-07	NA	0.000377366	1.26538e-05	5.44525e-05	0.000132027	0.000142891	1.27086e-05	0.000331359	2.23052e-05	7.21253e-07	7.03502e-06	3.45993e-07	0.000136656	5.91107e-06	0.000164536	5.95742e-06	2.12588e-07	5.12019e-05	3.49134e-05	2.82799e-07	0.000543796	0.000129216	0.000372072	0.000183601	0.000260963	0.000847254	0.00100362	0.000106964	1.74435e-06	9.06029e-05	0.000183697	5.65024e-05	8.31134e-05	0.000243257
Maz	NA	1.26469e-05	9.92241e-06	1.51307e-06	NA	NA	NA	2.56021e-07	8.26179e-06	4.89283e-06	NA	NA	3.15667e-06	NA	4.54215e-05	NA	NA	1.5177e-07	NA	3.28215e-07	NA	2.72021e-07	1.0859e-05	NA	1.80687e-06	7.80308e-07	6.44133e-06	2.0858e-05	NA	3.86162e-07	1.88802e-06	6.67025e-06	NA	NA	1.10314e-06	0.000589493	3.56649e-07	6.6689e-05	5.4858e-06	NA	NA	NA	NA	NA	7.57674e-07	NA	5.40218e-06	NA	NA
Mecom	NA	NA	NA	NA	NA	NA	NA	NA	NA	NA	NA	NA	NA	NA	NA	NA	NA	NA	NA	NA	NA	NA	1.20721e-07	NA	2.37557e-07	NA	NA	NA	NA	NA	NA	NA	NA	NA	NA	NA	NA	NA	NA	NA	NA	NA	NA	NA	NA	NA	NA	NA	NA
Mef2a	NA	4.23316e-05	2.07494e-05	2.08225e-05	NA	5.86363e-07	2.17191e-06	NA	0.000605638	1.28462e-05	2.66462e-05	3.18425e-05	NA	1.79664e-06	2.8139e-05	NA	5.98125e-07	7.87064e-06	NA	2.60954e-06	3.42943e-06	NA	1.03742e-06	NA	NA	NA	NA	9.67625e-06	1.3401e-05	4.40738e-06	4.81439e-06	3.34986e-06	1.69685e-06	8.73947e-07	1.63678e-06	6.05572e-05	NA	2.38248e-05	3.69418e-07	NA	NA	NA	7.53978e-06	NA	NA	2.9982e-06	1.87529e-05	2.65084e-05	4.25921e-05
Mef2c	NA	0.000101335	4.66163e-05	1.54766e-05	1.53539e-06	NA	NA	1.18711e-06	0.00176152	1.95802e-05	5.52557e-05	2.51701e-05	9.98218e-06	1.59684e-06	2.37298e-05	NA	NA	6.76333e-06	1.53035e-06	1.18364e-06	2.33373e-06	NA	8.0036e-07	NA	NA	NA	NA	8.7558e-06	2.68504e-06	1.07235e-06	NA	2.59883e-06	7.9579e-07	3.05583e-07	2.98523e-06	3.39251e-05	NA	1.6037e-05	NA	0.000180078	0.000954949	0.000395623	7.09143e-06	2.251e-06	8.79087e-06	2.96551e-06	4.09704e-05	1.37913e-05	4.62677e-05
Mef2d	2.89313e-08	8.21139e-05	1.84959e-05	6.27551e-05	2.01885e-06	2.96661e-06	5.99856e-06	5.04057e-06	0.000990736	5.06498e-05	8.13062e-05	0.000376279	0.000155952	3.85398e-05	0.000210838	2.30141e-06	8.96296e-07	4.40995e-05	2.6274e-06	4.57558e-06	4.17516e-06	7.89442e-07	8.60484e-06	NA	4.81364e-06	1.34787e-06	1.24481e-06	5.49813e-05	5.81326e-05	1.46744e-05	7.49808e-05	7.50228e-05	1.57453e-05	4.41026e-06	1.95123e-05	0.000545023	3.60381e-06	0.000141521	1.32302e-06	0.000390549	0.00145129	0.000601855	4.66674e-05	2.00229e-05	2.50187e-05	2.5516e-05	8.91199e-05	0.000123854	0.000158105
Meis1	1.88818e-05	0.00213658	0.000226872	0.000159748	4.1455e-06	2.75171e-05	3.02749e-05	4.14356e-06	0.000272679	9.52271e-06	NA	0.00033028	0.000273954	4.52446e-05	0.000292148	4.73134e-05	9.3346e-06	6.41651e-05	8.1049e-07	NA	2.31305e-06	4.3267e-05	0.000112522	4.24403e-06	1.04546e-05	3.8804e-06	2.43063e-06	2.65463e-05	7.14889e-06	NA	4.04261e-05	3.51889e-05	1.68669e-05	1.64633e-05	8.80227e-06	6.56264e-05	4.33756e-06	3.20504e-05	NA	1.83759e-05	2.88613e-05	3.66706e-05	0.000127057	0.000186077	0.000114241	0.000114887	0.000179666	9.877e-06	1.55621e-05
Meis2	NA	0.00360261	0.000372659	5.20738e-05	NA	3.10681e-05	2.97938e-05	4.2911e-06	0.000540607	1.42795e-05	6.6072e-06	0.000321121	0.00016697	3.72758e-05	0.000179047	NA	NA	4.64514e-05	NA	1.95532e-06	NA	NA	5.14758e-05	NA	1.10356e-05	NA	2.36962e-06	NA	7.06995e-06	NA	5.7659e-05	4.56387e-05	1.78466e-05	NA	1.08215e-05	6.73538e-05	NA	2.44031e-05	NA	NA	2.04538e-05	NA	0.000164349	0.000165658	0.000164276	0.000150893	0.000259392	6.90357e-06	NA
Meox1	NA	NA	NA	3.09287e-07	NA	NA	NA	NA	NA	NA	NA	NA	NA	NA	5.72154e-06	NA	NA	NA	NA	NA	NA	NA	NA	NA	NA	NA	NA	NA	NA	NA	NA	NA	NA	NA	NA	3.50729e-06	NA	NA	NA	NA	NA	NA	NA	NA	NA	NA	NA	2.44688e-05	NA
Meox2	NA	NA	NA	NA	NA	NA	NA	5.48699e-07	NA	NA	NA	1.19877e-05	1.63391e-05	1.41543e-05	5.92901e-06	5.50991e-05	8.63677e-06	2.76913e-05	NA	NA	NA	3.8154e-05	6.98779e-05	4.05905e-06	NA	NA	NA	NA	NA	NA	NA	NA	1.49108e-06	NA	NA	4.03007e-06	NA	7.85258e-07	2.36656e-07	NA	NA	4.19128e-07	2.97057e-06	3.7485e-06	7.66351e-06	1.72993e-06	2.07163e-06	6.4689e-05	0.000286694
Mga	9.27136e-09	9.68773e-08	3.47121e-05	1.83491e-05	1.6699e-06	6.80054e-08	2.46919e-06	2.05104e-07	1.17477e-05	8.18882e-06	1.23914e-05	4.23376e-06	4.30415e-06	2.94858e-06	1.38019e-06	3.47476e-08	NA	4.00972e-07	8.84061e-08	6.23139e-07	3.03573e-07	4.25196e-07	3.66196e-07	9.55581e-09	3.70508e-07	2.45316e-08	2.1908e-06	9.22627e-06	5.0661e-07	2.65741e-06	1.44851e-07	1.40234e-06	5.93363e-08	1.61211e-08	NA	2.54339e-05	6.84394e-07	2.37424e-06	3.63944e-07	2.40401e-07	1.35223e-06	5.4897e-07	2.13452e-07	2.51209e-07	1.77512e-06	NA	9.6644e-08	7.47594e-07	4.1068e-08
Mier1	5.32552e-07	NA	NA	NA	NA	NA	NA	NA	NA	NA	NA	NA	NA	NA	NA	NA	NA	NA	NA	NA	NA	NA	NA	NA	NA	NA	NA	NA	NA	NA	NA	NA	NA	NA	NA	1.32647e-05	NA	1.36342e-07	NA	NA	NA	NA	NA	NA	NA	NA	NA	NA	NA
Mier2	NA	NA	NA	NA	NA	NA	NA	NA	NA	NA	NA	NA	NA	NA	NA	NA	NA	NA	NA	NA	NA	NA	NA	NA	NA	NA	NA	NA	NA	NA	NA	NA	NA	NA	NA	9.71189e-07	NA	NA	NA	NA	NA	NA	NA	NA	NA	NA	NA	NA	NA
Mitf	NA	NA	9.30328e-06	NA	NA	1.80116e-06	3.52853e-05	1.89866e-05	NA	5.10528e-05	1.51799e-05	0.000145574	0.000117621	2.47386e-05	5.18595e-05	1.44662e-05	2.17274e-05	4.48918e-05	1.82642e-06	NA	NA	1.74715e-05	1.17626e-05	1.59832e-06	2.6545e-06	1.59132e-06	2.20921e-05	6.32451e-05	NA	3.06699e-05	2.30106e-05	2.53977e-05	1.12583e-05	8.4875e-06	4.46398e-06	2.32731e-06	NA	1.7364e-06	NA	3.90823e-06	1.83324e-05	6.97078e-06	1.39306e-05	5.91306e-06	6.51819e-06	NA	NA	2.37659e-05	1.80161e-05
Mkx	NA	NA	NA	NA	NA	1.01506e-07	NA	NA	NA	NA	NA	NA	NA	NA	NA	NA	NA	NA	NA	NA	NA	NA	NA	NA	NA	NA	NA	NA	NA	NA	NA	NA	NA	NA	NA	NA	NA	NA	NA	NA	NA	NA	NA	NA	NA	NA	NA	NA	NA
Mlx	7.00401e-07	0.000150895	1.2692e-05	8.09716e-05	0.000106886	4.18329e-07	1.18023e-05	1.10505e-05	2.73119e-05	5.50273e-07	1.77259e-06	4.54725e-05	4.71556e-05	6.70986e-05	3.99277e-05	6.0626e-05	8.06938e-06	4.11728e-05	8.46185e-05	0.000239125	0.000363115	1.41085e-05	1.58251e-06	1.16686e-06	1.07508e-05	1.04401e-05	1.90271e-05	0.000412737	0.000109717	0.000194502	1.11595e-06	5.79783e-06	8.118e-06	3.34133e-06	4.21693e-06	0.000106971	1.52414e-05	1.14582e-06	NA	NA	NA	NA	2.57447e-05	4.37817e-06	1.801e-05	9.8195e-06	7.68745e-06	0.000572797	0.000764291
Mlxip	NA	8.71736e-06	3.15926e-06	5.94916e-06	1.63509e-06	3.2215e-08	4.2586e-06	1.93808e-06	4.20152e-06	NA	2.28384e-07	2.45509e-06	1.638e-06	1.46851e-06	5.64263e-07	3.95336e-07	NA	1.6838e-07	1.0088e-07	1.4485e-07	6.48999e-08	2.99812e-06	5.07484e-07	1.18511e-07	1.84446e-06	8.52813e-07	2.66044e-05	7.65181e-05	4.89837e-06	1.07393e-05	NA	1.32595e-06	6.22253e-07	4.41201e-07	NA	5.89496e-05	NA	4.75819e-07	NA	NA	NA	NA	3.53152e-07	NA	NA	NA	NA	2.45939e-05	2.59209e-05
Mlxipl	NA	NA	NA	2.2383e-05	6.53542e-05	NA	NA	NA	NA	NA	NA	2.60102e-05	2.98811e-06	2.94726e-07	5.43352e-06	2.48212e-05	2.55571e-08	4.22626e-06	7.77596e-05	0.000130585	0.000150468	NA	NA	NA	NA	NA	1.34463e-06	7.41102e-05	7.74654e-06	1.87276e-05	NA	NA	NA	NA	2.9719e-08	NA	5.08703e-06	NA	NA	NA	NA	NA	9.34318e-07	2.25891e-06	2.02203e-06	NA	NA	0.000218777	0.000213396
Mnt	1.72977e-05	0.000641477	0.000225128	0.000324003	1.8269e-05	1.60689e-05	6.93826e-05	2.3228e-05	0.00132021	4.98736e-05	4.53142e-05	0.000608835	0.000345462	0.0001013	0.000212183	3.70583e-05	6.46197e-05	0.000112832	5.22725e-06	8.60033e-06	2.32839e-05	1.71106e-05	4.85997e-05	9.18303e-07	2.53214e-05	2.218e-07	8.90417e-08	0.000199777	8.45205e-05	7.45537e-05	9.85306e-05	0.000241457	4.15661e-05	2.44015e-05	7.36871e-06	0.000299392	1.39811e-05	0.000270751	2.79661e-05	8.01092e-06	2.56723e-05	4.55208e-05	9.67722e-05	0.000116683	7.03895e-05	4.1585e-05	4.97957e-05	5.93402e-05	0.000150804
Mnx1	NA	NA	NA	NA	NA	NA	NA	NA	NA	NA	NA	NA	NA	NA	NA	NA	NA	NA	NA	NA	NA	NA	NA	NA	NA	NA	NA	NA	NA	NA	NA	NA	NA	NA	NA	NA	NA	NA	NA	NA	NA	NA	NA	NA	NA	NA	NA	NA	NA
Mrpl28	NA	NA	NA	NA	NA	NA	NA	NA	NA	NA	NA	NA	NA	NA	NA	NA	NA	4.79469e-07	1.36754e-07	NA	4.57916e-08	NA	2.75773e-07	NA	2.30157e-06	NA	NA	NA	NA	NA	NA	NA	NA	NA	5.73239e-06	NA	NA	NA	1.31765e-06	8.09493e-07	NA	NA	NA	2.98723e-07	NA	NA	9.05923e-05	NA	NA
Msx1	NA	NA	NA	NA	NA	NA	NA	NA	NA	NA	NA	NA	NA	NA	NA	NA	NA	NA	NA	NA	NA	NA	NA	NA	NA	NA	NA	NA	NA	NA	NA	NA	NA	NA	NA	NA	NA	NA	NA	NA	NA	NA	NA	NA	NA	NA	NA	NA	NA
Msx2	NA	NA	NA	NA	NA	NA	NA	NA	NA	NA	NA	NA	NA	NA	NA	2.7364e-06	NA	NA	NA	NA	NA	NA	NA	NA	NA	NA	NA	NA	NA	NA	NA	NA	NA	NA	NA	NA	NA	NA	NA	NA	NA	NA	NA	NA	NA	NA	NA	NA	NA
Mta1	2.36771e-07	0.000453416	0.0002264	2.05672e-06	7.73255e-07	1.38104e-06	1.91117e-06	NA	0.000121627	1.58881e-05	1.42764e-05	1.62197e-05	1.65745e-05	1.37194e-06	6.62515e-06	NA	8.21292e-07	3.23346e-06	7.6914e-08	1.36178e-07	2.55177e-07	1.04894e-06	6.54262e-06	1.02338e-07	NA	NA	NA	0.000157658	5.22503e-05	6.61806e-06	1.45819e-05	4.72916e-05	5.46878e-06	2.83717e-07	2.04467e-06	0.000317544	4.45561e-06	6.35692e-05	3.04804e-06	NA	NA	NA	6.88613e-06	4.48204e-06	1.86934e-06	3.10739e-06	1.03546e-05	2.42646e-06	NA
Mta2	8.49246e-07	0.00071768	0.000246349	3.22432e-06	NA	4.22503e-06	5.81399e-06	4.12281e-07	0.000107549	1.99306e-05	2.44086e-05	8.52639e-05	8.3127e-05	1.03432e-05	2.9654e-05	6.57831e-07	5.8669e-06	2.31895e-05	9.66147e-07	1.38016e-06	2.7548e-06	6.3641e-06	3.74015e-05	1.73024e-07	7.11211e-07	2.27975e-08	6.98521e-06	0.000305376	0.000182858	2.71215e-05	2.76053e-05	5.14044e-05	6.21151e-06	4.31756e-07	3.50428e-06	0.00130773	4.12385e-05	0.000434066	2.39554e-05	1.06623e-07	NA	4.41488e-07	2.25698e-05	1.65873e-05	8.08263e-06	1.71507e-05	3.18506e-05	2.69958e-05	2.29285e-06
Mta3	NA	0.00010579	7.76865e-05	1.70842e-06	NA	NA	1.17808e-06	2.98363e-07	3.36e-05	1.14576e-05	1.55541e-05	1.55518e-05	NA	NA	NA	NA	3.36525e-06	3.90189e-06	NA	NA	NA	2.55865e-06	7.68146e-06	NA	NA	NA	2.87861e-06	7.51714e-05	3.93772e-05	9.98113e-06	2.59062e-05	4.41024e-05	4.57814e-06	7.79374e-07	5.47824e-06	0.000193487	NA	2.68167e-05	2.59196e-06	NA	NA	NA	5.26618e-06	6.1577e-06	1.55323e-06	2.88512e-06	1.22176e-05	5.31202e-06	7.08224e-07
Mxd1	1.24438e-07	2.56344e-05	1.33576e-05	4.52488e-05	2.31528e-05	NA	NA	4.11197e-07	1.01019e-05	NA	NA	7.84397e-07	1.29113e-05	5.09619e-06	3.53244e-06	NA	NA	NA	6.00964e-08	1.9188e-07	NA	9.87332e-07	NA	NA	NA	NA	NA	9.36679e-06	7.72205e-07	1.1436e-06	1.05839e-07	2.57166e-06	1.42104e-06	2.47809e-07	3.00537e-08	6.03264e-06	NA	8.488e-07	5.13235e-07	NA	NA	NA	NA	NA	NA	NA	NA	NA	NA
Mxd3	NA	2.02091e-07	NA	3.52103e-06	3.07702e-07	NA	NA	NA	NA	NA	NA	NA	NA	NA	NA	NA	NA	NA	NA	NA	NA	NA	NA	NA	NA	NA	NA	NA	NA	NA	NA	NA	NA	NA	NA	3.96421e-06	NA	NA	NA	NA	NA	NA	NA	NA	1.37379e-05	NA	NA	NA	NA
Mxd4	5.57451e-07	3.2548e-05	2.72147e-05	8.95548e-07	1.26967e-06	NA	4.58146e-07	1.41759e-06	2.90485e-05	NA	NA	1.82077e-06	1.65148e-05	2.16258e-06	7.61164e-07	4.38332e-06	1.26457e-06	1.26817e-05	3.44592e-06	6.65295e-06	1.55033e-05	2.36156e-05	2.53451e-06	1.68059e-06	2.5478e-07	NA	NA	3.78939e-06	NA	1.56143e-06	3.57529e-07	2.53775e-06	7.47143e-07	1.56137e-07	NA	8.8594e-06	4.43267e-06	7.23843e-06	9.68893e-06	5.80761e-06	1.35435e-05	1.4337e-05	6.72807e-06	9.96956e-07	4.86012e-07	5.00149e-07	1.31459e-06	6.14639e-06	1.45268e-05
Mxi1	NA	1.33229e-05	1.8795e-05	1.77581e-06	1.59807e-07	NA	NA	NA	6.77433e-06	1.65565e-07	NA	NA	6.98925e-06	6.04814e-06	NA	NA	NA	NA	NA	NA	7.20363e-08	NA	NA	NA	NA	NA	NA	1.04415e-06	NA	5.03067e-07	NA	4.67203e-07	3.17119e-07	NA	NA	8.29562e-07	NA	NA	NA	NA	NA	NA	NA	NA	NA	NA	NA	NA	NA
Myb	3.11489e-08	NA	NA	4.49219e-07	NA	NA	NA	NA	NA	NA	NA	NA	NA	NA	NA	NA	NA	NA	NA	NA	NA	NA	NA	NA	NA	NA	NA	NA	NA	NA	NA	NA	NA	NA	NA	0.000122339	6.52379e-07	3.20789e-06	5.40998e-06	NA	NA	NA	NA	NA	NA	NA	NA	NA	NA
Mybl1	NA	NA	NA	NA	NA	NA	NA	NA	NA	NA	NA	NA	NA	NA	NA	NA	NA	NA	NA	NA	NA	NA	NA	NA	NA	NA	NA	0.000131415	9.27293e-05	0.000116089	NA	NA	NA	5.16439e-08	NA	NA	NA	NA	NA	NA	NA	NA	NA	NA	NA	NA	NA	NA	NA
Mybl2	NA	NA	NA	NA	NA	NA	NA	NA	NA	NA	NA	NA	NA	NA	NA	NA	NA	NA	NA	NA	NA	NA	NA	NA	NA	NA	NA	NA	NA	NA	NA	NA	NA	NA	NA	5.64852e-06	NA	2.0828e-08	NA	NA	NA	NA	NA	NA	NA	NA	NA	NA	NA
Myc	NA	3.03039e-06	5.24233e-06	1.40421e-05	1.43245e-06	1.72257e-07	2.15248e-07	NA	1.80785e-06	NA	NA	NA	NA	NA	NA	NA	NA	NA	NA	NA	4.4023e-08	NA	NA	NA	NA	NA	NA	NA	NA	NA	NA	NA	NA	NA	NA	1.53799e-06	2.97303e-07	NA	1.35664e-07	NA	NA	NA	2.38862e-07	5.60756e-08	NA	NA	NA	NA	NA
Mycl1	NA	2.11869e-06	2.00441e-06	NA	3.22785e-07	NA	NA	NA	1.34961e-06	NA	NA	NA	NA	NA	NA	NA	NA	NA	NA	NA	NA	NA	NA	NA	NA	NA	NA	NA	NA	NA	NA	NA	NA	NA	NA	NA	NA	NA	NA	NA	NA	NA	NA	NA	NA	NA	NA	NA	NA
Mycn	NA	4.57513e-05	1.94569e-05	3.40607e-05	NA	NA	NA	NA	8.57637e-06	NA	NA	NA	NA	NA	1.81742e-05	NA	NA	NA	NA	NA	NA	5.15644e-06	4.38668e-06	NA	NA	1.9282e-06	NA	0.000104091	NA	6.93461e-05	2.13395e-05	NA	4.86997e-06	NA	NA	0.000154316	NA	NA	1.1855e-05	NA	NA	NA	NA	NA	NA	NA	NA	NA	NA
Myf6	NA	NA	NA	NA	NA	NA	NA	NA	NA	NA	NA	NA	1.31684e-06	NA	NA	NA	NA	NA	NA	NA	NA	NA	NA	NA	NA	NA	NA	NA	NA	NA	NA	NA	NA	NA	NA	NA	NA	NA	NA	NA	NA	NA	NA	NA	NA	NA	NA	NA	NA
Myod1	NA	NA	NA	NA	3.85672e-07	NA	NA	NA	NA	NA	NA	NA	NA	NA	NA	NA	NA	NA	NA	NA	NA	NA	NA	NA	NA	NA	NA	NA	NA	NA	NA	NA	NA	NA	NA	NA	NA	NA	NA	NA	NA	NA	NA	NA	NA	NA	NA	NA	NA
Myog	NA	NA	NA	NA	NA	NA	NA	NA	NA	NA	NA	NA	NA	NA	NA	NA	NA	NA	NA	NA	NA	NA	NA	NA	NA	NA	NA	NA	NA	NA	NA	NA	NA	NA	NA	NA	NA	NA	NA	NA	NA	NA	NA	NA	NA	NA	NA	NA	NA
Myrf	NA	NA	NA	NA	NA	NA	NA	NA	NA	1.49292e-07	NA	NA	NA	NA	NA	NA	NA	NA	NA	NA	NA	NA	NA	NA	NA	NA	NA	NA	NA	NA	5.81636e-07	1.47979e-06	5.30443e-08	NA	NA	NA	NA	NA	NA	NA	NA	NA	NA	NA	NA	NA	NA	8.17861e-08	NA
Mysm1	NA	NA	NA	NA	NA	NA	NA	NA	NA	NA	NA	NA	NA	NA	NA	NA	NA	NA	NA	NA	NA	NA	NA	NA	NA	NA	NA	NA	NA	NA	NA	NA	NA	NA	NA	NA	NA	NA	NA	NA	NA	NA	NA	NA	NA	NA	NA	NA	NA
Myt1	NA	NA	NA	NA	NA	NA	NA	NA	NA	NA	NA	1.40039e-07	5.14029e-08	NA	NA	NA	NA	NA	NA	NA	NA	NA	NA	NA	NA	NA	NA	NA	NA	NA	NA	NA	NA	NA	NA	NA	NA	NA	NA	NA	NA	NA	NA	NA	NA	NA	NA	NA	NA
Myt1l	NA	NA	6.53699e-08	NA	NA	NA	NA	NA	2.82692e-07	2.62791e-08	NA	NA	NA	NA	NA	NA	NA	NA	NA	NA	NA	NA	NA	NA	NA	NA	NA	NA	NA	NA	NA	NA	NA	NA	NA	NA	NA	NA	NA	NA	NA	NA	NA	1.68366e-07	NA	NA	NA	NA	NA
Nab1	NA	NA	NA	NA	NA	NA	NA	NA	NA	NA	NA	NA	NA	NA	NA	NA	NA	NA	NA	NA	1.67087e-07	NA	1.65739e-07	NA	NA	NA	NA	NA	NA	NA	NA	NA	NA	NA	NA	NA	NA	NA	NA	7.05497e-08	NA	3.21861e-07	NA	NA	NA	NA	NA	NA	NA
Nab2	NA	NA	NA	NA	NA	NA	NA	NA	NA	NA	NA	1.7296e-07	NA	NA	NA	NA	NA	NA	3.6698e-07	NA	6.55882e-07	NA	1.60624e-08	NA	NA	NA	NA	4.08793e-07	NA	NA	NA	NA	8.77635e-08	NA	NA	8.6871e-06	1.65334e-07	1.83134e-07	1.5811e-07	6.45121e-07	2.08222e-06	2.5024e-06	7.97571e-07	NA	NA	NA	1.00605e-06	NA	NA
Neurod1	NA	6.37871e-05	1.49635e-05	NA	NA	NA	NA	NA	2.83728e-05	4.61289e-06	NA	0.000103719	0.000137053	3.69503e-05	9.21351e-05	NA	NA	NA	NA	NA	NA	NA	NA	NA	NA	NA	NA	NA	NA	NA	NA	NA	NA	NA	NA	NA	NA	NA	NA	NA	NA	NA	NA	NA	NA	NA	NA	NA	NA
Neurod2	NA	0.00028401	0.000191398	NA	NA	NA	NA	NA	0.00014604	2.99301e-06	2.02596e-06	1.57511e-05	1.9591e-05	NA	1.36209e-05	NA	NA	NA	NA	NA	NA	NA	NA	NA	NA	NA	NA	NA	NA	NA	NA	NA	NA	NA	NA	NA	NA	NA	NA	NA	NA	NA	NA	NA	NA	NA	NA	NA	NA
Neurod4	NA	NA	NA	NA	NA	NA	NA	NA	NA	NA	NA	4.50303e-05	3.68885e-05	1.79206e-05	7.78082e-06	NA	NA	NA	NA	NA	NA	NA	NA	NA	NA	NA	NA	NA	NA	NA	NA	NA	NA	NA	NA	NA	NA	NA	NA	NA	NA	NA	NA	NA	NA	NA	NA	NA	NA
Neurod6	NA	0.00030439	0.000331342	NA	NA	NA	NA	NA	0.000225369	1.82206e-06	8.263e-06	NA	NA	NA	NA	NA	NA	NA	NA	NA	NA	NA	NA	NA	NA	NA	NA	NA	NA	NA	NA	NA	NA	NA	NA	NA	NA	NA	NA	NA	NA	NA	NA	NA	NA	NA	NA	NA	NA
Neurog2	NA	5.52298e-07	NA	NA	NA	NA	NA	NA	NA	NA	NA	NA	NA	NA	NA	NA	NA	NA	NA	NA	NA	NA	NA	NA	NA	NA	NA	NA	NA	NA	NA	NA	NA	NA	NA	NA	NA	NA	NA	NA	NA	NA	NA	NA	NA	NA	NA	NA	NA
Nfat5	9.14842e-06	3.45636e-08	5.50183e-06	3.80124e-06	NA	7.39495e-07	6.55359e-06	2.18419e-06	3.05903e-05	0.00010812	0.000114419	0.000265826	0.000137359	3.77462e-05	8.64986e-05	7.0849e-06	1.01957e-06	1.70271e-05	1.31424e-06	1.81453e-06	1.525e-06	5.20982e-06	8.17256e-06	6.03762e-07	4.50617e-06	3.81193e-07	5.22785e-07	2.08379e-05	2.58362e-05	3.20788e-05	9.44309e-05	7.45317e-05	3.12659e-05	1.92829e-05	8.04618e-06	4.26258e-06	NA	5.2611e-07	6.78894e-08	0.0001737	0.000581193	0.000111603	0.000113746	7.84794e-05	5.95552e-05	3.0826e-05	4.64042e-05	4.56924e-06	1.04807e-05
Nfatc1	2.31e-06	1.14084e-06	2.75588e-06	6.87549e-06	5.54938e-06	1.23145e-06	1.1984e-06	2.79032e-06	1.3855e-06	2.25929e-06	1.33931e-06	0.000122669	6.66473e-05	3.39861e-06	4.87975e-05	1.60477e-05	7.68513e-07	0.000120131	1.18649e-05	3.21808e-05	3.32411e-05	3.1675e-05	6.90627e-05	2.51248e-06	3.40876e-05	2.06142e-05	4.12507e-05	8.30096e-07	NA	NA	2.37839e-06	1.06898e-05	2.99904e-06	1.90547e-06	1.41612e-06	0.000128747	4.44392e-06	1.6255e-05	5.97452e-06	0.000173756	0.000552923	0.000180769	3.35416e-05	1.11477e-05	4.00495e-06	4.14026e-06	1.69813e-05	9.1368e-05	8.77104e-05
Nfatc2	2.08476e-09	NA	1.99687e-06	1.15649e-07	NA	2.84031e-06	5.42494e-07	3.08231e-07	3.65619e-06	2.36932e-06	2.67737e-06	0.000318089	0.000154086	9.04043e-05	7.2807e-05	1.24578e-05	3.19575e-06	0.000120637	2.11573e-07	1.29639e-06	9.13365e-07	9.18812e-06	1.70297e-05	4.51279e-07	0.000124148	7.59241e-05	0.000165255	1.1102e-05	3.78903e-06	1.88277e-06	6.41878e-06	9.87183e-06	1.43419e-06	1.12299e-06	9.2146e-07	0.000160131	7.59451e-06	2.93825e-05	1.1515e-05	0.00016066	0.00044695	0.000196975	3.60171e-05	7.35416e-06	3.19272e-06	3.16991e-06	1.32098e-05	2.04357e-05	6.88296e-06
Nfatc3	2.02851e-07	NA	NA	1.98535e-05	1.76481e-06	1.73202e-07	1.08743e-06	1.41362e-06	NA	NA	NA	2.25578e-05	1.03613e-05	9.94114e-07	5.3435e-06	NA	4.0468e-08	1.52547e-05	3.92881e-06	1.19639e-05	1.40334e-05	8.42477e-07	3.33737e-06	1.44637e-07	2.10698e-06	2.44017e-07	1.75223e-06	1.52733e-05	9.65787e-06	2.02591e-06	4.03641e-07	6.40432e-07	9.96887e-07	2.67416e-07	2.31675e-07	0.000214697	7.31032e-06	1.75333e-05	6.80741e-06	0.00012593	0.000504093	0.000165199	4.33486e-06	1.32655e-06	NA	3.16131e-07	2.22819e-06	2.49163e-05	1.62029e-05
Nfatc4	1.05e-06	NA	NA	NA	NA	2.29269e-07	NA	2.75344e-07	NA	NA	NA	6.18466e-06	3.1379e-06	2.45253e-07	1.20411e-06	NA	NA	6.27523e-06	NA	NA	NA	3.77091e-07	3.27284e-06	2.01483e-07	NA	NA	NA	NA	4.71037e-07	NA	NA	NA	NA	NA	NA	NA	NA	NA	NA	1.84153e-05	0.000106894	3.20109e-05	1.24015e-06	3.07255e-06	3.57773e-07	4.93137e-07	1.25281e-06	7.09485e-07	NA
Nfe2	NA	NA	NA	1.05107e-05	1.10379e-06	NA	NA	NA	NA	NA	NA	NA	NA	NA	NA	NA	NA	NA	NA	NA	NA	NA	NA	NA	NA	NA	NA	NA	NA	NA	NA	NA	NA	NA	NA	NA	NA	NA	NA	NA	NA	NA	NA	NA	NA	NA	NA	NA	NA
Nfe2l1	2.71465e-07	NA	NA	NA	NA	NA	NA	NA	3.94007e-06	NA	NA	NA	NA	NA	NA	NA	NA	NA	NA	NA	NA	NA	NA	NA	NA	NA	NA	NA	NA	NA	NA	NA	NA	NA	NA	NA	NA	NA	NA	NA	NA	NA	NA	NA	NA	NA	NA	NA	NA
Nfe2l2	5.04894e-08	NA	NA	1.26713e-05	NA	NA	NA	NA	NA	NA	NA	NA	NA	NA	NA	NA	NA	NA	NA	NA	NA	NA	1.43942e-07	NA	NA	NA	NA	NA	NA	NA	NA	NA	NA	NA	NA	NA	NA	NA	NA	NA	NA	NA	NA	NA	NA	NA	NA	NA	NA
Nfia	4.74519e-05	0.00350186	0.00168879	0.000267523	0.000433442	0.00020591	7.65432e-05	3.09825e-05	0.00634774	0.00115995	0.000641996	0.005559	0.00321842	0.00142505	0.00165116	0.0025544	0.00108106	0.00427207	0.000150182	0.00101445	0.00113476	0.00146578	0.00121671	0.000286769	0.000576189	0.000322057	0.000630504	0.00351461	0.00123073	0.000962465	0.000944991	0.00123121	0.000853029	0.00052275	0.000181292	0.000555053	0.000414785	0.000358159	0.000202681	0.00185963	0.0098226	0.0129436	0.0023805	0.000647301	0.00107737	0.000755545	0.00126298	0.00474683	0.00991614
Nfib	5.0155e-05	0.00924326	0.00325469	0.00040954	0.000708992	0.000153736	4.46644e-05	2.27707e-05	0.00726297	0.00112486	0.000537146	0.00631812	0.00420468	0.00186205	0.00194951	0.00226371	0.00129753	0.004132	0.000370111	0.00137635	0.00140534	0.00270674	0.0013506	0.00057016	0.000289143	0.000194132	0.000270628	0.00101357	0.000472929	0.000462508	0.000502972	0.000800903	0.000564458	0.000621757	9.10736e-05	0.000207148	0.000317251	0.000149664	0.000145871	0.00557275	0.0179732	0.0228548	0.00121166	0.000463957	0.000832313	0.000843025	0.00104652	0.00417023	0.00629707
Nfic	7.29329e-05	0.00135247	0.000363044	0.000254233	0.000415475	0.000208851	0.000112963	5.81582e-05	0.00133023	0.000582739	0.000284047	0.00636279	0.00388902	0.0017714	0.00191758	0.0016049	0.000528982	0.00257439	0.000251568	0.00102104	0.000937843	0.00168217	0.00104596	0.000310433	0.000527709	0.000542811	0.000656475	0.00213097	0.000882146	0.000475677	0.000587633	0.000835733	0.000842849	0.000599378	0.000141207	0.00037974	0.000537982	0.000183627	0.000151524	0.00185333	0.0104736	0.0123614	0.00173759	0.000471908	0.00126642	0.000870958	0.00133365	0.00238071	0.00525491
Nfil3	3.97401e-06	2.10999e-05	8.7169e-06	4.86588e-07	6.41014e-07	NA	1.40733e-06	1.06226e-07	NA	NA	NA	3.88876e-06	2.00347e-06	NA	5.72011e-06	2.51349e-07	NA	NA	2.71442e-05	6.23031e-05	4.83371e-05	NA	NA	NA	NA	NA	NA	NA	NA	NA	NA	NA	NA	NA	NA	NA	NA	NA	NA	NA	NA	NA	6.67136e-07	NA	NA	NA	3.57636e-06	1.13923e-05	NA
Nfix	6.99218e-05	0.00884157	0.00479086	9.14443e-05	0.000278062	0.000416642	0.000162828	2.37415e-05	0.00853664	0.00141153	0.000889749	0.00893654	0.0062406	0.00258419	0.00414393	0.00310241	0.000853053	0.00336283	0.000179228	0.000834901	0.0010257	0.00246679	0.00162326	0.000726826	0.00042751	0.000339358	0.000602649	0.00162461	0.000723644	0.000529785	0.000724422	0.000660519	0.000802958	0.000704827	0.000182989	0.000351353	0.000658535	0.000276822	0.00027559	0.0028935	0.0104195	0.0136026	0.00172407	0.000432691	0.000760908	0.000865992	0.00132401	0.00295606	0.00630524
Nfkb1	2.74203e-06	1.18619e-06	3.5891e-07	1.41311e-05	2.57625e-05	NA	3.75401e-07	2.094e-07	NA	NA	NA	1.53376e-05	1.04983e-05	4.96589e-06	2.42388e-05	3.38772e-06	5.81676e-07	1.46859e-05	1.18782e-06	6.21966e-06	5.54013e-06	7.10171e-07	1.64171e-06	3.43671e-08	1.30091e-06	1.55732e-07	2.0131e-06	2.19264e-06	9.87165e-06	8.79207e-07	9.19584e-07	1.5187e-06	2.6417e-06	3.66478e-06	6.26145e-07	0.000120495	1.85303e-05	2.76493e-05	1.94449e-05	0.000377179	0.00133563	0.000662919	1.16442e-06	1.35287e-06	NA	2.62491e-06	1.57638e-06	7.24661e-06	3.44197e-05
Nfkb2	2.22518e-06	NA	NA	NA	NA	NA	NA	4.40312e-09	NA	NA	NA	NA	NA	NA	5.8298e-07	NA	NA	NA	NA	NA	NA	NA	NA	NA	1.17501e-07	NA	5.45512e-08	4.39422e-07	NA	NA	NA	NA	NA	NA	NA	1.76565e-05	NA	NA	3.69968e-08	0.000215696	0.000567892	0.000112994	4.50929e-08	NA	NA	NA	NA	6.98604e-07	NA
Nfkbia	NA	NA	NA	NA	NA	NA	NA	NA	NA	NA	NA	NA	NA	NA	NA	NA	NA	NA	NA	NA	NA	NA	NA	NA	NA	NA	NA	NA	NA	NA	NA	NA	NA	NA	NA	NA	NA	NA	NA	NA	NA	NA	NA	NA	NA	NA	NA	8.98017e-07	NA
Nfkbib	NA	NA	NA	NA	NA	NA	NA	NA	NA	NA	NA	NA	NA	NA	NA	NA	NA	NA	NA	NA	NA	NA	NA	NA	NA	NA	NA	NA	NA	NA	NA	NA	NA	NA	NA	NA	NA	NA	NA	NA	NA	NA	NA	NA	NA	NA	NA	NA	NA
Nfkbie	NA	NA	1.69932e-07	NA	NA	NA	NA	NA	NA	NA	NA	NA	NA	NA	NA	NA	NA	NA	NA	NA	NA	NA	NA	NA	NA	NA	NA	NA	NA	NA	NA	NA	NA	NA	NA	NA	NA	NA	NA	NA	NA	NA	NA	NA	NA	NA	NA	NA	NA
Nfrkb	6.06921e-07	NA	0.000111949	8.91365e-05	9.74284e-08	1.19274e-06	2.85588e-06	1.02451e-06	2.24428e-05	6.92606e-05	2.53112e-05	0.000187519	0.000188469	2.26265e-05	0.000108296	1.41493e-05	2.51089e-06	1.52982e-05	2.95506e-06	4.23551e-06	4.76858e-06	2.24316e-06	4.01364e-06	5.3414e-09	1.45809e-06	8.61339e-08	1.23961e-07	0.000232885	0.000165756	0.0002671	4.07853e-05	1.45238e-05	5.72579e-06	4.51236e-07	1.77673e-06	0.000171015	3.52312e-06	4.11698e-05	2.97193e-06	5.61314e-08	1.29826e-07	1.06385e-07	3.08558e-06	1.15538e-05	8.51842e-06	3.56715e-06	9.65611e-06	3.48184e-05	8.02002e-06
Nfya	5.25996e-06	0.00054049	0.000269926	0.00226558	0.0001311	4.33323e-05	6.01793e-05	1.75349e-05	0.00129105	6.97903e-05	4.47624e-05	0.00250913	0.00174032	0.00271816	0.0005212	0.000148509	4.93893e-05	0.000180778	1.63519e-05	4.49363e-05	4.14193e-05	0.000127366	0.000177966	4.67964e-05	1.78733e-05	1.06253e-05	2.36465e-06	0.000182305	0.000708624	0.00051365	3.42039e-05	6.40553e-05	4.52376e-05	3.27159e-05	1.03862e-05	0.000265575	0.000317661	0.000810859	3.54165e-05	NA	NA	NA	0.000214774	0.00012796	0.000172195	0.000144177	0.000143294	4.63152e-05	0.000243709
Nfyb	2.66722e-05	0.00184123	0.000484288	0.00368927	0.000425556	5.18521e-05	0.000133476	5.76933e-05	0.00101804	0.000241252	0.000261509	0.0032045	0.00446266	0.00166164	0.00200106	0.00034071	0.000245936	0.00036688	5.26211e-05	0.000234574	9.64603e-05	0.000270356	0.000412241	2.80062e-05	4.00698e-05	1.69621e-05	1.7728e-05	0.00143351	0.00107665	0.000751935	0.000199604	0.000280685	0.000136897	2.8559e-05	9.28397e-05	0.000483823	0.000594216	0.000348819	0.000196898	1.73333e-06	5.68496e-06	1.26786e-05	0.000391966	0.00022389	0.000268079	0.000144707	0.0011651	0.000130414	0.000431599
Nfyc	5.32939e-05	0.0095758	0.00247147	0.0180127	0.00187828	0.000609466	0.00108867	0.000572584	0.00772538	0.000947797	0.000926629	0.0154006	0.0166357	0.0107493	0.00938531	0.000826641	0.000837105	0.00197946	0.000297953	0.00100933	0.00077861	0.0013577	0.00132403	0.000107015	0.000188569	8.43433e-05	2.37383e-05	0.00584734	0.00593365	0.00488415	0.00048507	0.00148715	0.000541769	0.000109918	0.000123374	0.00533395	0.00230321	0.00518284	0.000874543	1.33851e-05	2.15799e-05	3.68933e-05	0.00201126	0.000668902	0.0011374	0.0013637	0.00108668	0.000637362	0.00276072
Nhlh1	NA	NA	NA	NA	NA	NA	NA	NA	NA	NA	NA	3.56275e-06	NA	NA	4.80757e-07	NA	NA	NA	NA	NA	NA	NA	NA	NA	NA	NA	NA	NA	NA	NA	NA	NA	NA	NA	NA	NA	NA	NA	NA	NA	NA	NA	NA	NA	NA	NA	NA	NA	NA
Nhlh2	NA	1.43385e-05	1.17297e-05	NA	NA	NA	NA	NA	NA	NA	NA	NA	1.19946e-05	1.15578e-06	NA	NA	NA	NA	NA	NA	NA	NA	NA	NA	NA	NA	NA	NA	NA	NA	NA	NA	NA	NA	NA	NA	NA	NA	NA	NA	NA	NA	NA	NA	NA	NA	NA	NA	NA
Nkx1-2	3.78119e-06	NA	NA	NA	NA	NA	4.71468e-07	NA	NA	NA	NA	NA	NA	NA	NA	NA	NA	NA	NA	2.68662e-06	1.03378e-06	NA	NA	NA	NA	NA	NA	NA	NA	NA	NA	NA	NA	NA	NA	NA	NA	NA	NA	NA	NA	NA	NA	NA	5.8441e-07	NA	NA	NA	NA
Nkx2-1	NA	0.000114032	4.22067e-05	NA	NA	NA	NA	NA	2.07929e-05	NA	NA	NA	NA	5.66014e-06	NA	NA	NA	NA	NA	NA	NA	0.00450795	0.000674301	0.000518787	NA	NA	NA	NA	NA	NA	NA	NA	NA	NA	NA	NA	NA	NA	NA	NA	NA	NA	NA	NA	NA	NA	NA	NA	NA
Nkx2-2	NA	3.08035e-05	6.46488e-06	NA	NA	NA	NA	NA	NA	8.37664e-07	NA	NA	3.57794e-07	NA	NA	NA	NA	NA	NA	NA	NA	NA	NA	NA	1.11152e-07	NA	NA	NA	NA	NA	1.43167e-06	2.28041e-05	6.94121e-06	2.52057e-07	1.44729e-06	NA	NA	NA	NA	NA	NA	NA	NA	NA	NA	NA	NA	NA	NA
Nkx2-3	NA	NA	NA	NA	NA	NA	NA	NA	NA	NA	NA	NA	NA	NA	NA	NA	NA	NA	NA	NA	NA	NA	NA	NA	NA	NA	NA	NA	NA	NA	NA	NA	NA	NA	NA	NA	NA	NA	NA	NA	NA	NA	NA	NA	NA	NA	NA	NA	NA
Nkx2-4	NA	0.000107543	2.23534e-05	NA	NA	NA	NA	NA	NA	NA	NA	NA	NA	NA	NA	NA	NA	NA	NA	NA	NA	NA	NA	NA	NA	NA	NA	1.06203e-06	NA	NA	NA	NA	NA	NA	NA	NA	NA	NA	NA	NA	NA	NA	NA	NA	NA	NA	NA	NA	NA
Nkx2-5	NA	NA	NA	NA	NA	NA	NA	NA	NA	NA	NA	NA	NA	NA	NA	NA	NA	NA	NA	NA	NA	NA	NA	NA	NA	NA	NA	NA	NA	NA	NA	NA	NA	NA	NA	NA	NA	NA	NA	NA	NA	NA	NA	NA	NA	NA	NA	NA	NA
Nkx2-6	NA	NA	NA	NA	NA	NA	NA	NA	NA	NA	NA	NA	NA	NA	NA	NA	NA	NA	NA	NA	NA	NA	NA	NA	NA	NA	NA	2.58978e-06	1.79078e-07	5.02659e-07	NA	NA	NA	NA	NA	NA	NA	NA	NA	NA	NA	NA	NA	NA	NA	NA	NA	NA	NA
Nkx2-9	NA	NA	NA	NA	NA	NA	NA	NA	NA	NA	NA	NA	NA	NA	NA	NA	NA	NA	NA	NA	NA	NA	NA	NA	NA	NA	NA	NA	NA	NA	NA	NA	6.0385e-07	NA	NA	NA	NA	NA	NA	NA	NA	NA	NA	NA	NA	NA	NA	NA	NA
Nkx3-1	NA	NA	NA	NA	NA	NA	NA	NA	NA	NA	NA	NA	NA	NA	NA	NA	NA	NA	NA	NA	NA	NA	NA	NA	NA	NA	NA	NA	NA	NA	NA	NA	NA	NA	NA	NA	NA	NA	NA	NA	NA	NA	NA	NA	NA	NA	NA	NA	NA
Nkx3-2	NA	NA	NA	NA	NA	NA	NA	NA	NA	NA	NA	NA	NA	NA	NA	4.48281e-07	NA	NA	NA	NA	NA	NA	NA	NA	NA	NA	NA	NA	NA	NA	NA	NA	NA	NA	NA	NA	NA	NA	NA	NA	NA	NA	NA	NA	NA	NA	NA	NA	NA
Nkx6-1	NA	1.12866e-05	2.1586e-06	NA	NA	NA	NA	NA	NA	NA	NA	NA	NA	NA	NA	NA	NA	NA	NA	1.56424e-07	NA	NA	NA	NA	NA	NA	NA	NA	NA	NA	NA	3.03467e-06	NA	NA	NA	NA	NA	NA	NA	NA	NA	NA	NA	NA	NA	NA	NA	NA	NA
Nkx6-2	NA	3.18766e-06	1.02641e-06	NA	NA	NA	1.20571e-07	NA	NA	2.10874e-06	1.18127e-06	NA	NA	NA	NA	NA	NA	NA	NA	NA	NA	NA	NA	NA	NA	NA	NA	3.14729e-05	1.35534e-05	1.05018e-05	4.43292e-06	1.33877e-05	1.37461e-05	3.55068e-07	3.13074e-06	1.3371e-05	NA	NA	5.20167e-08	NA	NA	NA	NA	NA	NA	NA	NA	NA	NA
Nkx6-3	NA	NA	NA	NA	NA	NA	NA	NA	NA	NA	NA	NA	NA	NA	NA	NA	NA	NA	NA	NA	NA	NA	NA	NA	NA	NA	NA	NA	NA	NA	NA	NA	NA	NA	NA	NA	NA	3.35207e-07	NA	NA	NA	NA	NA	NA	NA	NA	NA	NA	NA
Noc3l	8.26563e-09	NA	1.58687e-08	3.99547e-07	1.7829e-06	NA	NA	NA	NA	NA	NA	NA	NA	NA	NA	NA	NA	NA	7.81865e-09	NA	3.0752e-07	NA	NA	NA	1.78798e-07	2.58751e-08	7.65459e-07	NA	NA	NA	NA	NA	NA	NA	NA	NA	3.06888e-07	NA	2.94179e-07	NA	NA	NA	NA	NA	NA	1.85299e-08	3.666e-07	NA	NA
Noc4l	NA	NA	NA	NA	NA	NA	NA	NA	NA	NA	NA	NA	NA	NA	NA	NA	NA	NA	1.91593e-07	1.17818e-07	9.95713e-08	NA	NA	NA	1.43953e-05	1.00589e-05	1.3172e-06	1.24207e-06	1.00271e-07	NA	NA	NA	NA	NA	NA	NA	2.98108e-07	NA	1.04244e-07	NA	NA	NA	NA	NA	NA	NA	NA	NA	NA
Notch1	NA	NA	NA	NA	NA	NA	NA	NA	NA	NA	NA	NA	NA	NA	NA	NA	NA	NA	NA	NA	NA	NA	NA	NA	NA	NA	NA	NA	NA	NA	NA	NA	NA	NA	NA	1.63389e-07	NA	NA	NA	NA	1.05683e-07	NA	NA	NA	NA	NA	NA	NA	NA
Notch2	1.57337e-07	1.94775e-06	2.27331e-06	7.41184e-06	1.14649e-05	2.48867e-06	NA	1.29606e-06	7.3013e-05	NA	1.61309e-05	NA	NA	2.97891e-06	NA	NA	NA	NA	NA	NA	NA	NA	5.28749e-06	NA	1.24998e-07	0.000582882	NA	2.7856e-07	5.31319e-05	1.0801e-06	NA	NA	NA	4.95179e-06	NA	NA	NA	0.000686749	1.20539e-05	NA	1.31938e-07	NA	NA	4.37773e-05	0.000200405	2.06979e-06	NA	NA	NA
Notch3	1.9791e-07	NA	NA	NA	NA	NA	NA	NA	NA	1.0093e-06	NA	NA	NA	NA	NA	NA	NA	2.35324e-08	NA	NA	NA	NA	1.58139e-08	NA	NA	NA	NA	NA	NA	NA	NA	NA	NA	NA	NA	NA	NA	NA	NA	NA	NA	NA	NA	NA	NA	NA	NA	NA	NA
Notch4	NA	NA	NA	NA	NA	NA	NA	NA	NA	NA	NA	NA	NA	NA	NA	NA	NA	NA	NA	NA	NA	NA	NA	NA	NA	NA	NA	NA	4.02893e-08	NA	NA	NA	NA	NA	NA	NA	NA	NA	NA	NA	NA	NA	NA	NA	NA	NA	NA	NA	NA
Npas1	NA	1.29912e-05	1.65038e-06	NA	NA	NA	NA	NA	3.23013e-06	NA	6.1533e-08	NA	NA	NA	NA	NA	NA	NA	NA	NA	NA	NA	NA	NA	NA	NA	NA	NA	NA	NA	NA	NA	NA	NA	NA	NA	NA	NA	NA	NA	NA	NA	NA	NA	NA	NA	NA	NA	NA
Npas2	NA	NA	NA	NA	NA	NA	NA	NA	0.000110256	3.57629e-05	4.66205e-05	NA	0.00014727	NA	NA	NA	NA	NA	NA	5.83916e-05	3.74325e-05	2.23671e-05	NA	NA	NA	NA	NA	NA	NA	NA	NA	NA	NA	NA	NA	NA	NA	NA	NA	6.03249e-05	NA	NA	NA	1.4541e-05	NA	NA	NA	NA	NA
Npas3	1.77506e-09	1.0514e-05	0.000301504	2.06895e-08	NA	NA	NA	NA	0.000105249	3.54184e-06	4.55969e-06	1.08728e-05	9.21232e-06	1.18409e-06	NA	NA	NA	NA	NA	NA	NA	NA	NA	NA	NA	NA	NA	NA	NA	NA	1.30535e-05	2.50632e-05	1.21548e-05	3.95327e-06	NA	NA	NA	NA	NA	NA	NA	NA	NA	NA	NA	NA	NA	NA	NA
Npas4	NA	NA	NA	NA	NA	NA	NA	NA	NA	5.39806e-07	7.59212e-07	NA	NA	NA	NA	NA	NA	NA	NA	NA	NA	NA	NA	NA	NA	NA	NA	NA	NA	NA	NA	NA	NA	NA	NA	NA	NA	NA	NA	NA	NA	NA	NA	NA	NA	NA	NA	NA	NA
Nr0b1	NA	NA	NA	NA	NA	NA	NA	NA	NA	NA	NA	NA	NA	NA	NA	NA	NA	NA	NA	NA	NA	NA	NA	NA	NA	NA	NA	3.14607e-07	NA	NA	NA	NA	NA	NA	NA	NA	NA	NA	NA	NA	NA	NA	NA	NA	NA	NA	NA	NA	NA
Nr0b2	NA	NA	NA	NA	NA	NA	NA	NA	NA	NA	NA	NA	NA	NA	NA	NA	NA	NA	NA	3.20277e-07	NA	NA	NA	NA	NA	NA	NA	NA	NA	NA	NA	NA	NA	NA	NA	NA	NA	NA	NA	NA	NA	NA	NA	NA	NA	NA	NA	NA	NA
Nr1d1	NA	NA	NA	NA	NA	NA	NA	NA	NA	NA	7.00727e-08	1.06026e-05	1.7451e-06	4.3785e-07	2.01696e-05	NA	NA	4.58788e-06	NA	NA	NA	NA	NA	NA	NA	NA	NA	5.58185e-07	NA	NA	NA	NA	NA	NA	NA	NA	NA	NA	NA	NA	NA	NA	NA	NA	NA	NA	NA	3.27431e-07	NA
Nr1d2	NA	4.57319e-07	NA	NA	NA	NA	NA	NA	NA	9.13873e-07	NA	NA	NA	5.66755e-07	1.32126e-05	NA	NA	NA	NA	NA	NA	NA	NA	NA	NA	NA	NA	6.70796e-07	2.61157e-07	2.21334e-07	NA	1.02098e-06	NA	NA	NA	1.98825e-06	NA	NA	NA	NA	NA	NA	NA	NA	NA	NA	5.78238e-07	NA	NA
Nr1h2	NA	NA	NA	NA	NA	NA	NA	NA	NA	NA	NA	NA	NA	NA	6.57779e-07	NA	NA	NA	NA	7.09687e-07	1.27367e-06	NA	NA	NA	NA	NA	NA	NA	NA	NA	NA	NA	NA	NA	NA	3.11562e-05	NA	NA	NA	NA	NA	NA	NA	NA	NA	NA	NA	NA	NA
Nr1h3	NA	NA	NA	NA	NA	NA	NA	NA	NA	NA	NA	NA	NA	NA	NA	NA	NA	NA	6.72886e-07	2.14188e-06	4.95918e-06	NA	NA	NA	NA	NA	NA	2.11691e-07	NA	NA	NA	NA	NA	NA	NA	NA	NA	NA	2.00494e-08	NA	NA	NA	8.08279e-08	NA	NA	NA	NA	3.56466e-05	NA
Nr1h4	NA	NA	NA	NA	5.15474e-06	NA	NA	NA	NA	NA	NA	NA	NA	NA	NA	NA	NA	NA	2.29612e-05	8.94181e-05	5.0574e-05	NA	NA	NA	NA	NA	NA	NA	NA	NA	NA	NA	NA	NA	NA	NA	NA	NA	NA	NA	NA	NA	NA	NA	NA	NA	NA	NA	NA
Nr1i2	NA	NA	NA	NA	NA	NA	NA	NA	NA	NA	NA	NA	NA	NA	NA	NA	NA	NA	2.30186e-08	4.38666e-07	1.91231e-06	NA	NA	NA	NA	NA	NA	NA	NA	NA	NA	NA	NA	NA	NA	NA	NA	NA	NA	NA	NA	NA	NA	NA	NA	NA	NA	NA	NA
Nr1i3	NA	NA	NA	NA	NA	NA	NA	NA	NA	NA	NA	NA	NA	NA	NA	NA	NA	NA	1.18896e-06	1.05624e-05	8.85854e-06	NA	NA	NA	NA	NA	NA	NA	NA	NA	NA	NA	NA	NA	NA	NA	NA	NA	NA	NA	NA	NA	NA	NA	NA	NA	NA	NA	NA
Nr2c1	3.03026e-06	0.00028683	0.000105225	7.53889e-05	3.22167e-07	3.61845e-06	1.19663e-05	7.87993e-06	NA	5.79545e-06	1.38734e-05	0.00020846	0.000327924	6.4271e-05	0.000122751	4.05583e-05	9.55442e-06	2.87301e-05	2.52301e-07	5.35012e-07	7.3362e-07	2.24596e-05	NA	3.11135e-05	5.02617e-07	NA	3.77715e-05	0.000346743	2.91184e-05	6.81853e-05	1.22121e-05	3.30983e-05	7.45429e-06	3.42035e-06	3.39445e-06	0.000280274	3.71364e-05	1.69008e-05	2.30547e-05	NA	1.08735e-06	NA	9.45387e-06	2.89414e-06	3.24411e-06	3.77475e-06	1.61853e-05	4.41481e-05	4.6501e-06
Nr2c2	9.24834e-06	0.00279215	0.000885614	0.000114577	6.62186e-06	2.40011e-06	9.13557e-06	1.0709e-05	3.87193e-05	8.69573e-05	6.73507e-05	0.00137509	0.00174179	0.000286381	0.000494231	7.91505e-05	1.45834e-05	0.000119516	1.68962e-06	9.84801e-07	1.84891e-06	0.000129511	2.99194e-06	0.00010183	1.04048e-06	3.27662e-07	4.51491e-05	0.00032877	3.1241e-05	7.06901e-05	0.000109574	0.000209888	9.48012e-05	1.7354e-05	1.69237e-05	0.00226504	0.00108531	0.000241043	0.000351354	1.90136e-05	4.60383e-05	7.10254e-05	5.20137e-05	2.07682e-05	1.92058e-05	2.1907e-05	6.38495e-05	0.000127391	0.000102174
Nr2e1	NA	2.22077e-05	5.39707e-06	NA	NA	NA	NA	NA	4.8894e-07	NA	1.53161e-07	1.02005e-06	3.18353e-06	1.25365e-05	2.62162e-05	NA	NA	NA	NA	NA	NA	NA	NA	NA	NA	NA	NA	NA	NA	NA	NA	NA	NA	NA	NA	NA	NA	NA	NA	NA	NA	NA	NA	NA	NA	NA	6.0767e-08	NA	NA
Nr2e3	NA	NA	NA	NA	NA	NA	NA	NA	NA	NA	NA	0.00014861	1.7242e-05	4.978e-05	0.000501025	NA	NA	NA	NA	NA	NA	NA	NA	NA	NA	NA	NA	NA	NA	NA	NA	NA	NA	NA	NA	NA	NA	NA	NA	NA	NA	NA	NA	NA	NA	NA	NA	NA	NA
Nr2f1	2.2596e-06	0.0139416	0.0022078	0.000265233	6.62288e-05	NA	NA	1.50211e-05	0.000589633	7.30774e-05	0.000123565	0.000426677	0.000624766	0.000168173	0.000389726	0.000212622	NA	0.00020119	NA	NA	NA	0.000127699	NA	4.36193e-05	NA	NA	NA	NA	NA	NA	3.84223e-05	0.000118067	9.813e-05	1.9324e-05	1.55216e-05	NA	NA	NA	NA	9.84499e-05	0.000252053	0.00018851	0.000122757	0.000107675	0.000153897	0.000171523	0.000252323	5.5976e-05	0.000124919
Nr2f2	1.34046e-05	0.0254398	0.00180249	0.000613723	0.000141441	3.88522e-05	0.000605719	3.05891e-05	0.000477513	5.84187e-05	0.000162485	0.000577267	0.00095019	0.000299239	0.000599655	0.000374224	7.49721e-05	0.000400908	9.12314e-05	0.000150585	0.000176623	0.000278757	1.17827e-05	9.07106e-05	1.2371e-05	6.74121e-06	0.000105257	0.000641412	0.000208251	0.000233879	4.53895e-05	0.000132734	9.31515e-05	1.6579e-05	1.43569e-05	2.47893e-05	2.72887e-05	2.67916e-06	4.40194e-06	0.000140986	0.00036583	0.00026798	0.000207016	0.000201255	0.000275347	0.000272184	0.00045423	8.48024e-05	0.000210624
Nr2f6	1.03998e-06	0.00224288	0.000562889	0.000166516	5.91323e-05	1.06865e-05	0.000167271	7.4944e-06	9.22224e-05	1.66378e-05	3.66269e-05	0.000104276	0.000212903	9.20948e-05	0.000149925	7.15916e-05	2.76418e-05	5.81121e-05	6.94845e-05	0.000102539	9.18984e-05	8.30356e-05	2.3151e-06	2.16918e-05	1.95732e-05	8.23136e-06	0.000193471	0.000199064	4.33055e-05	4.01723e-05	2.90041e-05	6.09418e-05	4.20833e-05	5.96988e-06	1.25034e-05	2.95928e-05	1.09666e-05	1.35978e-06	1.92552e-06	0.000195375	0.000629872	0.00047932	5.00259e-05	2.83966e-05	4.36571e-05	8.08426e-05	9.60088e-05	5.8569e-05	9.44049e-05
Nr3c1	NA	NA	NA	NA	5.41845e-07	NA	NA	NA	NA	1.95598e-07	9.1269e-07	1.02633e-06	1.10026e-06	4.89722e-08	3.18893e-06	NA	4.83282e-07	6.02032e-06	1.92434e-06	2.02052e-06	1.09979e-05	4.2672e-06	1.13935e-05	8.14985e-07	1.33931e-05	5.92852e-06	1.18981e-05	3.23719e-07	5.66702e-07	NA	3.41728e-06	3.73145e-06	2.33866e-06	8.35609e-07	1.84852e-06	0.000419423	3.61464e-06	5.23087e-06	2.84279e-06	1.51463e-05	4.74133e-05	3.26032e-05	7.29215e-07	7.91683e-07	6.29627e-08	7.20369e-07	1.08233e-06	3.678e-05	3.29878e-06
Nr3c2	NA	NA	NA	NA	NA	NA	NA	NA	NA	NA	NA	NA	NA	NA	NA	NA	NA	NA	5.74613e-09	2.87758e-08	NA	NA	NA	NA	NA	NA	NA	NA	NA	NA	NA	NA	NA	NA	NA	NA	NA	NA	NA	2.11497e-07	3.04279e-07	1.8487e-07	NA	NA	NA	NA	NA	NA	NA
Nr4a1	NA	NA	NA	NA	NA	NA	NA	NA	NA	NA	NA	4.9651e-07	NA	6.1875e-07	7.96795e-06	NA	NA	4.8739e-07	NA	NA	NA	1.23812e-07	NA	4.17097e-08	NA	NA	NA	7.56984e-06	3.63949e-07	4.9288e-07	NA	NA	NA	NA	NA	4.48142e-05	NA	1.68051e-07	7.90628e-07	8.71332e-07	1.40324e-06	3.16742e-06	2.29346e-06	9.59779e-07	4.00414e-06	7.24873e-07	2.95843e-05	1.04227e-05	NA
Nr4a2	NA	0.000125639	4.68404e-05	NA	NA	NA	NA	NA	5.23954e-05	5.23995e-06	4.45116e-06	1.62252e-07	2.51261e-06	1.66858e-06	5.07119e-06	NA	NA	NA	NA	NA	NA	NA	NA	NA	NA	NA	5.67568e-07	NA	NA	NA	NA	NA	NA	NA	NA	9.70583e-07	NA	NA	NA	NA	NA	NA	1.10013e-06	7.97378e-07	6.70127e-06	NA	1.6752e-05	2.2079e-06	7.55312e-07
Nr4a3	2.88539e-07	5.78662e-05	1.06614e-05	NA	NA	NA	NA	NA	4.42624e-06	NA	1.48797e-06	5.26561e-06	1.24677e-06	NA	2.59955e-06	NA	NA	NA	NA	NA	NA	NA	NA	NA	NA	NA	NA	1.17108e-07	4.74927e-08	NA	NA	4.85367e-07	NA	NA	NA	5.95346e-05	2.60021e-07	2.97143e-07	1.48107e-07	NA	NA	NA	1.69011e-06	1.91328e-06	2.15629e-06	2.00109e-06	1.18573e-05	NA	NA
Nr5a1	NA	NA	NA	NA	NA	NA	NA	NA	NA	NA	NA	NA	NA	NA	NA	NA	NA	NA	NA	NA	NA	NA	NA	NA	NA	NA	NA	8.07288e-06	NA	NA	NA	NA	NA	NA	NA	NA	NA	NA	NA	NA	NA	NA	7.32617e-07	NA	1.64163e-06	2.46299e-07	5.68405e-06	NA	NA
Nr5a2	NA	NA	NA	NA	NA	NA	NA	NA	NA	NA	NA	NA	NA	NA	NA	NA	NA	NA	NA	3.38939e-07	2.97127e-07	NA	NA	NA	3.7396e-07	NA	6.31033e-06	NA	NA	NA	NA	NA	NA	NA	NA	NA	NA	NA	NA	NA	NA	NA	NA	NA	NA	NA	NA	NA	NA
Nr6a1	NA	NA	NA	NA	NA	NA	NA	NA	NA	NA	NA	NA	NA	NA	NA	NA	NA	NA	3.126e-08	NA	NA	NA	NA	NA	NA	NA	NA	3.29343e-06	NA	2.55347e-07	NA	NA	NA	NA	NA	NA	NA	NA	NA	NA	NA	NA	NA	NA	NA	NA	NA	NA	NA
Nrf1	2.05707e-05	0.000602521	0.000287778	0.00376562	0.000715306	0.000122077	8.87157e-05	6.09848e-05	0.000686805	4.02607e-05	6.86142e-05	0.00231089	0.00268053	0.000749132	0.000920958	0.000121044	5.54188e-05	0.000392977	8.63455e-05	0.00016309	0.000144172	0.000188266	0.00019654	1.23735e-05	5.34516e-05	5.05537e-05	1.25788e-05	0.00035449	0.00127559	0.000551297	7.06384e-05	0.000153502	5.8664e-05	5.0353e-05	2.06938e-05	0.00120599	8.04463e-05	0.00103811	0.000189646	0.00220365	0.00687815	0.00537502	0.000289494	0.000163098	0.000200205	0.000113122	0.000222288	0.00033274	0.000403157
Nrk	NA	NA	NA	NA	NA	NA	5.40091e-08	9.70478e-07	NA	NA	NA	NA	NA	NA	NA	NA	NA	NA	NA	NA	NA	NA	NA	NA	NA	NA	NA	NA	NA	NA	4.0325e-07	NA	NA	NA	NA	NA	9.3422e-07	NA	NA	NA	NA	NA	NA	NA	NA	NA	NA	NA	NA
Nrl	NA	NA	NA	NA	NA	NA	NA	NA	NA	1.03077e-07	NA	1.01085e-05	3.33267e-05	1.22895e-05	1.75146e-05	NA	NA	NA	NA	NA	NA	NA	NA	NA	NA	NA	NA	NA	NA	NA	NA	NA	NA	NA	NA	NA	NA	NA	NA	NA	NA	NA	NA	NA	NA	NA	NA	NA	NA
Olig1	NA	9.03231e-06	1.87747e-08	NA	NA	NA	NA	NA	NA	9.04978e-07	2.19383e-06	NA	NA	NA	2.24475e-07	NA	NA	NA	NA	NA	NA	NA	NA	NA	NA	NA	NA	NA	NA	NA	2.13005e-05	6.89932e-05	3.8403e-05	2.8714e-06	1.65707e-06	NA	NA	NA	NA	NA	NA	NA	NA	NA	NA	NA	NA	NA	NA
Olig2	NA	2.84028e-05	2.23207e-06	NA	NA	NA	NA	NA	NA	2.27918e-06	NA	2.21381e-05	2.55996e-05	6.00436e-06	NA	NA	NA	NA	NA	NA	NA	NA	NA	NA	NA	NA	NA	NA	NA	NA	5.50073e-05	0.000180838	0.000127638	8.14278e-06	2.08557e-06	NA	NA	NA	NA	NA	NA	NA	NA	NA	NA	NA	NA	NA	NA
Olig3	NA	NA	NA	NA	NA	NA	NA	NA	NA	NA	NA	NA	NA	NA	9.20732e-07	NA	NA	NA	NA	NA	NA	NA	NA	NA	NA	NA	NA	NA	NA	NA	NA	NA	NA	NA	NA	NA	NA	NA	NA	NA	NA	NA	NA	NA	NA	NA	NA	NA	NA
Onecut1	NA	1.40176e-05	6.49601e-06	3.00483e-05	0.000122676	NA	NA	NA	NA	NA	NA	NA	1.23729e-05	5.2409e-06	7.80721e-06	NA	NA	NA	3.52197e-05	0.000113234	0.000186849	NA	NA	NA	2.72947e-06	NA	1.32583e-05	NA	NA	NA	NA	NA	NA	NA	NA	NA	NA	NA	NA	NA	NA	NA	NA	6.88896e-07	1.48647e-06	NA	NA	NA	NA
Onecut2	NA	2.05203e-05	6.06716e-06	1.85921e-05	7.28799e-05	NA	NA	NA	NA	NA	NA	NA	NA	NA	7.82823e-06	NA	NA	NA	3.30605e-05	9.91564e-05	0.000142984	NA	NA	NA	NA	NA	NA	NA	NA	NA	NA	NA	NA	NA	NA	NA	NA	NA	NA	NA	NA	NA	NA	NA	NA	NA	NA	NA	NA
Onecut3	NA	3.7819e-05	8.58713e-06	NA	NA	NA	NA	NA	NA	NA	NA	9.91529e-06	2.00783e-05	7.51029e-06	1.62283e-05	NA	NA	NA	NA	NA	NA	NA	NA	NA	NA	NA	NA	NA	NA	NA	NA	NA	NA	NA	NA	NA	2.6837e-06	NA	NA	NA	NA	NA	NA	NA	NA	NA	NA	NA	NA
Osr1	9.01335e-08	NA	NA	NA	NA	NA	NA	NA	NA	NA	NA	NA	NA	NA	NA	NA	NA	1.10072e-07	NA	NA	NA	NA	NA	NA	NA	NA	NA	NA	NA	NA	NA	NA	NA	NA	NA	NA	NA	NA	NA	NA	NA	NA	NA	NA	NA	NA	NA	NA	NA
Otp	NA	0.000467249	0.000117897	NA	NA	NA	NA	NA	3.55969e-06	3.96773e-06	NA	NA	NA	NA	NA	NA	NA	NA	NA	NA	NA	NA	NA	NA	NA	NA	NA	NA	NA	NA	8.96492e-06	1.75159e-05	1.17876e-05	4.17902e-06	5.11855e-06	NA	NA	NA	NA	NA	NA	NA	NA	NA	NA	NA	NA	NA	NA
Otx1	NA	5.32185e-05	5.01628e-06	NA	NA	NA	NA	NA	7.95081e-06	NA	3.82701e-06	0.00206174	0.00252759	0.00135205	0.000655938	NA	NA	NA	NA	NA	NA	NA	7.93105e-08	NA	NA	NA	NA	NA	NA	NA	NA	NA	NA	NA	NA	NA	NA	NA	NA	NA	NA	NA	NA	NA	NA	NA	NA	NA	NA
Otx2	NA	0.000107205	9.88291e-06	NA	NA	NA	NA	NA	5.9432e-06	1.00594e-06	NA	0.00267794	0.00357867	0.00147801	0.00106884	NA	NA	NA	NA	NA	NA	1.51156e-06	NA	NA	NA	NA	NA	NA	NA	NA	NA	NA	NA	NA	NA	NA	NA	NA	NA	9.31885e-07	2.50231e-06	NA	NA	NA	NA	NA	2.4639e-06	NA	NA
Ovol1	NA	NA	NA	NA	NA	NA	NA	NA	NA	NA	NA	NA	NA	NA	NA	NA	NA	NA	NA	NA	NA	NA	NA	NA	NA	NA	NA	NA	NA	NA	NA	NA	NA	NA	NA	NA	NA	NA	NA	NA	NA	NA	NA	NA	NA	NA	NA	NA	NA
Ovol2	NA	NA	NA	NA	NA	NA	NA	NA	NA	NA	NA	NA	NA	NA	NA	NA	NA	NA	NA	NA	NA	NA	NA	NA	1.15411e-07	NA	NA	NA	NA	NA	NA	NA	NA	NA	NA	NA	NA	NA	NA	NA	NA	NA	NA	NA	NA	NA	NA	NA	NA
Patz1	NA	4.34147e-06	2.77401e-06	NA	NA	NA	NA	NA	8.2923e-07	NA	NA	NA	NA	NA	1.92007e-05	6.11746e-08	NA	NA	NA	NA	NA	NA	NA	NA	NA	NA	NA	NA	NA	NA	NA	NA	NA	NA	NA	0.000113857	1.53391e-06	7.84646e-06	2.27761e-06	NA	NA	NA	NA	NA	NA	NA	NA	NA	NA
Pax1	NA	NA	NA	NA	NA	NA	NA	NA	NA	NA	NA	NA	NA	NA	NA	NA	NA	NA	NA	NA	NA	3.67745e-07	NA	NA	NA	NA	NA	NA	NA	NA	NA	NA	NA	NA	NA	3.27879e-05	NA	5.37979e-07	3.09354e-07	NA	NA	NA	NA	NA	NA	NA	NA	NA	NA
Pax2	NA	5.12275e-06	7.0474e-06	NA	NA	NA	NA	NA	NA	NA	NA	NA	NA	NA	NA	NA	5.30579e-07	NA	NA	NA	NA	NA	NA	NA	NA	NA	NA	NA	NA	NA	4.52259e-06	1.34804e-05	6.72202e-06	1.10659e-06	1.5148e-06	NA	NA	NA	NA	NA	NA	NA	NA	NA	NA	NA	NA	NA	NA
Pax3	2.69503e-05	NA	NA	NA	NA	NA	NA	NA	NA	NA	NA	NA	NA	NA	NA	NA	NA	NA	NA	NA	NA	NA	2.20925e-06	NA	NA	NA	NA	NA	NA	2.60346e-06	NA	NA	NA	NA	NA	NA	NA	NA	NA	NA	NA	NA	NA	NA	NA	NA	NA	NA	NA
Pax5	NA	2.39351e-06	3.06066e-06	NA	1.77699e-06	NA	NA	NA	NA	NA	NA	NA	NA	NA	NA	NA	NA	3.46146e-07	NA	NA	5.41758e-08	NA	NA	NA	NA	NA	2.29791e-06	NA	NA	NA	NA	2.53418e-06	2.86889e-06	8.6616e-07	NA	3.42956e-07	4.10382e-07	NA	NA	1.73424e-07	2.27472e-06	1.46308e-06	NA	NA	NA	NA	NA	NA	NA
Pax6	1.2328e-05	0.000732805	0.00014553	NA	NA	NA	NA	NA	5.10196e-05	4.03744e-05	NA	0.00134868	0.00207639	0.00122742	0.0017266	NA	NA	NA	NA	NA	NA	NA	NA	NA	NA	NA	1.33786e-07	NA	NA	NA	2.68708e-06	8.60158e-06	2.16347e-07	2.73516e-07	3.49043e-08	NA	NA	NA	NA	NA	NA	NA	NA	NA	NA	NA	3.53729e-07	NA	NA
Pax7	NA	NA	NA	NA	NA	NA	6.70333e-08	NA	NA	NA	NA	NA	NA	NA	NA	NA	NA	NA	NA	NA	NA	NA	NA	NA	NA	NA	NA	NA	NA	NA	NA	NA	NA	NA	NA	NA	NA	NA	NA	NA	NA	NA	NA	NA	NA	NA	NA	NA	NA
Pax8	NA	NA	NA	NA	NA	NA	NA	NA	NA	NA	NA	NA	NA	NA	NA	NA	NA	NA	NA	NA	NA	NA	NA	NA	NA	NA	NA	NA	NA	NA	NA	NA	NA	NA	NA	NA	NA	NA	NA	NA	NA	NA	NA	NA	NA	NA	NA	NA	NA
Pax9	3.08528e-07	NA	NA	NA	NA	NA	NA	NA	NA	NA	NA	NA	NA	NA	NA	NA	NA	NA	NA	NA	NA	NA	NA	NA	NA	NA	NA	NA	NA	NA	NA	NA	NA	NA	NA	1.53045e-05	NA	NA	3.55342e-08	1.15741e-05	6.86746e-05	8.84012e-05	NA	NA	NA	NA	NA	NA	NA
Pbx1	9.98152e-06	0.00394351	0.000713872	0.000246566	NA	0.000166404	0.000276833	2.56173e-05	0.000925964	2.74733e-05	1.47068e-05	0.000749053	0.000442754	8.08254e-05	0.000438483	6.88276e-05	2.53638e-05	0.000241664	NA	NA	1.90373e-06	7.41236e-05	0.000179202	1.3239e-05	1.00116e-05	1.02399e-06	7.51755e-06	0.000160045	0.000159908	5.12886e-05	6.95618e-05	0.000148454	4.689e-05	2.74744e-05	1.66047e-05	0.000130435	NA	3.96783e-05	1.72935e-06	7.08384e-05	0.000225061	9.39918e-05	0.00021779	0.000185167	0.00013033	0.000139848	0.000227514	6.97616e-05	6.05118e-05
Pbx2	1.05958e-06	0.00109506	0.000118248	0.00032105	8.79237e-06	4.81959e-05	7.86254e-05	1.02182e-05	0.000139344	3.99624e-06	1.32083e-06	0.000274992	0.000168364	1.69877e-05	0.000206797	1.52287e-05	4.67408e-06	0.000181073	1.15176e-06	1.31309e-06	2.2154e-06	3.11265e-05	8.11326e-05	2.94375e-06	2.03356e-06	1.24511e-08	1.92883e-06	8.93223e-05	8.03161e-05	3.48112e-05	2.92794e-05	5.39796e-05	2.10247e-05	1.16229e-05	7.31684e-06	0.000403711	2.55444e-05	0.00022152	4.95075e-06	8.73331e-06	2.34218e-05	2.35815e-05	7.60999e-05	3.82333e-05	2.33399e-05	4.97858e-05	5.03481e-05	6.38258e-05	0.000106167
Pbx3	NA	0.00325443	0.000669867	0.000171847	8.79745e-06	9.46494e-05	0.000150467	1.7933e-05	0.000779086	2.40602e-05	NA	0.000897695	0.000474033	8.97692e-05	0.000468647	NA	1.7447e-05	0.000142785	9.58563e-07	2.71618e-07	7.32694e-07	5.78705e-05	9.49285e-05	8.8179e-06	7.52048e-06	1.54812e-06	NA	0.000201451	0.000160792	6.32559e-05	7.23006e-05	0.000153582	4.68528e-05	2.20574e-05	1.33818e-05	5.45982e-05	8.07817e-06	1.7581e-05	1.02659e-06	6.30365e-05	0.000207737	7.23884e-05	0.000243009	0.000194067	0.000137996	0.000158865	0.000230714	4.40422e-05	4.22821e-05
Pbx4	NA	NA	NA	NA	NA	NA	NA	NA	NA	NA	NA	NA	NA	NA	NA	NA	NA	NA	NA	NA	NA	NA	NA	NA	NA	NA	NA	0.000180869	0.000178215	5.65136e-05	NA	NA	NA	NA	NA	7.3425e-08	NA	NA	NA	NA	NA	NA	NA	NA	NA	NA	NA	NA	NA
Pds5b	2.03926e-06	1.55053e-08	3.08552e-05	7.22797e-06	7.56338e-06	6.23016e-07	5.25048e-07	7.15498e-07	3.87062e-05	2.05605e-05	5.45694e-06	3.0314e-05	2.96641e-05	2.13401e-07	1.28892e-05	3.43333e-06	1.80376e-06	7.62525e-06	6.28343e-07	1.80703e-06	3.30156e-06	8.60574e-07	3.5929e-06	4.01287e-07	2.68785e-05	1.89165e-05	1.23991e-06	2.74708e-05	3.6036e-05	4.6198e-06	2.22055e-05	6.07701e-05	3.66329e-06	2.25787e-06	8.26891e-06	6.38229e-06	6.4811e-06	6.18647e-06	4.04565e-06	2.54907e-08	NA	NA	7.56657e-06	2.2064e-05	8.44032e-06	5.0387e-06	2.02866e-05	2.3618e-05	2.04902e-06
Pdx1	NA	NA	NA	NA	NA	NA	NA	NA	NA	NA	NA	NA	NA	NA	NA	NA	NA	NA	NA	NA	NA	NA	NA	NA	3.36145e-06	9.58965e-07	8.85525e-07	NA	NA	NA	NA	NA	NA	NA	NA	NA	NA	NA	NA	NA	NA	NA	NA	NA	NA	NA	NA	NA	4.00723e-07
Peg3	NA	NA	NA	NA	NA	NA	NA	2.57687e-08	NA	NA	NA	NA	NA	NA	NA	NA	NA	NA	NA	NA	NA	NA	NA	NA	NA	NA	NA	NA	NA	NA	NA	NA	NA	NA	NA	NA	NA	NA	NA	NA	NA	NA	NA	NA	NA	NA	NA	NA	NA
Pgr	NA	NA	NA	NA	NA	3.17104e-08	7.82914e-07	5.01036e-09	NA	NA	NA	NA	NA	NA	NA	NA	NA	NA	NA	NA	NA	NA	NA	NA	NA	NA	NA	NA	NA	NA	NA	NA	NA	NA	NA	NA	NA	NA	NA	NA	NA	NA	NA	NA	NA	NA	NA	NA	NA
Phox2a	NA	NA	NA	NA	NA	NA	NA	NA	NA	NA	NA	NA	NA	NA	NA	NA	NA	NA	NA	NA	NA	NA	NA	NA	NA	NA	NA	NA	NA	NA	NA	NA	NA	NA	NA	NA	NA	NA	NA	NA	NA	NA	5.76372e-06	2.50665e-05	4.25736e-05	1.19916e-05	6.25727e-05	NA	NA
Phox2b	NA	6.71053e-05	1.56033e-05	NA	NA	NA	NA	NA	NA	NA	NA	NA	NA	NA	NA	NA	NA	NA	NA	NA	NA	NA	NA	NA	NA	NA	9.00005e-07	NA	NA	NA	NA	NA	NA	NA	NA	NA	NA	NA	NA	NA	NA	NA	7.20742e-06	1.84185e-05	3.41951e-05	NA	6.24758e-05	NA	NA
Phtf1	NA	NA	NA	NA	NA	NA	NA	NA	NA	NA	NA	NA	NA	NA	NA	NA	NA	NA	2.34137e-08	NA	NA	NA	NA	NA	NA	NA	NA	NA	NA	NA	NA	NA	NA	NA	NA	NA	NA	NA	NA	NA	NA	NA	NA	NA	NA	NA	NA	NA	NA
Phtf2	NA	NA	NA	NA	2.3004e-07	NA	NA	NA	NA	NA	NA	NA	NA	NA	NA	NA	NA	NA	NA	NA	NA	NA	NA	NA	NA	NA	NA	NA	NA	NA	NA	NA	NA	NA	6.63034e-07	NA	NA	NA	NA	NA	NA	NA	NA	NA	NA	NA	NA	NA	NA
Pitx1	NA	NA	NA	NA	NA	NA	NA	NA	NA	NA	NA	NA	NA	NA	NA	NA	NA	NA	NA	NA	NA	NA	NA	NA	NA	NA	NA	NA	NA	NA	NA	NA	NA	NA	NA	NA	NA	NA	NA	NA	1.74308e-06	2.0406e-06	NA	NA	NA	NA	NA	NA	NA
Pitx2	1.24605e-07	2.08611e-06	3.20359e-07	2.14609e-06	NA	NA	NA	NA	NA	NA	NA	1.1512e-05	3.66467e-05	3.56309e-05	1.30232e-05	NA	NA	NA	NA	NA	NA	NA	NA	NA	NA	NA	NA	NA	NA	NA	NA	NA	NA	NA	NA	NA	NA	NA	NA	NA	NA	NA	NA	NA	NA	NA	NA	NA	NA
Pitx3	NA	NA	NA	NA	NA	NA	NA	NA	NA	NA	NA	1.34486e-05	3.00453e-05	NA	1.08462e-05	NA	NA	NA	NA	NA	NA	NA	NA	NA	NA	NA	NA	NA	NA	NA	NA	NA	NA	NA	NA	NA	NA	NA	NA	NA	NA	NA	NA	NA	NA	NA	NA	NA	NA
Pknox1	1.39345e-06	0.000126458	6.94622e-06	6.4449e-05	1.154e-06	6.55588e-06	4.05776e-05	2.30878e-06	4.55495e-05	NA	NA	0.000235377	0.000117317	1.95191e-05	0.000327999	1.20657e-05	3.19899e-06	2.07081e-05	8.91769e-08	2.51926e-07	1.78847e-06	5.37935e-06	1.48658e-05	2.52177e-07	NA	NA	1.815e-07	0.000180436	0.000118718	3.5427e-05	8.88331e-06	2.22028e-05	8.72387e-06	4.62078e-07	5.37538e-06	0.000223795	2.5107e-06	3.2038e-05	7.78088e-07	NA	6.06821e-07	NA	1.9744e-05	5.65509e-06	7.74286e-06	4.46369e-06	2.74607e-05	8.22618e-06	2.62412e-05
Pknox2	7.8119e-07	0.000150538	3.15563e-05	1.94362e-05	NA	2.00088e-05	0.000181453	8.95887e-06	3.55906e-05	5.70363e-06	2.87473e-06	0.000122137	6.49973e-05	1.62773e-05	0.00015896	NA	2.83016e-06	1.42727e-05	NA	NA	NA	2.3128e-05	6.16186e-05	2.01772e-06	NA	NA	NA	0.00011761	8.91002e-05	2.01594e-05	1.56256e-05	3.14489e-05	1.45574e-05	1.97418e-06	9.49114e-06	3.83447e-05	NA	1.4163e-05	NA	6.49882e-06	1.52919e-05	1.99655e-05	NA	4.61769e-06	7.31171e-06	NA	1.94703e-05	NA	NA
Plag1	NA	NA	NA	NA	NA	NA	NA	NA	NA	NA	NA	NA	NA	NA	NA	NA	NA	NA	NA	NA	NA	NA	NA	NA	NA	NA	NA	NA	NA	NA	NA	NA	NA	NA	NA	NA	NA	NA	NA	NA	NA	NA	NA	NA	NA	NA	NA	NA	NA
Plagl2	NA	NA	NA	NA	NA	NA	NA	NA	NA	NA	NA	NA	NA	NA	NA	NA	NA	NA	NA	NA	NA	NA	NA	NA	NA	NA	NA	NA	NA	NA	NA	NA	NA	NA	NA	2.77465e-07	NA	NA	NA	NA	NA	NA	NA	NA	NA	NA	NA	NA	NA
Pou2af1	NA	NA	NA	NA	NA	NA	NA	NA	NA	NA	NA	NA	NA	NA	NA	NA	NA	NA	NA	NA	NA	NA	NA	NA	NA	NA	NA	NA	NA	NA	NA	NA	NA	NA	NA	NA	NA	NA	NA	NA	NA	NA	NA	NA	NA	NA	NA	NA	NA
Pou2f1	3.93709e-06	3.04944e-06	1.47701e-07	1.81109e-05	NA	4.05799e-07	3.33311e-07	1.08843e-06	NA	NA	NA	4.34265e-05	4.33828e-05	NA	3.90447e-05	NA	NA	3.30957e-05	2.80133e-06	9.61911e-06	2.32061e-05	NA	NA	NA	NA	NA	NA	3.18329e-06	2.39967e-07	NA	NA	2.25651e-06	NA	NA	NA	2.09446e-05	NA	4.23768e-06	2.54896e-07	1.83904e-05	0.000110917	4.91754e-05	3.73023e-06	7.71305e-06	3.28599e-06	1.34775e-06	1.67152e-06	1.77013e-05	1.7196e-05
Pou2f2	NA	3.68388e-06	NA	NA	NA	NA	NA	NA	NA	NA	NA	NA	NA	NA	NA	NA	NA	NA	NA	NA	NA	NA	NA	NA	NA	NA	NA	NA	NA	NA	NA	NA	NA	NA	NA	6.0054e-06	NA	NA	NA	NA	NA	NA	NA	NA	NA	NA	NA	NA	NA
Pou2f3	NA	NA	NA	NA	7.05595e-07	NA	NA	NA	NA	NA	NA	NA	NA	8.10607e-07	NA	NA	NA	NA	NA	NA	NA	NA	NA	NA	NA	NA	NA	NA	NA	NA	NA	NA	NA	NA	7.61654e-08	7.05213e-06	NA	NA	NA	NA	NA	NA	NA	NA	NA	NA	NA	NA	NA
Pou3f1	NA	0.00103551	4.90225e-05	NA	NA	NA	NA	NA	4.56511e-05	NA	NA	NA	NA	NA	2.88164e-05	NA	NA	NA	NA	NA	NA	NA	NA	NA	NA	NA	NA	NA	8.77609e-07	NA	1.97564e-05	2.63534e-05	NA	1.62559e-06	NA	NA	NA	8.58671e-07	NA	NA	NA	NA	NA	NA	NA	NA	NA	NA	NA
Pou3f2	NA	0.00125845	0.000142903	NA	NA	NA	NA	NA	8.10592e-05	NA	1.60162e-05	NA	5.54849e-06	NA	3.6125e-05	NA	NA	2.63636e-06	NA	NA	NA	NA	NA	NA	NA	NA	NA	NA	NA	NA	2.80559e-05	4.83594e-05	1.43316e-05	2.52813e-06	NA	NA	NA	NA	NA	NA	NA	NA	NA	NA	NA	NA	6.6975e-06	NA	NA
Pou3f3	NA	0.00113949	0.000205031	NA	NA	NA	NA	NA	8.24443e-05	6.1014e-06	1.91407e-05	NA	NA	NA	NA	NA	NA	NA	NA	NA	NA	NA	NA	NA	NA	NA	NA	NA	NA	NA	3.19714e-05	6.75217e-05	1.63861e-05	3.0782e-06	2.53523e-05	NA	NA	NA	NA	NA	NA	NA	NA	NA	NA	NA	NA	NA	NA
Pou3f4	3.88212e-07	0.000284588	NA	NA	NA	NA	NA	NA	NA	NA	NA	1.10945e-06	NA	NA	NA	NA	NA	NA	NA	NA	NA	NA	NA	NA	NA	NA	NA	NA	NA	NA	NA	NA	NA	NA	NA	NA	NA	NA	NA	NA	NA	NA	NA	NA	NA	NA	NA	NA	NA
Pou4f1	NA	8.35639e-06	NA	NA	NA	NA	NA	NA	NA	NA	NA	NA	1.32567e-06	NA	NA	NA	NA	NA	NA	NA	NA	NA	NA	NA	NA	NA	NA	NA	NA	NA	NA	NA	NA	NA	NA	NA	NA	NA	NA	NA	NA	NA	NA	NA	NA	NA	NA	NA	NA
Pou4f2	NA	2.07182e-05	3.45401e-06	NA	NA	NA	NA	NA	NA	NA	NA	NA	1.29405e-06	NA	1.53912e-05	NA	NA	NA	NA	NA	NA	NA	NA	NA	NA	NA	NA	NA	NA	NA	NA	NA	2.61015e-07	NA	NA	NA	NA	NA	NA	NA	NA	NA	NA	NA	NA	NA	NA	NA	NA
Pou4f3	NA	NA	NA	NA	NA	NA	NA	NA	NA	NA	NA	NA	NA	NA	NA	NA	NA	NA	NA	NA	NA	NA	NA	NA	NA	NA	NA	NA	NA	NA	NA	1.83993e-07	NA	NA	NA	NA	NA	NA	NA	NA	NA	NA	NA	NA	NA	NA	NA	NA	NA
Pou5f2	NA	NA	NA	NA	NA	NA	NA	NA	NA	NA	NA	NA	NA	NA	NA	NA	NA	NA	NA	NA	NA	NA	NA	NA	NA	NA	NA	5.07037e-06	6.07986e-07	1.74358e-06	NA	NA	NA	NA	NA	NA	NA	NA	NA	NA	NA	NA	NA	NA	NA	NA	NA	NA	NA
Pou6f2	NA	NA	NA	NA	NA	NA	NA	NA	NA	NA	NA	NA	NA	NA	NA	NA	NA	NA	NA	NA	NA	NA	NA	NA	NA	NA	NA	NA	NA	NA	NA	NA	NA	NA	NA	NA	NA	NA	NA	NA	NA	NA	NA	NA	NA	NA	NA	NA	NA
Ppara	NA	NA	NA	9.99278e-07	1.6812e-05	NA	NA	NA	NA	NA	NA	NA	NA	NA	NA	NA	NA	NA	1.73449e-05	6.50641e-05	5.23349e-05	NA	NA	NA	NA	NA	NA	8.36602e-06	NA	1.02949e-06	NA	NA	NA	NA	NA	1.51198e-07	NA	NA	NA	NA	NA	NA	NA	NA	NA	NA	NA	0.000105071	1.80449e-06
Ppard	NA	5.85035e-07	NA	4.93648e-06	NA	NA	7.67947e-08	NA	NA	NA	NA	6.66759e-06	NA	NA	8.36879e-06	NA	NA	NA	2.42695e-07	1.61296e-06	1.58612e-06	NA	NA	NA	NA	NA	4.11902e-07	4.18308e-06	2.79013e-07	NA	NA	1.13138e-06	NA	NA	NA	2.30844e-05	4.12254e-07	1.66201e-07	NA	NA	NA	NA	NA	1.57989e-07	NA	NA	2.95151e-07	2.31015e-07	NA
Pparg	NA	NA	NA	NA	2.28345e-07	NA	3.25268e-06	5.55974e-05	NA	NA	NA	NA	NA	NA	1.62373e-06	6.38756e-05	1.80444e-07	9.25908e-05	2.33666e-06	1.35673e-05	3.86441e-06	2.97326e-08	4.66649e-07	NA	1.03079e-07	NA	NA	1.59061e-06	1.30516e-06	8.92254e-07	NA	NA	NA	NA	NA	6.20404e-06	1.18631e-06	1.05001e-06	NA	NA	NA	NA	2.54692e-05	8.31867e-06	9.87012e-06	4.51606e-07	4.66388e-06	0.000566019	0.000248931
Prdm1	NA	NA	NA	NA	NA	NA	NA	NA	NA	NA	NA	NA	NA	NA	NA	NA	NA	NA	NA	NA	NA	NA	NA	NA	NA	NA	NA	NA	NA	NA	NA	NA	NA	NA	NA	NA	NA	NA	NA	NA	NA	NA	NA	NA	NA	NA	NA	NA	NA
Prdm10	4.64765e-09	8.38422e-08	3.08163e-07	NA	NA	NA	NA	NA	7.98107e-08	4.21498e-08	NA	NA	NA	NA	NA	NA	NA	NA	NA	NA	NA	NA	NA	NA	NA	NA	1.02904e-06	1.17401e-07	NA	NA	NA	7.78994e-07	NA	NA	NA	0.000101954	NA	5.56379e-06	6.65149e-08	NA	NA	NA	NA	NA	NA	NA	NA	NA	NA
Prdm12	NA	NA	NA	NA	NA	NA	NA	NA	NA	NA	NA	NA	NA	NA	NA	NA	NA	NA	NA	NA	NA	NA	NA	NA	1.75228e-07	NA	NA	NA	NA	NA	NA	NA	NA	NA	NA	NA	NA	NA	NA	NA	NA	NA	NA	NA	NA	NA	NA	NA	NA
Prdm15	NA	NA	NA	NA	NA	NA	NA	NA	NA	NA	NA	NA	NA	NA	NA	NA	NA	NA	NA	NA	NA	NA	NA	NA	NA	NA	NA	NA	NA	NA	NA	NA	NA	NA	NA	NA	NA	NA	2.00128e-07	NA	NA	NA	NA	NA	NA	NA	NA	NA	NA
Prdm16	NA	1.59642e-06	2.40391e-07	NA	NA	NA	NA	NA	NA	NA	NA	NA	NA	5.27102e-07	NA	NA	4.79347e-07	NA	NA	NA	NA	NA	4.01148e-07	NA	8.89234e-07	4.77694e-06	6.91358e-06	NA	1.07927e-06	1.22793e-06	NA	NA	NA	2.13811e-07	3.83299e-07	NA	NA	7.60477e-07	8.23594e-07	NA	NA	NA	NA	NA	NA	4.81096e-07	2.27715e-06	NA	NA
Prdm6	NA	NA	NA	NA	NA	NA	NA	NA	NA	NA	NA	NA	NA	NA	NA	NA	NA	NA	NA	NA	NA	NA	NA	NA	NA	NA	NA	NA	NA	NA	NA	NA	NA	NA	NA	NA	NA	NA	NA	NA	NA	NA	NA	NA	NA	NA	NA	NA	NA
Prox1	NA	7.14636e-07	8.57222e-06	NA	NA	NA	NA	NA	1.26831e-05	NA	9.46359e-08	1.14395e-05	2.5323e-05	2.56653e-05	7.03454e-05	NA	NA	NA	1.01404e-06	9.67929e-06	2.89789e-06	NA	NA	NA	NA	NA	NA	NA	NA	NA	5.05266e-07	3.64131e-07	8.10149e-08	NA	NA	NA	NA	NA	NA	NA	1.86319e-06	NA	NA	NA	NA	NA	NA	NA	NA
Prox2	NA	NA	NA	NA	NA	NA	NA	NA	NA	NA	NA	NA	NA	NA	NA	NA	NA	NA	NA	NA	NA	NA	NA	NA	NA	NA	NA	NA	NA	NA	NA	NA	NA	NA	NA	NA	NA	NA	NA	NA	NA	NA	NA	NA	NA	NA	NA	NA	NA
Prr12	2.57766e-08	1.35839e-07	1.20311e-05	1.17852e-07	NA	3.31354e-08	4.09038e-07	NA	5.21569e-06	2.54579e-06	2.13292e-06	2.96508e-06	2.93612e-07	2.32108e-06	1.50624e-07	NA	NA	3.35634e-07	NA	NA	NA	9.30856e-09	3.48588e-08	NA	NA	NA	2.8918e-08	7.4297e-07	1.60819e-07	0	5.43118e-07	1.86144e-06	1.56378e-07	NA	1.10716e-07	4.00497e-05	5.05317e-07	7.47815e-07	1.04376e-07	NA	NA	NA	4.48921e-08	1.85567e-06	4.3746e-07	5.57516e-08	6.87296e-07	4.11818e-08	4.4979e-07
Prrx1	0.000209881	0.000143301	5.35337e-05	6.79122e-06	7.91072e-06	3.83574e-06	1.07242e-05	3.22091e-05	1.52179e-05	6.62222e-06	1.15873e-06	0.00029628	0.000490022	0.000143386	0.000249773	3.43325e-05	2.14855e-05	5.41944e-05	4.73752e-08	2.52162e-07	3.64533e-07	1.80539e-05	2.78265e-05	4.5144e-07	7.28726e-07	NA	2.67936e-07	2.27453e-05	7.54945e-06	1.33058e-05	1.40447e-05	2.74969e-05	1.0678e-05	2.07994e-06	1.55501e-05	9.53789e-06	NA	2.74329e-06	NA	1.73901e-07	NA	9.04685e-07	5.90598e-05	4.73614e-05	7.49282e-05	2.58717e-05	0.000111874	8.31823e-05	9.3401e-05
Prrx2	0.000142753	9.26626e-05	NA	NA	NA	2.09179e-06	8.51431e-06	NA	NA	NA	NA	0.000213813	0.000280749	0.000100785	0.000194594	NA	NA	2.25189e-05	NA	NA	NA	NA	NA	NA	NA	NA	NA	NA	NA	NA	4.68689e-06	NA	6.1275e-06	NA	NA	NA	NA	NA	NA	NA	NA	NA	NA	1.35804e-05	NA	NA	3.92001e-05	NA	NA
Ptf1a	NA	NA	NA	NA	NA	NA	NA	NA	NA	NA	3.06397e-07	NA	NA	NA	NA	NA	NA	NA	NA	NA	NA	NA	NA	NA	4.80194e-05	4.67626e-05	5.42888e-05	NA	NA	NA	NA	NA	NA	NA	NA	NA	NA	NA	NA	NA	NA	NA	NA	NA	NA	NA	NA	NA	NA
Rara	8.57547e-07	1.82517e-06	2.12546e-06	3.09902e-06	NA	NA	NA	NA	1.89241e-06	NA	NA	NA	4.68166e-06	NA	4.71787e-06	NA	NA	NA	4.31537e-07	1.11629e-06	2.71445e-06	NA	1.33851e-07	NA	NA	NA	NA	4.91179e-05	1.86698e-05	4.79429e-06	NA	NA	NA	NA	NA	3.40151e-05	4.0629e-07	3.91819e-06	NA	1.11789e-06	4.20951e-07	2.33671e-07	NA	NA	NA	NA	NA	8.74209e-07	1.6265e-06
Rarb	NA	5.47921e-06	2.23919e-06	4.61025e-06	NA	NA	NA	NA	NA	NA	NA	NA	NA	NA	7.53769e-06	NA	NA	NA	9.71633e-07	1.53765e-06	1.68339e-06	NA	NA	NA	NA	NA	NA	NA	NA	NA	NA	NA	NA	NA	NA	NA	NA	NA	NA	NA	NA	NA	NA	NA	NA	NA	NA	NA	NA
Rarg	4.51708e-06	5.99396e-06	NA	7.06253e-06	9.69169e-06	1.08069e-06	1.15152e-06	2.68421e-06	1.27982e-06	1.98038e-07	NA	0.000121772	7.33201e-05	1.0661e-05	7.98717e-05	1.29917e-06	NA	9.63161e-06	2.15925e-06	4.49644e-06	4.24225e-06	3.84343e-06	3.31417e-06	NA	NA	NA	1.46022e-08	4.64623e-05	1.39563e-05	3.96843e-06	2.24014e-07	9.99238e-07	4.57566e-08	3.6874e-06	NA	2.21762e-05	2.66378e-06	2.3872e-05	NA	1.27366e-05	2.00277e-05	3.76721e-06	5.59184e-06	4.44398e-06	4.7244e-05	NA	2.42518e-05	5.83321e-06	1.31514e-05
Rax	NA	NA	NA	NA	NA	NA	NA	NA	NA	NA	NA	0.00200206	0.00186118	0.00106035	0.00123529	NA	NA	NA	NA	NA	NA	NA	NA	NA	NA	NA	NA	NA	NA	NA	NA	NA	NA	NA	NA	NA	NA	NA	NA	NA	NA	NA	NA	NA	NA	NA	NA	NA	NA
Rb1	3.08935e-06	8.06604e-06	4.44117e-05	9.45543e-05	1.43563e-05	NA	3.00208e-07	6.75627e-07	3.74524e-05	1.1208e-05	8.59333e-06	0.000106513	9.98112e-05	1.86412e-05	3.97951e-06	5.21464e-06	1.43734e-06	1.12061e-07	1.06372e-05	5.54969e-06	1.12961e-05	6.25062e-06	7.62863e-06	1.05887e-07	3.02274e-08	1.78736e-07	3.51502e-07	7.7541e-05	1.84279e-05	5.88876e-05	2.37046e-05	2.64994e-05	2.5091e-05	1.76708e-06	3.44059e-07	0.000240797	2.98797e-06	2.85132e-05	1.21017e-05	3.4957e-05	7.17644e-05	4.02183e-05	1.16038e-05	2.75331e-06	2.01173e-06	1.01131e-05	1.03861e-06	3.45311e-05	4.15017e-05
Rbl1	1.76563e-07	NA	5.81827e-08	1.99315e-05	NA	NA	9.23973e-08	NA	NA	NA	NA	NA	3.84118e-07	1.27014e-08	NA	NA	NA	NA	5.69426e-09	NA	NA	NA	NA	NA	4.10994e-08	NA	NA	3.00417e-06	7.46391e-07	9.99566e-07	NA	NA	NA	NA	NA	2.10805e-05	2.0712e-07	2.17076e-06	1.20597e-07	NA	NA	NA	NA	9.2144e-07	NA	NA	NA	NA	NA
Rbl2	5.27158e-07	NA	3.88018e-07	5.54891e-07	NA	1.77973e-07	2.42417e-07	3.51721e-07	1.91917e-06	NA	5.42189e-08	1.07025e-05	2.27776e-06	9.05358e-07	5.76375e-06	NA	5.85018e-07	1.56641e-06	6.82667e-07	1.1104e-06	3.74007e-06	4.32178e-07	3.05078e-06	NA	NA	NA	NA	1.01352e-06	3.98731e-06	7.33512e-07	2.80877e-06	2.40393e-06	8.24022e-08	2.25789e-07	1.19916e-07	0.000111337	1.68003e-07	9.43992e-06	2.65299e-07	5.71485e-06	2.08351e-05	1.25753e-05	2.23616e-06	5.85478e-06	3.54417e-06	1.09429e-06	1.90192e-06	1.03739e-05	1.30156e-05
Rbpj	0.000403506	0.000206485	0.000119688	5.23179e-05	9.62152e-07	2.22665e-05	1.6223e-05	7.08446e-06	4.06415e-05	2.30851e-05	3.33347e-06	0.000543967	0.000397805	2.16646e-05	0.000113923	0.000113876	2.62711e-05	0.000203522	7.74175e-06	2.04293e-05	3.22408e-05	7.1665e-05	0.000117382	7.00271e-06	1.25431e-05	3.08104e-06	6.83815e-06	0.000344036	0.000666	4.72795e-05	5.33097e-05	0.000112705	1.23374e-05	1.52632e-06	1.08301e-05	0.000422583	3.17266e-05	9.17651e-05	3.45198e-05	0.000424393	0.00153979	0.000496313	0.000111828	6.46558e-05	3.78148e-05	3.46587e-05	6.25867e-05	9.89304e-05	0.000120089
Rbpjl	NA	NA	NA	NA	NA	NA	NA	NA	NA	NA	NA	NA	NA	NA	NA	NA	NA	NA	NA	NA	NA	NA	NA	NA	3.84134e-05	2.22083e-05	5.51268e-05	NA	NA	NA	NA	NA	NA	NA	NA	NA	NA	NA	NA	NA	NA	NA	NA	NA	NA	NA	NA	NA	NA
Rel	NA	NA	NA	NA	NA	NA	NA	NA	NA	NA	NA	NA	NA	NA	NA	NA	NA	NA	NA	NA	1.10888e-07	NA	NA	NA	NA	NA	NA	NA	NA	NA	NA	NA	NA	NA	NA	2.1103e-07	NA	NA	NA	9.8338e-06	4.89143e-05	3.09277e-05	NA	NA	NA	NA	NA	NA	3.52242e-07
Rela	1.84782e-06	NA	NA	NA	NA	NA	NA	NA	NA	NA	NA	NA	NA	NA	NA	NA	NA	NA	NA	NA	3.79139e-06	NA	NA	NA	NA	NA	NA	NA	NA	NA	NA	5.08676e-07	NA	NA	NA	2.62971e-07	NA	NA	NA	1.44427e-05	5.74822e-05	2.94472e-05	NA	NA	NA	NA	NA	6.05104e-07	3.57207e-07
Relb	1.8994e-08	NA	NA	NA	NA	NA	NA	NA	NA	NA	NA	NA	NA	NA	NA	NA	NA	NA	NA	NA	NA	NA	NA	NA	NA	NA	NA	NA	NA	NA	NA	NA	NA	NA	NA	1.43152e-05	NA	1.62076e-07	1.36153e-07	1.74422e-05	7.58316e-05	2.35416e-05	NA	NA	NA	NA	NA	1.1486e-07	NA
Repin1	NA	NA	NA	NA	NA	NA	NA	NA	NA	NA	NA	NA	NA	NA	NA	NA	NA	NA	NA	NA	6.59665e-08	NA	NA	NA	NA	NA	NA	NA	NA	NA	NA	NA	NA	NA	NA	NA	NA	NA	3.43283e-08	NA	NA	NA	NA	NA	NA	NA	NA	NA	NA
Rere	NA	NA	1.66668e-08	NA	NA	NA	NA	NA	NA	NA	NA	NA	2.61421e-07	NA	NA	NA	NA	NA	NA	NA	NA	NA	NA	7.60232e-09	NA	NA	NA	8.20146e-06	4.13562e-07	1.03996e-05	4.19196e-07	NA	NA	NA	NA	NA	NA	3.41098e-08	NA	NA	NA	NA	NA	NA	NA	NA	NA	NA	NA
Rest	NA	NA	NA	NA	NA	NA	NA	NA	NA	NA	NA	NA	NA	NA	NA	NA	NA	NA	NA	NA	NA	NA	NA	NA	NA	NA	NA	NA	NA	NA	NA	NA	NA	NA	NA	4.65098e-06	NA	NA	NA	NA	NA	NA	NA	NA	NA	NA	NA	NA	NA
Rex2	NA	NA	NA	NA	NA	NA	NA	NA	NA	2.5405e-06	NA	NA	NA	NA	NA	NA	NA	NA	NA	NA	NA	NA	NA	NA	NA	NA	NA	NA	NA	NA	NA	NA	NA	NA	NA	NA	NA	NA	NA	NA	NA	NA	NA	NA	NA	NA	NA	NA	NA
Rfx1	6.0889e-07	8.18722e-06	6.54185e-06	0.000181443	1.13725e-05	1.48383e-05	1.86184e-05	1.83378e-05	4.74523e-06	4.00155e-06	1.43835e-06	0.00024763	0.000115682	2.03776e-05	9.15114e-05	1.1772e-05	4.06766e-06	5.98997e-05	2.50481e-05	3.6962e-05	5.86796e-05	1.81253e-05	1.75281e-05	5.56549e-07	2.49934e-06	5.62703e-07	1.00007e-06	7.28131e-05	3.60152e-05	2.41837e-05	1.39977e-05	9.3177e-06	7.03615e-06	1.37258e-06	1.79646e-06	0.000217508	9.3243e-06	0.000142916	3.2397e-06	NA	NA	NA	8.55441e-05	4.9916e-05	2.13326e-05	9.00757e-06	4.20275e-05	2.77608e-05	6.33411e-05
Rfx2	NA	6.30839e-06	NA	5.28413e-05	2.00222e-06	9.94695e-06	3.14302e-06	4.18047e-06	NA	NA	NA	8.27916e-05	2.63723e-05	7.93165e-06	3.31771e-05	4.80279e-06	1.99183e-06	2.00265e-05	6.08385e-06	1.01468e-05	1.31635e-05	8.38784e-06	1.54787e-05	4.47061e-07	NA	NA	NA	0.000267523	4.81884e-05	2.38632e-05	5.60485e-06	4.14815e-06	1.17325e-06	NA	7.50482e-07	0.000104492	2.93483e-06	2.65922e-05	1.21652e-06	NA	NA	NA	2.76198e-05	1.18932e-05	NA	5.21338e-06	9.84473e-06	1.14175e-05	1.46931e-05
Rfx3	NA	7.13092e-06	8.78662e-06	3.78775e-05	2.49466e-06	2.89116e-06	1.75212e-06	2.60456e-06	5.9831e-06	NA	1.55754e-06	6.98668e-05	2.58237e-05	NA	3.08601e-05	NA	NA	8.38723e-06	2.86295e-06	8.3935e-06	1.2578e-05	2.31292e-06	NA	2.54345e-07	1.22034e-06	NA	1.1194e-06	4.48114e-05	9.60709e-06	6.59614e-06	3.52736e-06	3.40613e-06	6.02719e-07	NA	4.19018e-07	8.2181e-05	NA	1.22791e-05	NA	NA	NA	NA	1.56745e-05	NA	NA	NA	5.07889e-06	5.23079e-06	1.01375e-05
Rfx4	NA	NA	1.74575e-07	NA	NA	NA	NA	NA	NA	NA	NA	NA	NA	NA	NA	NA	NA	NA	NA	NA	NA	NA	NA	NA	NA	NA	NA	3.29226e-05	1.90148e-06	2.72121e-06	NA	NA	NA	NA	NA	NA	NA	NA	NA	NA	NA	NA	NA	NA	NA	NA	NA	3.46486e-07	NA
Rfx5	1.01809e-06	2.74475e-05	NA	3.03773e-06	4.1418e-07	4.27653e-07	3.86257e-06	2.24345e-07	2.1734e-06	5.21907e-05	2.57116e-05	4.21764e-05	6.41704e-05	1.43484e-05	3.86819e-05	6.05449e-06	7.50245e-07	2.21812e-05	5.90967e-07	1.62985e-07	9.51128e-07	2.01183e-06	7.95685e-06	2.06331e-08	5.36266e-07	4.45996e-08	2.38567e-08	6.66843e-05	4.03073e-05	1.81302e-05	0.000112438	0.000134768	2.77942e-05	8.7547e-06	1.12721e-05	9.58609e-05	5.64715e-07	9.33325e-06	1.25405e-06	NA	NA	NA	6.46921e-06	6.82966e-06	6.56823e-06	1.34712e-05	1.80336e-05	3.29371e-06	1.03806e-07
Rfx6	NA	NA	NA	NA	NA	NA	NA	NA	NA	NA	NA	NA	NA	NA	NA	NA	NA	NA	NA	NA	NA	NA	NA	NA	NA	NA	NA	NA	NA	NA	NA	NA	NA	NA	NA	NA	NA	NA	NA	NA	NA	NA	NA	NA	NA	NA	NA	NA	NA
Rfx7	2.70078e-07	2.81866e-06	3.41826e-06	3.66291e-06	4.414e-08	NA	NA	NA	1.05019e-06	1.34365e-07	1.67378e-07	5.45781e-06	6.77174e-06	1.22961e-06	1.51249e-06	NA	NA	NA	6.88592e-08	2.39787e-07	2.2275e-07	NA	NA	NA	NA	NA	NA	1.52939e-05	4.12965e-06	8.83452e-06	NA	4.19291e-07	3.91783e-08	NA	NA	6.91219e-05	NA	2.47877e-06	3.1211e-08	NA	NA	NA	NA	NA	NA	NA	NA	9.54139e-08	NA
Rfx8	NA	NA	NA	NA	NA	NA	NA	NA	NA	NA	NA	NA	NA	NA	NA	NA	NA	NA	NA	NA	NA	NA	NA	NA	NA	NA	NA	9.73535e-07	NA	NA	NA	NA	NA	NA	NA	NA	NA	NA	NA	NA	NA	NA	NA	NA	NA	NA	NA	NA	NA
Rfxank	2.10574e-07	7.34958e-06	NA	NA	NA	1.45527e-07	5.68676e-07	8.84532e-08	NA	1.30587e-05	NA	1.11537e-05	2.39513e-05	1.89394e-05	2.01779e-05	NA	NA	6.85924e-06	6.20634e-07	NA	1.07931e-06	NA	3.31661e-06	NA	NA	NA	NA	2.77522e-05	2.27471e-05	8.21253e-06	1.06306e-05	5.85915e-05	6.91795e-06	NA	1.28411e-05	3.41767e-05	NA	3.34981e-06	NA	NA	NA	NA	NA	4.22066e-06	5.20581e-07	NA	1.8411e-05	9.75062e-06	NA
Rlf	NA	NA	NA	NA	NA	NA	NA	NA	NA	NA	NA	NA	NA	NA	NA	NA	NA	NA	NA	NA	NA	NA	NA	NA	NA	NA	NA	NA	NA	NA	NA	NA	NA	NA	NA	NA	NA	NA	NA	NA	NA	NA	NA	NA	NA	NA	NA	NA	NA
Rora	NA	3.05137e-05	1.09072e-06	8.91944e-08	NA	NA	NA	NA	NA	4.91462e-06	6.03278e-07	8.10202e-06	3.21605e-06	5.70941e-05	0.000163008	6.70347e-07	NA	1.6028e-06	5.35112e-07	2.86341e-06	5.28528e-06	NA	NA	NA	NA	NA	2.95682e-07	1.07927e-06	NA	NA	NA	1.05499e-05	3.0123e-07	NA	NA	1.10376e-06	NA	NA	NA	NA	NA	NA	NA	NA	NA	NA	1.32746e-06	1.46845e-07	NA
Rorb	NA	4.11572e-05	1.34547e-06	NA	NA	NA	NA	NA	NA	NA	NA	8.67843e-06	4.61691e-06	3.50521e-05	0.000423296	NA	NA	NA	NA	NA	NA	NA	NA	NA	NA	NA	NA	NA	NA	NA	NA	2.90678e-06	NA	NA	5.55316e-07	NA	NA	NA	NA	NA	NA	NA	NA	NA	NA	NA	NA	NA	NA
Rorc	NA	NA	NA	NA	NA	NA	NA	NA	NA	NA	NA	NA	NA	NA	NA	NA	NA	NA	NA	NA	9.32113e-08	NA	NA	NA	NA	NA	NA	NA	NA	NA	NA	NA	NA	NA	NA	8.68452e-05	7.63296e-06	2.53027e-07	3.06701e-07	NA	NA	NA	NA	NA	NA	NA	NA	NA	NA
Rreb1	NA	NA	NA	6.13867e-06	NA	NA	8.9017e-07	5.19996e-07	NA	NA	NA	7.96084e-07	NA	8.29637e-08	4.27103e-06	5.01831e-06	6.24914e-08	2.00373e-06	4.49129e-07	6.50845e-07	1.56799e-06	NA	3.5655e-07	NA	5.80208e-07	3.11552e-07	2.81123e-06	1.14067e-05	3.59565e-07	4.47057e-07	NA	1.84987e-07	NA	NA	NA	4.81324e-05	NA	8.96155e-06	1.24125e-08	2.22215e-06	6.29885e-06	3.55612e-06	NA	NA	NA	1.74992e-08	5.56524e-07	8.25904e-06	6.41672e-07
Runx1	8.33504e-06	NA	NA	3.37305e-05	9.02537e-07	NA	6.48007e-05	8.38871e-06	NA	NA	NA	2.78426e-06	5.48422e-06	4.51724e-07	1.65339e-06	7.0601e-07	NA	3.04849e-06	3.10483e-07	7.08242e-08	4.08473e-07	2.23256e-05	1.33124e-05	4.00691e-06	4.59263e-08	NA	NA	NA	NA	NA	NA	NA	NA	3.93091e-08	NA	0.00196941	0.000120389	0.000141801	2.27843e-05	2.84547e-05	4.66467e-05	5.3798e-05	1.84742e-06	NA	NA	NA	NA	1.01567e-07	NA
Runx2	6.09446e-06	NA	6.38687e-07	7.9865e-07	NA	NA	8.16348e-06	8.11098e-07	1.47351e-05	2.5729e-06	5.55192e-07	1.70933e-06	2.92053e-06	NA	1.10594e-06	NA	3.23762e-06	1.40261e-06	2.48972e-07	5.62693e-08	2.32214e-07	6.68183e-06	7.0618e-06	6.1795e-07	NA	NA	NA	NA	NA	NA	NA	1.81736e-07	3.37833e-07	NA	1.0533e-07	2.09454e-05	2.33504e-07	3.08749e-06	NA	9.25381e-05	0.000593463	0.000206661	1.77667e-05	3.37858e-05	9.39025e-07	3.21286e-06	1.46593e-05	NA	NA
Runx3	NA	NA	NA	1.23837e-05	NA	NA	1.29452e-05	NA	NA	NA	NA	NA	NA	NA	NA	NA	NA	3.02762e-07	4.81837e-07	2.64211e-07	7.41793e-07	4.55863e-06	5.17722e-06	3.14082e-07	NA	NA	NA	2.0197e-06	8.82116e-07	1.20824e-06	NA	2.52998e-07	7.66751e-08	NA	NA	0.00011564	1.49012e-05	1.91311e-05	8.1197e-06	7.62366e-06	5.14241e-05	1.13891e-05	9.64213e-06	1.06732e-06	1.0163e-06	1.09537e-06	1.72309e-06	NA	NA
Rxra	1.43408e-05	0.000178141	3.59686e-05	0.00024168	0.000108068	4.27433e-06	1.11864e-05	7.6695e-05	4.55985e-05	1.55005e-05	2.99511e-05	0.000390361	0.000251292	6.3573e-05	0.000323298	0.000125467	2.12061e-06	0.00015051	0.000197385	0.000910388	0.000723176	2.26166e-05	3.69504e-05	2.95614e-06	2.21837e-06	1.08637e-06	5.32564e-06	0.000501174	0.000326808	8.19587e-05	9.83324e-06	1.03015e-05	1.05459e-05	1.10325e-06	6.03437e-06	0.000311578	2.75461e-05	4.66474e-05	8.17013e-07	1.37491e-05	4.63407e-05	3.12533e-05	0.000100635	5.84163e-05	6.66877e-05	1.37578e-05	7.12694e-05	0.000171049	0.000308522
Rxrb	6.77114e-06	0.000191121	3.44449e-05	0.000103618	3.30418e-05	9.31074e-07	2.99532e-06	2.61601e-05	2.90421e-05	1.09888e-05	1.34352e-05	0.000151452	0.000123443	3.97707e-05	0.00018136	2.84626e-05	1.84514e-06	6.40088e-05	5.52504e-05	0.000399283	0.000246617	7.33696e-06	1.73109e-05	1.12692e-06	1.31837e-06	NA	5.03204e-06	0.000267009	0.000174425	4.38772e-05	6.637e-06	1.14038e-05	6.73924e-06	7.97988e-07	4.01869e-06	0.00050951	1.92637e-05	3.96432e-05	7.59688e-07	3.22829e-05	0.000104845	3.58832e-05	2.98025e-05	1.62373e-05	NA	5.01048e-06	3.24377e-05	0.000158805	0.000171223
Rxrg	NA	0.00013558	5.04143e-05	NA	NA	NA	NA	NA	1.81237e-05	NA	5.89014e-06	0.00012056	6.62876e-05	2.0534e-05	8.46255e-05	2.96159e-05	NA	3.26716e-05	7.86955e-05	0.000227944	0.000231434	NA	NA	NA	NA	NA	NA	0.000154039	0.000131657	2.74071e-05	NA	3.62402e-06	NA	NA	NA	7.04133e-05	6.7504e-06	9.62625e-06	NA	5.28919e-06	1.49406e-05	1.09139e-05	1.82545e-05	1.40714e-05	NA	NA	1.88015e-05	0.000292951	0.000100193
Rybp	NA	8.05248e-07	4.12278e-06	NA	NA	NA	NA	NA	1.61736e-06	NA	NA	NA	NA	NA	NA	NA	NA	NA	NA	NA	NA	NA	1.81154e-07	NA	NA	NA	2.29424e-07	2.54237e-06	1.91115e-06	NA	NA	4.15054e-07	NA	NA	NA	3.5351e-06	NA	4.8673e-07	NA	NA	NA	NA	NA	NA	NA	NA	NA	NA	NA
Sall1	NA	NA	1.03181e-06	2.70111e-06	NA	2.2264e-06	1.03043e-07	NA	1.34142e-06	2.63316e-06	3.38659e-06	2.21332e-06	1.83575e-05	2.17773e-06	5.31939e-06	NA	NA	NA	NA	NA	NA	NA	NA	NA	NA	NA	NA	NA	NA	1.34546e-06	1.03417e-05	7.50766e-06	1.92331e-06	3.08486e-07	3.77282e-07	NA	NA	NA	NA	NA	NA	NA	NA	NA	NA	NA	NA	NA	NA
Sall2	NA	NA	6.59747e-07	NA	NA	NA	NA	NA	NA	2.06576e-07	8.30113e-08	NA	NA	NA	7.7451e-07	NA	NA	NA	NA	NA	NA	NA	NA	NA	NA	NA	NA	NA	NA	NA	1.17482e-06	2.78892e-06	7.75588e-07	4.88689e-08	2.65591e-07	NA	NA	NA	NA	NA	NA	NA	NA	NA	NA	NA	NA	NA	NA
Sall4	NA	NA	NA	4.06371e-06	NA	NA	3.57523e-07	3.20509e-08	NA	NA	NA	NA	NA	NA	NA	NA	NA	NA	NA	NA	NA	NA	NA	NA	NA	NA	NA	0.000151578	3.29575e-05	3.98258e-05	NA	NA	NA	NA	NA	NA	NA	1.34452e-06	NA	NA	NA	NA	NA	NA	NA	NA	NA	NA	NA
Satb1	NA	0.000225121	0.000103389	1.05114e-05	NA	NA	3.20792e-06	NA	0.00359892	3.15306e-05	8.71992e-05	1.68751e-05	1.27247e-06	NA	7.23408e-06	NA	1.42511e-06	1.08288e-06	NA	NA	NA	1.12181e-06	NA	NA	NA	NA	NA	NA	NA	NA	1.98707e-05	2.57254e-05	5.10899e-07	7.76349e-07	3.74999e-06	0.0140449	0.00040454	0.00389623	0.000737472	NA	NA	NA	NA	NA	NA	6.2715e-06	9.91648e-06	NA	NA
Satb2	NA	0.000922928	0.000696054	NA	NA	NA	1.85772e-06	3.19949e-07	0.00412064	0.000100086	0.000306136	8.78113e-06	1.20181e-06	3.61316e-07	5.08863e-06	NA	NA	NA	NA	NA	NA	NA	NA	NA	NA	NA	NA	NA	NA	NA	NA	3.67466e-06	3.87724e-07	NA	1.22059e-06	0.00191505	NA	NA	NA	NA	NA	NA	1.43506e-07	NA	NA	NA	7.89417e-06	NA	NA
Scrt2	NA	NA	2.55698e-07	NA	NA	NA	NA	NA	NA	NA	NA	NA	NA	NA	NA	NA	NA	NA	NA	NA	NA	NA	NA	NA	NA	NA	NA	NA	NA	NA	NA	NA	NA	NA	NA	NA	NA	NA	NA	NA	NA	NA	NA	NA	NA	NA	NA	NA	NA
Scx	NA	NA	1.93433e-07	NA	NA	NA	NA	NA	NA	NA	NA	NA	8.57722e-07	2.0028e-07	NA	NA	NA	NA	NA	NA	NA	NA	NA	NA	NA	NA	NA	NA	NA	9.61205e-07	NA	NA	1.33435e-07	NA	NA	NA	NA	NA	NA	NA	NA	NA	NA	NA	NA	NA	NA	NA	NA
Sebox	NA	NA	NA	NA	NA	NA	NA	NA	NA	NA	NA	NA	NA	NA	NA	NA	NA	NA	NA	NA	NA	NA	NA	NA	NA	NA	NA	NA	NA	NA	NA	NA	NA	NA	NA	NA	NA	NA	NA	NA	NA	NA	NA	NA	NA	NA	NA	NA	NA
Setbp1	NA	NA	5.89158e-08	NA	NA	NA	NA	NA	NA	NA	NA	NA	NA	NA	NA	NA	NA	NA	NA	NA	NA	NA	NA	NA	NA	NA	NA	NA	NA	NA	NA	NA	NA	NA	NA	NA	NA	NA	NA	NA	NA	NA	NA	NA	NA	NA	NA	NA	NA
Shox2	NA	6.54637e-05	9.72173e-06	NA	NA	NA	NA	NA	NA	NA	NA	NA	NA	NA	NA	NA	NA	NA	NA	NA	NA	NA	NA	NA	NA	NA	NA	NA	NA	NA	NA	NA	NA	NA	NA	NA	NA	NA	NA	NA	NA	NA	NA	NA	NA	NA	NA	NA	NA
Sim1	NA	NA	NA	NA	NA	NA	NA	NA	NA	NA	NA	NA	NA	NA	NA	NA	NA	NA	NA	NA	NA	NA	NA	NA	NA	NA	NA	NA	NA	NA	NA	NA	NA	NA	NA	NA	NA	NA	NA	NA	NA	NA	NA	NA	NA	NA	NA	NA	NA
Sim2	3.5743e-08	NA	NA	NA	NA	NA	NA	NA	NA	NA	NA	1.45782e-06	NA	NA	NA	NA	NA	1.09671e-06	NA	NA	NA	NA	NA	NA	NA	NA	NA	NA	NA	NA	NA	NA	NA	NA	2.38665e-07	NA	NA	NA	NA	NA	NA	NA	NA	NA	NA	NA	5.80451e-07	NA	NA
Six1	5.73284e-07	NA	NA	NA	NA	NA	NA	NA	NA	NA	NA	NA	NA	8.53299e-06	3.86696e-06	NA	NA	NA	NA	NA	NA	NA	NA	NA	NA	NA	NA	NA	NA	NA	NA	NA	NA	NA	NA	1.17331e-05	4.5002e-07	3.69881e-07	9.77259e-07	2.05456e-06	3.52137e-06	7.04741e-06	NA	NA	NA	NA	NA	1.0229e-06	NA
Six2	NA	9.94736e-07	NA	NA	NA	NA	NA	NA	NA	NA	NA	NA	4.06556e-06	NA	NA	NA	NA	NA	NA	NA	NA	NA	NA	NA	NA	NA	NA	NA	NA	NA	NA	NA	NA	NA	NA	1.07902e-05	NA	NA	NA	NA	NA	NA	NA	NA	NA	NA	NA	NA	NA
Six3	NA	3.22283e-05	4.85264e-06	NA	NA	NA	NA	NA	0.000113135	NA	3.41985e-07	9.70517e-06	6.82104e-05	1.70985e-05	1.72316e-05	NA	NA	NA	NA	NA	NA	NA	NA	NA	NA	NA	NA	NA	NA	NA	NA	NA	NA	NA	NA	NA	NA	NA	NA	NA	NA	NA	NA	NA	NA	NA	NA	NA	NA
Six4	1.00004e-08	NA	NA	NA	NA	NA	NA	NA	NA	NA	NA	NA	NA	NA	2.4582e-07	NA	NA	NA	NA	NA	NA	NA	NA	NA	NA	NA	NA	NA	NA	NA	NA	1.02301e-07	NA	NA	NA	NA	NA	NA	NA	NA	NA	NA	NA	NA	NA	NA	NA	NA	NA
Six5	NA	NA	NA	NA	NA	NA	NA	NA	NA	NA	NA	NA	NA	NA	NA	NA	NA	NA	NA	NA	NA	NA	NA	NA	NA	NA	NA	NA	NA	NA	NA	NA	NA	NA	NA	NA	NA	NA	NA	NA	NA	NA	NA	NA	NA	NA	NA	NA	NA
Six6	NA	3.20189e-06	1.78662e-06	NA	NA	NA	NA	NA	NA	NA	NA	8.69444e-06	4.79957e-05	NA	9.34259e-06	NA	NA	NA	NA	NA	NA	NA	NA	NA	NA	NA	NA	NA	NA	NA	NA	NA	NA	NA	NA	NA	NA	NA	NA	NA	NA	NA	NA	NA	NA	NA	NA	NA	NA
Ski	NA	1.80401e-06	7.87288e-05	6.82326e-08	NA	9.99063e-07	9.52493e-08	2.38775e-07	2.15616e-05	1.9816e-05	8.03533e-06	8.78682e-06	9.30137e-06	3.7035e-06	8.76663e-07	2.7333e-07	9.96285e-07	9.02129e-07	NA	NA	NA	8.23543e-06	9.90984e-07	1.73679e-06	NA	NA	4.15487e-07	5.45216e-07	NA	NA	7.85968e-06	5.23841e-06	9.64682e-07	NA	2.48321e-07	3.18804e-05	2.61842e-06	4.87773e-07	2.29159e-06	NA	NA	NA	9.90043e-08	2.68408e-08	NA	6.77562e-08	4.24631e-07	1.84144e-06	NA
Skil	NA	1.16414e-05	1.25676e-05	NA	NA	NA	3.79867e-08	1.75858e-07	1.04479e-05	1.50479e-07	1.05345e-06	8.01842e-06	5.12458e-06	2.15413e-07	2.87911e-06	NA	NA	1.11395e-06	NA	NA	NA	NA	4.79096e-07	NA	NA	NA	NA	2.22199e-07	NA	NA	NA	NA	NA	NA	NA	1.37743e-05	8.04691e-07	9.91227e-08	NA	NA	NA	NA	NA	4.36346e-07	NA	NA	9.64181e-07	6.25112e-07	NA
Skor1	NA	NA	NA	NA	NA	NA	NA	NA	NA	NA	NA	NA	NA	NA	NA	NA	NA	NA	NA	NA	NA	NA	NA	NA	NA	NA	NA	NA	NA	7.25866e-08	NA	NA	NA	NA	NA	NA	NA	NA	NA	NA	NA	NA	NA	NA	NA	NA	NA	NA	NA
Smad1	NA	NA	NA	NA	NA	NA	NA	NA	NA	NA	NA	NA	NA	NA	NA	NA	NA	NA	NA	NA	NA	NA	2.02121e-06	NA	NA	NA	NA	NA	NA	NA	NA	NA	NA	NA	NA	NA	NA	NA	NA	NA	NA	NA	NA	NA	NA	NA	NA	NA	NA
Smad2	NA	7.40439e-05	9.319e-05	NA	NA	7.66153e-08	NA	NA	5.40549e-05	NA	3.82709e-06	1.11908e-05	6.95436e-06	6.19244e-06	2.41447e-05	1.11697e-06	8.15733e-07	8.64093e-06	NA	NA	NA	6.40082e-06	5.23571e-06	1.17716e-06	1.04754e-06	NA	2.05811e-06	2.24858e-05	7.36646e-07	NA	1.48899e-05	2.65246e-05	9.50925e-07	NA	7.69698e-06	0.000181579	3.11484e-06	2.11302e-06	7.14112e-07	1.2489e-05	3.95908e-05	1.63602e-05	1.58158e-06	1.05883e-06	NA	NA	4.78609e-06	1.27232e-05	6.22684e-07
Smad3	2.39893e-07	1.99724e-05	2.40023e-05	NA	NA	6.34503e-08	2.80099e-07	8.54068e-06	8.21267e-06	7.93202e-06	5.20846e-06	3.73259e-05	3.48427e-05	1.14386e-06	2.63782e-05	NA	2.46222e-06	7.19628e-06	1.56551e-08	NA	9.83966e-08	1.20604e-05	6.94355e-06	1.83724e-06	6.28873e-07	7.08845e-07	1.02747e-06	7.2754e-06	6.10539e-07	9.68207e-08	NA	2.17734e-05	6.46547e-07	3.56614e-07	1.90469e-06	2.84671e-05	8.22476e-06	4.28467e-06	1.19136e-06	3.3026e-05	0.000103121	5.75984e-05	1.80524e-06	2.98706e-06	1.77663e-07	9.63784e-07	1.13588e-05	1.06589e-05	2.78487e-06
Smad4	NA	0.0002082	9.81303e-05	1.78435e-07	NA	4.3955e-07	5.28231e-07	1.91255e-06	7.73628e-05	2.26139e-05	9.01843e-06	1.34364e-05	1.94445e-05	2.88215e-06	1.48348e-05	NA	2.39452e-06	2.19725e-05	1.15466e-06	1.597e-07	1.16855e-07	1.01926e-05	6.14112e-06	8.07981e-05	3.09781e-07	NA	7.00797e-07	3.25584e-06	2.41172e-06	NA	6.42789e-06	1.02889e-05	2.69925e-07	NA	1.81381e-06	5.70472e-05	2.28888e-06	2.28723e-06	1.59559e-06	7.63395e-06	0.000151922	3.84132e-05	NA	4.34337e-06	4.76001e-07	1.22071e-07	5.14308e-06	8.62454e-06	NA
Smad5	NA	NA	NA	NA	NA	NA	NA	NA	NA	NA	NA	NA	NA	NA	NA	NA	NA	NA	NA	2.79027e-08	NA	NA	2.78323e-06	NA	NA	NA	NA	NA	NA	NA	NA	NA	NA	NA	NA	NA	NA	NA	NA	8.24944e-06	1.38771e-05	3.25267e-06	NA	NA	NA	NA	NA	3.46795e-07	NA
Smad9	NA	NA	NA	NA	NA	NA	NA	NA	NA	NA	NA	NA	NA	NA	NA	NA	NA	NA	NA	NA	NA	NA	NA	NA	3.98107e-07	NA	9.83854e-07	NA	NA	NA	NA	NA	NA	NA	NA	NA	NA	NA	NA	NA	NA	NA	NA	NA	NA	NA	NA	NA	NA
Smarca1	NA	1.13822e-07	2.17611e-05	0.000176482	NA	NA	NA	NA	4.19993e-05	3.61501e-06	8.68213e-07	3.82231e-05	4.13829e-05	1.14656e-05	1.99345e-05	NA	1.12507e-05	NA	NA	NA	NA	NA	NA	NA	8.381e-06	NA	1.55185e-05	0.00210514	0.00104363	0.00148484	NA	1.18258e-05	8.23867e-06	NA	NA	NA	NA	NA	NA	6.01935e-05	0.000297903	0.000122657	3.7644e-06	2.97027e-06	1.14234e-06	1.33283e-06	2.98096e-05	NA	NA
Smarca5	1.75988e-05	2.18866e-07	7.78643e-05	0.000478577	5.91627e-05	1.95501e-07	1.13304e-05	2.81944e-06	6.62661e-05	2.03256e-05	5.58239e-06	0.000181277	0.000161504	5.39956e-05	7.92732e-05	4.0919e-05	2.5198e-05	2.67324e-05	8.32892e-06	2.72277e-05	3.61175e-05	9.01596e-05	3.79571e-05	8.54618e-06	4.04573e-05	2.22556e-05	6.59429e-05	0.00930434	0.00397411	0.00628454	3.90178e-05	4.86835e-05	3.78357e-05	1.29683e-05	1.45475e-05	6.51321e-05	3.70976e-05	4.81933e-05	6.49908e-05	0.000156522	0.000739999	0.000344443	1.82787e-05	1.09537e-05	3.79474e-06	5.43476e-06	8.80531e-05	3.91669e-05	4.60259e-05
Smarcc1	4.56167e-07	NA	1.84099e-05	2.99724e-05	NA	4.52503e-07	1.54674e-06	4.35385e-07	0.000114616	8.71755e-06	2.86668e-06	3.4203e-05	2.18596e-05	8.10187e-06	1.33099e-05	NA	2.40793e-06	4.88668e-06	NA	2.38917e-06	4.90333e-06	3.8793e-06	2.50905e-06	NA	2.80029e-06	NA	NA	3.15814e-05	6.57873e-05	8.21272e-06	1.94705e-05	1.31951e-05	4.39026e-06	1.87497e-07	2.00071e-06	6.77316e-05	2.05514e-05	3.07743e-05	8.65292e-06	NA	NA	NA	1.00233e-05	1.6655e-05	7.43761e-06	7.55262e-06	1.32788e-05	1.84272e-06	3.99222e-06
Smarcc2	8.02569e-07	3.93806e-07	5.52815e-05	1.18408e-05	3.20276e-07	2.07106e-06	1.39706e-06	7.84484e-07	0.000488594	5.06158e-05	1.72322e-05	0.000170359	7.42791e-05	1.42096e-05	6.30426e-05	1.32877e-06	9.95743e-06	1.17694e-05	4.33352e-06	1.27448e-05	1.61392e-05	3.45185e-06	5.09964e-06	3.54843e-08	3.81102e-06	8.65291e-07	2.7476e-06	4.51004e-05	5.29716e-05	8.67772e-06	9.64135e-05	8.02251e-05	1.63213e-05	3.00814e-06	9.08973e-06	3.89162e-05	1.4091e-05	2.43924e-05	4.79582e-06	NA	NA	NA	3.46715e-05	5.26296e-05	3.79611e-05	3.13124e-05	4.12866e-05	1.139e-05	1.30265e-05
Smarce1	1.17865e-06	5.8909e-05	2.28369e-05	2.49625e-05	2.6346e-07	3.08345e-06	1.91318e-06	7.55415e-07	0.000268777	1.21269e-05	3.51362e-06	0.000121087	3.8221e-05	1.04515e-05	5.11278e-05	1.45177e-06	8.96603e-06	2.24573e-05	4.60031e-06	8.69111e-06	1.24408e-05	2.64259e-06	5.32797e-06	NA	3.2863e-06	2.8304e-06	7.93696e-07	8.20132e-05	0.000108588	5.9802e-06	2.9694e-05	8.2879e-05	7.69967e-06	1.18634e-06	1.41097e-05	4.30917e-05	2.41172e-05	3.9506e-05	5.74684e-06	NA	NA	NA	3.29892e-05	4.52887e-05	2.96781e-05	2.70103e-05	8.98341e-05	7.60865e-06	9.455e-05
Sohlh1	NA	NA	NA	NA	NA	NA	NA	NA	NA	NA	NA	NA	NA	NA	NA	NA	NA	NA	NA	NA	NA	NA	NA	NA	NA	NA	NA	2.32897e-06	NA	NA	NA	NA	NA	NA	NA	NA	NA	NA	NA	NA	NA	NA	NA	NA	NA	NA	NA	NA	NA
Sohlh2	NA	NA	NA	NA	NA	NA	NA	NA	NA	NA	NA	NA	NA	NA	NA	NA	NA	NA	NA	NA	NA	NA	NA	NA	NA	NA	NA	1.46727e-05	1.19662e-06	4.39193e-06	NA	NA	NA	NA	NA	NA	NA	NA	NA	NA	NA	NA	NA	NA	NA	NA	NA	NA	NA
Sox1	NA	0.000175322	0.000274087	NA	NA	NA	NA	NA	NA	5.2107e-05	3.80689e-05	NA	NA	2.58478e-05	NA	NA	NA	NA	NA	NA	NA	NA	NA	NA	NA	NA	NA	NA	NA	NA	1.20965e-05	3.00332e-06	NA	NA	NA	NA	NA	NA	NA	NA	NA	NA	NA	NA	NA	NA	NA	NA	NA
Sox10	NA	NA	NA	NA	NA	NA	NA	NA	NA	NA	NA	NA	NA	NA	2.86429e-06	NA	NA	NA	NA	NA	NA	NA	NA	NA	NA	NA	NA	NA	NA	NA	2.03161e-05	2.1489e-05	1.49587e-05	3.32931e-06	1.1142e-06	NA	NA	NA	NA	NA	NA	NA	NA	NA	NA	NA	NA	NA	NA
Sox11	1.10516e-06	8.49907e-07	7.00792e-07	NA	NA	NA	NA	NA	NA	NA	NA	NA	NA	NA	NA	NA	NA	NA	NA	NA	NA	NA	NA	NA	NA	NA	NA	NA	NA	NA	NA	NA	NA	NA	NA	NA	NA	NA	NA	NA	NA	NA	NA	NA	NA	NA	NA	NA	NA
Sox13	NA	1.52522e-05	4.0836e-05	3.04851e-05	NA	2.00885e-07	1.48988e-07	1.47111e-07	3.05099e-05	NA	2.62893e-06	1.48826e-06	3.06385e-06	NA	9.39697e-07	NA	3.81875e-08	1.35965e-06	NA	NA	NA	1.20213e-06	4.45491e-06	NA	2.41358e-08	NA	NA	2.95122e-06	7.58937e-06	NA	NA	NA	7.11072e-09	NA	NA	4.80995e-07	NA	NA	NA	NA	NA	NA	NA	5.63212e-07	2.77319e-07	NA	2.71759e-07	1.99453e-06	NA
Sox14	NA	0.000127699	6.43454e-05	NA	NA	NA	NA	NA	8.1184e-05	NA	NA	NA	NA	NA	NA	NA	NA	NA	NA	NA	NA	NA	NA	5.01883e-07	NA	NA	NA	NA	NA	NA	NA	NA	NA	NA	NA	NA	NA	NA	NA	NA	NA	NA	NA	NA	NA	NA	NA	NA	NA
Sox15	NA	NA	NA	NA	NA	NA	NA	NA	NA	NA	NA	1.15868e-06	9.8905e-06	1.203e-05	2.67657e-06	NA	NA	NA	NA	NA	NA	NA	NA	NA	NA	NA	NA	NA	NA	NA	NA	NA	NA	NA	NA	NA	NA	NA	NA	NA	NA	NA	NA	NA	NA	NA	NA	NA	NA
Sox17	NA	NA	NA	NA	NA	5.49224e-07	1.5994e-06	3.73623e-07	NA	NA	NA	NA	NA	NA	9.6956e-07	NA	3.71542e-07	3.7981e-06	NA	NA	NA	1.14823e-06	3.34483e-06	NA	NA	NA	NA	NA	NA	NA	3.26759e-07	NA	NA	NA	NA	NA	NA	NA	NA	NA	NA	NA	2.22678e-06	6.99528e-07	9.15982e-07	6.06215e-07	NA	1.03544e-06	4.7697e-06
Sox18	NA	NA	1.62354e-05	NA	NA	NA	NA	2.08612e-07	NA	NA	NA	NA	NA	NA	NA	NA	NA	1.45855e-06	NA	NA	NA	6.22207e-07	3.40833e-06	2.62718e-07	NA	NA	NA	NA	NA	NA	NA	NA	NA	NA	NA	NA	NA	NA	NA	NA	NA	NA	NA	NA	NA	NA	NA	2.48712e-06	4.07554e-06
Sox2	NA	0.00038787	0.00057815	NA	NA	NA	NA	NA	0.0004993	7.90791e-05	5.73175e-05	1.67416e-06	2.64942e-05	4.40718e-05	4.56448e-05	NA	NA	NA	NA	NA	NA	1.60593e-06	4.14672e-06	NA	NA	NA	NA	NA	NA	NA	3.59832e-05	1.99879e-05	1.47042e-05	1.25211e-06	8.69471e-06	NA	NA	NA	NA	5.74647e-06	1.22253e-05	1.56496e-05	NA	NA	NA	NA	3.93053e-06	NA	NA
Sox21	NA	0.000129887	0.000121933	NA	NA	NA	NA	NA	NA	NA	NA	NA	NA	NA	NA	NA	NA	NA	NA	NA	NA	NA	NA	NA	NA	NA	NA	NA	NA	NA	NA	4.29352e-06	6.48264e-06	NA	NA	1.67249e-07	NA	NA	NA	NA	NA	NA	NA	NA	NA	NA	NA	NA	NA
Sox3	NA	0.000128572	0.000148054	NA	NA	NA	NA	2.35078e-07	NA	NA	NA	NA	NA	NA	NA	NA	NA	NA	NA	NA	NA	NA	NA	NA	NA	NA	NA	6.9969e-06	1.42929e-05	9.41581e-06	NA	NA	NA	NA	NA	NA	NA	NA	NA	NA	NA	NA	NA	NA	NA	NA	NA	NA	NA
Sox30	NA	NA	NA	NA	NA	NA	NA	NA	NA	NA	NA	NA	NA	NA	NA	NA	NA	NA	NA	NA	NA	NA	NA	NA	NA	NA	NA	0.00165712	0.00335199	0.000526862	1.04867e-06	NA	NA	NA	NA	NA	NA	NA	NA	NA	NA	NA	NA	NA	NA	NA	NA	NA	NA
Sox4	2.44844e-06	7.9293e-06	1.21125e-05	6.96043e-07	NA	1.76751e-08	2.48357e-09	NA	2.23099e-05	NA	NA	NA	NA	NA	NA	NA	NA	NA	NA	1.37201e-08	1.72767e-08	NA	NA	NA	NA	NA	NA	NA	NA	NA	NA	NA	NA	NA	NA	4.71553e-06	NA	1.76283e-07	NA	NA	NA	NA	NA	NA	NA	NA	NA	NA	NA
Sox5	NA	0.000678161	0.0006839	7.73513e-05	3.02464e-06	1.1462e-06	2.41797e-06	1.60895e-06	0.000462664	3.21131e-05	4.97508e-05	1.52989e-05	2.24508e-05	2.13163e-06	1.1863e-05	3.83575e-07	NA	5.37126e-06	4.3937e-07	2.05707e-06	3.23026e-06	1.09696e-06	4.64099e-06	4.66769e-08	NA	NA	NA	9.61978e-06	2.94805e-05	5.67913e-06	7.88223e-07	4.58175e-06	9.49961e-07	3.59977e-08	4.11395e-07	5.21373e-07	NA	NA	NA	NA	NA	NA	1.0869e-05	3.88203e-06	2.18857e-06	4.96312e-06	7.20958e-06	1.22678e-05	9.49442e-07
Sox6	NA	5.1165e-05	9.9602e-05	0.000223639	2.47935e-06	NA	NA	NA	0.000141823	1.69429e-05	1.6314e-05	4.36714e-06	5.96094e-06	1.25523e-06	2.37631e-06	1.22547e-07	NA	1.05641e-05	NA	1.5314e-06	NA	NA	NA	NA	NA	NA	NA	1.55603e-05	3.09874e-05	2.01088e-05	NA	3.16713e-06	1.41225e-07	NA	NA	NA	NA	NA	NA	NA	NA	NA	NA	NA	NA	NA	NA	8.73898e-06	1.04487e-06
Sox7	NA	NA	NA	NA	NA	NA	NA	NA	NA	NA	NA	NA	NA	NA	NA	NA	NA	1.28002e-06	NA	NA	NA	NA	2.42858e-06	NA	NA	NA	NA	NA	NA	NA	NA	NA	NA	NA	NA	NA	NA	NA	NA	NA	NA	NA	NA	NA	NA	NA	NA	7.11522e-07	NA
Sox8	NA	5.65811e-06	6.91265e-06	NA	NA	NA	NA	NA	2.04107e-05	1.19665e-05	6.7626e-06	4.85899e-06	4.7961e-07	1.81876e-06	2.6896e-06	NA	NA	NA	NA	3.365e-07	2.73611e-07	NA	NA	NA	NA	NA	NA	4.71214e-05	7.38699e-06	1.31693e-05	1.64186e-05	2.29584e-05	9.49101e-06	1.90457e-06	1.20494e-06	NA	NA	NA	NA	NA	NA	NA	NA	NA	NA	NA	NA	NA	NA
Sox9	NA	NA	NA	NA	NA	NA	NA	NA	NA	NA	NA	NA	NA	NA	2.75022e-06	NA	NA	NA	NA	NA	NA	NA	NA	NA	NA	NA	NA	NA	4.53984e-06	NA	1.1387e-05	NA	NA	NA	8.19061e-07	NA	NA	NA	NA	NA	NA	NA	NA	NA	NA	NA	NA	NA	NA
Sp1	NA	NA	NA	NA	NA	NA	NA	NA	NA	NA	NA	NA	NA	NA	NA	NA	NA	5.73847e-07	NA	NA	NA	NA	1.2814e-07	NA	NA	NA	NA	NA	NA	NA	NA	NA	NA	NA	NA	3.63268e-05	NA	NA	1.2717e-07	NA	NA	NA	NA	NA	NA	NA	NA	NA	NA
Sp2	NA	NA	NA	2.05697e-06	NA	NA	1.32249e-07	NA	NA	NA	NA	NA	1.47283e-06	2.26185e-07	3.6269e-07	4.53604e-07	1.59145e-07	1.2837e-06	NA	NA	NA	2.03967e-07	1.01447e-06	1.67086e-07	9.86372e-08	NA	NA	4.33674e-07	NA	NA	NA	NA	NA	NA	NA	0.000163443	6.58171e-06	7.70678e-06	1.13301e-05	NA	NA	NA	4.488e-07	NA	NA	1.19751e-07	6.61688e-07	NA	1.9374e-07
Sp3	NA	NA	NA	NA	NA	NA	NA	NA	NA	NA	NA	NA	NA	NA	9.34702e-07	NA	NA	9.16686e-07	NA	NA	NA	NA	5.27134e-08	NA	NA	7.66442e-08	NA	NA	NA	NA	NA	NA	NA	NA	NA	2.777e-05	NA	7.85585e-07	8.62958e-08	NA	NA	NA	NA	NA	NA	NA	5.152e-07	NA	NA
Sp4	NA	NA	NA	NA	NA	NA	NA	NA	NA	NA	NA	NA	NA	NA	NA	NA	NA	NA	NA	NA	NA	NA	NA	NA	NA	NA	NA	NA	NA	NA	NA	NA	NA	NA	NA	NA	NA	NA	NA	NA	NA	NA	NA	NA	NA	NA	NA	NA	NA
Sp8	NA	1.41873e-06	NA	NA	NA	NA	NA	NA	NA	NA	NA	NA	NA	NA	NA	NA	NA	NA	NA	NA	NA	NA	NA	NA	NA	NA	NA	NA	NA	NA	NA	NA	NA	NA	NA	NA	NA	NA	NA	NA	NA	NA	NA	NA	NA	NA	NA	NA	NA
Spdef	NA	NA	NA	NA	NA	NA	NA	NA	NA	NA	NA	NA	NA	NA	NA	NA	NA	NA	NA	NA	NA	NA	NA	NA	1.48161e-07	NA	NA	NA	NA	NA	NA	NA	NA	NA	NA	NA	NA	NA	NA	2.51862e-05	6.72724e-05	2.2425e-05	NA	NA	NA	NA	NA	NA	NA
Spib	NA	NA	NA	NA	NA	NA	NA	NA	NA	NA	NA	NA	NA	NA	NA	NA	NA	NA	NA	NA	NA	NA	NA	NA	NA	NA	NA	NA	NA	NA	NA	NA	NA	NA	NA	NA	NA	NA	NA	NA	NA	NA	NA	NA	NA	NA	NA	NA	NA
Spic	NA	NA	NA	NA	NA	NA	NA	NA	NA	NA	NA	NA	NA	NA	NA	NA	NA	NA	NA	NA	NA	NA	NA	NA	NA	NA	NA	NA	NA	NA	NA	NA	NA	NA	NA	NA	NA	NA	NA	NA	NA	NA	NA	NA	NA	NA	NA	NA	NA
Srebf1	NA	NA	NA	2.3229e-06	2.66108e-06	NA	NA	9.15508e-09	NA	NA	NA	NA	NA	1.55967e-07	1.25134e-06	7.79454e-06	6.99903e-07	2.09049e-06	4.39207e-07	2.16565e-06	2.74565e-06	1.188e-07	7.75244e-07	2.93169e-08	NA	NA	NA	NA	NA	1.3935e-07	NA	NA	NA	NA	NA	NA	NA	NA	NA	NA	NA	NA	7.51815e-08	1.10938e-06	7.97388e-07	9.32426e-08	1.98262e-07	3.66934e-06	4.40618e-06
Srebf2	4.7658e-08	3.24948e-06	1.58098e-06	1.97176e-06	1.5672e-06	9.11479e-08	NA	7.86209e-09	1.97914e-06	3.63584e-07	1.08106e-06	NA	NA	NA	4.49342e-07	NA	NA	3.53455e-07	1.39702e-08	5.35242e-08	2.32545e-07	NA	2.14824e-08	NA	NA	NA	NA	NA	2.99075e-07	3.05223e-06	NA	NA	NA	NA	NA	NA	NA	NA	NA	NA	NA	NA	NA	4.20108e-08	NA	NA	2.19124e-08	NA	NA
Srf	5.05168e-06	4.56058e-05	6.99861e-05	7.64953e-05	7.98463e-06	7.79234e-05	1.68661e-05	5.50051e-06	0.000475883	6.65061e-05	6.61912e-05	0.000304663	0.000147044	1.67611e-05	9.13542e-05	2.83304e-05	1.27045e-05	0.00016086	1.79112e-06	5.90586e-06	9.4661e-06	7.47033e-06	0.000126203	5.98195e-07	1.26974e-06	NA	NA	0.000186852	0.000199318	9.30433e-05	3.4777e-05	1.77577e-05	1.19269e-05	2.31011e-06	6.29441e-06	0.000261497	3.80844e-06	0.000353103	5.04075e-06	4.42635e-07	1.64396e-06	1.3935e-05	9.32128e-05	1.59251e-05	1.53064e-05	3.44873e-05	7.63888e-05	5.9338e-05	0.000192224
Ssrp1	7.33217e-07	9.70083e-06	4.08732e-05	5.1286e-05	1.7223e-05	NA	NA	NA	8.40315e-06	NA	NA	1.48037e-06	8.09614e-08	1.60631e-08	1.12474e-06	4.03343e-07	9.56048e-07	NA	2.61237e-07	3.6447e-07	6.85337e-07	3.10682e-06	5.88273e-05	7.26775e-06	1.95399e-05	3.85021e-06	5.10956e-05	0.00208996	0.000311723	0.000139142	1.0376e-06	3.0876e-06	1.80328e-06	8.18361e-08	6.22735e-07	0.000724647	0.000141978	0.00062082	0.000191936	7.60441e-06	1.35579e-06	3.7404e-06	1.1381e-06	NA	NA	1.22463e-06	2.583e-06	2.73254e-06	3.57358e-08
St18	NA	NA	NA	NA	NA	NA	NA	NA	NA	NA	NA	NA	NA	NA	NA	NA	NA	NA	NA	NA	NA	NA	NA	NA	NA	NA	NA	NA	NA	NA	NA	NA	NA	NA	NA	NA	NA	NA	NA	NA	NA	NA	NA	NA	NA	NA	NA	NA	NA
Stat1	NA	NA	NA	5.52905e-08	1.55135e-08	NA	NA	3.61213e-08	NA	3.78949e-08	NA	NA	NA	NA	NA	NA	9.93161e-08	9.46271e-07	4.37283e-08	8.75114e-08	4.53313e-07	5.55827e-08	1.4475e-05	1.47413e-07	1.6577e-06	4.57204e-08	6.55585e-08	NA	NA	NA	7.30176e-07	6.58961e-07	1.78954e-07	NA	4.07776e-07	3.65681e-06	2.30914e-05	1.05851e-05	1.07192e-05	8.12372e-07	9.04641e-07	1.68848e-06	6.20483e-06	1.65175e-06	1.5125e-06	6.36285e-06	2.65925e-05	1.76856e-05	1.06917e-05
Stat2	NA	NA	NA	NA	NA	NA	NA	NA	NA	NA	NA	NA	1.75309e-07	NA	NA	NA	NA	NA	NA	NA	NA	4.68547e-08	NA	NA	NA	NA	NA	NA	NA	NA	NA	NA	NA	NA	NA	4.13104e-06	NA	1.32194e-06	7.62509e-08	3.16714e-08	NA	NA	NA	NA	NA	NA	NA	4.6514e-08	NA
Stat3	2.58831e-07	NA	NA	NA	2.95817e-08	3.79313e-08	2.70906e-07	8.729e-08	NA	NA	NA	NA	1.50809e-07	NA	NA	NA	1.51448e-07	5.03591e-07	8.09357e-08	3.61334e-08	1.57788e-07	1.99348e-07	1.59508e-06	7.41536e-08	2.77117e-05	7.17252e-06	4.34188e-06	4.48981e-07	1.40518e-07	NA	6.84194e-06	7.7014e-07	1.34095e-07	3.07341e-08	5.55039e-07	2.46382e-06	3.70986e-07	1.27419e-07	4.1636e-07	6.2741e-07	2.36013e-06	2.73365e-06	1.77792e-06	NA	NA	4.15343e-07	7.89553e-07	1.36087e-06	5.37254e-07
Stat4	NA	NA	NA	NA	NA	NA	NA	NA	NA	NA	NA	NA	NA	NA	NA	NA	NA	NA	NA	NA	NA	NA	3.18871e-07	NA	NA	NA	NA	9.15059e-06	3.37027e-06	1.33054e-06	NA	NA	NA	NA	NA	8.41535e-08	NA	NA	NA	NA	NA	NA	NA	NA	NA	NA	NA	NA	NA
Stat5a	NA	NA	NA	NA	NA	NA	NA	NA	NA	NA	NA	NA	NA	NA	NA	NA	NA	1.22191e-06	1.91327e-07	6.50956e-06	NA	NA	NA	NA	NA	NA	2.20847e-07	NA	NA	NA	NA	NA	NA	NA	NA	NA	NA	1.53978e-08	1.12715e-07	NA	NA	6.15258e-06	NA	NA	NA	1.36418e-07	NA	1.71884e-05	1.68048e-06
Stat5b	NA	NA	NA	NA	1.00814e-07	NA	NA	NA	NA	NA	NA	NA	NA	NA	NA	NA	NA	NA	2.59779e-07	7.14287e-06	2.55353e-07	NA	2.6256e-07	NA	NA	NA	2.0925e-07	NA	NA	NA	NA	NA	NA	NA	NA	8.23041e-07	5.94098e-07	NA	NA	2.6165e-06	3.85924e-06	NA	1.81645e-07	1.41647e-07	5.99667e-08	NA	NA	1.66102e-05	NA
Stat6	NA	NA	NA	NA	NA	NA	NA	NA	NA	NA	NA	NA	NA	NA	NA	NA	NA	NA	6.83278e-09	NA	NA	NA	7.35115e-09	NA	3.06196e-05	3.4962e-08	4.45468e-07	NA	NA	NA	NA	NA	NA	NA	NA	NA	NA	NA	2.14132e-08	NA	NA	NA	NA	NA	NA	4.32053e-08	5.0133e-08	2.43439e-06	NA
Tada2a	NA	5.10332e-07	5.44693e-08	NA	NA	NA	NA	NA	NA	NA	NA	NA	NA	NA	NA	NA	NA	NA	NA	NA	NA	NA	NA	NA	NA	NA	NA	NA	NA	NA	NA	3.51322e-07	NA	NA	NA	4.20437e-06	NA	NA	NA	NA	NA	NA	NA	NA	NA	NA	NA	NA	NA
Tada2b	3.43098e-08	8.58369e-06	1.47678e-06	5.95766e-07	NA	NA	3.04503e-08	NA	6.59009e-07	5.82425e-07	NA	4.01929e-06	2.02048e-06	7.63492e-08	1.60017e-06	2.40298e-07	5.16814e-08	5.87757e-07	1.44854e-08	7.74047e-08	8.10901e-08	2.3359e-07	7.44719e-07	NA	1.38366e-07	NA	NA	3.59286e-05	1.73879e-06	3.69201e-07	5.77797e-07	6.54364e-06	2.4418e-07	NA	5.28237e-07	6.86255e-05	2.86163e-06	4.12306e-06	1.77521e-07	NA	NA	NA	3.47585e-07	2.19449e-07	NA	1.58016e-07	4.40188e-06	1.30275e-06	3.60616e-07
Tal1	NA	NA	NA	0.0006475	NA	NA	NA	NA	NA	NA	NA	NA	NA	NA	NA	NA	NA	NA	NA	NA	NA	NA	NA	NA	NA	NA	NA	NA	NA	NA	NA	NA	NA	NA	NA	NA	NA	NA	NA	NA	NA	NA	1.22238e-07	NA	NA	NA	NA	NA	NA
Tbp	3.20781e-06	0.000113077	4.89042e-05	9.30568e-05	6.24031e-06	2.74496e-06	1.83636e-06	2.84745e-06	0.000341131	8.22284e-05	7.28936e-06	0.000268714	0.00015668	4.69037e-05	6.08206e-05	6.69568e-06	9.80888e-07	2.36772e-05	1.05088e-05	1.26402e-05	3.62002e-05	1.43949e-05	2.92855e-06	2.51065e-08	5.69215e-06	NA	NA	0.000445938	0.000133622	3.39965e-05	7.05372e-06	3.28743e-05	1.66173e-05	1.07401e-06	2.86149e-06	0.000153465	4.07803e-06	4.31978e-05	1.23165e-06	0.00011093	0.000265854	0.000222898	2.50698e-05	6.9729e-06	3.7935e-06	4.70652e-06	1.50997e-05	2.30963e-05	5.28152e-05
Tbpl1	NA	NA	NA	NA	NA	NA	NA	NA	NA	NA	NA	NA	NA	NA	NA	NA	NA	NA	NA	NA	NA	NA	NA	NA	NA	NA	NA	NA	NA	NA	NA	NA	NA	NA	NA	NA	NA	NA	NA	NA	NA	NA	NA	NA	NA	NA	NA	NA	NA
Tbr1	NA	1.17689e-05	2.63595e-05	NA	NA	NA	NA	NA	3.4208e-05	8.3556e-06	6.8165e-06	NA	NA	NA	NA	NA	NA	NA	NA	NA	NA	NA	NA	NA	NA	NA	NA	NA	NA	NA	NA	NA	NA	NA	NA	NA	NA	NA	NA	NA	NA	NA	NA	NA	NA	NA	NA	NA	NA
Tbx1	NA	NA	NA	NA	NA	NA	NA	NA	NA	NA	NA	NA	NA	NA	NA	NA	NA	NA	NA	NA	NA	NA	6.96962e-08	NA	NA	NA	NA	NA	NA	NA	NA	NA	NA	NA	NA	NA	NA	NA	NA	NA	NA	NA	NA	NA	NA	NA	NA	NA	NA
Tbx15	NA	NA	NA	NA	NA	NA	NA	NA	NA	NA	NA	NA	NA	NA	NA	NA	NA	NA	NA	NA	NA	NA	NA	NA	NA	NA	NA	NA	NA	NA	NA	NA	NA	NA	NA	NA	NA	NA	NA	NA	NA	NA	NA	NA	NA	NA	NA	NA	NA
Tbx19	NA	NA	NA	NA	NA	NA	NA	NA	NA	NA	NA	NA	NA	NA	NA	NA	NA	NA	NA	NA	NA	NA	NA	NA	NA	NA	NA	NA	NA	NA	NA	NA	NA	NA	NA	NA	NA	NA	NA	NA	NA	NA	NA	NA	NA	NA	NA	NA	NA
Tbx2	NA	1.90102e-06	NA	2.52693e-06	NA	5.95497e-07	NA	1.73484e-06	NA	NA	NA	0.000232794	0.000303285	6.50265e-05	6.07518e-05	2.07507e-06	4.20059e-06	4.73199e-06	1.76994e-06	NA	7.34815e-06	0.000235692	3.97511e-05	4.50519e-05	NA	NA	NA	1.59528e-06	NA	4.58679e-07	NA	NA	NA	NA	NA	2.3287e-07	NA	NA	NA	1.32652e-06	NA	NA	2.60997e-05	1.33664e-05	1.70584e-05	1.07547e-05	1.05586e-05	2.59983e-06	1.54553e-06
Tbx20	NA	NA	NA	NA	NA	NA	NA	NA	NA	NA	NA	NA	NA	NA	NA	NA	NA	NA	NA	NA	1.00179e-06	NA	NA	NA	NA	NA	NA	NA	NA	NA	NA	NA	NA	NA	NA	NA	NA	NA	NA	NA	NA	NA	NA	NA	1.34566e-06	8.56107e-07	NA	NA	NA
Tbx21	NA	NA	NA	NA	NA	NA	NA	NA	NA	NA	NA	NA	NA	NA	NA	NA	NA	NA	NA	NA	NA	NA	NA	NA	NA	NA	NA	NA	NA	NA	NA	NA	NA	NA	NA	1.6058e-06	NA	NA	NA	NA	1.2508e-05	9.88796e-07	NA	NA	NA	NA	NA	NA	NA
Tbx22	NA	NA	NA	NA	NA	NA	NA	NA	NA	NA	NA	NA	NA	NA	NA	NA	NA	NA	NA	NA	NA	NA	NA	NA	NA	NA	NA	NA	NA	NA	NA	NA	NA	NA	NA	NA	NA	NA	NA	NA	NA	NA	NA	NA	NA	NA	NA	NA	NA
Tbx3	7.15885e-06	NA	6.45956e-07	7.53338e-06	NA	1.41076e-06	2.50536e-05	2.75387e-06	NA	NA	NA	4.27267e-05	6.42936e-05	2.15965e-05	1.54269e-05	2.38409e-06	4.43461e-06	7.34593e-06	3.18592e-06	2.03034e-05	1.30602e-05	0.000162522	3.19496e-05	3.69601e-05	NA	NA	NA	2.06782e-06	NA	NA	NA	NA	NA	NA	NA	NA	NA	NA	NA	NA	NA	NA	0.000118768	5.03439e-05	4.52628e-05	5.90051e-05	4.8471e-05	3.1646e-06	2.27778e-06
Tbx4	NA	NA	NA	NA	NA	NA	NA	NA	NA	NA	NA	NA	NA	NA	NA	NA	NA	NA	NA	NA	NA	1.08059e-06	NA	1.04005e-07	NA	NA	NA	NA	NA	NA	NA	NA	NA	NA	NA	NA	NA	NA	NA	NA	NA	NA	NA	NA	NA	NA	NA	NA	NA
Tbx5	NA	NA	NA	NA	NA	NA	NA	NA	NA	NA	NA	NA	NA	NA	NA	NA	NA	NA	NA	NA	NA	4.98504e-06	1.50186e-05	2.80139e-07	NA	NA	NA	NA	NA	NA	NA	NA	NA	NA	NA	NA	NA	NA	NA	NA	NA	NA	NA	NA	NA	NA	NA	3.51263e-07	1.22655e-07
Tbx6	NA	NA	NA	NA	NA	NA	NA	NA	NA	NA	NA	NA	NA	NA	NA	NA	NA	NA	NA	NA	NA	NA	NA	NA	NA	NA	NA	NA	NA	NA	NA	NA	NA	NA	NA	NA	NA	NA	NA	NA	NA	NA	NA	NA	NA	NA	NA	NA	NA
Tcf12	2.25494e-07	0.000233247	6.03326e-05	2.68439e-05	6.33054e-07	4.48922e-06	6.78759e-06	2.7797e-06	4.13448e-05	NA	NA	0.000107377	0.00012701	3.96141e-05	2.65642e-05	7.40999e-06	1.26063e-06	1.03605e-05	1.4352e-07	1.89683e-07	3.52127e-06	1.43811e-05	8.52174e-06	5.82422e-06	4.50446e-06	5.47374e-06	2.00884e-05	1.11001e-05	1.54868e-06	2.04354e-06	8.51355e-07	NA	NA	NA	NA	0.0010658	0.000176508	0.000172129	6.56739e-05	NA	NA	NA	4.13365e-06	2.34232e-06	1.41958e-06	5.61515e-07	1.71459e-06	1.19081e-05	1.36941e-05
Tcf15	NA	NA	NA	NA	NA	NA	NA	NA	NA	NA	NA	NA	1.25233e-06	NA	8.47227e-06	NA	1.66208e-08	1.0247e-06	NA	NA	NA	NA	1.30593e-07	NA	NA	NA	NA	NA	NA	NA	NA	NA	3.31342e-07	NA	NA	6.043e-07	NA	NA	NA	NA	NA	NA	6.44253e-06	NA	NA	3.3695e-07	1.87468e-07	3.96115e-05	0.000215921
Tcf20	1.64218e-07	7.17051e-06	0.000284137	3.62537e-07	NA	NA	2.50635e-07	3.98359e-07	0.000182431	3.48063e-05	2.08108e-05	9.95003e-07	3.87426e-05	1.20036e-05	3.36197e-06	3.68973e-07	9.21313e-08	4.28228e-08	1.34475e-07	3.73958e-07	1.14868e-06	1.29493e-06	6.46997e-07	NA	6.25976e-07	3.03134e-08	5.81679e-06	1.29247e-05	1.15247e-06	1.18881e-06	2.39061e-05	5.31086e-06	2.88579e-05	8.09908e-06	7.22817e-07	7.66597e-07	4.92008e-06	1.61666e-06	1.65319e-06	5.65993e-07	1.13336e-06	1.0215e-06	3.66902e-07	2.84901e-07	1.90345e-07	1.65505e-07	6.35349e-07	4.40246e-07	2.96964e-07
Tcf21	NA	NA	NA	9.10702e-07	NA	2.22717e-05	2.91832e-07	NA	NA	NA	NA	NA	NA	NA	NA	NA	7.37258e-06	3.00094e-05	1.07464e-05	0.000149983	0.000108414	0.000123971	0.000115893	4.3876e-05	NA	NA	NA	2.23529e-05	8.38729e-06	1.47645e-05	NA	NA	NA	NA	NA	NA	NA	NA	NA	NA	NA	NA	1.06701e-05	3.23392e-07	6.8315e-07	1.20069e-06	4.10586e-06	NA	NA
Tcf23	NA	NA	NA	NA	NA	3.10515e-07	2.53137e-07	NA	NA	NA	NA	NA	NA	NA	NA	NA	NA	NA	NA	NA	NA	NA	NA	NA	NA	NA	NA	NA	NA	NA	NA	NA	NA	NA	NA	NA	NA	NA	NA	NA	NA	NA	NA	NA	NA	NA	NA	NA	NA
Tcf3	3.85454e-07	4.05669e-05	1.8427e-05	0.000207437	3.10862e-06	4.12241e-06	4.91228e-06	4.43349e-07	1.55092e-05	NA	NA	2.0471e-05	2.45275e-05	3.43468e-06	1.62754e-06	NA	3.79689e-07	1.97239e-06	NA	NA	NA	7.06823e-06	2.88327e-06	1.44453e-06	5.5511e-07	NA	1.64293e-06	2.39379e-06	3.50587e-07	4.58043e-07	NA	1.39518e-07	NA	NA	NA	0.000483836	7.81585e-05	0.000114261	2.92794e-05	NA	NA	NA	5.84248e-07	1.55573e-07	0	NA	NA	2.26862e-06	4.50024e-06
Tcf4	NA	0.000669765	0.000570734	1.25134e-05	9.68127e-07	1.19189e-05	1.08431e-05	3.71333e-06	0.000319998	2.91718e-05	3.97922e-05	0.000351781	0.000296932	4.86509e-05	5.34502e-05	6.01458e-06	NA	2.44119e-05	NA	7.692e-07	2.75233e-06	3.18698e-05	1.16463e-05	8.23939e-06	3.70653e-06	1.52508e-06	7.64397e-06	4.95403e-06	1.35383e-06	NA	NA	8.55696e-07	1.59536e-06	NA	3.01768e-08	7.18123e-05	1.14079e-05	7.20215e-06	3.57286e-06	1.88995e-07	1.14778e-06	3.85438e-06	3.30031e-06	2.26722e-06	2.05833e-06	NA	1.19797e-06	1.23878e-05	4.45902e-05
Tcf7	NA	NA	NA	NA	NA	NA	NA	NA	NA	NA	NA	NA	NA	NA	NA	NA	NA	NA	NA	NA	NA	NA	NA	NA	NA	NA	NA	2.82694e-05	NA	2.66534e-05	NA	NA	NA	NA	NA	0.0023118	0.000262166	0.00107509	0.000524388	NA	NA	NA	NA	NA	5.56408e-06	2.14704e-06	NA	NA	NA
Tcf7l1	1.35733e-06	NA	NA	3.25588e-05	6.61664e-06	2.52554e-07	3.64603e-07	1.83686e-06	NA	NA	NA	7.38587e-06	1.17829e-05	5.20804e-06	NA	6.44613e-06	1.72333e-06	8.27399e-06	NA	1.61223e-06	1.76757e-06	9.11674e-06	3.25549e-06	1.13194e-06	NA	NA	NA	3.4807e-05	1.2344e-05	7.96634e-06	NA	NA	NA	NA	NA	0.000460941	NA	NA	NA	NA	NA	NA	4.19442e-06	1.41528e-06	NA	NA	NA	4.69806e-06	4.65129e-06
Tcf7l2	9.87521e-07	0.000482714	0.000170671	3.18602e-05	NA	NA	6.08581e-07	1.7626e-06	3.34306e-05	7.50124e-06	NA	1.33028e-05	1.10091e-05	4.99385e-06	6.30702e-06	NA	1.74812e-06	3.54517e-06	8.57868e-07	4.47393e-06	6.06937e-06	NA	NA	NA	4.51893e-07	5.00081e-08	7.20148e-07	2.20641e-05	NA	NA	NA	1.54528e-05	NA	6.28406e-07	7.70309e-06	NA	NA	NA	NA	3.79863e-06	1.15238e-05	1.27078e-05	NA	2.01412e-06	5.38854e-06	NA	NA	4.39578e-06	4.32592e-06
Tcfl5	NA	NA	NA	NA	NA	NA	NA	NA	NA	NA	NA	NA	NA	NA	NA	NA	NA	NA	NA	NA	NA	NA	NA	NA	NA	NA	NA	7.82037e-05	6.71231e-06	5.43843e-06	NA	NA	NA	NA	NA	NA	NA	NA	NA	NA	NA	NA	NA	NA	NA	NA	NA	NA	NA
Tead1	6.21888e-05	0.000285889	0.000106381	5.46449e-05	1.22516e-05	1.16445e-05	6.39165e-05	3.16524e-05	8.59737e-05	8.69516e-06	9.01899e-06	0.000885305	0.000512227	8.97838e-05	0.000374362	9.65547e-05	1.90168e-05	0.000209524	4.66674e-06	1.17386e-05	2.37839e-05	3.09816e-05	7.13545e-05	2.41174e-06	1.55335e-05	1.53143e-06	9.96772e-06	0.000100554	4.08807e-05	5.83737e-06	4.35536e-05	6.74095e-05	3.15018e-05	1.32833e-05	1.13379e-05	6.49696e-06	1.47018e-06	2.98779e-06	NA	6.72246e-07	NA	NA	0.000188641	9.65795e-05	3.6164e-05	4.48132e-05	0.000112334	0.000212646	0.000201146
Tead2	1.40913e-05	5.01072e-05	NA	NA	NA	NA	NA	NA	6.29957e-05	NA	NA	NA	NA	NA	NA	NA	NA	NA	NA	NA	NA	NA	NA	NA	1.20889e-06	NA	NA	NA	NA	NA	NA	NA	NA	NA	NA	NA	NA	NA	NA	NA	NA	NA	NA	NA	NA	NA	NA	NA	NA
Tead3	5.18024e-05	5.61777e-05	1.65952e-05	3.50088e-05	NA	8.57956e-06	4.25369e-05	2.26129e-05	NA	NA	4.30626e-06	0.000374264	0.000378709	7.32308e-05	0.000240015	7.66046e-05	1.18304e-05	8.20968e-05	7.99555e-06	1.60651e-05	3.46079e-05	9.20461e-06	3.70531e-05	NA	1.80616e-06	NA	2.73685e-06	0.000413785	1.37297e-05	3.28054e-06	1.02061e-05	2.30048e-05	7.08714e-06	NA	3.39021e-06	1.81329e-05	NA	2.47922e-06	6.46808e-07	NA	NA	NA	2.98492e-05	1.81756e-05	1.53991e-05	2.32059e-05	7.14287e-05	0.000275346	0.000404416
Tead4	1.06768e-05	NA	7.69067e-06	NA	NA	NA	6.59832e-05	2.83987e-05	NA	5.37873e-06	NA	0.000198311	0.000100783	2.81533e-05	0.000102907	1.32367e-05	NA	2.52477e-05	NA	NA	NA	9.61221e-06	2.1094e-05	1.23635e-06	NA	NA	NA	NA	NA	NA	NA	NA	9.76545e-06	NA	NA	NA	NA	NA	NA	NA	NA	NA	1.6918e-05	7.34569e-06	NA	NA	NA	3.00419e-05	4.81499e-05
Tef	NA	NA	NA	NA	NA	NA	NA	NA	NA	2.65119e-07	1.18059e-06	1.44439e-05	5.32871e-06	1.02348e-05	5.97561e-06	NA	2.34072e-07	1.3599e-06	NA	NA	NA	1.64136e-06	NA	7.3993e-07	NA	NA	2.80666e-08	NA	NA	NA	NA	NA	7.61831e-07	1.31077e-07	NA	NA	NA	NA	NA	NA	NA	NA	NA	NA	NA	NA	2.18333e-07	1.22432e-06	NA
Terf1	NA	NA	NA	NA	NA	NA	NA	NA	NA	NA	NA	6.59539e-07	4.49063e-07	NA	NA	NA	NA	1.69327e-06	NA	NA	NA	NA	NA	NA	NA	NA	NA	4.3015e-07	3.53767e-07	8.68511e-08	NA	5.11928e-07	NA	NA	NA	3.62244e-07	NA	NA	7.31077e-08	NA	NA	NA	NA	1.79208e-07	NA	NA	NA	NA	NA
Terf2	3.64809e-08	3.97093e-05	1.79838e-05	7.83327e-06	1.86388e-07	1.02627e-06	7.08431e-08	9.03321e-08	1.19414e-05	4.74116e-05	1.65421e-05	4.87889e-05	0.000134898	2.25864e-05	0.000130296	3.82198e-07	8.55806e-07	5.14458e-06	NA	7.50679e-08	4.26426e-08	1.15498e-06	1.52461e-05	NA	4.6637e-06	1.62352e-06	8.27116e-06	1.98236e-05	3.26692e-05	1.58256e-06	5.75182e-05	0.000270763	3.35221e-05	1.82992e-05	4.00701e-05	2.73705e-05	3.04489e-06	1.36412e-05	6.81964e-06	NA	NA	NA	3.91739e-07	9.08429e-06	1.79552e-05	2.48498e-06	2.37675e-05	2.60053e-06	NA
Terf2ip	1.86454e-07	4.28134e-05	3.82957e-05	3.92441e-07	NA	5.93392e-08	NA	6.36419e-08	2.16296e-05	2.81054e-05	1.39599e-05	8.83218e-05	0.00016732	4.64497e-05	0.000228864	1.93178e-06	2.36625e-07	4.52764e-06	4.80546e-08	NA	3.19617e-07	1.49047e-06	1.60967e-05	7.45491e-08	5.50978e-06	3.52181e-06	6.95338e-06	2.0507e-05	1.41023e-05	9.74137e-07	6.38342e-05	0.000361451	4.93985e-05	7.24383e-06	5.23824e-05	1.56283e-05	1.20028e-05	5.96225e-06	5.9671e-06	NA	NA	NA	2.5758e-06	5.92307e-06	2.12389e-06	2.37351e-06	2.93688e-05	1.7094e-06	NA
Tfam	8.45669e-05	0.0145311	0.00501474	0.00433659	0.00559084	2.34889e-05	0.000181405	0.00117391	0.0170828	0.0365391	0.0250742	0.00126297	0.00445566	0.00576718	0.000193894	2.42909e-06	0.00796572	4.07533e-05	0.000703338	0.00287438	0.00365228	0.00859446	0.0486378	0.00429159	0.00015675	0.000515668	0.000230403	0.00776937	0.0145088	0.0444846	0.00485606	0.00423859	0.00683846	0.0314688	0.00952508	0.00172422	0.00208545	0.000659661	0.00790683	6.99476e-05	0.00014673	0.000293525	0.000857288	0.00118674	0.00670268	0.00531571	0.00809824	0.000459394	0.00769248
Tfap2a	NA	0.000328502	7.35353e-05	NA	1.07084e-06	NA	0.000235905	0.000141455	1.95501e-05	4.50326e-06	NA	0.000695268	0.00106101	0.000504839	0.000465967	2.13768e-05	5.78298e-05	1.08824e-05	NA	NA	NA	5.64784e-07	NA	2.55576e-08	NA	NA	NA	NA	NA	NA	1.12225e-06	8.13381e-07	1.84417e-06	2.63281e-06	5.86584e-07	NA	1.63196e-06	2.04088e-07	1.65089e-06	4.69857e-05	6.22263e-05	0.000169327	6.5673e-06	NA	3.42239e-06	NA	NA	NA	NA
Tfap2b	NA	0.000417523	0.000186609	NA	NA	NA	NA	NA	NA	4.16201e-06	NA	0.000615945	0.0012912	0.000394404	0.000673623	2.24567e-05	5.77187e-05	1.14018e-05	NA	NA	NA	NA	NA	NA	NA	NA	NA	NA	NA	NA	NA	NA	1.51882e-06	NA	NA	NA	NA	NA	NA	NA	NA	NA	NA	5.15272e-06	NA	4.53334e-06	2.06306e-05	NA	NA
Tfap2c	NA	0.000187324	3.48482e-05	NA	NA	NA	0.000526074	0.000412081	NA	NA	NA	0.000307464	0.000400228	0.000230931	0.000194495	NA	3.26765e-05	NA	NA	NA	NA	NA	NA	NA	NA	NA	NA	NA	NA	NA	NA	NA	NA	NA	NA	NA	NA	NA	NA	4.12979e-05	6.23379e-05	NA	NA	NA	NA	NA	NA	NA	NA
Tfap2d	NA	0.00016408	NA	NA	NA	NA	NA	NA	NA	NA	NA	NA	NA	NA	NA	NA	NA	NA	NA	NA	NA	6.75597e-07	NA	NA	NA	NA	NA	NA	NA	NA	NA	4.75666e-07	NA	NA	NA	NA	NA	NA	NA	NA	NA	NA	NA	NA	NA	NA	NA	NA	NA
Tfap2e	NA	NA	NA	NA	NA	NA	NA	NA	NA	NA	NA	NA	0.000476529	0.000248051	0.000218391	NA	NA	NA	NA	NA	NA	NA	NA	NA	NA	NA	NA	NA	NA	NA	NA	NA	NA	NA	NA	NA	NA	NA	NA	NA	NA	NA	NA	NA	NA	NA	NA	NA	NA
Tfap4	2.98723e-07	7.1189e-05	6.91677e-05	0.000209277	3.17144e-05	1.06257e-06	5.16358e-08	NA	1.20523e-05	3.64713e-07	NA	3.64927e-05	5.26806e-05	8.49903e-06	1.87796e-05	2.54467e-06	4.09318e-07	1.02071e-05	7.53419e-07	3.85887e-06	3.9662e-06	3.70647e-06	3.19895e-06	6.06145e-07	8.23844e-06	8.44835e-07	1.5333e-05	7.68332e-06	1.30083e-06	1.66243e-06	2.05803e-06	4.5254e-06	1.56047e-06	1.1145e-06	8.12213e-07	6.63978e-05	1.14986e-05	1.92843e-05	6.73351e-06	NA	NA	NA	1.41537e-06	2.94754e-06	NA	1.13824e-07	1.27115e-06	5.85334e-06	1.85826e-05
Tfcp2	6.04528e-06	0.00112351	0.00129491	0.000119629	NA	2.8435e-06	4.29326e-05	2.90131e-05	0.000784335	0.000785753	0.00120533	0.000738593	0.000209667	0.000181849	0.000416685	6.54949e-06	1.07776e-05	3.6493e-05	5.91962e-05	0.000104311	0.000113085	6.12826e-05	0.000134948	8.17398e-05	4.93161e-05	3.59367e-05	0.000427938	0.00263117	0.00203211	0.00233964	0.000272436	0.00037137	6.65495e-05	7.02729e-05	8.77939e-05	0.000383604	5.19403e-05	7.99251e-05	4.18523e-05	NA	1.84607e-06	NA	8.19175e-05	3.58161e-05	2.3477e-05	3.77837e-05	0.00019067	0.000186151	5.52415e-05
Tfcp2l1	NA	0.000395261	3.511e-05	7.87747e-06	NA	1.64225e-07	NA	2.81208e-07	4.80382e-05	NA	3.27007e-05	NA	NA	NA	6.58089e-05	NA	1.55847e-07	NA	1.92047e-05	6.00355e-06	2.14667e-05	4.05026e-06	2.86586e-05	8.15953e-06	8.14035e-06	NA	6.39894e-05	0.000202425	0.000294387	0.000181372	NA	NA	NA	NA	NA	4.51868e-05	NA	NA	NA	6.03143e-08	NA	NA	NA	NA	NA	NA	NA	NA	NA
Tfdp1	2.69166e-06	0.00011106	3.2138e-05	9.82076e-05	5.06803e-06	3.15907e-07	5.87636e-06	9.78511e-07	4.12827e-05	1.37516e-05	1.22558e-05	4.79138e-05	7.77242e-05	8.08939e-06	7.06516e-05	NA	NA	4.43785e-06	NA	9.76103e-07	1.4425e-06	1.87011e-06	1.13642e-05	NA	4.85599e-07	NA	NA	6.77616e-05	3.06409e-05	1.04837e-05	5.30516e-06	1.56781e-05	6.17096e-06	5.69416e-07	3.91267e-06	0.000129839	3.66558e-06	2.13369e-05	3.7974e-06	NA	NA	NA	6.2179e-06	5.41362e-06	2.56366e-06	1.21542e-06	1.3195e-05	2.64542e-05	2.18708e-05
Tfdp2	1.17463e-07	1.48489e-05	2.36069e-06	2.73077e-05	6.69934e-06	NA	NA	3.97099e-07	1.30145e-06	8.45435e-07	2.39236e-07	5.68372e-06	7.22433e-06	8.16665e-07	8.5255e-06	5.78447e-07	1.091e-07	2.25408e-06	1.6724e-07	1.16437e-06	1.56963e-06	1.16006e-06	3.53973e-06	NA	2.97412e-07	NA	6.88426e-08	3.07091e-05	1.34292e-05	6.22253e-06	9.95896e-07	6.17347e-06	3.15608e-06	4.71725e-07	3.47634e-06	1.30386e-05	NA	4.71472e-06	5.31531e-07	1.23439e-05	1.79264e-05	1.56917e-05	3.85259e-06	3.49892e-06	3.75332e-06	2.28443e-06	6.2676e-06	1.08448e-05	8.92592e-06
Tfe3	5.03931e-06	0.000138768	7.35409e-05	4.2248e-05	1.22069e-05	2.42981e-06	1.1551e-05	1.56005e-05	0.000193737	0.000116376	7.58456e-05	0.000220481	0.000224908	5.81748e-05	7.06785e-05	4.07662e-05	8.45143e-05	8.31067e-05	1.89475e-06	6.81154e-06	7.04237e-06	5.70836e-05	3.28885e-05	1.17163e-05	8.92588e-06	4.19914e-06	4.74338e-05	0.000288824	0.000176009	9.14173e-05	5.64484e-05	7.27644e-05	3.51589e-05	2.17806e-05	1.17835e-05	8.93006e-06	1.62291e-06	3.20557e-06	1.30052e-06	NA	NA	NA	4.65091e-05	1.38029e-05	1.33575e-05	4.25853e-06	1.26713e-05	4.81176e-05	3.30592e-05
Tfeb	2.44686e-06	7.54833e-05	2.67446e-05	7.25047e-05	3.55016e-05	3.50059e-06	5.40868e-06	1.57107e-05	6.71903e-05	4.86234e-05	3.37178e-05	0.000408895	0.000283442	5.3524e-05	0.000177659	4.28392e-05	1.5359e-05	8.54926e-05	3.68137e-06	1.16631e-05	1.39258e-05	0.000118517	7.23721e-05	1.49342e-05	6.5353e-06	4.74966e-06	5.32812e-05	0.000310769	0.000176661	8.81165e-05	7.45078e-05	6.7601e-05	5.29097e-05	3.2409e-05	1.24414e-05	1.17233e-05	1.92626e-06	7.82975e-06	NA	NA	NA	8.65318e-06	6.0689e-05	1.40177e-05	1.80869e-05	5.87568e-06	1.864e-05	9.2166e-05	8.8533e-05
Tfec	NA	NA	NA	NA	9.86517e-06	NA	NA	NA	NA	NA	NA	NA	NA	NA	NA	NA	NA	NA	5.43695e-07	NA	NA	5.93084e-06	3.88855e-06	NA	NA	NA	NA	NA	NA	NA	NA	NA	NA	NA	NA	NA	NA	NA	NA	NA	NA	NA	NA	NA	NA	NA	NA	NA	NA
Tgif1	3.18233e-08	NA	NA	NA	NA	NA	NA	NA	NA	NA	NA	NA	NA	NA	NA	NA	NA	NA	NA	9.35793e-08	NA	NA	NA	NA	NA	NA	NA	1.81674e-05	8.83012e-06	7.50915e-07	NA	NA	NA	NA	NA	1.18661e-05	NA	2.1579e-06	NA	NA	NA	NA	NA	1.12087e-07	NA	NA	NA	NA	NA
Tgif2	NA	3.33049e-05	7.26952e-06	1.37406e-05	NA	NA	NA	6.61545e-08	4.328e-06	NA	NA	NA	NA	NA	2.79472e-07	NA	NA	NA	1.67786e-07	NA	NA	1.59946e-07	NA	NA	NA	NA	NA	3.57703e-05	1.26142e-06	1.73186e-05	NA	NA	NA	NA	NA	1.62274e-05	NA	6.05999e-07	2.47196e-07	NA	NA	NA	NA	NA	NA	NA	NA	NA	NA
Tgif2lx2	NA	NA	NA	NA	NA	NA	NA	NA	NA	NA	NA	NA	NA	NA	NA	NA	NA	NA	NA	NA	NA	NA	NA	NA	NA	NA	NA	1.62778e-06	5.84581e-07	NA	NA	NA	NA	NA	NA	9.67888e-05	NA	NA	NA	NA	NA	NA	NA	NA	NA	NA	NA	NA	NA
Thra	NA	8.5371e-05	3.30908e-05	2.92732e-05	2.53285e-06	NA	NA	NA	9.64597e-05	9.1224e-06	1.365e-05	2.46e-05	2.51065e-05	5.11573e-06	1.88132e-05	5.06389e-06	NA	6.98263e-06	2.15024e-06	1.04871e-05	4.07477e-06	1.1148e-06	2.1944e-06	3.7538e-07	NA	NA	NA	1.11029e-05	1.87993e-06	3.06922e-06	4.21153e-06	1.03193e-05	4.06119e-06	6.44295e-07	9.58584e-07	2.61185e-06	NA	1.42442e-07	NA	NA	NA	NA	5.34129e-06	7.61334e-07	NA	2.74137e-07	1.52678e-06	2.20882e-05	3.40507e-05
Thrb	NA	NA	NA	NA	NA	NA	NA	NA	NA	NA	NA	1.20055e-05	2.17025e-05	3.79916e-06	2.80546e-05	NA	NA	NA	1.99299e-06	1.10458e-05	8.70722e-06	NA	NA	NA	NA	NA	3.27047e-07	NA	NA	NA	NA	NA	NA	NA	NA	NA	NA	NA	NA	NA	NA	NA	NA	NA	NA	NA	NA	1.22064e-05	NA
Tlx1	NA	NA	NA	NA	NA	NA	NA	NA	NA	NA	NA	NA	NA	NA	NA	NA	NA	NA	NA	NA	NA	NA	NA	NA	NA	NA	NA	NA	NA	NA	NA	NA	NA	NA	NA	NA	NA	NA	NA	1.33428e-05	3.68304e-06	3.74062e-05	1.34266e-06	NA	NA	NA	NA	NA	NA
Tlx3	NA	4.68873e-06	NA	NA	NA	NA	NA	NA	NA	NA	NA	NA	NA	NA	NA	NA	NA	NA	NA	NA	NA	NA	NA	NA	NA	NA	NA	NA	NA	NA	NA	NA	NA	NA	NA	NA	NA	NA	NA	NA	NA	NA	NA	NA	NA	NA	NA	NA	NA
Tox	NA	NA	NA	NA	NA	NA	NA	NA	NA	NA	NA	NA	NA	NA	NA	NA	NA	NA	NA	NA	NA	NA	NA	NA	NA	NA	NA	NA	NA	NA	NA	NA	NA	NA	NA	4.86181e-06	NA	NA	NA	NA	NA	NA	NA	NA	NA	NA	NA	NA	NA
Tox2	NA	1.06604e-06	NA	NA	NA	NA	NA	NA	NA	1.65799e-06	NA	6.5077e-06	1.13652e-05	NA	7.53767e-06	NA	NA	NA	NA	NA	NA	NA	NA	NA	NA	NA	NA	NA	1.91228e-05	NA	8.71206e-06	1.4633e-05	6.57201e-06	NA	1.14067e-06	NA	NA	NA	NA	NA	NA	NA	NA	NA	NA	NA	NA	NA	NA
Tox4	2.37637e-07	9.50029e-07	3.4762e-05	1.24091e-05	NA	3.217e-07	9.13989e-07	1.73989e-06	1.82624e-05	2.69962e-05	1.38275e-05	6.47661e-05	0.00012051	0.000150858	9.82934e-05	9.752e-07	1.82786e-07	2.44534e-05	NA	NA	NA	3.61738e-08	2.76974e-06	1.4373e-07	NA	NA	3.79337e-06	8.76181e-05	0.000380939	6.21179e-05	9.45943e-05	0.000184748	4.96053e-05	4.14714e-05	1.03684e-05	2.52878e-05	2.07431e-06	1.21481e-05	9.91522e-06	5.74955e-06	2.59737e-05	7.88483e-06	5.14539e-06	4.41533e-05	2.65552e-05	1.12578e-05	6.29015e-06	4.94038e-06	NA
Trerf1	NA	NA	4.14214e-07	NA	NA	NA	NA	NA	1.22089e-07	NA	NA	2.12143e-06	NA	NA	NA	NA	NA	NA	NA	NA	NA	NA	NA	NA	NA	NA	NA	1.80828e-06	6.44304e-08	NA	NA	NA	NA	NA	NA	3.16933e-06	NA	1.51534e-07	NA	NA	NA	NA	NA	6.95358e-07	NA	NA	NA	NA	NA
Trp53	5.53029e-06	NA	NA	NA	NA	NA	NA	NA	NA	NA	NA	NA	NA	NA	NA	NA	NA	NA	NA	NA	NA	NA	NA	NA	NA	NA	1.07665e-07	NA	NA	NA	NA	NA	NA	NA	NA	7.86943e-06	NA	NA	NA	NA	NA	NA	NA	NA	NA	NA	NA	NA	NA
Trp63	NA	NA	NA	NA	NA	NA	NA	NA	NA	NA	NA	2.02203e-05	4.91766e-05	2.31687e-05	1.44326e-05	NA	4.83491e-07	NA	NA	NA	NA	NA	NA	NA	NA	NA	NA	NA	NA	NA	NA	NA	NA	NA	NA	5.16989e-05	4.5497e-06	3.19971e-06	1.18594e-06	NA	NA	NA	NA	NA	NA	NA	NA	NA	NA
Trp73	NA	6.29528e-06	3.04048e-07	NA	NA	NA	NA	NA	NA	NA	NA	NA	NA	NA	NA	NA	NA	NA	NA	NA	NA	NA	NA	NA	NA	NA	NA	NA	NA	NA	NA	NA	NA	NA	NA	NA	NA	NA	NA	NA	NA	NA	NA	NA	NA	NA	NA	NA	NA
Trps1	1.6017e-08	8.84678e-07	2.14422e-05	8.51367e-07	NA	4.36696e-06	2.66136e-06	4.45841e-08	1.39344e-06	8.43641e-06	6.88216e-06	1.71174e-05	5.11683e-06	2.76164e-06	6.19356e-06	6.29889e-06	2.5676e-06	2.62477e-05	4.01609e-09	NA	1.93211e-08	1.04269e-06	6.49683e-07	1.69533e-07	NA	NA	6.70007e-08	5.00359e-07	NA	3.04663e-07	6.72639e-06	1.00932e-05	1.72804e-06	4.68381e-07	6.44182e-07	5.79872e-05	NA	4.83498e-06	7.43249e-07	NA	NA	NA	2.08068e-06	5.01968e-07	9.08482e-07	2.59261e-07	1.53969e-06	5.28977e-06	2.47219e-06
Tsc22d2	NA	NA	NA	NA	NA	NA	NA	NA	NA	NA	NA	NA	NA	NA	NA	NA	NA	NA	NA	NA	NA	NA	4.34297e-07	NA	NA	NA	NA	NA	NA	NA	NA	NA	NA	NA	NA	NA	NA	NA	NA	NA	NA	NA	NA	NA	NA	NA	NA	NA	NA
Tsc22d3	NA	NA	NA	NA	NA	NA	NA	NA	NA	NA	NA	NA	NA	NA	NA	NA	NA	NA	NA	NA	NA	NA	NA	NA	2.21757e-06	NA	NA	NA	NA	NA	NA	NA	NA	NA	NA	NA	NA	NA	NA	NA	NA	NA	NA	1.49052e-07	NA	NA	NA	NA	2.14675e-07
Tsc22d4	NA	NA	7.85245e-08	NA	NA	NA	NA	NA	NA	NA	NA	NA	NA	NA	NA	NA	NA	NA	NA	NA	NA	NA	NA	NA	6.19219e-08	NA	NA	NA	NA	NA	NA	NA	7.82737e-08	NA	NA	7.85837e-07	NA	9.13112e-07	NA	NA	NA	NA	NA	NA	NA	NA	NA	NA	NA
Tshz1	NA	1.59893e-08	1.44227e-06	NA	NA	2.61963e-08	NA	NA	NA	NA	NA	NA	NA	NA	1.04036e-07	NA	NA	NA	NA	NA	NA	NA	NA	NA	1.59532e-07	NA	NA	NA	NA	NA	NA	NA	NA	NA	NA	1.15965e-06	NA	NA	NA	2.08364e-07	8.08272e-07	5.09921e-08	NA	NA	NA	8.54974e-08	NA	NA	NA
Tshz2	NA	1.56781e-08	3.09796e-07	NA	NA	4.09832e-08	1.4992e-06	NA	4.2822e-08	NA	NA	1.83074e-07	NA	NA	NA	NA	1.04628e-07	NA	NA	NA	NA	NA	NA	NA	NA	NA	4.30839e-08	NA	NA	NA	NA	NA	NA	NA	NA	NA	NA	NA	NA	1.01642e-07	2.90309e-07	NA	NA	NA	NA	NA	NA	NA	NA
Tshz3	NA	1.6438e-08	6.63826e-06	NA	NA	NA	NA	NA	4.20459e-07	NA	NA	NA	NA	NA	NA	NA	NA	NA	NA	NA	NA	NA	NA	NA	NA	NA	NA	NA	NA	NA	NA	NA	NA	NA	NA	NA	NA	NA	NA	NA	NA	NA	NA	NA	NA	NA	NA	NA	NA
Ttf1	1.76575e-07	NA	NA	2.76077e-07	NA	NA	1.86187e-08	1.02951e-08	NA	NA	NA	NA	1.81715e-06	NA	2.03937e-07	NA	NA	NA	4.88571e-09	6.41066e-08	3.09628e-07	1.15245e-07	NA	NA	2.08571e-08	NA	2.49141e-07	1.27629e-06	1.44657e-07	5.84256e-07	NA	NA	NA	NA	NA	3.41329e-07	NA	NA	3.33767e-09	NA	NA	NA	NA	NA	NA	NA	NA	NA	NA
Tub	NA	NA	NA	NA	NA	NA	NA	NA	NA	NA	NA	NA	NA	NA	NA	NA	NA	NA	NA	NA	NA	NA	NA	NA	NA	NA	NA	NA	NA	NA	NA	NA	NA	NA	9.6419e-08	NA	NA	NA	NA	NA	NA	NA	NA	NA	NA	NA	NA	NA	NA
Tulp1	NA	NA	NA	NA	NA	NA	NA	NA	NA	NA	NA	5.72067e-07	1.16048e-05	7.6967e-06	9.54303e-06	NA	NA	NA	NA	NA	NA	NA	NA	NA	NA	NA	NA	NA	NA	NA	NA	NA	NA	NA	NA	NA	NA	NA	NA	NA	NA	NA	NA	NA	NA	NA	NA	NA	NA
Tulp2	NA	NA	NA	NA	NA	NA	NA	NA	NA	NA	NA	NA	NA	NA	NA	NA	NA	NA	NA	NA	NA	NA	NA	NA	NA	NA	NA	6.9731e-06	3.48209e-06	4.35582e-07	NA	NA	NA	NA	NA	NA	NA	NA	NA	NA	NA	NA	NA	NA	NA	NA	NA	NA	NA
Twist1	NA	1.74273e-05	NA	NA	NA	6.7021e-06	NA	NA	NA	NA	NA	2.8354e-05	2.68239e-05	NA	9.10899e-06	NA	NA	3.22171e-06	NA	NA	NA	NA	NA	NA	NA	NA	NA	NA	NA	NA	NA	NA	NA	NA	NA	NA	NA	NA	NA	NA	NA	NA	NA	NA	NA	NA	NA	1.03956e-05	6.69969e-06
Twist2	1.15487e-07	NA	1.01529e-06	NA	NA	8.62983e-06	7.53216e-07	NA	NA	NA	NA	NA	3.29009e-05	1.52641e-06	NA	NA	4.98793e-07	NA	NA	NA	NA	1.12484e-06	1.13668e-06	NA	NA	NA	NA	1.76836e-06	NA	4.35157e-07	NA	NA	NA	NA	NA	1.11317e-07	NA	NA	NA	NA	NA	NA	1.05338e-06	NA	NA	7.20729e-08	8.07627e-07	1.01604e-05	NA
Ubp1	6.8527e-06	0.00789674	0.00315404	0.000475943	1.38962e-06	9.00913e-06	0.00012804	0.000180391	0.00146329	0.00158131	0.0027284	0.00207505	0.000653099	0.000385859	0.0011994	5.38807e-05	3.84122e-05	0.000182816	0.000249396	0.000304415	0.00031485	0.000274263	0.0004124	0.000277965	0.000143752	0.000135803	0.00117803	0.00234986	0.00155953	0.00183246	0.000513888	0.000779185	0.000159609	0.000131616	0.000147244	0.00114289	0.000223501	0.000312257	0.000181306	3.82539e-05	9.62749e-05	3.19989e-05	0.000260185	0.000111021	7.94541e-05	0.00010913	0.000362222	0.000426685	0.000162067
Ubtf	1.82533e-05	0.000106004	0.000764243	0.000547964	0.000644189	0.000110873	0.000169516	6.881e-05	0.000510449	0.000454665	0.000210543	5.41377e-05	0.000452031	5.00134e-05	6.0245e-05	6.89944e-05	3.18744e-05	1.13185e-05	1.11267e-05	5.76289e-05	5.47458e-05	0.000160479	6.83521e-05	1.34134e-05	0.000341737	0.000248929	0.000162212	5.91689e-05	2.04948e-06	2.37315e-06	0.00026717	0.000437937	0.000442557	3.9611e-05	5.44287e-05	0.00221921	0.000394046	0.000468548	0.000189214	2.68045e-05	0.000107362	0.000115509	2.15571e-05	2.88391e-05	2.19414e-05	4.60066e-05	0.000162621	0.000128089	0.000461254
Usf1	6.92029e-07	0.00233563	0.00136104	0.00020862	0.000104566	2.59252e-06	3.7801e-05	1.35815e-05	0.000901396	0.000133663	0.000134355	0.00222606	0.00231833	0.0010999	0.000871795	6.73188e-05	1.42186e-05	0.000133447	2.0096e-05	0.000111235	0.000117868	0.000232925	1.20196e-06	0.000102657	NA	NA	4.1962e-05	0.000376035	1.31078e-05	0.000132876	7.97771e-05	8.88505e-05	0.000162747	3.04033e-05	1.43683e-05	0.00112483	0.000193769	0.000215926	7.70228e-05	NA	NA	NA	5.59437e-05	2.76232e-06	2.06688e-05	2.22251e-05	5.94269e-05	0.00026341	0.00024559
Usf2	NA	0.00193145	0.00152328	0.000461455	NA	2.7976e-06	4.8204e-05	3.28733e-05	0.00133578	0.000179001	0.000133599	0.00264837	0.00237762	0.00204277	0.000941402	8.21605e-05	3.78416e-05	0.000218068	5.4531e-05	0.000344918	0.000221308	0.000161661	NA	0.000159941	1.36523e-06	NA	7.59383e-05	0.000302506	NA	9.20335e-05	0.000196887	0.000132823	0.000216371	0.000107352	1.57619e-05	0.000807384	0.000208256	0.000275424	0.000227246	NA	NA	NA	0.00012934	3.21948e-06	5.7183e-05	4.54678e-05	9.12598e-05	0.000230445	0.000258339
Vax1	NA	2.59958e-05	3.04381e-06	NA	NA	NA	NA	NA	NA	NA	NA	NA	NA	NA	NA	NA	NA	NA	NA	NA	NA	NA	NA	NA	NA	NA	NA	NA	NA	NA	NA	NA	NA	NA	NA	NA	NA	NA	NA	NA	NA	NA	NA	NA	NA	NA	NA	NA	NA
Vax2	NA	NA	NA	NA	NA	NA	NA	NA	NA	NA	NA	0.000934695	0.000508895	0.000143816	0.000469598	NA	NA	NA	NA	NA	NA	NA	NA	NA	2.66633e-07	NA	NA	1.68797e-06	1.48942e-07	1.1242e-07	NA	NA	NA	NA	NA	2.07847e-06	NA	NA	NA	NA	NA	NA	NA	NA	NA	NA	NA	NA	NA
Vdr	NA	NA	NA	NA	NA	NA	NA	3.47485e-07	NA	NA	NA	NA	NA	NA	5.53092e-07	NA	NA	1.85825e-07	NA	NA	NA	NA	NA	NA	NA	NA	NA	7.97046e-05	2.65953e-05	2.71034e-05	NA	NA	NA	NA	NA	2.27881e-05	NA	9.38318e-07	NA	NA	NA	NA	NA	NA	NA	NA	NA	NA	NA
Vezf1	3.22587e-08	1.15228e-05	7.60596e-06	NA	NA	NA	2.948e-07	1.65683e-07	9.79944e-07	NA	NA	4.7701e-07	2.3488e-06	1.63814e-06	7.9332e-05	NA	8.11162e-07	NA	NA	NA	1.16332e-06	NA	7.51514e-06	NA	1.01342e-05	7.07591e-06	1.32925e-05	2.6504e-06	NA	NA	NA	4.90289e-06	1.66803e-06	NA	5.68318e-07	0.000258262	1.91048e-06	1.78085e-05	2.84734e-06	NA	NA	NA	NA	6.71749e-07	NA	1.4596e-06	6.24394e-06	1.00237e-06	7.77785e-08
Vsx1	NA	NA	NA	NA	NA	NA	NA	NA	NA	NA	NA	NA	NA	NA	NA	NA	NA	NA	1.25675e-07	NA	NA	NA	NA	NA	NA	NA	NA	NA	NA	NA	NA	NA	NA	NA	NA	NA	NA	NA	NA	NA	NA	NA	NA	NA	NA	NA	NA	NA	NA
Vsx2	NA	NA	NA	NA	NA	NA	NA	NA	NA	NA	NA	0.000623501	0.000797234	0.000267299	0.000377589	NA	NA	NA	NA	NA	NA	NA	NA	NA	NA	NA	NA	NA	NA	NA	NA	NA	NA	NA	NA	NA	NA	NA	NA	NA	NA	NA	NA	NA	NA	NA	NA	NA	NA
Wdhd1	NA	NA	NA	NA	NA	NA	NA	NA	NA	NA	NA	NA	NA	NA	NA	NA	NA	NA	NA	NA	NA	NA	NA	NA	NA	NA	NA	NA	NA	NA	NA	NA	NA	NA	NA	NA	NA	NA	NA	NA	NA	NA	NA	NA	NA	NA	NA	NA	NA
Wiz	2.99352e-08	1.92458e-05	0.000127339	2.18109e-05	3.46718e-07	1.77303e-06	1.50908e-05	3.5234e-06	2.04881e-05	1.08494e-05	7.79266e-06	0.000119928	5.16131e-05	5.2493e-05	8.08388e-05	3.00383e-06	2.54037e-06	1.54242e-05	NA	NA	NA	5.63054e-06	2.36526e-05	3.33316e-06	1.66413e-06	1.95157e-06	2.71664e-05	9.52214e-05	3.01162e-05	1.8527e-05	1.48956e-05	2.19001e-05	6.36779e-06	2.54292e-06	1.13162e-06	0.00128711	0.000150241	0.000147493	7.77851e-05	NA	NA	NA	2.29559e-06	4.92605e-06	5.99405e-06	6.82957e-06	2.40886e-06	2.06605e-05	1.16234e-07
Wt1	NA	NA	NA	NA	NA	3.64911e-08	7.06591e-08	NA	NA	NA	NA	NA	NA	NA	NA	NA	NA	NA	NA	NA	NA	NA	NA	NA	NA	NA	NA	2.95618e-06	3.16959e-07	NA	NA	NA	NA	NA	NA	NA	NA	NA	NA	NA	NA	NA	NA	NA	NA	NA	NA	NA	NA
Xbp1	1.80604e-08	NA	NA	2.141e-06	3.95868e-06	NA	3.9344e-06	7.30682e-07	NA	NA	NA	NA	4.44719e-07	NA	NA	NA	NA	5.87186e-07	2.52981e-06	7.93846e-07	1.93368e-06	5.32153e-06	1.51245e-07	4.69313e-06	NA	NA	3.08803e-06	NA	NA	NA	NA	6.11547e-07	NA	NA	NA	NA	NA	NA	NA	NA	6.71481e-07	4.18414e-06	NA	NA	NA	NA	NA	2.26082e-07	NA
Ybx1	1.21349e-05	2.74439e-05	2.60675e-05	0.00133627	0.00117966	3.54877e-05	9.94475e-06	9.25315e-06	0.000284083	6.19014e-07	NA	0.000201203	9.1094e-05	3.00666e-05	4.96333e-05	0.000609079	7.77317e-05	0.000222106	1.61442e-05	3.62845e-05	3.54654e-05	0.00121878	0.000497929	0.000725943	0.000361395	0.000172774	0.000502593	0.000107369	0.000168934	4.29796e-05	5.93437e-06	7.37489e-06	1.96716e-05	1.74908e-05	1.61831e-06	7.49181e-05	0.000212396	3.41961e-05	0.000259466	2.03934e-05	5.35936e-05	0.000135006	8.06043e-05	4.40135e-05	8.29508e-05	3.15218e-05	0.00097207	5.53328e-05	0.000195413
Ybx2	NA	NA	NA	NA	NA	NA	NA	NA	NA	NA	NA	7.11415e-05	NA	NA	NA	0.000140256	9.08653e-06	4.818e-05	NA	NA	NA	0.000287769	NA	NA	NA	NA	NA	0.000881788	0.00133441	0.00034002	NA	NA	NA	NA	NA	NA	NA	NA	NA	6.07363e-06	1.81043e-05	4.47221e-05	2.5137e-05	NA	NA	NA	0.000153342	1.76021e-05	8.96256e-05
Yeats4	2.64821e-08	6.15029e-05	9.95155e-06	1.27244e-06	NA	1.71982e-07	5.75754e-08	2.83679e-08	8.68239e-06	1.18983e-05	2.11976e-07	4.01928e-06	8.32785e-06	NA	3.07771e-06	NA	2.36498e-08	1.43577e-06	6.02997e-08	5.57244e-07	4.8832e-07	5.56095e-08	2.93446e-07	NA	1.69973e-07	NA	6.98324e-08	3.25266e-05	8.99532e-06	7.303e-06	5.91721e-06	3.12537e-05	2.15305e-06	1.55711e-07	3.67565e-06	3.29581e-05	4.10198e-07	4.13522e-06	1.19347e-06	NA	NA	NA	6.7897e-07	8.48605e-07	8.49339e-07	7.14692e-07	9.09878e-06	4.12755e-06	2.10973e-06
Yy1	7.01192e-08	7.10943e-06	1.40964e-05	3.23139e-05	8.38729e-07	1.94216e-07	2.99618e-07	7.61721e-07	2.98248e-05	1.08933e-05	NA	5.95875e-05	1.95117e-05	6.80778e-07	0.000101097	2.65737e-06	NA	7.84615e-06	6.88168e-06	6.685e-06	1.19527e-05	7.79176e-07	4.39863e-06	NA	1.16904e-05	3.1309e-06	1.5952e-06	4.11567e-05	1.91357e-05	1.65653e-05	2.4468e-06	1.16405e-05	1.96361e-06	NA	1.50587e-06	9.39142e-05	9.17483e-06	1.30154e-05	3.97777e-06	4.67792e-05	0.000178686	6.51176e-05	7.59487e-07	4.14326e-06	1.86578e-06	3.31001e-07	1.61454e-05	4.46551e-06	6.17832e-06
Yy2	NA	NA	NA	NA	NA	NA	NA	NA	NA	NA	NA	NA	NA	NA	NA	NA	NA	NA	NA	NA	NA	NA	NA	NA	NA	NA	NA	NA	NA	NA	NA	NA	NA	NA	NA	NA	NA	NA	NA	NA	NA	NA	NA	NA	NA	NA	NA	NA	NA
Zbed4	NA	3.52885e-07	NA	2.18635e-08	NA	NA	NA	NA	NA	NA	NA	NA	NA	NA	NA	NA	NA	NA	NA	NA	NA	NA	NA	NA	NA	NA	NA	NA	NA	NA	NA	NA	NA	NA	NA	2.03697e-05	NA	NA	3.07758e-08	NA	NA	NA	NA	NA	NA	NA	NA	NA	NA
Zbtb1	NA	NA	NA	NA	NA	NA	NA	NA	NA	NA	NA	NA	NA	NA	NA	NA	NA	NA	NA	NA	NA	NA	NA	NA	NA	NA	NA	NA	NA	NA	NA	NA	NA	NA	NA	9.88389e-07	NA	NA	NA	NA	NA	NA	NA	NA	NA	NA	NA	NA	NA
Zbtb11	NA	NA	NA	NA	NA	NA	NA	NA	NA	NA	NA	NA	NA	NA	NA	NA	NA	NA	NA	NA	NA	NA	NA	NA	NA	NA	NA	NA	NA	NA	NA	NA	NA	NA	NA	NA	NA	NA	8.91032e-07	4.24894e-08	NA	NA	NA	NA	NA	NA	NA	NA	NA
Zbtb16	NA	NA	NA	NA	NA	NA	NA	NA	NA	NA	NA	NA	NA	NA	NA	NA	NA	5.3279e-08	NA	NA	3.24065e-08	NA	NA	NA	NA	NA	NA	NA	NA	NA	NA	NA	NA	NA	NA	NA	NA	NA	NA	NA	NA	NA	NA	1.53577e-08	NA	NA	NA	2.34989e-07	NA
Zbtb17	NA	NA	NA	NA	NA	NA	NA	NA	NA	NA	NA	NA	NA	NA	NA	NA	NA	NA	NA	NA	NA	NA	NA	NA	NA	NA	NA	NA	NA	NA	NA	NA	NA	NA	NA	8.70543e-06	NA	NA	NA	NA	NA	NA	NA	NA	NA	NA	NA	NA	NA
Zbtb2	NA	5.61586e-06	NA	NA	NA	NA	NA	NA	NA	NA	NA	NA	NA	NA	1.97191e-06	NA	NA	NA	NA	NA	NA	NA	NA	NA	NA	NA	NA	NA	NA	NA	NA	2.57405e-07	NA	NA	NA	1.80009e-06	NA	NA	NA	NA	NA	NA	NA	NA	NA	NA	NA	NA	NA
Zbtb20	NA	6.62286e-07	1.69901e-05	NA	NA	NA	1.67571e-06	NA	1.92711e-05	6.72877e-07	5.78603e-07	1.61824e-05	5.77523e-05	5.5617e-06	8.42065e-06	6.12455e-07	2.32436e-07	8.32723e-06	8.77175e-06	3.53963e-05	5.91809e-05	2.75047e-06	4.74764e-07	1.05648e-07	NA	NA	6.57722e-08	2.02593e-06	NA	3.85863e-06	5.6982e-06	3.5313e-05	1.32086e-05	2.46932e-07	7.54889e-07	4.53079e-05	NA	NA	NA	3.36257e-06	1.57291e-05	8.40898e-06	1.1011e-05	5.30907e-06	3.94494e-06	2.2369e-06	3.26865e-06	6.98361e-05	1.28598e-05
Zbtb24	NA	NA	NA	NA	NA	NA	NA	NA	NA	NA	NA	NA	NA	NA	NA	NA	NA	NA	NA	NA	NA	NA	NA	NA	NA	NA	NA	NA	NA	NA	NA	NA	NA	NA	NA	NA	NA	NA	NA	NA	NA	NA	NA	NA	NA	NA	NA	NA	NA
Zbtb26	NA	NA	NA	NA	NA	NA	NA	NA	NA	NA	NA	NA	NA	NA	NA	NA	NA	NA	NA	NA	NA	NA	1.01162e-07	NA	NA	NA	NA	NA	NA	NA	NA	NA	NA	NA	NA	9.79528e-08	NA	NA	NA	NA	NA	NA	NA	NA	NA	NA	NA	NA	NA
Zbtb34	NA	5.26482e-06	9.85911e-07	NA	NA	NA	NA	NA	4.03194e-06	NA	NA	NA	NA	NA	NA	NA	NA	NA	NA	NA	NA	NA	NA	NA	NA	NA	NA	NA	NA	NA	NA	NA	NA	NA	NA	7.58034e-05	NA	2.30189e-06	NA	NA	NA	NA	NA	NA	NA	NA	NA	NA	NA
Zbtb37	NA	3.57057e-06	NA	NA	NA	NA	NA	NA	NA	NA	NA	NA	NA	NA	NA	NA	NA	NA	NA	NA	NA	NA	NA	NA	NA	NA	NA	NA	NA	NA	NA	NA	NA	NA	NA	6.53811e-06	NA	NA	NA	NA	NA	NA	NA	NA	NA	NA	NA	NA	NA
Zbtb38	NA	NA	NA	NA	NA	NA	NA	NA	NA	NA	NA	NA	NA	NA	NA	NA	NA	NA	NA	NA	NA	NA	NA	NA	NA	NA	NA	NA	NA	NA	NA	NA	NA	NA	NA	NA	NA	NA	NA	NA	NA	NA	NA	NA	NA	NA	NA	NA	NA
Zbtb40	NA	NA	NA	NA	NA	NA	NA	NA	NA	NA	NA	NA	NA	NA	NA	NA	NA	NA	NA	NA	NA	NA	NA	NA	6.59773e-09	NA	NA	NA	NA	NA	NA	NA	NA	NA	NA	1.0753e-06	NA	NA	2.76316e-09	NA	NA	NA	NA	NA	NA	NA	NA	NA	NA
Zbtb41	NA	NA	NA	NA	NA	NA	NA	NA	NA	NA	NA	NA	NA	NA	NA	NA	NA	NA	NA	NA	NA	NA	NA	NA	NA	NA	2.36276e-08	NA	NA	NA	NA	NA	NA	NA	NA	NA	NA	NA	NA	NA	NA	NA	NA	NA	NA	NA	NA	NA	NA
Zbtb43	NA	2.61787e-07	NA	NA	NA	NA	NA	NA	NA	NA	NA	NA	NA	NA	NA	NA	NA	NA	NA	NA	NA	NA	NA	NA	NA	NA	NA	NA	NA	NA	NA	NA	NA	NA	NA	3.49666e-06	NA	NA	NA	NA	NA	NA	NA	NA	NA	NA	NA	NA	NA
Zbtb44	NA	NA	NA	NA	NA	NA	NA	NA	NA	NA	NA	NA	NA	NA	NA	NA	NA	NA	NA	NA	1.84371e-08	NA	NA	NA	NA	NA	NA	NA	NA	NA	NA	NA	NA	NA	NA	6.56785e-06	NA	NA	NA	NA	NA	NA	NA	NA	NA	NA	NA	NA	NA
Zbtb45	NA	9.09397e-07	1.23182e-06	NA	NA	1.42256e-08	8.19395e-08	NA	NA	NA	NA	NA	NA	NA	NA	NA	NA	9.66369e-07	NA	3.80596e-06	5.61276e-06	NA	NA	NA	9.28132e-08	NA	NA	NA	NA	NA	NA	NA	NA	NA	NA	3.84796e-05	NA	NA	NA	NA	2.4164e-06	NA	NA	NA	NA	NA	NA	NA	NA
Zbtb48	NA	NA	NA	NA	NA	NA	NA	NA	NA	NA	NA	NA	NA	NA	NA	NA	NA	NA	NA	NA	NA	NA	NA	NA	NA	NA	NA	NA	NA	NA	NA	NA	NA	NA	NA	2.94288e-06	NA	NA	NA	NA	NA	NA	NA	NA	NA	NA	NA	NA	NA
Zbtb7a	NA	NA	NA	NA	NA	NA	NA	NA	NA	NA	NA	NA	NA	NA	NA	NA	NA	NA	NA	NA	5.22277e-08	NA	1.86937e-07	NA	3.42685e-07	NA	2.08592e-07	NA	NA	NA	NA	1.22465e-07	NA	NA	NA	9.89875e-06	NA	NA	NA	NA	NA	NA	NA	NA	NA	1.36947e-07	NA	3.08135e-07	NA
Zbtb7b	NA	NA	NA	NA	NA	NA	NA	8.14816e-08	NA	NA	NA	NA	NA	NA	NA	NA	NA	5.06693e-07	NA	1.02585e-07	1.84492e-07	NA	2.7166e-07	NA	3.19182e-06	1.92052e-06	8.13562e-06	NA	NA	NA	NA	7.17893e-07	NA	NA	NA	4.99084e-05	NA	4.49546e-06	NA	NA	NA	NA	NA	NA	NA	NA	NA	8.96551e-07	NA
Zbtb9	NA	NA	NA	NA	NA	NA	NA	NA	NA	NA	NA	NA	NA	NA	NA	NA	NA	NA	NA	NA	NA	NA	NA	NA	NA	NA	NA	NA	NA	NA	NA	NA	NA	NA	NA	6.22744e-06	NA	NA	NA	NA	NA	NA	NA	NA	NA	NA	NA	NA	NA
Zdhhc13	NA	NA	NA	NA	NA	NA	NA	NA	NA	NA	NA	NA	NA	NA	NA	NA	NA	NA	NA	NA	NA	NA	NA	NA	NA	NA	NA	2.27706e-07	NA	1.26482e-07	NA	NA	NA	NA	NA	NA	NA	NA	NA	NA	NA	NA	NA	NA	NA	NA	NA	NA	NA
Zdhhc6	NA	NA	NA	NA	NA	NA	NA	NA	NA	NA	NA	NA	NA	NA	NA	NA	NA	NA	2.45395e-07	NA	NA	NA	NA	NA	NA	NA	NA	NA	NA	NA	NA	NA	NA	NA	NA	NA	NA	NA	NA	NA	NA	NA	NA	NA	NA	NA	NA	NA	NA
Zeb1	NA	NA	2.83528e-07	NA	NA	NA	NA	NA	6.56216e-08	NA	NA	NA	NA	NA	NA	NA	NA	NA	NA	NA	NA	NA	NA	NA	NA	NA	NA	NA	NA	NA	NA	NA	NA	NA	NA	3.62827e-05	NA	NA	NA	NA	NA	NA	NA	NA	NA	NA	NA	4.75481e-08	NA
Zeb2	NA	NA	6.81508e-06	1.8532e-07	8.54471e-08	NA	1.09149e-07	NA	6.0429e-06	1.96299e-07	NA	NA	NA	NA	5.18664e-07	1.11044e-07	NA	6.46565e-07	NA	NA	NA	9.58407e-08	5.56173e-07	2.96852e-09	3.71648e-09	NA	3.49043e-07	7.91457e-07	NA	3.62893e-08	3.386e-07	1.04719e-05	1.94851e-06	3.48722e-08	1.32866e-07	3.90949e-06	NA	NA	NA	NA	NA	1.46969e-07	1.82196e-06	NA	1.07135e-07	NA	3.10205e-07	NA	NA
Zfat	NA	NA	NA	NA	NA	NA	NA	NA	NA	NA	NA	NA	NA	NA	NA	NA	NA	NA	NA	NA	NA	NA	NA	NA	NA	NA	NA	NA	NA	NA	NA	NA	NA	NA	NA	2.02277e-08	NA	NA	NA	NA	NA	NA	NA	NA	NA	NA	NA	NA	NA
Zfhx3	7.66347e-07	2.70063e-07	3.00308e-05	1.27085e-06	NA	3.8996e-08	5.12528e-08	2.58609e-07	3.637e-06	1.62777e-06	1.63986e-06	2.69383e-05	6.03102e-06	2.24404e-06	3.09291e-06	1.2081e-07	9.54834e-09	6.73226e-07	1.84097e-07	3.00319e-07	4.01084e-07	4.68723e-07	1.18477e-06	NA	3.31564e-08	1.40799e-08	8.4037e-07	4.24993e-05	1.83003e-06	4.22999e-06	3.63038e-07	2.72042e-07	8.42782e-07	9.79391e-08	NA	1.07583e-07	NA	NA	3.7678e-10	3.5391e-06	8.61252e-06	3.63204e-06	3.93542e-06	2.29599e-06	5.01314e-06	4.22658e-07	1.56911e-06	6.10563e-06	3.52246e-07
Zfhx4	3.06324e-07	5.65189e-08	6.79051e-06	5.59422e-07	NA	NA	NA	NA	NA	NA	NA	1.14453e-05	2.36068e-06	4.08145e-07	1.57516e-06	NA	NA	NA	NA	NA	NA	NA	NA	NA	NA	NA	NA	NA	NA	NA	NA	NA	NA	NA	3.56918e-08	NA	NA	NA	NA	NA	NA	NA	NA	NA	NA	NA	NA	4.72201e-06	2.45009e-07
Zfp1	NA	NA	NA	NA	NA	NA	NA	NA	NA	NA	NA	NA	NA	NA	NA	NA	NA	NA	NA	NA	NA	NA	NA	NA	NA	NA	NA	NA	NA	NA	NA	NA	NA	NA	NA	1.84708e-07	NA	NA	NA	NA	NA	NA	NA	NA	NA	NA	NA	NA	NA
Zfp110	NA	NA	NA	NA	NA	4.49304e-10	NA	NA	NA	NA	NA	NA	NA	NA	NA	NA	NA	NA	NA	NA	NA	NA	NA	NA	NA	NA	NA	NA	NA	NA	NA	NA	NA	NA	NA	NA	NA	NA	NA	NA	NA	NA	NA	NA	NA	NA	NA	NA	NA
Zfp111	NA	NA	NA	NA	NA	NA	NA	NA	NA	NA	NA	NA	NA	NA	NA	NA	NA	NA	NA	NA	NA	NA	NA	NA	NA	NA	NA	NA	NA	NA	NA	NA	NA	NA	NA	NA	NA	NA	NA	NA	NA	NA	NA	NA	NA	NA	NA	NA	NA
Zfp143	NA	NA	3.63402e-07	NA	NA	NA	NA	NA	NA	NA	NA	1.56051e-06	NA	NA	NA	NA	NA	NA	NA	NA	1.49079e-07	NA	NA	NA	9.52852e-07	NA	8.13475e-07	NA	NA	NA	NA	3.57316e-07	7.96328e-08	NA	NA	1.15536e-05	5.78331e-06	7.35404e-07	1.59982e-06	5.78878e-08	NA	NA	4.29103e-07	NA	NA	NA	NA	NA	NA
Zfp146	NA	NA	1.1153e-07	NA	NA	NA	NA	NA	NA	NA	NA	NA	NA	NA	NA	NA	NA	NA	NA	NA	NA	NA	NA	NA	NA	NA	NA	NA	NA	NA	NA	NA	NA	NA	NA	2.47645e-07	NA	NA	NA	NA	NA	NA	NA	NA	NA	NA	NA	NA	NA
Zfp148	3.32358e-08	9.46329e-08	3.40812e-06	NA	NA	NA	4.75572e-07	5.01777e-07	5.46393e-06	1.62437e-06	2.82865e-07	NA	NA	NA	6.29424e-06	NA	9.39255e-08	2.589e-06	1.13682e-08	5.63497e-09	4.25563e-07	1.00966e-07	1.44957e-06	NA	3.77861e-06	4.66568e-06	2.68467e-05	NA	NA	NA	7.7727e-07	1.47689e-06	NA	NA	1.47462e-06	0.000144374	2.38125e-07	1.44725e-05	1.00021e-06	NA	NA	4.90498e-07	NA	3.62609e-07	NA	1.49734e-07	3.30491e-06	3.4979e-07	3.21005e-07
Zfp157	NA	NA	NA	NA	NA	NA	NA	NA	NA	NA	NA	NA	NA	NA	NA	NA	NA	NA	NA	NA	NA	NA	NA	NA	NA	3.53432e-07	NA	NA	NA	NA	NA	NA	NA	NA	NA	NA	NA	NA	NA	NA	NA	NA	NA	NA	NA	NA	NA	NA	NA
Zfp161	NA	NA	1.95102e-07	NA	NA	NA	NA	NA	NA	NA	NA	NA	NA	NA	NA	NA	NA	NA	NA	NA	NA	NA	6.55346e-08	NA	NA	NA	NA	NA	NA	NA	NA	NA	NA	NA	NA	1.6466e-05	NA	1.81608e-08	NA	NA	NA	NA	NA	NA	NA	NA	NA	NA	NA
Zfp169	NA	NA	NA	NA	NA	NA	NA	NA	NA	NA	NA	NA	NA	NA	NA	NA	NA	NA	NA	NA	NA	NA	NA	NA	NA	NA	NA	NA	8.67576e-07	NA	NA	NA	NA	NA	NA	NA	NA	NA	NA	NA	NA	NA	NA	NA	NA	NA	NA	NA	NA
Zfp184	NA	NA	NA	NA	NA	NA	NA	NA	NA	NA	NA	NA	NA	NA	NA	NA	NA	NA	1.70631e-07	2.6435e-07	NA	NA	NA	NA	NA	NA	NA	NA	NA	NA	NA	NA	6.39027e-09	NA	NA	NA	NA	NA	NA	NA	NA	NA	NA	NA	NA	NA	NA	NA	NA
Zfp189	NA	NA	NA	NA	NA	NA	NA	NA	NA	NA	NA	NA	NA	NA	NA	NA	NA	NA	NA	NA	NA	NA	NA	NA	NA	NA	NA	NA	NA	NA	NA	NA	NA	NA	3.31756e-08	4.93088e-08	NA	NA	NA	NA	NA	NA	NA	NA	NA	NA	NA	NA	NA
Zfp191	NA	NA	5.07693e-07	NA	NA	NA	NA	NA	NA	NA	NA	NA	NA	NA	NA	NA	NA	NA	NA	NA	NA	NA	NA	NA	1.32449e-07	NA	NA	NA	NA	NA	NA	NA	1.78791e-08	NA	NA	3.83347e-07	3.9654e-07	NA	NA	NA	NA	NA	NA	NA	NA	NA	NA	NA	NA
Zfp2	NA	NA	NA	NA	NA	NA	NA	NA	NA	NA	NA	NA	NA	NA	NA	NA	NA	NA	NA	NA	NA	NA	NA	NA	NA	NA	NA	NA	4.90495e-07	NA	NA	NA	NA	NA	NA	NA	NA	NA	NA	NA	NA	NA	NA	NA	NA	NA	NA	NA	NA
Zfp207	3.54838e-07	2.98678e-07	4.64521e-06	NA	NA	2.95819e-08	1.09688e-07	NA	NA	NA	NA	6.5598e-06	9.28806e-07	3.28822e-07	NA	2.03144e-06	2.10213e-07	2.91087e-07	NA	NA	3.13647e-07	NA	1.72293e-06	NA	NA	NA	1.62677e-06	1.60832e-05	1.88328e-05	8.15756e-07	5.25627e-07	1.25835e-06	NA	NA	4.82268e-07	6.30206e-06	5.93715e-06	6.19101e-06	7.64065e-07	NA	1.0871e-06	9.91326e-07	2.30329e-06	5.87782e-07	NA	1.57476e-07	4.06268e-06	1.75128e-06	2.01513e-07
Zfp212	NA	NA	NA	NA	NA	NA	NA	NA	NA	NA	NA	NA	NA	NA	NA	2.42747e-05	NA	NA	NA	NA	NA	NA	NA	NA	NA	NA	NA	NA	NA	NA	NA	NA	NA	NA	NA	NA	NA	NA	NA	NA	NA	NA	NA	NA	NA	NA	NA	NA	NA
Zfp217	NA	NA	NA	NA	NA	NA	NA	NA	NA	NA	NA	NA	NA	NA	NA	NA	NA	NA	NA	NA	NA	NA	NA	NA	NA	NA	NA	NA	NA	NA	NA	NA	NA	NA	NA	2.98784e-06	NA	NA	NA	NA	NA	NA	NA	NA	NA	NA	NA	NA	NA
Zfp219	4.54874e-09	7.69563e-08	8.1411e-07	NA	NA	NA	NA	NA	NA	3.4061e-08	NA	NA	NA	NA	NA	NA	NA	1.50979e-08	NA	NA	NA	NA	NA	NA	NA	NA	NA	5.46288e-07	NA	NA	NA	4.92741e-08	NA	NA	2.17376e-08	4.22948e-05	NA	1.50246e-06	3.07081e-07	NA	NA	NA	NA	2.0405e-08	NA	NA	NA	NA	NA
Zfp236	NA	NA	NA	NA	NA	NA	NA	NA	NA	NA	NA	NA	NA	NA	NA	NA	NA	NA	NA	NA	NA	NA	NA	NA	NA	NA	NA	NA	NA	NA	NA	NA	NA	NA	NA	8.23267e-08	NA	NA	NA	NA	NA	NA	NA	NA	NA	NA	NA	NA	NA
Zfp260	NA	NA	NA	NA	NA	NA	NA	NA	NA	NA	NA	NA	NA	NA	NA	NA	NA	NA	NA	NA	NA	NA	NA	NA	4.13919e-08	NA	4.80644e-08	NA	NA	NA	NA	NA	NA	NA	NA	NA	NA	NA	NA	NA	NA	NA	NA	NA	NA	NA	NA	NA	NA
Zfp266	NA	1.22441e-06	8.6471e-07	NA	NA	NA	NA	NA	NA	NA	NA	NA	NA	NA	NA	NA	NA	NA	3.07731e-08	NA	NA	NA	NA	NA	1.01739e-08	NA	NA	NA	NA	NA	NA	3.28057e-07	3.33666e-07	NA	NA	4.32867e-06	NA	NA	NA	1.2914e-07	2.34567e-07	4.86635e-07	NA	1.14144e-07	NA	NA	NA	NA	NA
Zfp273	NA	NA	NA	NA	NA	NA	NA	NA	NA	NA	NA	NA	NA	NA	NA	NA	NA	NA	NA	NA	NA	NA	NA	NA	NA	NA	NA	NA	NA	NA	NA	NA	NA	NA	NA	NA	NA	NA	NA	NA	NA	NA	NA	NA	NA	NA	NA	NA	NA
Zfp276	NA	1.05197e-08	2.48697e-08	NA	NA	NA	NA	NA	NA	NA	NA	NA	NA	NA	NA	NA	NA	NA	NA	NA	NA	NA	NA	NA	NA	NA	NA	NA	NA	NA	NA	NA	NA	NA	4.0824e-08	NA	NA	NA	NA	NA	NA	NA	NA	NA	NA	NA	NA	NA	NA
Zfp277	NA	NA	NA	NA	NA	NA	NA	NA	NA	NA	NA	NA	NA	NA	NA	NA	NA	NA	NA	NA	NA	NA	NA	NA	NA	NA	NA	NA	NA	NA	NA	NA	NA	NA	NA	NA	NA	NA	NA	NA	NA	NA	NA	NA	NA	NA	NA	NA	NA
Zfp280b	NA	NA	NA	NA	NA	NA	NA	NA	NA	NA	NA	NA	NA	NA	NA	NA	NA	NA	NA	NA	NA	NA	NA	NA	NA	NA	NA	NA	NA	NA	NA	NA	NA	NA	NA	NA	NA	NA	NA	NA	NA	NA	NA	NA	NA	NA	NA	NA	NA
Zfp280c	NA	NA	3.89037e-07	NA	NA	NA	NA	NA	NA	5.25091e-07	7.48336e-08	NA	5.40831e-08	NA	NA	NA	NA	NA	NA	NA	7.32813e-08	6.26014e-08	NA	2.41015e-08	NA	NA	NA	NA	NA	NA	3.52157e-07	7.65431e-07	1.51431e-07	4.62635e-08	1.65195e-07	4.18395e-08	NA	NA	1.24485e-07	NA	NA	NA	NA	NA	NA	NA	6.56256e-07	NA	NA
Zfp280d	NA	NA	NA	NA	NA	NA	NA	NA	NA	NA	NA	NA	NA	NA	NA	NA	NA	NA	NA	NA	NA	NA	NA	NA	NA	NA	NA	NA	NA	NA	NA	NA	NA	NA	NA	1.53446e-07	NA	NA	NA	NA	NA	NA	NA	NA	NA	NA	NA	NA	NA
Zfp281	2.62555e-08	NA	4.73447e-07	NA	NA	NA	NA	NA	1.82311e-07	NA	NA	1.72073e-07	NA	1.70401e-08	NA	NA	NA	NA	1.72933e-07	1.99079e-07	1.31492e-06	NA	NA	NA	2.16607e-07	NA	NA	NA	NA	1.33913e-07	NA	NA	NA	NA	NA	6.05123e-07	NA	NA	3.60481e-08	2.97498e-06	1.8903e-06	1.35096e-06	NA	NA	NA	NA	NA	NA	NA
Zfp287	NA	NA	NA	NA	NA	NA	NA	NA	NA	NA	NA	NA	NA	NA	NA	NA	NA	NA	NA	NA	NA	NA	NA	NA	NA	NA	8.01614e-08	NA	NA	NA	NA	NA	NA	NA	NA	NA	NA	NA	NA	NA	NA	NA	NA	NA	NA	NA	NA	NA	NA
Zfp292	NA	NA	4.11889e-08	2.18557e-07	NA	NA	1.28814e-07	NA	NA	NA	1.08236e-07	NA	NA	1.63407e-08	7.89192e-08	NA	1.64649e-08	NA	NA	NA	5.97496e-09	NA	1.96414e-08	NA	1.46972e-06	NA	2.40322e-08	NA	NA	3.87558e-07	NA	NA	NA	NA	NA	3.71311e-06	NA	3.18593e-07	NA	4.02316e-08	3.0406e-07	1.47036e-07	NA	NA	NA	NA	6.09978e-08	NA	NA
Zfp3	NA	NA	NA	NA	NA	NA	NA	NA	NA	NA	NA	NA	NA	NA	NA	NA	NA	NA	NA	NA	NA	NA	NA	NA	NA	NA	NA	NA	NA	NA	NA	NA	NA	NA	NA	1.06274e-07	NA	NA	NA	NA	NA	NA	NA	NA	NA	NA	NA	NA	NA
Zfp317	NA	NA	NA	NA	NA	NA	NA	NA	NA	NA	NA	NA	NA	NA	NA	NA	NA	NA	NA	NA	NA	NA	NA	NA	NA	NA	NA	NA	NA	NA	NA	NA	NA	NA	NA	NA	NA	NA	NA	NA	NA	NA	NA	NA	NA	NA	NA	NA	NA
Zfp319	NA	NA	NA	NA	NA	NA	NA	NA	NA	NA	NA	NA	NA	NA	NA	NA	NA	NA	NA	NA	NA	NA	NA	NA	NA	NA	NA	NA	NA	NA	NA	NA	NA	NA	NA	NA	NA	NA	NA	NA	NA	NA	NA	NA	NA	NA	NA	NA	NA
Zfp329	NA	NA	NA	NA	NA	NA	NA	NA	NA	NA	NA	NA	NA	NA	NA	NA	NA	NA	NA	NA	NA	NA	NA	NA	NA	NA	NA	NA	NA	NA	NA	NA	NA	NA	NA	NA	NA	NA	NA	NA	NA	NA	NA	NA	NA	NA	NA	NA	NA
Zfp335	NA	NA	NA	NA	NA	NA	NA	NA	NA	NA	NA	NA	NA	NA	NA	NA	NA	NA	NA	NA	NA	NA	NA	NA	NA	NA	NA	NA	NA	NA	NA	NA	NA	NA	NA	NA	NA	NA	NA	NA	NA	NA	NA	NA	NA	NA	NA	NA	NA
Zfp354a	NA	NA	NA	NA	NA	NA	NA	NA	NA	NA	NA	NA	NA	NA	NA	NA	NA	NA	NA	NA	NA	NA	NA	NA	NA	NA	NA	NA	NA	NA	NA	NA	NA	NA	NA	NA	NA	NA	NA	NA	NA	NA	NA	NA	NA	NA	NA	NA	NA
Zfp354c	NA	4.11775e-07	NA	NA	NA	NA	NA	NA	NA	NA	NA	NA	NA	NA	NA	NA	NA	NA	NA	NA	NA	NA	NA	NA	NA	NA	NA	NA	NA	NA	NA	NA	NA	NA	NA	NA	NA	NA	NA	NA	NA	NA	NA	NA	NA	NA	NA	NA	NA
Zfp358	NA	1.35711e-06	NA	NA	NA	NA	NA	NA	NA	NA	NA	NA	NA	NA	NA	NA	NA	NA	NA	NA	NA	NA	4.01636e-08	NA	NA	NA	NA	NA	NA	NA	NA	NA	NA	NA	NA	NA	NA	NA	NA	NA	NA	NA	NA	NA	NA	NA	NA	NA	NA
Zfp362	1.33812e-08	1.42382e-06	2.94374e-06	NA	NA	NA	NA	NA	3.13316e-06	NA	NA	NA	NA	NA	NA	NA	2.47795e-07	NA	NA	NA	NA	NA	8.05593e-07	2.41018e-07	9.7871e-07	NA	1.27776e-07	NA	NA	NA	NA	NA	NA	NA	NA	2.25451e-06	NA	2.42462e-07	1.79069e-06	NA	NA	NA	7.75869e-07	NA	NA	3.38606e-07	6.23745e-07	NA	NA
Zfp37	NA	3.04101e-07	1.29404e-06	NA	NA	NA	NA	4.57946e-08	NA	1.47907e-06	NA	NA	6.10321e-07	1.58738e-07	NA	NA	1.32769e-08	NA	NA	NA	NA	5.82006e-08	6.05482e-07	2.52149e-07	2.29024e-07	NA	2.36482e-08	NA	NA	NA	1.40313e-07	2.21595e-06	4.22898e-07	5.98437e-08	4.73339e-06	NA	NA	NA	NA	NA	NA	NA	NA	NA	NA	NA	7.75234e-07	NA	NA
Zfp384	NA	1.74897e-06	8.35369e-07	NA	NA	NA	NA	NA	NA	NA	6.945e-08	NA	1.24552e-06	1.32673e-07	NA	7.69977e-08	NA	2.59394e-08	1.66079e-08	2.91494e-07	2.26148e-07	NA	1.41235e-06	9.95057e-08	NA	NA	1.25535e-06	4.49299e-08	NA	NA	NA	1.73694e-06	NA	NA	3.60597e-08	2.52013e-06	1.501e-07	NA	1.42578e-06	NA	NA	NA	NA	1.70087e-07	NA	NA	3.72719e-07	1.89198e-07	NA
Zfp386	NA	NA	NA	NA	NA	NA	NA	NA	5.14287e-05	NA	NA	NA	NA	NA	NA	NA	NA	NA	NA	NA	NA	NA	NA	NA	NA	NA	NA	NA	NA	NA	NA	NA	NA	NA	NA	NA	NA	NA	NA	NA	NA	NA	NA	NA	NA	NA	NA	NA	NA
Zfp395	NA	NA	NA	NA	NA	NA	NA	NA	NA	NA	NA	NA	NA	NA	NA	NA	NA	NA	NA	NA	NA	NA	NA	NA	NA	NA	NA	NA	NA	NA	NA	NA	NA	NA	NA	4.48926e-06	NA	NA	NA	NA	NA	NA	NA	NA	NA	NA	NA	NA	NA
Zfp397	NA	NA	NA	NA	NA	NA	NA	NA	NA	NA	NA	NA	NA	NA	NA	NA	NA	NA	NA	NA	NA	NA	NA	NA	NA	NA	NA	NA	NA	NA	NA	NA	NA	NA	NA	NA	NA	NA	NA	NA	NA	NA	NA	NA	NA	NA	NA	NA	NA
Zfp41	NA	NA	NA	NA	NA	NA	NA	NA	NA	NA	NA	NA	NA	NA	NA	NA	NA	NA	NA	NA	NA	NA	6.6183e-08	NA	NA	NA	NA	NA	NA	NA	NA	NA	NA	NA	NA	NA	NA	NA	NA	NA	NA	NA	NA	NA	NA	NA	NA	NA	NA
Zfp414	NA	4.98899e-07	1.19965e-07	NA	NA	NA	NA	NA	NA	NA	NA	NA	NA	NA	NA	NA	NA	NA	NA	NA	NA	NA	NA	NA	NA	NA	NA	NA	NA	NA	NA	NA	NA	NA	NA	NA	NA	NA	NA	NA	NA	NA	NA	NA	NA	NA	NA	NA	NA
Zfp418	NA	NA	NA	NA	NA	NA	NA	NA	NA	NA	NA	NA	NA	NA	NA	NA	NA	NA	NA	NA	NA	NA	NA	NA	NA	NA	NA	NA	NA	NA	NA	NA	NA	NA	NA	1.16453e-06	NA	NA	NA	NA	NA	NA	NA	NA	NA	NA	NA	NA	NA
Zfp42	NA	NA	NA	NA	NA	NA	NA	NA	NA	NA	NA	NA	NA	NA	NA	NA	NA	NA	NA	NA	NA	NA	NA	1.11932e-06	NA	NA	NA	NA	NA	NA	NA	NA	NA	NA	NA	NA	NA	NA	NA	NA	NA	NA	NA	NA	NA	NA	NA	NA	NA
Zfp422	NA	NA	2.65472e-06	NA	NA	4.34924e-07	NA	NA	NA	NA	NA	NA	6.38259e-07	NA	NA	3.67973e-07	1.26147e-07	7.69961e-08	1.77498e-07	5.51201e-07	2.57531e-06	1.91837e-06	4.93815e-06	2.03804e-05	NA	NA	2.65283e-06	NA	NA	NA	2.15794e-07	2.60623e-07	1.68499e-06	3.17022e-08	2.09129e-06	3.05545e-06	1.93872e-05	NA	0.000150866	NA	NA	NA	NA	NA	1.56542e-07	8.96965e-07	1.49462e-05	4.7943e-07	6.94477e-07
Zfp426	NA	NA	NA	NA	NA	NA	NA	NA	NA	NA	NA	NA	NA	NA	NA	NA	NA	NA	NA	NA	NA	NA	NA	3.47785e-08	NA	NA	NA	NA	NA	NA	NA	NA	NA	NA	NA	NA	NA	NA	NA	NA	NA	NA	NA	NA	NA	NA	NA	NA	NA
Zfp438	NA	NA	NA	NA	NA	NA	NA	NA	NA	NA	NA	NA	NA	NA	NA	NA	NA	NA	NA	NA	NA	NA	NA	NA	NA	NA	NA	NA	NA	NA	NA	NA	NA	NA	NA	NA	NA	NA	NA	NA	NA	NA	NA	NA	NA	NA	NA	NA	NA
Zfp444	NA	NA	2.00112e-07	NA	NA	NA	NA	NA	NA	NA	NA	NA	5.44941e-07	NA	NA	NA	NA	NA	NA	NA	NA	NA	NA	NA	NA	NA	NA	NA	NA	NA	NA	NA	NA	NA	NA	NA	NA	NA	NA	NA	NA	NA	NA	NA	NA	NA	NA	NA	NA
Zfp445	NA	NA	NA	NA	NA	NA	NA	NA	NA	NA	NA	NA	NA	NA	NA	NA	NA	NA	NA	NA	NA	NA	NA	NA	NA	NA	NA	NA	NA	NA	NA	NA	NA	NA	NA	NA	NA	NA	NA	NA	NA	NA	NA	NA	NA	NA	NA	NA	NA
Zfp446	NA	NA	NA	NA	NA	NA	NA	NA	NA	NA	NA	NA	1.20017e-06	NA	NA	NA	NA	NA	NA	NA	NA	NA	NA	NA	NA	NA	NA	NA	NA	NA	NA	NA	NA	NA	NA	NA	NA	NA	NA	NA	NA	NA	NA	NA	NA	NA	NA	NA	NA
Zfp451	NA	NA	NA	NA	NA	NA	NA	NA	NA	NA	NA	NA	NA	NA	NA	NA	NA	NA	NA	NA	NA	NA	NA	NA	NA	NA	NA	2.16047e-07	5.02513e-08	3.88312e-07	NA	NA	NA	NA	NA	NA	NA	NA	6.07042e-08	NA	NA	NA	NA	NA	NA	NA	NA	NA	NA
Zfp462	NA	2.1365e-06	5.62875e-05	1.57336e-08	NA	NA	NA	NA	2.03048e-07	2.19708e-07	2.01036e-07	1.22413e-07	NA	1.12044e-07	NA	NA	NA	NA	NA	NA	NA	NA	NA	NA	NA	NA	NA	4.43394e-06	NA	2.43107e-07	NA	2.03921e-08	NA	NA	NA	0	NA	NA	NA	NA	NA	NA	NA	NA	NA	NA	NA	NA	NA
Zfp507	NA	NA	NA	NA	NA	NA	NA	NA	NA	NA	NA	7.45093e-06	NA	NA	NA	NA	NA	NA	NA	NA	NA	NA	NA	NA	NA	NA	NA	NA	NA	NA	NA	NA	NA	NA	NA	NA	NA	NA	NA	NA	NA	NA	NA	NA	NA	NA	NA	NA	NA
Zfp51	NA	NA	NA	NA	NA	NA	NA	NA	NA	NA	NA	NA	NA	NA	NA	NA	NA	NA	NA	NA	4.45964e-07	NA	NA	NA	NA	NA	NA	NA	NA	NA	NA	NA	NA	NA	NA	NA	NA	NA	NA	NA	NA	NA	NA	NA	NA	NA	NA	NA	NA
Zfp512	5.31515e-07	2.77099e-05	4.04605e-05	NA	NA	NA	NA	NA	5.31268e-05	9.87221e-07	1.28057e-06	NA	6.56141e-06	2.99759e-06	3.7909e-07	NA	2.21336e-07	NA	NA	1.78904e-06	3.67988e-06	5.516e-07	NA	8.5962e-07	1.44982e-06	3.40065e-07	1.22693e-07	NA	NA	NA	1.34862e-06	7.22019e-06	2.8392e-06	2.71591e-07	5.1356e-06	NA	NA	NA	4.44806e-06	3.5259e-07	NA	NA	NA	1.35739e-07	2.29236e-08	NA	1.90264e-05	NA	NA
Zfp516	NA	NA	NA	NA	NA	NA	NA	NA	NA	NA	NA	NA	NA	NA	NA	NA	NA	NA	NA	NA	NA	NA	NA	NA	NA	NA	NA	NA	NA	NA	NA	NA	NA	NA	NA	4.35361e-07	NA	NA	NA	NA	NA	NA	NA	NA	NA	NA	NA	NA	NA
Zfp518a	NA	NA	NA	NA	NA	NA	NA	NA	NA	NA	NA	NA	NA	NA	NA	NA	NA	NA	NA	NA	NA	NA	NA	NA	NA	NA	NA	NA	NA	NA	NA	NA	NA	NA	NA	3.76871e-07	NA	NA	NA	NA	NA	NA	NA	NA	NA	NA	NA	NA	NA
Zfp518b	NA	NA	4.0708e-08	NA	NA	NA	NA	NA	NA	1.93143e-06	NA	NA	NA	NA	NA	NA	NA	NA	NA	NA	NA	NA	NA	NA	NA	6.50144e-07	NA	NA	NA	NA	NA	NA	NA	NA	NA	NA	NA	NA	NA	NA	NA	NA	NA	NA	NA	NA	NA	NA	NA
Zfp521	NA	NA	NA	NA	NA	NA	NA	NA	NA	NA	NA	NA	NA	NA	NA	NA	NA	NA	NA	NA	NA	NA	NA	NA	NA	NA	NA	NA	NA	NA	NA	NA	NA	NA	NA	NA	NA	NA	NA	NA	NA	NA	NA	NA	NA	NA	NA	NA	NA
Zfp523	NA	NA	NA	NA	NA	NA	NA	NA	NA	NA	NA	NA	NA	NA	NA	NA	NA	NA	NA	NA	NA	NA	NA	NA	NA	3.07051e-08	NA	NA	NA	NA	NA	NA	NA	NA	NA	NA	NA	NA	NA	NA	NA	NA	NA	NA	NA	NA	NA	NA	NA
Zfp524	NA	NA	NA	NA	NA	NA	NA	NA	NA	NA	NA	NA	NA	NA	NA	NA	NA	NA	NA	NA	NA	NA	NA	NA	NA	NA	NA	NA	NA	NA	NA	NA	NA	NA	NA	1.30299e-07	NA	NA	NA	NA	NA	NA	NA	NA	NA	NA	NA	NA	NA
Zfp536	1.31945e-06	1.33261e-07	5.26475e-07	NA	NA	NA	NA	9.16939e-08	NA	NA	NA	1.57587e-07	NA	NA	NA	NA	NA	NA	NA	6.30237e-07	6.32687e-07	NA	NA	NA	NA	NA	NA	NA	NA	NA	NA	1.86458e-07	NA	NA	NA	2.01833e-07	NA	NA	NA	NA	NA	NA	NA	NA	NA	NA	NA	NA	NA
Zfp541	NA	NA	NA	NA	NA	NA	NA	NA	NA	NA	NA	NA	NA	NA	NA	NA	NA	NA	NA	NA	NA	NA	NA	NA	NA	NA	NA	4.81383e-05	2.11266e-05	1.985e-05	NA	NA	NA	NA	NA	NA	NA	NA	NA	NA	NA	NA	NA	NA	NA	NA	NA	NA	NA
Zfp551	NA	NA	NA	NA	NA	NA	NA	NA	NA	NA	NA	NA	NA	NA	NA	NA	NA	NA	NA	NA	NA	NA	NA	NA	NA	NA	NA	NA	4.35018e-07	NA	NA	NA	NA	NA	NA	NA	NA	NA	NA	NA	NA	NA	NA	NA	NA	NA	NA	NA	NA
Zfp553	NA	NA	1.89571e-07	NA	NA	NA	NA	NA	NA	NA	NA	NA	NA	1.30976e-07	NA	NA	NA	NA	NA	NA	NA	NA	1.10652e-07	NA	8.08606e-08	2.00655e-08	1.07036e-07	NA	NA	NA	NA	NA	NA	NA	NA	NA	3.59784e-07	NA	7.46766e-07	NA	NA	NA	NA	NA	NA	NA	2.77312e-07	NA	NA
Zfp566	NA	NA	NA	NA	NA	NA	NA	NA	NA	NA	NA	NA	NA	NA	NA	NA	NA	NA	NA	NA	NA	NA	NA	NA	NA	NA	NA	NA	NA	NA	NA	NA	NA	NA	NA	NA	NA	NA	NA	NA	NA	NA	NA	NA	NA	NA	NA	NA	NA
Zfp574	NA	NA	NA	NA	NA	NA	NA	NA	NA	NA	NA	NA	NA	NA	NA	NA	NA	NA	NA	NA	NA	NA	NA	NA	NA	NA	NA	NA	NA	NA	NA	NA	NA	NA	NA	0	4.25188e-08	NA	1.25585e-07	NA	NA	NA	NA	NA	7.0094e-08	NA	NA	NA	NA
Zfp579	NA	1.57788e-07	NA	NA	NA	NA	NA	NA	NA	NA	NA	NA	NA	2.50531e-07	NA	NA	NA	NA	NA	NA	NA	NA	NA	NA	NA	NA	NA	NA	NA	NA	NA	NA	NA	NA	NA	NA	NA	NA	NA	NA	NA	NA	NA	NA	NA	NA	NA	NA	NA
Zfp580	NA	1.84201e-06	1.45571e-06	NA	NA	NA	NA	NA	NA	NA	NA	NA	NA	NA	NA	NA	NA	NA	NA	NA	NA	NA	NA	NA	NA	NA	NA	NA	NA	NA	NA	NA	NA	NA	NA	NA	NA	NA	NA	NA	NA	NA	NA	NA	NA	NA	NA	NA	NA
Zfp592	NA	NA	4.59004e-07	NA	NA	NA	NA	NA	5.18737e-07	2.3894e-08	NA	NA	NA	NA	NA	NA	NA	NA	NA	3.47529e-08	1.74073e-07	NA	NA	NA	NA	NA	NA	NA	NA	NA	NA	1.14845e-07	6.79273e-08	NA	NA	1.49316e-06	NA	NA	1.00063e-08	NA	NA	NA	3.87619e-08	NA	NA	NA	NA	NA	NA
Zfp593	NA	1.18942e-07	6.48546e-07	NA	NA	NA	1.80816e-07	2.3161e-07	4.20314e-07	NA	NA	NA	NA	NA	NA	NA	7.00017e-08	NA	5.79159e-09	NA	5.83117e-08	NA	NA	NA	NA	NA	NA	7.74894e-07	NA	8.32297e-08	NA	NA	2.80697e-07	NA	NA	2.33251e-07	NA	1.20085e-07	6.18958e-08	NA	NA	NA	NA	NA	NA	NA	NA	NA	NA
Zfp595	NA	NA	NA	NA	NA	NA	NA	NA	NA	NA	NA	NA	NA	NA	NA	NA	NA	NA	NA	NA	NA	NA	NA	NA	NA	NA	NA	NA	NA	NA	NA	NA	NA	3.57413e-09	NA	NA	NA	NA	NA	NA	NA	NA	NA	NA	NA	NA	NA	NA	NA
Zfp605	NA	NA	NA	NA	NA	NA	NA	NA	NA	NA	NA	NA	NA	NA	NA	NA	NA	NA	NA	NA	NA	NA	NA	NA	NA	NA	NA	NA	NA	NA	NA	NA	NA	NA	4.69843e-08	NA	NA	NA	NA	NA	NA	NA	NA	NA	NA	NA	NA	NA	NA
Zfp607	NA	NA	NA	NA	NA	NA	NA	NA	NA	NA	NA	NA	NA	NA	NA	NA	NA	NA	NA	NA	NA	NA	NA	NA	NA	NA	NA	4.24257e-06	NA	NA	NA	NA	NA	NA	NA	NA	NA	NA	NA	NA	NA	NA	NA	NA	NA	NA	NA	NA	NA
Zfp608	NA	NA	4.402e-06	NA	NA	NA	NA	NA	NA	1.49262e-08	4.74302e-08	3.73879e-06	2.2732e-06	1.21438e-07	9.64218e-08	NA	NA	NA	NA	NA	NA	NA	NA	NA	NA	NA	NA	3.08167e-05	7.47609e-07	6.0521e-07	NA	3.30077e-07	1.31759e-07	NA	NA	NA	NA	NA	NA	NA	NA	NA	NA	NA	NA	NA	NA	NA	NA
Zfp609	NA	1.5795e-07	3.80138e-06	2.7085e-07	NA	NA	NA	NA	1.23045e-06	NA	3.13848e-07	1.20747e-06	7.93312e-07	NA	NA	NA	NA	NA	NA	NA	NA	NA	NA	NA	NA	NA	NA	4.80522e-06	1.19767e-06	1.15982e-06	NA	NA	NA	NA	NA	1.09266e-06	NA	NA	NA	NA	NA	NA	NA	NA	NA	NA	NA	5.64846e-08	NA
Zfp612	NA	NA	NA	NA	NA	NA	NA	NA	NA	NA	NA	NA	NA	NA	NA	NA	NA	NA	NA	NA	NA	NA	NA	NA	1.07627e-08	NA	NA	NA	NA	NA	NA	NA	NA	NA	NA	NA	NA	NA	NA	NA	NA	NA	NA	NA	NA	NA	NA	NA	NA
Zfp616	NA	NA	NA	NA	NA	NA	NA	NA	NA	NA	NA	NA	NA	NA	1.48019e-07	NA	NA	NA	NA	NA	NA	NA	NA	NA	NA	NA	NA	NA	NA	NA	NA	NA	NA	NA	NA	NA	NA	NA	NA	NA	NA	NA	NA	NA	NA	NA	NA	NA	NA
Zfp617	NA	NA	NA	NA	NA	NA	NA	NA	NA	NA	NA	NA	NA	NA	NA	NA	NA	NA	NA	NA	NA	NA	NA	NA	NA	NA	NA	NA	NA	NA	NA	NA	NA	NA	NA	NA	NA	NA	NA	NA	NA	NA	NA	NA	NA	NA	NA	NA	NA
Zfp618	NA	NA	NA	NA	NA	NA	NA	NA	NA	NA	NA	NA	NA	NA	NA	NA	NA	NA	NA	NA	NA	NA	NA	NA	NA	NA	NA	NA	NA	NA	NA	NA	NA	NA	NA	NA	NA	NA	NA	NA	NA	NA	NA	NA	NA	NA	NA	NA	NA
Zfp623	NA	NA	NA	NA	NA	NA	NA	NA	NA	NA	NA	NA	NA	NA	NA	NA	NA	NA	NA	NA	NA	NA	NA	NA	6.95786e-09	NA	NA	NA	NA	NA	NA	NA	NA	NA	NA	NA	NA	NA	NA	NA	NA	NA	NA	NA	NA	NA	NA	NA	NA
Zfp628	NA	NA	5.38015e-08	1.10838e-06	NA	NA	NA	NA	NA	NA	NA	NA	NA	NA	NA	NA	NA	NA	NA	NA	NA	NA	NA	NA	NA	NA	NA	NA	2.85647e-07	NA	NA	NA	NA	NA	NA	1.43886e-07	NA	NA	NA	NA	NA	NA	NA	NA	NA	NA	NA	NA	NA
Zfp629	NA	NA	NA	NA	NA	NA	NA	NA	NA	NA	NA	NA	NA	NA	NA	NA	NA	NA	NA	NA	NA	NA	NA	NA	2.777e-07	NA	NA	NA	NA	NA	NA	NA	NA	NA	NA	4.39585e-07	NA	NA	NA	NA	NA	NA	NA	NA	NA	NA	NA	NA	NA
Zfp644	NA	9.67092e-07	1.62496e-05	2.87599e-07	NA	NA	8.48753e-08	6.1395e-08	5.86841e-07	7.80003e-07	2.07741e-07	5.44475e-07	NA	4.72679e-07	3.1125e-06	NA	NA	1.73897e-08	NA	NA	NA	6.3359e-08	1.45707e-07	NA	NA	NA	4.68456e-08	2.22936e-07	NA	1.73238e-07	NA	6.94983e-08	NA	NA	NA	4.90389e-05	1.39498e-06	1.52907e-06	2.32736e-07	NA	NA	NA	NA	NA	NA	NA	NA	NA	NA
Zfp646	NA	NA	5.89029e-09	NA	NA	NA	NA	NA	NA	NA	NA	NA	NA	NA	NA	NA	NA	NA	NA	NA	NA	NA	NA	NA	4.28136e-07	NA	NA	NA	NA	NA	NA	NA	NA	NA	NA	NA	NA	NA	NA	NA	NA	NA	NA	NA	NA	NA	NA	NA	NA
Zfp647	NA	NA	NA	NA	NA	NA	NA	NA	NA	NA	NA	NA	NA	NA	NA	NA	NA	NA	NA	NA	NA	NA	NA	NA	NA	NA	NA	NA	NA	NA	NA	NA	NA	NA	NA	NA	NA	NA	1.8692e-08	NA	NA	NA	NA	NA	NA	NA	NA	NA	NA
Zfp648	NA	NA	NA	NA	NA	NA	NA	NA	NA	NA	NA	NA	NA	NA	NA	NA	NA	NA	NA	NA	NA	NA	NA	NA	2.65646e-07	NA	NA	NA	NA	NA	NA	NA	NA	NA	NA	NA	NA	NA	NA	NA	NA	NA	NA	NA	NA	NA	NA	NA	NA
Zfp652	NA	NA	NA	NA	NA	NA	NA	NA	NA	NA	NA	NA	NA	NA	NA	NA	NA	NA	2.17773e-09	3.06326e-09	1.79095e-08	NA	5.11594e-07	NA	1.29245e-07	1.91901e-07	NA	NA	NA	NA	NA	NA	NA	NA	NA	7.7212e-07	NA	NA	NA	NA	NA	NA	NA	NA	NA	NA	NA	NA	NA
Zfp653	NA	NA	NA	NA	NA	NA	NA	NA	NA	NA	NA	NA	NA	NA	NA	NA	NA	NA	NA	NA	NA	NA	NA	NA	NA	NA	NA	7.18996e-07	2.60652e-07	NA	NA	NA	NA	NA	NA	4.41297e-07	NA	NA	NA	NA	NA	NA	NA	NA	NA	NA	NA	NA	NA
Zfp655	NA	NA	NA	2.82862e-08	NA	NA	NA	NA	NA	NA	NA	NA	NA	NA	NA	NA	NA	NA	NA	1.27188e-07	1.93931e-07	NA	NA	NA	7.04247e-08	NA	NA	NA	NA	NA	NA	NA	NA	NA	NA	4.59489e-08	NA	NA	NA	NA	NA	NA	NA	NA	NA	NA	NA	3.9421e-08	NA
Zfp668	NA	1.47684e-08	NA	NA	NA	NA	NA	NA	NA	NA	NA	NA	NA	NA	NA	NA	NA	NA	NA	NA	NA	NA	NA	NA	NA	NA	6.92918e-08	NA	NA	NA	NA	NA	NA	NA	NA	1.41415e-07	4.67444e-07	NA	3.95445e-06	NA	NA	NA	NA	NA	NA	NA	NA	NA	NA
Zfp672	NA	NA	NA	NA	NA	NA	NA	NA	NA	NA	NA	NA	NA	NA	NA	NA	NA	NA	NA	NA	NA	NA	NA	1.52329e-08	NA	NA	NA	NA	NA	NA	NA	NA	NA	NA	NA	NA	NA	NA	1.37941e-07	NA	NA	NA	NA	NA	NA	NA	NA	NA	NA
Zfp687	NA	NA	3.38331e-07	NA	NA	NA	NA	NA	6.25481e-07	3.57144e-07	3.0951e-07	2.04701e-07	1.75834e-07	NA	NA	NA	NA	NA	7.42482e-09	NA	4.23668e-08	NA	NA	NA	NA	NA	NA	1.3969e-07	6.13534e-07	2.19818e-07	3.42105e-07	3.06917e-07	4.54058e-07	NA	4.86411e-08	7.81862e-08	NA	NA	NA	6.05286e-08	NA	3.28233e-07	NA	NA	NA	NA	NA	NA	NA
Zfp691	NA	NA	NA	NA	NA	NA	NA	NA	NA	NA	NA	NA	NA	NA	1.17934e-05	NA	NA	NA	NA	NA	NA	NA	NA	NA	3.17205e-06	NA	NA	1.5973e-06	NA	NA	NA	NA	NA	NA	NA	NA	NA	NA	NA	NA	NA	NA	NA	NA	NA	NA	NA	3.28293e-07	NA
Zfp692	NA	NA	NA	NA	NA	NA	NA	NA	NA	NA	NA	NA	NA	NA	NA	NA	NA	NA	NA	NA	NA	NA	NA	NA	NA	NA	NA	NA	NA	NA	NA	NA	NA	NA	NA	NA	NA	NA	NA	NA	NA	NA	NA	NA	NA	NA	NA	NA	NA
Zfp7	NA	NA	NA	NA	NA	NA	NA	NA	NA	NA	NA	NA	NA	NA	NA	NA	NA	NA	NA	NA	NA	NA	2.27489e-07	NA	NA	NA	NA	NA	NA	NA	NA	NA	NA	NA	NA	NA	NA	NA	NA	NA	NA	NA	NA	NA	NA	NA	NA	NA	NA
Zfp704	NA	6.47672e-06	3.32367e-06	NA	NA	NA	NA	NA	NA	NA	NA	NA	NA	NA	NA	NA	NA	NA	NA	NA	NA	NA	NA	NA	NA	NA	NA	NA	NA	NA	NA	NA	NA	NA	NA	1.8274e-07	NA	NA	NA	NA	NA	NA	NA	NA	NA	NA	NA	NA	NA
Zfp706	NA	NA	NA	NA	NA	NA	NA	NA	NA	NA	NA	NA	NA	NA	NA	NA	NA	NA	NA	NA	NA	NA	NA	NA	NA	NA	3.99572e-07	NA	NA	NA	NA	NA	NA	NA	NA	NA	NA	NA	NA	NA	NA	NA	NA	NA	NA	NA	NA	NA	NA
Zfp707	NA	NA	NA	NA	NA	NA	NA	NA	NA	NA	NA	NA	NA	NA	NA	NA	NA	NA	NA	6.52005e-09	NA	NA	NA	NA	NA	NA	NA	NA	NA	NA	NA	NA	NA	NA	NA	NA	NA	NA	NA	NA	NA	NA	NA	NA	NA	NA	NA	NA	NA
Zfp709	5.62871e-08	NA	NA	NA	NA	NA	NA	NA	NA	NA	NA	NA	NA	NA	NA	NA	NA	NA	NA	NA	NA	NA	NA	NA	NA	NA	NA	NA	NA	NA	NA	NA	NA	NA	NA	NA	NA	NA	NA	NA	NA	NA	NA	NA	NA	NA	NA	NA	NA
Zfp710	NA	NA	NA	NA	NA	NA	NA	NA	NA	NA	NA	NA	NA	NA	NA	NA	NA	NA	NA	NA	NA	NA	1.40947e-07	NA	NA	NA	NA	NA	NA	NA	NA	NA	NA	NA	NA	7.80798e-06	NA	1.81773e-07	NA	NA	NA	NA	NA	NA	NA	NA	NA	NA	NA
Zfp715	NA	NA	NA	NA	NA	NA	NA	NA	NA	NA	NA	NA	NA	NA	NA	NA	NA	NA	NA	NA	NA	NA	NA	NA	NA	NA	NA	NA	NA	NA	NA	NA	NA	NA	NA	NA	NA	NA	NA	NA	NA	NA	NA	NA	NA	NA	NA	NA	NA
Zfp735	NA	NA	NA	NA	NA	NA	NA	NA	NA	NA	NA	NA	NA	NA	NA	NA	NA	NA	NA	NA	NA	NA	NA	NA	0	NA	NA	NA	NA	NA	NA	NA	NA	NA	NA	NA	NA	NA	NA	NA	NA	NA	NA	NA	NA	NA	NA	NA	NA
Zfp746	NA	NA	NA	NA	NA	NA	NA	NA	NA	NA	NA	NA	NA	NA	NA	NA	NA	NA	NA	NA	6.79374e-08	NA	NA	NA	NA	NA	NA	NA	NA	NA	NA	NA	NA	NA	NA	4.53506e-07	NA	NA	NA	NA	NA	NA	NA	NA	NA	NA	NA	NA	NA
Zfp768	NA	2.85224e-07	NA	NA	NA	NA	NA	NA	NA	NA	NA	NA	NA	NA	NA	NA	NA	NA	NA	NA	NA	NA	3.0071e-07	NA	2.63899e-08	NA	4.1388e-08	NA	NA	NA	NA	NA	NA	NA	NA	NA	NA	NA	NA	NA	NA	NA	NA	NA	NA	NA	NA	NA	NA
Zfp771	NA	1.09668e-07	3.61637e-07	NA	1.02939e-07	NA	NA	NA	NA	NA	NA	NA	NA	NA	NA	NA	NA	NA	NA	1.32934e-07	NA	NA	NA	NA	5.07868e-07	NA	8.18029e-07	NA	NA	NA	4.72398e-07	NA	NA	NA	NA	3.64156e-06	NA	NA	3.80826e-06	NA	NA	NA	NA	NA	NA	NA	1.63911e-06	NA	NA
Zfp775	NA	NA	NA	NA	NA	NA	NA	NA	NA	NA	NA	NA	NA	NA	NA	NA	NA	NA	NA	NA	NA	NA	NA	NA	NA	7.98671e-07	NA	NA	NA	NA	NA	NA	NA	NA	NA	NA	NA	NA	NA	NA	NA	NA	NA	NA	NA	NA	NA	NA	NA
Zfp787	6.34941e-08	3.58029e-07	6.13932e-07	3.48744e-07	NA	NA	NA	NA	NA	4.41014e-08	NA	NA	7.96514e-07	2.29232e-07	8.15107e-07	NA	NA	NA	NA	NA	2.08208e-08	6.79282e-07	2.0793e-07	NA	NA	NA	1.1307e-07	2.14283e-07	3.11985e-07	8.36283e-08	NA	8.58894e-07	NA	NA	NA	NA	NA	1.43699e-07	1.44092e-07	NA	NA	NA	NA	5.19707e-07	NA	NA	6.85044e-07	NA	NA
Zfp791	NA	NA	NA	NA	NA	NA	NA	NA	NA	NA	NA	NA	NA	NA	NA	NA	NA	NA	NA	NA	NA	NA	NA	NA	NA	NA	NA	NA	NA	NA	NA	NA	NA	NA	NA	NA	NA	NA	NA	NA	NA	NA	NA	NA	NA	NA	NA	NA	NA
Zfp800	2.47792e-09	NA	NA	7.93365e-07	1.77039e-06	NA	NA	NA	NA	NA	NA	NA	NA	NA	NA	NA	NA	NA	1.87068e-07	1.3889e-06	1.66664e-06	NA	4.71218e-08	2.65107e-08	NA	NA	7.16033e-08	1.52814e-07	7.55814e-08	NA	NA	NA	NA	4.92619e-08	NA	6.04399e-08	1.78476e-07	NA	4.33486e-06	NA	NA	NA	NA	NA	NA	NA	1.52709e-07	NA	NA
Zfp804b	NA	NA	NA	NA	NA	NA	NA	NA	NA	NA	NA	NA	NA	NA	NA	NA	NA	NA	NA	NA	NA	NA	NA	NA	NA	NA	NA	NA	NA	NA	NA	NA	NA	NA	NA	NA	NA	NA	NA	NA	NA	NA	NA	NA	NA	3.49425e-08	NA	NA	NA
Zfp821	NA	0.000280242	0.000128838	3.0824e-07	2.25727e-06	NA	NA	5.62743e-08	0.000131555	4.42635e-06	1.48469e-06	2.08636e-05	8.02194e-06	3.04666e-06	1.83993e-05	NA	NA	NA	NA	NA	NA	NA	1.87344e-06	NA	NA	NA	NA	1.28482e-05	1.27862e-07	1.78743e-06	NA	1.32186e-06	2.66844e-07	NA	NA	7.61579e-06	NA	1.30123e-06	NA	NA	NA	NA	NA	NA	NA	NA	NA	NA	NA
Zfp827	NA	NA	5.54341e-06	NA	NA	NA	NA	NA	NA	NA	NA	NA	NA	NA	NA	6.03141e-06	NA	NA	NA	NA	NA	NA	NA	NA	NA	NA	NA	NA	NA	NA	NA	NA	NA	NA	NA	6.75769e-08	NA	NA	NA	NA	NA	NA	NA	NA	NA	NA	NA	NA	NA
Zfp831	NA	NA	NA	NA	NA	NA	NA	NA	NA	NA	NA	NA	NA	NA	NA	NA	NA	NA	NA	NA	NA	NA	NA	NA	NA	NA	NA	NA	NA	NA	NA	NA	NA	NA	NA	3.88549e-07	NA	NA	NA	NA	NA	NA	NA	NA	NA	NA	NA	NA	NA
Zfp84	NA	NA	NA	NA	NA	NA	NA	NA	NA	NA	NA	NA	NA	NA	NA	NA	NA	NA	NA	NA	NA	NA	NA	NA	NA	NA	NA	NA	NA	NA	NA	NA	NA	NA	NA	3.24406e-06	1.41001e-07	NA	9.35923e-08	NA	NA	NA	NA	NA	NA	NA	NA	NA	NA
Zfp867	NA	NA	NA	NA	NA	NA	NA	NA	NA	NA	NA	NA	NA	NA	NA	NA	NA	NA	NA	NA	NA	NA	NA	NA	NA	NA	NA	NA	NA	NA	NA	NA	NA	NA	NA	NA	NA	NA	NA	NA	NA	NA	4.92452e-07	NA	NA	NA	NA	NA	NA
Zfp869	NA	NA	NA	NA	NA	NA	NA	NA	NA	NA	NA	NA	NA	NA	NA	NA	NA	NA	NA	NA	NA	NA	NA	NA	NA	NA	NA	NA	NA	NA	NA	NA	NA	NA	NA	NA	NA	NA	NA	NA	NA	NA	NA	NA	NA	NA	NA	NA	NA
Zfp9	NA	NA	NA	NA	NA	NA	NA	NA	NA	NA	NA	NA	NA	NA	NA	NA	NA	NA	NA	NA	NA	NA	NA	NA	7.4913e-07	7.92522e-08	NA	NA	NA	NA	NA	NA	NA	NA	NA	NA	NA	NA	NA	NA	NA	NA	NA	NA	NA	NA	NA	NA	NA
Zfp91	8.24094e-09	1.03062e-08	3.2002e-07	NA	NA	NA	NA	9.54915e-08	NA	NA	NA	4.41513e-07	6.76579e-07	NA	NA	NA	NA	NA	NA	8.20538e-09	4.36007e-08	4.03377e-07	1.08193e-06	1.2882e-07	3.36783e-07	4.01872e-08	1.06756e-06	5.57862e-07	6.33725e-08	NA	9.76624e-07	2.42079e-06	1.81592e-07	NA	3.55367e-07	2.02539e-07	NA	NA	8.0235e-07	NA	NA	NA	NA	NA	NA	NA	2.02685e-06	1.67678e-07	NA
Zfp963	NA	NA	NA	NA	NA	NA	NA	NA	NA	NA	NA	NA	NA	NA	NA	NA	NA	NA	NA	NA	NA	NA	NA	NA	NA	NA	NA	NA	NA	NA	NA	NA	NA	NA	NA	NA	NA	NA	NA	NA	NA	NA	NA	NA	NA	NA	NA	NA	NA
Zfpm1	NA	NA	NA	NA	NA	NA	NA	NA	NA	NA	NA	NA	NA	NA	NA	NA	NA	NA	NA	2.71111e-07	1.18833e-06	NA	NA	NA	NA	NA	NA	NA	NA	NA	NA	NA	3.18614e-08	NA	NA	3.73734e-07	NA	NA	7.36764e-09	NA	NA	NA	NA	NA	NA	NA	NA	NA	NA
Zfpm2	NA	NA	1.92632e-08	NA	NA	NA	NA	NA	NA	NA	1.69624e-06	NA	NA	NA	NA	NA	NA	NA	NA	NA	NA	NA	NA	NA	NA	NA	NA	NA	NA	NA	NA	NA	NA	NA	NA	NA	NA	NA	NA	NA	NA	NA	NA	NA	NA	NA	NA	NA	NA
Zfx	NA	NA	5.65861e-08	1.94484e-06	3.04717e-06	3.71254e-09	NA	NA	NA	NA	NA	NA	NA	NA	NA	NA	NA	NA	NA	NA	4.37728e-07	NA	NA	2.82332e-07	NA	NA	4.81081e-07	NA	NA	NA	NA	NA	NA	NA	NA	7.68021e-06	9.89157e-07	8.96606e-08	9.25451e-06	NA	NA	NA	NA	NA	NA	NA	NA	NA	NA
Zhx1	3.29175e-08	NA	1.19251e-07	NA	NA	NA	NA	NA	4.09527e-06	1.77251e-07	5.34947e-07	NA	NA	NA	NA	NA	NA	2.56833e-07	7.87016e-08	2.98022e-07	9.30156e-07	NA	1.3911e-07	NA	NA	NA	NA	1.03533e-06	1.58976e-06	1.21401e-07	NA	2.35758e-06	NA	NA	NA	2.20256e-06	NA	9.37137e-08	NA	3.64013e-07	4.53614e-07	1.89283e-07	NA	2.27443e-06	7.17877e-08	NA	9.89367e-07	1.43503e-06	NA
Zhx2	NA	NA	3.58788e-07	NA	NA	NA	NA	NA	2.91556e-06	2.54629e-07	1.06666e-06	1.00204e-06	8.75335e-07	3.00417e-07	4.04732e-08	NA	1.77983e-07	4.37326e-06	2.86215e-07	5.57534e-07	8.44807e-07	1.11656e-06	5.92255e-07	1.51104e-08	NA	NA	NA	1.53571e-07	NA	NA	1.36557e-06	1.5061e-05	1.27281e-06	NA	9.03459e-08	2.92655e-05	7.21209e-08	NA	NA	5.77889e-06	2.43239e-05	9.45969e-06	7.621e-07	7.78243e-06	4.81793e-06	8.74554e-07	2.59873e-06	1.07712e-05	6.81805e-07
Zhx3	NA	NA	NA	NA	NA	5.96573e-09	NA	NA	1.73097e-06	5.9136e-08	NA	5.7233e-07	NA	NA	4.92255e-07	NA	6.40686e-08	1.94062e-06	NA	1.82306e-07	6.69727e-06	5.27415e-08	NA	NA	NA	NA	NA	1.36864e-06	5.24704e-06	NA	4.36763e-07	5.10226e-07	NA	NA	NA	NA	NA	NA	NA	NA	NA	NA	6.32854e-07	1.34234e-06	5.50393e-07	NA	3.47983e-07	1.90029e-06	NA
Zic1	NA	3.71249e-05	7.09017e-06	NA	NA	NA	NA	NA	NA	1.06694e-06	NA	NA	NA	NA	NA	NA	NA	NA	NA	NA	NA	NA	NA	NA	NA	NA	NA	NA	NA	NA	NA	NA	NA	NA	NA	NA	NA	NA	NA	NA	NA	NA	NA	NA	NA	NA	NA	NA	NA
Zic2	NA	1.31593e-05	1.89252e-06	NA	NA	NA	NA	NA	NA	1.04664e-06	NA	NA	NA	9.36168e-07	NA	NA	NA	NA	NA	NA	NA	NA	NA	NA	NA	NA	NA	NA	NA	NA	NA	NA	NA	NA	NA	NA	NA	NA	NA	NA	NA	NA	NA	NA	NA	NA	NA	NA	NA
Zic3	NA	1.92785e-06	NA	NA	NA	NA	NA	NA	NA	NA	NA	NA	NA	NA	NA	NA	NA	NA	NA	NA	NA	NA	NA	NA	NA	NA	NA	NA	NA	NA	NA	NA	NA	NA	NA	NA	NA	NA	NA	NA	NA	NA	NA	NA	NA	NA	NA	NA	NA
Zkscan1	NA	7.60032e-07	7.88567e-07	NA	NA	NA	NA	NA	NA	NA	NA	NA	NA	NA	NA	NA	NA	NA	NA	6.54167e-07	3.50096e-07	NA	NA	NA	NA	NA	NA	NA	NA	NA	NA	NA	1.58572e-07	NA	NA	NA	NA	NA	NA	NA	NA	NA	NA	NA	NA	NA	2.09677e-07	NA	NA
Zkscan3	NA	NA	1.4265e-07	NA	NA	NA	NA	NA	NA	NA	NA	NA	NA	NA	NA	NA	NA	NA	NA	NA	NA	NA	NA	NA	NA	NA	NA	NA	NA	NA	NA	NA	NA	NA	NA	1.94543e-06	NA	NA	NA	NA	NA	NA	NA	NA	NA	NA	NA	NA	NA
Zkscan4	NA	NA	NA	NA	NA	NA	NA	NA	NA	NA	NA	NA	NA	NA	NA	NA	NA	NA	NA	NA	NA	NA	NA	NA	NA	NA	NA	NA	3.21901e-07	6.17861e-07	NA	NA	NA	NA	NA	NA	NA	NA	NA	NA	NA	NA	NA	NA	NA	NA	NA	NA	NA
Znf512b	2.00254e-07	1.13466e-06	4.06384e-05	NA	NA	2.64028e-09	3.51996e-09	NA	5.72048e-06	2.71611e-06	5.0138e-07	NA	NA	4.97227e-07	1.17153e-07	1.01676e-07	1.43412e-07	NA	NA	NA	8.1354e-08	NA	4.65061e-08	NA	2.19469e-07	2.93828e-07	2.03345e-06	2.7206e-06	2.85074e-06	6.46423e-07	NA	9.29856e-07	3.28622e-08	6.41223e-08	3.86567e-07	9.36235e-06	NA	1.07352e-07	2.81925e-06	NA	NA	NA	NA	NA	NA	8.52717e-08	1.17368e-06	NA	NA
Zscan18	NA	NA	NA	NA	NA	NA	NA	NA	NA	NA	NA	NA	NA	NA	NA	NA	NA	NA	NA	6.09459e-07	4.33445e-07	NA	NA	NA	NA	NA	2.80876e-07	NA	NA	NA	NA	NA	NA	NA	NA	NA	NA	NA	NA	NA	NA	NA	NA	NA	NA	NA	NA	NA	NA
Zscan20	NA	NA	NA	NA	NA	NA	NA	NA	NA	NA	NA	NA	NA	NA	NA	NA	NA	NA	NA	NA	NA	NA	NA	NA	NA	NA	NA	NA	NA	NA	NA	NA	NA	NA	NA	NA	NA	NA	NA	NA	NA	NA	NA	NA	NA	NA	NA	NA	NA
Zscan21	NA	5.78413e-07	NA	NA	NA	NA	NA	NA	NA	NA	NA	NA	NA	NA	NA	NA	NA	NA	NA	NA	NA	NA	NA	NA	NA	NA	NA	NA	NA	NA	NA	NA	NA	NA	NA	6.71163e-07	NA	NA	NA	NA	NA	NA	NA	NA	NA	NA	NA	NA	NA
Zscan22	NA	NA	NA	NA	NA	NA	NA	NA	NA	NA	NA	NA	NA	NA	NA	NA	NA	NA	NA	NA	1.28185e-06	NA	NA	NA	2.79342e-08	NA	NA	NA	NA	NA	NA	NA	NA	NA	NA	NA	NA	NA	NA	NA	NA	NA	NA	NA	NA	NA	NA	1.02348e-06	NA
Zxdc	NA	NA	NA	NA	NA	NA	NA	NA	NA	NA	NA	NA	NA	NA	NA	NA	NA	NA	NA	NA	1.72701e-08	NA	NA	NA	NA	NA	NA	NA	NA	NA	NA	NA	NA	NA	NA	NA	NA	NA	NA	NA	NA	NA	NA	NA	NA	NA	NA	NA	NA
Zzz3	NA	NA	7.43786e-07	NA	NA	NA	NA	NA	2.12173e-07	NA	NA	2.00152e-07	NA	NA	NA	NA	NA	NA	NA	NA	NA	NA	NA	NA	NA	NA	NA	8.99927e-07	NA	NA	NA	3.26835e-08	7.63905e-08	NA	NA	5.40181e-06	NA	4.37889e-07	NA	NA	NA	NA	NA	NA	NA	NA	NA	NA	NA
Zfp819	NA	NA	NA	NA	NA	NA	NA	NA	NA	NA	NA	NA	NA	NA	NA	NA	NA	NA	NA	NA	NA	NA	NA	NA	NA	NA	NA	NA	NA	NA	NA	NA	NA	NA	NA	NA	NA	NA	1.12995e-07	NA	NA	NA	NA	NA	NA	NA	NA	NA	NA
AU041133	NA	NA	NA	NA	NA	NA	NA	NA	NA	NA	NA	NA	NA	NA	NA	NA	NA	NA	NA	NA	NA	NA	NA	NA	NA	NA	NA	NA	NA	NA	NA	NA	NA	NA	NA	NA	NA	NA	NA	NA	NA	NA	NA	NA	NA	NA	NA	NA	NA
Zfp719	NA	NA	NA	NA	NA	NA	NA	NA	NA	NA	NA	NA	NA	NA	NA	NA	NA	NA	1.83104e-07	NA	NA	NA	NA	NA	NA	NA	NA	NA	NA	NA	NA	NA	NA	NA	NA	NA	NA	NA	NA	NA	NA	NA	NA	NA	NA	NA	NA	NA	NA
Zfp712	NA	NA	NA	NA	NA	NA	NA	NA	NA	NA	NA	NA	NA	NA	NA	NA	NA	NA	NA	NA	NA	NA	NA	NA	NA	NA	NA	NA	NA	NA	NA	NA	NA	NA	NA	NA	NA	NA	3.08376e-07	NA	NA	NA	NA	NA	NA	NA	NA	NA	NA
Mis18bp1	NA	NA	NA	NA	NA	NA	NA	NA	NA	NA	NA	NA	NA	NA	NA	NA	NA	NA	NA	NA	NA	NA	NA	8.83321e-09	NA	NA	NA	NA	NA	NA	NA	NA	NA	NA	NA	NA	NA	NA	NA	NA	NA	NA	NA	NA	NA	NA	NA	NA	NA
Zfp828	NA	NA	5.24333e-06	NA	NA	NA	NA	NA	6.71606e-06	5.87172e-07	6.13037e-07	NA	NA	NA	NA	NA	NA	NA	NA	NA	NA	NA	NA	NA	NA	NA	6.31407e-08	NA	NA	NA	NA	6.16613e-07	NA	NA	NA	1.07035e-05	4.54638e-07	1.6372e-07	2.79213e-07	NA	NA	NA	NA	NA	NA	NA	NA	NA	NA
Zfp658	NA	NA	NA	NA	NA	NA	NA	NA	NA	NA	NA	NA	NA	NA	NA	NA	NA	NA	NA	NA	NA	NA	NA	NA	NA	NA	NA	NA	NA	NA	9.64277e-07	NA	NA	NA	NA	NA	NA	NA	NA	NA	NA	NA	NA	NA	NA	NA	NA	NA	NA
Zfp238	NA	1.67915e-06	1.0915e-06	NA	NA	NA	NA	NA	1.96493e-06	NA	NA	NA	NA	NA	NA	NA	NA	NA	NA	NA	NA	NA	NA	NA	NA	NA	NA	NA	NA	NA	NA	NA	NA	NA	NA	1.25674e-07	NA	NA	NA	NA	NA	NA	NA	NA	NA	NA	NA	NA	NA
Sfpi1	NA	1.44549e-06	5.50747e-07	2.82596e-05	8.50032e-06	NA	NA	2.49745e-07	2.17054e-06	NA	NA	NA	6.86308e-06	9.30672e-07	1.17306e-06	3.86089e-06	1.36358e-07	1.88388e-06	8.84875e-07	5.23258e-07	1.82215e-06	1.74203e-05	1.73676e-05	1.52832e-07	NA	NA	NA	NA	1.21872e-07	NA	NA	4.14162e-07	1.92743e-06	2.92938e-07	4.59801e-07	1.20848e-06	NA	NA	3.11572e-07	7.81866e-06	2.04017e-05	2.0237e-05	1.11734e-06	4.23385e-07	3.01575e-06	NA	6.16733e-06	3.72386e-06	3.17336e-06
1700049G17Rik	NA	NA	NA	NA	NA	NA	NA	NA	NA	NA	NA	NA	NA	NA	NA	NA	NA	NA	NA	NA	NA	NA	NA	NA	NA	NA	NA	NA	NA	NA	NA	NA	NA	NA	NA	NA	NA	NA	NA	NA	NA	NA	NA	NA	NA	NA	NA	NA	NA
[truncated: 43 more columns]

## Sheet: TF number
Symbol	count
Thymus	448
Eye	404
Bladder	400
Skin	391
Kidney	382
fBrain_E18.5	367
fBrain_E13.5	372
Spinal_cord	362
Adrenal_gland	357
Testis	339
Small_intestine	347
Spleen	357
Lung	329
Liver	324
Stomach	317
Colon	306
WAT	308
Brain	310
BAT	297
Pancreas	299
Heart	272
fLiver_E13.5	262
Embryo_E6.5	234
Placenta_E18.5	235
Seminal_vesicle	229
MEF	233
Tongue	212
Thyroid	202
fLiver_E18.5	185
Uterus_E1.5	182
Skeletal_muscle	173
Blood	179

## Sheet: TF domain number
domain	detected	nodetected	all
ZNF-C2H2	350	417	767
Homeodomain	205	58	263
HLH	88	21	109
ZNF-GATA	53	1	54
HMG	48	5	53
bZip	45	5	50
Forkhead	28	21	49
NHR	47	1	48
P53	42	3	45
ETS	23	4	27
SMAD/FHA	15	5	20
POU	14	4	18
AT hook	16	0	16
IPT/TIG	14	1	15
Ankyrin repeat	8	6	14
MAD	10	2	12
TDP	10	0	10
RFX	10	0	10
IRF	9	0	9
Heat shock	6	3	9
STAT	7	0	7
SAND	6	0	6
CP2	6	0	6
DM	5	1	6
MADs-box	4	1	5
AP2	5	0	5

## Sheet: cumulative
index	Brain	Eye	Spinal_cord	Skin	Bladder	Pancreas	Spleen	Thyroid	Stomach	Thymus	Lung	Colon	Liver	Small_intestine	Adrenal_gland	Testis	BAT	Kidney	Seminal_vesicle	WAT	Tongue	Heart	Skeletal_muscle	Blood
1	0.327454	0.236865	0.559896	0.177102	0.0775592	0.11809	0.136845	0.233777	0.154257	0.114553	0.528242	0.180687	0.161865	0.681751	0.223901	0.263601	0.209097	0.231395	0.569098	0.171776	0.13434	0.187449	0.165065	0.201931
2	0.63966	0.360894	0.630187	0.279231	0.147722	0.233187	0.229926	0.365566	0.255484	0.20182	0.590312	0.30295	0.267155	0.721521	0.308552	0.379204	0.357426	0.355242	0.623612	0.341936	0.267377	0.336629	0.271738	0.400691
3	0.734322	0.415219	0.671658	0.355162	0.211249	0.331446	0.29827	0.475792	0.346772	0.286113	0.645846	0.395797	0.341515	0.755281	0.387343	0.473886	0.494282	0.464561	0.669599	0.496838	0.393136	0.426446	0.347095	0.536404
4	0.761844	0.463576	0.70814	0.423116	0.270935	0.420612	0.36248	0.585477	0.421969	0.36642	0.696448	0.461663	0.403312	0.782523	0.461954	0.55911	0.596568	0.507447	0.708027	0.593841	0.498826	0.511025	0.409243	0.60062
5	0.785473	0.504966	0.742178	0.487956	0.323093	0.48398	0.414385	0.662374	0.497112	0.398481	0.731985	0.509271	0.460673	0.804769	0.527904	0.600484	0.645074	0.545347	0.737902	0.676854	0.595939	0.594055	0.471125	0.653909
6	0.808541	0.535619	0.770042	0.546402	0.36211	0.541111	0.464801	0.716817	0.564821	0.426807	0.766751	0.55304	0.512394	0.822173	0.588114	0.636234	0.682482	0.580895	0.764551	0.700269	0.649246	0.659885	0.529476	0.68766
7	0.829488	0.565238	0.793372	0.595926	0.395076	0.594363	0.512739	0.761289	0.621622	0.454136	0.799831	0.594739	0.563629	0.838738	0.630582	0.66529	0.697226	0.610267	0.788751	0.717019	0.695308	0.714745	0.585275	0.718301
8	0.849922	0.590925	0.810816	0.630094	0.420865	0.644118	0.557601	0.787535	0.650804	0.478204	0.824927	0.63437	0.609936	0.853023	0.654362	0.690065	0.711425	0.635097	0.804262	0.733393	0.732205	0.769358	0.627743	0.745272
9	0.861226	0.615841	0.821594	0.658704	0.445502	0.692305	0.595037	0.806981	0.678031	0.500332	0.838648	0.672788	0.654442	0.866097	0.67372	0.712905	0.723982	0.659667	0.816885	0.748853	0.765123	0.781975	0.66756	0.769945
10	0.868763	0.63548	0.83044	0.686419	0.468375	0.71559	0.630007	0.819376	0.70333	0.521369	0.851159	0.707658	0.696546	0.878831	0.687273	0.734934	0.735731	0.678457	0.826718	0.760322	0.781122	0.793842	0.70505	0.785736
11	0.876172	0.654775	0.83811	0.707159	0.489248	0.734967	0.6631	0.831682	0.724338	0.541375	0.863586	0.736725	0.720491	0.888919	0.700816	0.756276	0.747371	0.697072	0.83617	0.770646	0.79642	0.804345	0.731193	0.798361
12	0.882995	0.673023	0.844709	0.722151	0.507853	0.75328	0.68075	0.84387	0.740199	0.560705	0.870576	0.762649	0.736649	0.898495	0.713556	0.77246	0.75802	0.714241	0.845451	0.778859	0.810809	0.81334	0.749845	0.810658
13	0.889362	0.688515	0.851041	0.733608	0.52377	0.76779	0.698226	0.854609	0.755359	0.57928	0.876929	0.77937	0.751274	0.907458	0.726179	0.787297	0.768605	0.728837	0.853543	0.786712	0.824307	0.822192	0.765151	0.820285
14	0.895623	0.703942	0.856899	0.74442	0.539559	0.780736	0.712869	0.864026	0.770232	0.596757	0.882313	0.795831	0.764643	0.916393	0.737518	0.800449	0.776791	0.743359	0.860277	0.793622	0.834624	0.830155	0.78011	0.827687
15	0.901011	0.71921	0.86131	0.753873	0.555007	0.790699	0.727093	0.871268	0.784677	0.612477	0.886746	0.810393	0.778003	0.922176	0.74869	0.811797	0.78477	0.756363	0.866356	0.800187	0.844691	0.837763	0.794359	0.834974
16	0.906009	0.7338	0.865184	0.761802	0.569957	0.800441	0.739048	0.878173	0.797451	0.628064	0.891173	0.823772	0.78958	0.927091	0.759793	0.822636	0.79248	0.76893	0.872058	0.806525	0.852725	0.845017	0.804753	0.841639
17	0.910572	0.748339	0.869052	0.769444	0.584347	0.809784	0.750187	0.884876	0.807309	0.643349	0.895316	0.835942	0.800748	0.93141	0.769927	0.832547	0.79977	0.78044	0.877597	0.812754	0.860236	0.851567	0.815087	0.848186
18	0.914532	0.762681	0.872893	0.77669	0.598629	0.818997	0.759052	0.890937	0.817046	0.658427	0.899131	0.845538	0.811473	0.935692	0.78003	0.842239	0.806745	0.790893	0.883051	0.818928	0.866266	0.857917	0.825097	0.854449
19	0.918222	0.776746	0.876555	0.783824	0.612698	0.827435	0.767737	0.896006	0.824735	0.673086	0.902859	0.852883	0.822102	0.939895	0.788703	0.85156	0.813715	0.801345	0.887101	0.824536	0.87207	0.864013	0.834686	0.860598
20	0.921379	0.790375	0.880105	0.790607	0.626747	0.835279	0.775905	0.9006	0.831754	0.687628	0.906212	0.859809	0.832626	0.942549	0.797269	0.858478	0.819943	0.809645	0.89078	0.829972	0.877379	0.86971	0.843795	0.866649
21	0.92425	0.803801	0.88357	0.796731	0.639758	0.842527	0.783888	0.904889	0.838493	0.701581	0.909476	0.866635	0.842202	0.945102	0.805419	0.864713	0.825615	0.817476	0.894328	0.835378	0.881764	0.875285	0.852506	0.872513
22	0.926928	0.812506	0.887019	0.802849	0.652466	0.849298	0.791782	0.909148	0.844843	0.715013	0.91272	0.873312	0.851012	0.947356	0.812458	0.869743	0.83127	0.824954	0.897835	0.840553	0.886061	0.880225	0.860558	0.878172
23	0.929108	0.81997	0.890243	0.808773	0.664736	0.855813	0.799155	0.913405	0.850978	0.726527	0.915788	0.879405	0.859402	0.949565	0.818318	0.874686	0.836899	0.83222	0.901149	0.845481	0.890213	0.884394	0.868467	0.883626
24	0.931173	0.826602	0.893348	0.814643	0.676309	0.862138	0.806378	0.917391	0.85677	0.737901	0.918819	0.885217	0.866937	0.951744	0.824158	0.879536	0.842467	0.838976	0.904253	0.850314	0.89426	0.888519	0.874953	0.889057
25	0.93319	0.832937	0.896369	0.820088	0.687721	0.868311	0.813535	0.921368	0.862175	0.748939	0.921782	0.890906	0.874311	0.953812	0.829922	0.884232	0.847964	0.845262	0.907335	0.854731	0.898194	0.892221	0.881199	0.893942
26	0.935186	0.83925	0.899341	0.825485	0.697448	0.874479	0.820588	0.92525	0.867242	0.759228	0.924687	0.896069	0.88153	0.955837	0.835023	0.888361	0.853355	0.851327	0.910404	0.859041	0.901993	0.895756	0.887225	0.898338
27	0.937179	0.844729	0.90223	0.830811	0.706722	0.880115	0.827565	0.928645	0.871509	0.76853	0.927556	0.901104	0.888391	0.957476	0.840033	0.892102	0.858283	0.85711	0.913451	0.862906	0.905772	0.899132	0.893135	0.90262
28	0.939167	0.849871	0.90504	0.835748	0.715644	0.884723	0.83405	0.931968	0.875603	0.777631	0.930064	0.905862	0.894851	0.959041	0.845034	0.895763	0.86295	0.862653	0.916411	0.866668	0.909488	0.902465	0.898526	0.906852
29	0.941122	0.854907	0.907844	0.839738	0.723678	0.889308	0.839532	0.935263	0.879522	0.786638	0.932497	0.91044	0.900181	0.960473	0.849493	0.899171	0.867407	0.867338	0.918804	0.870394	0.912869	0.905753	0.903613	0.910416
30	0.942919	0.859536	0.910529	0.843547	0.73108	0.893456	0.844376	0.938353	0.883397	0.795443	0.934792	0.914932	0.904829	0.961882	0.853801	0.902576	0.871759	0.871858	0.921188	0.874027	0.916141	0.908859	0.908699	0.913946
31	0.944706	0.863677	0.913191	0.847147	0.73846	0.896875	0.849111	0.941319	0.886812	0.803605	0.937035	0.918018	0.909469	0.963282	0.858094	0.905928	0.876095	0.875983	0.923481	0.877503	0.919316	0.911932	0.913039	0.917464
32	0.946437	0.867581	0.915496	0.850694	0.745592	0.90002	0.853831	0.944235	0.890199	0.810582	0.939274	0.920621	0.913583	0.964659	0.862199	0.909122	0.880146	0.880064	0.925702	0.880644	0.922271	0.914961	0.9169	0.920817
33	0.948147	0.871159	0.917719	0.85412	0.75263	0.902864	0.858355	0.946797	0.893559	0.817265	0.941464	0.922952	0.917492	0.965928	0.866285	0.912302	0.884147	0.884118	0.927658	0.883652	0.925036	0.917958	0.920607	0.92404
34	0.949786	0.874715	0.919892	0.857536	0.759118	0.905531	0.862722	0.949104	0.896686	0.82372	0.943547	0.925271	0.921377	0.967187	0.870227	0.914907	0.888143	0.887996	0.929585	0.886655	0.927789	0.920712	0.924293	0.927245
35	0.951383	0.878179	0.92203	0.86089	0.765606	0.908118	0.867081	0.951243	0.899614	0.829273	0.945523	0.927437	0.924982	0.9684	0.874144	0.917477	0.891961	0.891609	0.931475	0.889605	0.930484	0.923457	0.927911	0.930126
36	0.952932	0.881616	0.924161	0.863974	0.771879	0.910551	0.871338	0.953272	0.902282	0.834174	0.947305	0.929427	0.928527	0.969564	0.877892	0.920046	0.895583	0.895215	0.933325	0.892542	0.932674	0.926155	0.931413	0.932878
37	0.954477	0.885026	0.92611	0.866894	0.777935	0.912928	0.875418	0.955133	0.904932	0.8389	0.948996	0.931306	0.931761	0.970676	0.881092	0.922528	0.899045	0.898819	0.935024	0.895432	0.934835	0.928828	0.934766	0.935538
38	0.955969	0.888417	0.927971	0.869788	0.783637	0.915218	0.879468	0.956966	0.90749	0.843471	0.950581	0.93314	0.934929	0.971709	0.884272	0.924893	0.902427	0.902144	0.9367	0.898298	0.936903	0.931278	0.937972	0.938136
39	0.957397	0.891774	0.929756	0.872656	0.789154	0.917485	0.88312	0.958708	0.909911	0.847919	0.952061	0.934947	0.938077	0.97267	0.887275	0.927223	0.905778	0.905218	0.938369	0.901106	0.938963	0.933705	0.941177	0.940657
40	0.958586	0.894994	0.931532	0.875478	0.79441	0.919747	0.8867	0.960415	0.912294	0.852246	0.953489	0.936716	0.940988	0.973624	0.890178	0.929333	0.909058	0.908155	0.939992	0.903663	0.940948	0.935888	0.944318	0.942752
41	0.959715	0.898214	0.933306	0.87829	0.799159	0.921857	0.890164	0.962115	0.914664	0.856502	0.954864	0.938479	0.943707	0.974464	0.89305	0.931357	0.912228	0.911045	0.941506	0.906219	0.942754	0.938009	0.947167	0.944801
42	0.960729	0.901105	0.934967	0.881039	0.803726	0.923905	0.893566	0.963597	0.917033	0.860562	0.956204	0.94016	0.946304	0.975282	0.895905	0.933321	0.915241	0.913856	0.942998	0.90875	0.944481	0.940094	0.949929	0.946845
43	0.961667	0.903835	0.936549	0.88367	0.808271	0.925939	0.896912	0.965046	0.91924	0.864514	0.957541	0.94184	0.948588	0.976092	0.898704	0.935277	0.918139	0.916564	0.944485	0.911224	0.946194	0.942038	0.952637	0.948866
44	0.96257	0.906536	0.938035	0.886154	0.81274	0.927915	0.900033	0.966478	0.921406	0.868359	0.958872	0.943397	0.950781	0.976883	0.901286	0.937232	0.921005	0.919263	0.945949	0.913671	0.947839	0.943969	0.955014	0.950839
45	0.96347	0.909203	0.939389	0.888599	0.817181	0.929887	0.903119	0.967881	0.923356	0.872182	0.96009	0.944924	0.952956	0.977665	0.903806	0.93918	0.92351	0.921557	0.947412	0.916116	0.949481	0.945866	0.957151	0.952726
46	0.964367	0.91183	0.940739	0.890971	0.821516	0.931799	0.906003	0.969198	0.925302	0.875971	0.961283	0.946437	0.954896	0.97844	0.906264	0.941089	0.925815	0.923797	0.948848	0.918531	0.950972	0.947702	0.959227	0.954603
47	0.965162	0.914367	0.942037	0.893251	0.825703	0.933521	0.908746	0.970427	0.926998	0.879355	0.962433	0.947951	0.956571	0.979136	0.908716	0.94297	0.928011	0.925938	0.950276	0.920856	0.952437	0.949523	0.961222	0.956374
48	0.965948	0.916755	0.94333	0.895527	0.829864	0.935236	0.911442	0.971497	0.928552	0.882503	0.963568	0.949396	0.958049	0.979814	0.911027	0.944843	0.930135	0.928	0.9516	0.923135	0.953867	0.951317	0.963157	0.958104
49	0.966709	0.91894	0.94459	0.897785	0.833891	0.936922	0.913798	0.972527	0.93008	0.885287	0.964638	0.950754	0.959479	0.980463	0.913261	0.946611	0.932141	0.930026	0.952887	0.925392	0.955279	0.952962	0.964929	0.9596
50	0.967447	0.921013	0.945775	0.900033	0.837848	0.938533	0.916139	0.973491	0.931582	0.887972	0.965655	0.952084	0.96088	0.981099	0.915308	0.94834	0.934125	0.931986	0.954168	0.927574	0.956646	0.954515	0.966679	0.961056
51	0.968182	0.922936	0.946938	0.902262	0.841677	0.940122	0.91836	0.974429	0.932995	0.89059	0.966656	0.953349	0.96227	0.981645	0.917235	0.950026	0.93605	0.933877	0.955435	0.929608	0.957954	0.956	0.968192	0.962434
52	0.968892	0.924859	0.94806	0.904462	0.845438	0.941687	0.920555	0.975329	0.934278	0.893021	0.967629	0.954611	0.963638	0.982171	0.919124	0.951689	0.937922	0.935727	0.956658	0.931443	0.959148	0.957408	0.969591	0.963776
53	0.969548	0.926678	0.949157	0.906568	0.849154	0.943224	0.922662	0.976207	0.935527	0.895361	0.968592	0.955736	0.964762	0.982668	0.920923	0.953236	0.939716	0.937562	0.957853	0.933259	0.960207	0.958796	0.970877	0.965045
54	0.97019	0.92849	0.950249	0.908581	0.852698	0.944512	0.924759	0.977078	0.936679	0.897622	0.969439	0.956701	0.965866	0.983147	0.922582	0.954654	0.941483	0.939316	0.959028	0.935066	0.961181	0.96012	0.972161	0.966224
55	0.970826	0.930272	0.951295	0.910525	0.856237	0.945771	0.926608	0.977904	0.93781	0.899822	0.970242	0.957591	0.966856	0.983612	0.924241	0.956058	0.943242	0.94094	0.960187	0.936845	0.962126	0.961428	0.973398	0.967323
56	0.971461	0.931944	0.952314	0.912453	0.859764	0.947013	0.928397	0.978728	0.938859	0.901996	0.971045	0.958444	0.967763	0.984069	0.925788	0.957442	0.944793	0.942519	0.961327	0.938611	0.963071	0.962694	0.974581	0.96829
57	0.97206	0.933434	0.953329	0.914287	0.863264	0.948224	0.930184	0.979464	0.939907	0.903997	0.971812	0.959288	0.968608	0.984518	0.927335	0.958802	0.946341	0.944056	0.962441	0.940364	0.964014	0.963836	0.975642	0.969246
58	0.972646	0.934922	0.95432	0.916093	0.866743	0.949426	0.93188	0.980197	0.940907	0.905994	0.972572	0.960115	0.969439	0.984941	0.928853	0.960139	0.947867	0.945429	0.963517	0.942115	0.964954	0.964967	0.976655	0.970072
59	0.973216	0.936367	0.955159	0.917871	0.870154	0.950614	0.933566	0.980902	0.941888	0.907954	0.973318	0.960931	0.970237	0.98535	0.930368	0.961447	0.949381	0.946757	0.96458	0.943797	0.96589	0.966034	0.977637	0.970896
60	0.973784	0.937808	0.95597	0.91949	0.873462	0.951773	0.935212	0.981605	0.94284	0.909854	0.974018	0.961746	0.971024	0.985751	0.931851	0.962713	0.950749	0.948047	0.965499	0.945466	0.966815	0.967097	0.978592	0.971702
61	0.974351	0.939153	0.95678	0.921097	0.876624	0.952916	0.936827	0.982277	0.943781	0.911749	0.974663	0.962553	0.971799	0.986144	0.93326	0.96383	0.952113	0.949183	0.966331	0.94711	0.967731	0.968106	0.979539	0.972436
62	0.974912	0.940464	0.957584	0.922674	0.879528	0.954056	0.938405	0.982906	0.944718	0.913632	0.975293	0.963355	0.972552	0.98653	0.934589	0.964912	0.953407	0.950294	0.96714	0.948628	0.968641	0.969071	0.980411	0.973146
63	0.975468	0.941759	0.958383	0.924228	0.882393	0.955178	0.939954	0.983502	0.945595	0.915429	0.975917	0.964139	0.973277	0.986913	0.935882	0.965952	0.954626	0.951384	0.96794	0.950108	0.969536	0.969979	0.981236	0.973849
64	0.976012	0.943023	0.95913	0.925775	0.885135	0.956208	0.941493	0.98407	0.94647	0.917162	0.976535	0.964895	0.974001	0.987292	0.937146	0.96698	0.955842	0.952467	0.968691	0.951577	0.970403	0.970846	0.982044	0.974515
65	0.976527	0.944279	0.959853	0.927275	0.887647	0.957233	0.942922	0.984627	0.947327	0.918862	0.977149	0.965644	0.974711	0.987649	0.938407	0.96795	0.957046	0.953512	0.969442	0.95294	0.971253	0.971692	0.982823	0.975178
66	0.977029	0.945455	0.960558	0.928746	0.89008	0.958201	0.944309	0.98517	0.948177	0.920477	0.977741	0.96639	0.975417	0.987994	0.939624	0.968868	0.958112	0.954554	0.97019	0.954203	0.972041	0.972519	0.983596	0.975798
67	0.977523	0.946624	0.961263	0.930205	0.89245	0.959169	0.94564	0.985699	0.948999	0.922007	0.978329	0.967134	0.976117	0.98833	0.940826	0.969767	0.959158	0.955562	0.970937	0.955325	0.972822	0.973322	0.984367	0.976376
68	0.978001	0.947752	0.961966	0.9316	0.894699	0.960121	0.946952	0.986213	0.949819	0.923529	0.978894	0.967855	0.976799	0.988659	0.942019	0.970587	0.960184	0.956547	0.971667	0.956436	0.973602	0.974113	0.985132	0.976951
69	0.978468	0.948856	0.96265	0.932932	0.896926	0.961074	0.948251	0.98672	0.950639	0.924947	0.97942	0.968512	0.977457	0.988984	0.943153	0.971373	0.961165	0.957528	0.972331	0.957499	0.974359	0.9749	0.985867	0.977514
70	0.978931	0.949951	0.963328	0.934256	0.899054	0.962003	0.949518	0.9872	0.951442	0.926333	0.979931	0.969165	0.978097	0.989299	0.944215	0.972149	0.962033	0.958488	0.972994	0.958524	0.975071	0.975648	0.986548	0.978068
71	0.979388	0.95104	0.964003	0.935579	0.90116	0.962921	0.950756	0.987678	0.952207	0.927666	0.980433	0.969801	0.978721	0.989613	0.945271	0.972867	0.962881	0.95943	0.973646	0.95943	0.97578	0.97638	0.987188	0.978619
72	0.979837	0.952094	0.964659	0.936838	0.903212	0.963832	0.951989	0.988114	0.952972	0.928974	0.980911	0.970437	0.97931	0.989922	0.946313	0.973545	0.963724	0.960363	0.974292	0.960304	0.976481	0.977099	0.987826	0.97917
73	0.980265	0.953136	0.965314	0.938001	0.905256	0.964726	0.953172	0.988505	0.953731	0.93028	0.981382	0.971029	0.979884	0.990231	0.947307	0.974219	0.964548	0.961294	0.974927	0.961156	0.977149	0.977807	0.988387	0.97972
74	0.980689	0.954176	0.965964	0.939149	0.907287	0.965602	0.954296	0.988891	0.954485	0.931554	0.981843	0.97162	0.980442	0.990536	0.948292	0.974851	0.965365	0.962164	0.975548	0.962	0.977816	0.97851	0.988924	0.980259
75	0.981113	0.955211	0.966604	0.94028	0.909301	0.966455	0.955315	0.989265	0.955238	0.932815	0.982295	0.972202	0.980998	0.990825	0.949269	0.975471	0.966176	0.963002	0.976137	0.962841	0.978484	0.979163	0.989407	0.980789
76	0.98149	0.956235	0.967235	0.941406	0.911242	0.967252	0.956303	0.989628	0.955977	0.934067	0.982727	0.972771	0.981483	0.991098	0.950234	0.976085	0.966956	0.963827	0.976706	0.963663	0.979136	0.979808	0.989887	0.981308
77	0.981863	0.957256	0.967811	0.942466	0.913117	0.968032	0.957254	0.989985	0.956714	0.935293	0.983154	0.97332	0.981961	0.991364	0.951196	0.976679	0.967708	0.964647	0.97725	0.964456	0.979759	0.980442	0.99035	0.981826
78	0.982225	0.958271	0.968364	0.943505	0.914968	0.968794	0.958122	0.990334	0.957413	0.936429	0.983552	0.973852	0.982438	0.991628	0.95213	0.977264	0.968447	0.965453	0.977794	0.965219	0.980375	0.981031	0.990785	0.982321
79	0.982582	0.959215	0.968903	0.944509	0.916765	0.969533	0.958948	0.990654	0.958112	0.937528	0.98395	0.974354	0.982852	0.991871	0.953061	0.977843	0.96918	0.966254	0.978336	0.965966	0.980982	0.981596	0.991207	0.982797
80	0.98293	0.960121	0.969417	0.945474	0.918552	0.970259	0.959771	0.990971	0.958804	0.93859	0.984338	0.974853	0.983261	0.992111	0.953977	0.978422	0.969903	0.967027	0.978866	0.96669	0.981538	0.982122	0.991622	0.983268
81	0.983275	0.961011	0.969919	0.946437	0.920258	0.970964	0.960525	0.99128	0.959489	0.939626	0.984697	0.975297	0.983668	0.992345	0.954844	0.978984	0.9706	0.967745	0.979391	0.967384	0.982074	0.982647	0.992013	0.983733
82	0.983599	0.961886	0.97042	0.947393	0.921818	0.971661	0.961253	0.991581	0.960169	0.940657	0.98504	0.975731	0.984068	0.992578	0.955663	0.979539	0.971291	0.968448	0.979891	0.968077	0.982603	0.983146	0.992355	0.984178
83	0.983912	0.962739	0.970913	0.948319	0.923323	0.972347	0.96198	0.991881	0.960837	0.94166	0.985373	0.976164	0.984462	0.9928	0.956474	0.980073	0.971965	0.969135	0.980377	0.968735	0.983124	0.983616	0.992686	0.984595
84	0.984223	0.963578	0.971404	0.949242	0.924782	0.972994	0.962692	0.992173	0.961505	0.942656	0.985705	0.976577	0.984848	0.993015	0.957275	0.980549	0.972616	0.96981	0.980847	0.969362	0.983598	0.984077	0.992991	0.985009
85	0.984522	0.964415	0.971893	0.950165	0.926238	0.973631	0.963402	0.992459	0.962169	0.943634	0.986032	0.976975	0.985233	0.993215	0.958058	0.981013	0.973259	0.970478	0.981307	0.969972	0.984056	0.984507	0.99328	0.98542
86	0.984817	0.965231	0.972381	0.951083	0.927649	0.974251	0.96409	0.992734	0.962828	0.944612	0.986332	0.977361	0.985608	0.99341	0.958831	0.981458	0.973898	0.97114	0.981756	0.970557	0.984506	0.984919	0.993564	0.985829
87	0.985103	0.966035	0.972831	0.951987	0.929055	0.974871	0.964774	0.993003	0.963487	0.945589	0.986607	0.977746	0.985981	0.9936	0.959583	0.981888	0.974531	0.971793	0.982193	0.971118	0.984949	0.985299	0.993845	0.986238
88	0.985384	0.966743	0.973276	0.952891	0.930432	0.97545	0.965456	0.993265	0.964125	0.946549	0.986882	0.978113	0.986319	0.993775	0.960324	0.982311	0.975139	0.972444	0.982624	0.97166	0.985369	0.985678	0.994112	0.986645
89	0.985662	0.967443	0.973719	0.953792	0.931762	0.976012	0.966102	0.99352	0.964761	0.947503	0.987156	0.978471	0.986645	0.993942	0.961051	0.982734	0.975703	0.973008	0.983048	0.972173	0.985779	0.986057	0.994369	0.987051
90	0.985936	0.968138	0.974153	0.954675	0.933077	0.976553	0.966744	0.993775	0.96539	0.948439	0.987421	0.978827	0.98696	0.994107	0.961776	0.983153	0.97626	0.973563	0.983467	0.972678	0.986184	0.986425	0.994613	0.98745
91	0.986209	0.968833	0.974569	0.955502	0.934388	0.97709	0.967371	0.993998	0.966	0.949363	0.987672	0.979178	0.987267	0.994266	0.962446	0.983561	0.976804	0.974115	0.983884	0.973182	0.986587	0.986783	0.994847	0.987845
92	0.986482	0.969512	0.974972	0.956327	0.935669	0.977623	0.967988	0.994215	0.966609	0.950262	0.987916	0.979524	0.987566	0.994421	0.963113	0.983959	0.977346	0.974662	0.984287	0.973679	0.986983	0.987125	0.99506	0.988238
93	0.986747	0.970182	0.975373	0.957109	0.936938	0.978151	0.968586	0.994429	0.967214	0.951138	0.988149	0.979868	0.987862	0.994577	0.963773	0.984355	0.977877	0.975204	0.984685	0.97417	0.987373	0.987466	0.995271	0.988597
94	0.987009	0.97084	0.975765	0.957882	0.938176	0.978669	0.969182	0.994632	0.967818	0.952011	0.988379	0.980209	0.988153	0.994731	0.964415	0.984718	0.978395	0.975715	0.985067	0.97466	0.987762	0.987805	0.995479	0.988949
95	0.987269	0.971491	0.976156	0.95861	0.939408	0.979168	0.969751	0.994833	0.968406	0.952882	0.988609	0.980541	0.98844	0.994873	0.96504	0.985079	0.978894	0.976225	0.985446	0.975136	0.988136	0.988126	0.995684	0.989298
96	0.987524	0.97214	0.976537	0.959337	0.940614	0.979639	0.970318	0.995028	0.968985	0.953752	0.988838	0.980869	0.988727	0.995012	0.96566	0.98542	0.97939	0.97672	0.985822	0.975605	0.988504	0.988442	0.995879	0.989644
97	0.987768	0.972784	0.976915	0.960015	0.941797	0.980102	0.970878	0.995215	0.969557	0.954622	0.989066	0.981189	0.989011	0.995149	0.966278	0.98576	0.979877	0.977204	0.98619	0.976056	0.988868	0.98875	0.996063	0.989984
98	0.988007	0.973411	0.977293	0.960683	0.942978	0.980564	0.971435	0.9954	0.970129	0.955453	0.989274	0.981503	0.989264	0.995283	0.966895	0.986095	0.980354	0.977684	0.986543	0.976503	0.98923	0.989022	0.996244	0.99032
99	0.988244	0.974013	0.97767	0.961346	0.944146	0.981011	0.97199	0.995584	0.970685	0.956281	0.989481	0.981811	0.989513	0.995401	0.967484	0.986424	0.980807	0.978155	0.986893	0.976947	0.989571	0.989293	0.996419	0.990645
100	0.98848	0.97461	0.97804	0.961968	0.945238	0.981457	0.972533	0.995767	0.97119	0.957031	0.989683	0.982108	0.989751	0.995512	0.968067	0.986734	0.981246	0.978618	0.987234	0.977377	0.9899	0.989561	0.996562	0.990969
101	0.988707	0.975206	0.978404	0.962585	0.946303	0.981876	0.973063	0.995942	0.971694	0.957775	0.989884	0.982397	0.989976	0.995617	0.968651	0.987028	0.981679	0.979059	0.987565	0.977803	0.990226	0.989816	0.996703	0.991292
102	0.988932	0.975774	0.978761	0.963196	0.947351	0.982295	0.97358	0.996111	0.972193	0.958509	0.990085	0.982682	0.9902	0.99572	0.969218	0.987294	0.982111	0.979462	0.987894	0.978206	0.990526	0.990059	0.996835	0.991614
103	0.98915	0.976318	0.979115	0.963799	0.948376	0.982698	0.974065	0.996279	0.972687	0.959208	0.990285	0.98296	0.990422	0.995817	0.969781	0.987556	0.98254	0.979848	0.988211	0.978608	0.990824	0.990301	0.996964	0.991932
104	0.989356	0.97684	0.979466	0.964379	0.949392	0.983089	0.97455	0.996433	0.973172	0.959906	0.990478	0.983236	0.990635	0.99591	0.970339	0.987812	0.982965	0.980228	0.988525	0.979011	0.991121	0.990541	0.99709	0.992235
105	0.989561	0.977361	0.979795	0.964955	0.950315	0.983477	0.975034	0.996582	0.973657	0.960602	0.990662	0.983505	0.99084	0.996	0.970891	0.988067	0.983376	0.980602	0.98881	0.979408	0.991417	0.990767	0.997211	0.992533
106	0.989765	0.977875	0.980119	0.965509	0.951237	0.983838	0.975496	0.996728	0.974115	0.961293	0.990843	0.983773	0.991028	0.996089	0.971431	0.988322	0.983787	0.98096	0.989093	0.979805	0.991707	0.990989	0.997328	0.992809
107	0.989967	0.978354	0.980442	0.966054	0.952111	0.984166	0.97595	0.996869	0.974568	0.96196	0.991023	0.984028	0.991213	0.996177	0.971957	0.988574	0.984196	0.981317	0.989372	0.980201	0.991983	0.991208	0.997438	0.993082
108	0.990168	0.978816	0.980765	0.96659	0.952966	0.984485	0.976393	0.997004	0.975018	0.962604	0.991191	0.984283	0.991394	0.996265	0.97248	0.988819	0.984601	0.981671	0.989649	0.980595	0.992257	0.991422	0.997542	0.993335
109	0.990366	0.979256	0.981083	0.967125	0.953809	0.984805	0.976827	0.997139	0.975465	0.963233	0.991357	0.984535	0.991561	0.996352	0.972985	0.98905	0.984995	0.982006	0.989898	0.980966	0.992512	0.99163	0.997642	0.993583
110	0.990559	0.979665	0.981395	0.967646	0.954631	0.985122	0.977252	0.997273	0.975901	0.963862	0.99152	0.984784	0.991723	0.996438	0.973466	0.989282	0.985384	0.982335	0.990147	0.981332	0.992765	0.991835	0.997739	0.99383
111	0.990753	0.980066	0.981706	0.968165	0.955442	0.985436	0.977658	0.997404	0.976334	0.964471	0.991682	0.985031	0.991884	0.996523	0.973924	0.989503	0.985756	0.982663	0.990392	0.981681	0.99301	0.992039	0.997829	0.994074
112	0.990944	0.980454	0.982016	0.968659	0.956253	0.985745	0.978055	0.997531	0.976764	0.965079	0.991838	0.985272	0.992041	0.996607	0.974382	0.989722	0.986119	0.982987	0.990621	0.982028	0.993239	0.992243	0.997919	0.994312
113	0.991133	0.980829	0.982308	0.969153	0.957031	0.986046	0.97845	0.997645	0.977194	0.965666	0.991993	0.985508	0.992194	0.99669	0.974815	0.98994	0.98647	0.983307	0.990849	0.982372	0.993467	0.992439	0.998005	0.994546
114	0.99132	0.981203	0.982595	0.969644	0.95779	0.986342	0.978818	0.997755	0.977601	0.966233	0.992143	0.985744	0.992343	0.996768	0.975228	0.990157	0.986816	0.983626	0.991077	0.982715	0.993678	0.992632	0.998092	0.994777
115	0.991503	0.981577	0.982878	0.970133	0.958543	0.986636	0.979177	0.99786	0.978004	0.966792	0.992292	0.985977	0.992484	0.996845	0.975629	0.990372	0.987157	0.983942	0.991302	0.983057	0.99388	0.992821	0.998175	0.995007
116	0.991682	0.98195	0.983159	0.970618	0.95929	0.986922	0.979535	0.997963	0.978405	0.967346	0.99244	0.986209	0.992622	0.996922	0.976014	0.990584	0.987498	0.984247	0.991525	0.983394	0.994076	0.993005	0.998257	0.995229
117	0.99186	0.982306	0.983436	0.971082	0.960008	0.987207	0.979887	0.998064	0.978802	0.96788	0.992588	0.986442	0.992761	0.996999	0.976392	0.990796	0.987837	0.984543	0.991737	0.98373	0.994263	0.993176	0.998332	0.995447
118	0.992038	0.982657	0.983708	0.971546	0.960713	0.987477	0.980212	0.998153	0.979196	0.968407	0.992736	0.986674	0.992895	0.997075	0.97677	0.991006	0.988174	0.984828	0.991947	0.984064	0.99445	0.993346	0.998407	0.995663
119	0.992215	0.982999	0.98398	0.972007	0.961411	0.987742	0.980533	0.998239	0.979565	0.968924	0.992883	0.986905	0.993025	0.99715	0.977145	0.991209	0.988511	0.985104	0.992147	0.984399	0.994635	0.993504	0.998478	0.995865
120	0.992387	0.983333	0.984249	0.972466	0.96208	0.987997	0.980845	0.998325	0.979932	0.969437	0.993027	0.987133	0.993155	0.99722	0.977519	0.991412	0.988845	0.985375	0.992338	0.984731	0.994813	0.99366	0.998547	0.996064
121	0.992558	0.983639	0.98451	0.972922	0.962724	0.988252	0.981144	0.998409	0.980299	0.969942	0.993167	0.987359	0.993283	0.997288	0.977892	0.991613	0.989171	0.985642	0.992524	0.985053	0.994989	0.993816	0.998613	0.996236
122	0.992723	0.983942	0.984769	0.973365	0.963363	0.988505	0.981439	0.998477	0.980652	0.970426	0.993303	0.98758	0.993411	0.997355	0.978256	0.991811	0.989492	0.985908	0.992709	0.985372	0.995163	0.993973	0.998677	0.996407
123	0.992887	0.984233	0.98502	0.973788	0.963999	0.988755	0.981728	0.998543	0.981005	0.970897	0.993439	0.987795	0.993539	0.997422	0.978605	0.992005	0.989801	0.986169	0.992893	0.985687	0.995332	0.994129	0.99874	0.996577
124	0.993043	0.984521	0.98527	0.974211	0.964625	0.989003	0.982013	0.998608	0.981336	0.971353	0.993573	0.988011	0.993666	0.997488	0.978951	0.992189	0.990101	0.986427	0.993074	0.986	0.995501	0.994284	0.998802	0.996745
125	0.993196	0.984803	0.985515	0.974632	0.965234	0.989246	0.98229	0.99867	0.981666	0.971806	0.993707	0.988222	0.993793	0.997553	0.979292	0.99237	0.990401	0.986683	0.993241	0.986309	0.995668	0.99443	0.99886	0.996907
126	0.993346	0.985075	0.985758	0.975049	0.965839	0.989489	0.982554	0.998731	0.981992	0.972255	0.993837	0.988431	0.993918	0.997617	0.979629	0.992543	0.990702	0.986932	0.993406	0.986616	0.995832	0.994574	0.998915	0.997057
127	0.993496	0.985346	0.985999	0.975449	0.966432	0.98973	0.982817	0.998791	0.982317	0.972682	0.993966	0.988639	0.994039	0.997677	0.979958	0.992708	0.990956	0.987176	0.993565	0.98692	0.995988	0.994717	0.998967	0.997198
128	0.993645	0.985615	0.986239	0.975839	0.967017	0.989964	0.983075	0.998849	0.982635	0.9731	0.994094	0.988843	0.99416	0.997736	0.980282	0.99287	0.991202	0.987416	0.993724	0.987191	0.99614	0.994857	0.99902	0.997338
129	0.993792	0.985878	0.986475	0.976227	0.967584	0.99019	0.983332	0.998906	0.982937	0.973515	0.994222	0.989045	0.994278	0.99779	0.980603	0.993031	0.991436	0.987653	0.993874	0.987461	0.99629	0.994995	0.999071	0.997473
130	0.993935	0.986138	0.986706	0.976615	0.968142	0.990396	0.983578	0.99896	0.98323	0.97393	0.99435	0.989241	0.994396	0.99784	0.980922	0.993187	0.991658	0.98789	0.994023	0.987725	0.996435	0.995133	0.999118	0.997606
131	0.994069	0.98639	0.986932	0.977001	0.968682	0.990593	0.983823	0.999009	0.983521	0.974327	0.994471	0.989436	0.994514	0.99789	0.98124	0.993342	0.991872	0.988125	0.994167	0.987984	0.996565	0.995265	0.999164	0.997736
132	0.994201	0.98663	0.987155	0.977366	0.969214	0.990787	0.984068	0.999053	0.983807	0.974723	0.994591	0.989629	0.994628	0.997939	0.981557	0.993498	0.992074	0.988356	0.994307	0.988241	0.996692	0.995396	0.99921	0.997864
133	0.99433	0.986865	0.987375	0.977727	0.969741	0.990981	0.98431	0.999096	0.984092	0.975116	0.994711	0.989822	0.994742	0.997984	0.981873	0.993652	0.992272	0.988585	0.994445	0.988497	0.996817	0.995525	0.999254	0.99799
134	0.994456	0.987095	0.987592	0.97808	0.970244	0.991175	0.984551	0.999139	0.984377	0.975509	0.99483	0.990013	0.994855	0.998028	0.982178	0.993803	0.992461	0.98881	0.994583	0.988754	0.996941	0.995647	0.999295	0.998109
135	0.994576	0.987325	0.987808	0.978429	0.970743	0.991366	0.984792	0.999177	0.984647	0.975888	0.994943	0.990203	0.994961	0.998071	0.982471	0.993945	0.992638	0.989028	0.994719	0.989007	0.997063	0.995765	0.999336	0.998223
136	0.994694	0.987542	0.988018	0.97877	0.971236	0.991554	0.985024	0.999212	0.984905	0.976264	0.995055	0.990391	0.995065	0.998113	0.982753	0.994077	0.992803	0.989242	0.994856	0.989255	0.997184	0.995879	0.999377	0.998323
137	0.994812	0.987757	0.988227	0.979093	0.971726	0.991736	0.985256	0.999245	0.985161	0.976637	0.995161	0.990579	0.995164	0.998153	0.983035	0.994205	0.992967	0.989449	0.994991	0.989496	0.997301	0.995993	0.999417	0.99842
138	0.994926	0.987971	0.988437	0.979411	0.972214	0.991917	0.985483	0.999278	0.985414	0.977002	0.995266	0.990756	0.995261	0.998193	0.983309	0.994332	0.993119	0.989652	0.995124	0.989726	0.997414	0.996105	0.999457	0.998515
139	0.99504	0.988177	0.98864	0.979724	0.9727	0.992095	0.985698	0.999311	0.985664	0.97736	0.995372	0.990928	0.995358	0.998232	0.983583	0.994456	0.993269	0.989854	0.995257	0.989945	0.997522	0.996215	0.999494	0.998608
140	0.995153	0.988382	0.988841	0.980032	0.973165	0.992271	0.98591	0.999343	0.985913	0.977712	0.995472	0.991101	0.99545	0.998272	0.983852	0.994575	0.993416	0.990055	0.995385	0.990154	0.997619	0.996324	0.999531	0.998698
141	0.995265	0.98857	0.989043	0.980318	0.973615	0.992445	0.98612	0.999375	0.986159	0.978052	0.995568	0.991271	0.995542	0.998311	0.98412	0.994685	0.993563	0.990255	0.995512	0.990359	0.997708	0.996433	0.999568	0.998787
142	0.995377	0.988757	0.989242	0.980598	0.974059	0.992616	0.986327	0.999404	0.986403	0.978382	0.995664	0.991432	0.995633	0.998349	0.984387	0.994794	0.993702	0.990453	0.995638	0.990556	0.997796	0.99654	0.999603	0.998874
143	0.995487	0.988943	0.98944	0.980871	0.974489	0.992777	0.986531	0.999432	0.986646	0.978695	0.995758	0.991591	0.995719	0.998385	0.984651	0.994902	0.993838	0.990646	0.995758	0.990744	0.997883	0.996645	0.999638	0.998947
144	0.995594	0.989121	0.989633	0.981143	0.9749	0.992938	0.986733	0.99946	0.986889	0.979007	0.995846	0.991748	0.995802	0.998422	0.984901	0.995008	0.993975	0.990838	0.995877	0.99093	0.99797	0.996747	0.999672	0.999016
145	0.995701	0.989298	0.989821	0.981414	0.97531	0.993098	0.986935	0.999488	0.987126	0.979317	0.995934	0.991903	0.995881	0.998458	0.985149	0.995113	0.994109	0.991026	0.995994	0.991115	0.998057	0.996846	0.999701	0.999081
146	0.995807	0.989473	0.990003	0.981684	0.975718	0.993258	0.987132	0.999515	0.987359	0.979621	0.996022	0.992057	0.99596	0.998493	0.985397	0.995216	0.994244	0.991208	0.99611	0.991299	0.998139	0.996941	0.999729	0.999145
147	0.995912	0.989644	0.99018	0.981951	0.97612	0.993415	0.987328	0.999542	0.987589	0.979917	0.996108	0.99221	0.996039	0.998527	0.985643	0.995318	0.994373	0.991388	0.996225	0.991478	0.998221	0.997036	0.999755	0.999207
148	0.996016	0.989813	0.990355	0.982212	0.976521	0.99357	0.987524	0.999567	0.987812	0.980192	0.996193	0.992359	0.996116	0.99856	0.985889	0.995418	0.994501	0.991567	0.996338	0.991655	0.998298	0.99713	0.999777	0.999267
149	0.996111	0.98998	0.990525	0.982472	0.976917	0.993723	0.987718	0.999592	0.988029	0.980468	0.996279	0.992506	0.99619	0.998594	0.986134	0.995515	0.994623	0.991744	0.996448	0.991823	0.998374	0.997223	0.999798	0.999327
150	0.996205	0.990145	0.990693	0.982732	0.977304	0.993872	0.98791	0.999615	0.988242	0.980742	0.996363	0.992653	0.996263	0.998626	0.986374	0.995608	0.994744	0.991918	0.996555	0.991987	0.998446	0.997314	0.999819	0.999376
151	0.996293	0.990309	0.990858	0.982988	0.97769	0.994016	0.988103	0.999636	0.988449	0.981007	0.996447	0.992796	0.996336	0.998658	0.986614	0.995696	0.994863	0.992093	0.99666	0.992149	0.998518	0.997403	0.999838	0.999422
152	0.99638	0.99047	0.991022	0.983244	0.978074	0.994153	0.988294	0.999656	0.988649	0.981268	0.996531	0.992931	0.996409	0.998689	0.98685	0.995784	0.994981	0.992263	0.996764	0.992309	0.998588	0.997489	0.999856	0.999468
153	0.996465	0.990629	0.991183	0.983496	0.978453	0.994284	0.988479	0.999675	0.988845	0.981524	0.996612	0.993064	0.996481	0.998721	0.987077	0.995869	0.995099	0.992429	0.996865	0.992469	0.998658	0.997576	0.99987	0.99951
154	0.996548	0.990788	0.991342	0.983747	0.978831	0.994413	0.988661	0.999693	0.989039	0.981779	0.996693	0.993196	0.996552	0.998751	0.987303	0.995948	0.995215	0.992591	0.996956	0.992626	0.998719	0.997657	0.999883	0.99955
155	0.996627	0.990946	0.991501	0.983996	0.979203	0.994539	0.988841	0.999711	0.989234	0.982032	0.996768	0.993325	0.996621	0.998781	0.987529	0.996024	0.99533	0.992744	0.997046	0.992781	0.998779	0.997735	0.999894	0.99959
156	0.996705	0.991103	0.991658	0.984237	0.979565	0.99466	0.989016	0.999727	0.989428	0.982284	0.996843	0.993448	0.996689	0.998809	0.987754	0.996097	0.995443	0.992896	0.997134	0.992936	0.998838	0.997812	0.999903	0.999629
157	0.996782	0.991256	0.991808	0.984477	0.979926	0.994775	0.98919	0.999744	0.989622	0.982535	0.996917	0.99357	0.996757	0.998836	0.987975	0.996171	0.995554	0.993047	0.99722	0.99309	0.998894	0.997884	0.999913	0.999667
158	0.996857	0.99141	0.991953	0.984714	0.980279	0.994878	0.989358	0.999759	0.989812	0.982783	0.996985	0.993691	0.996824	0.998861	0.988193	0.996243	0.995665	0.993194	0.997302	0.993239	0.99895	0.997955	0.999922	0.999701
159	0.996931	0.991562	0.992096	0.98495	0.980611	0.994981	0.989525	0.999774	0.990001	0.98303	0.997051	0.993811	0.996888	0.998886	0.988403	0.996314	0.995776	0.993339	0.997384	0.993388	0.999004	0.998025	0.99993	0.999735
160	0.997002	0.991715	0.992237	0.985186	0.980925	0.995083	0.98969	0.999788	0.990188	0.983269	0.997112	0.993929	0.996952	0.998911	0.98861	0.996384	0.995882	0.993477	0.997465	0.993534	0.999054	0.998093	0.999938	0.999767
161	0.997071	0.991867	0.992376	0.985414	0.981237	0.995184	0.989854	0.999802	0.990372	0.983508	0.99717	0.994045	0.997015	0.998936	0.988814	0.99645	0.995984	0.993612	0.997545	0.993679	0.999102	0.998152	0.999945	0.999792
162	0.99714	0.99202	0.992514	0.98564	0.981546	0.995281	0.990015	0.999816	0.990552	0.983746	0.997223	0.994158	0.997078	0.998961	0.989014	0.996516	0.996083	0.993744	0.997622	0.99382	0.999148	0.998211	0.999951	0.999817
163	0.997208	0.992168	0.992653	0.985864	0.981844	0.995379	0.990176	0.999828	0.990726	0.983981	0.997273	0.99427	0.997135	0.998986	0.989203	0.996581	0.99618	0.993872	0.997697	0.993949	0.999189	0.998269	0.999957	0.999842
164	0.997275	0.992315	0.992788	0.986086	0.982141	0.995476	0.990335	0.99984	0.990894	0.984215	0.997322	0.994374	0.997191	0.999009	0.989389	0.996646	0.996275	0.993998	0.997771	0.994076	0.999229	0.998324	0.999963	0.999863
165	0.997339	0.992459	0.992921	0.986307	0.982431	0.995572	0.990488	0.999851	0.99106	0.984445	0.997371	0.994475	0.997246	0.999033	0.989568	0.996709	0.996365	0.99412	0.997844	0.994203	0.999268	0.998377	0.999968	0.999884
166	0.997402	0.992601	0.993052	0.986523	0.982717	0.995669	0.990641	0.999862	0.991225	0.984671	0.99742	0.994574	0.997302	0.999056	0.989745	0.996771	0.996454	0.994238	0.997916	0.99433	0.999306	0.998429	0.999973	0.999903
167	0.997463	0.992739	0.993179	0.986739	0.982999	0.995762	0.990788	0.999872	0.991388	0.984898	0.997468	0.994671	0.997354	0.999079	0.989922	0.996833	0.996542	0.994355	0.997986	0.994456	0.999343	0.99848	0.999978	0.99992
168	0.997522	0.992877	0.993302	0.986946	0.983279	0.995855	0.990935	0.999881	0.991546	0.98512	0.997516	0.994768	0.997407	0.999101	0.990097	0.996894	0.996626	0.994471	0.998054	0.994578	0.99938	0.998529	0.999983	0.999935
169	0.997579	0.993003	0.99342	0.98715	0.983557	0.995944	0.991078	0.99989	0.991702	0.985336	0.997563	0.994864	0.997459	0.999123	0.99027	0.996948	0.99671	0.994585	0.99812	0.9947	0.999416	0.998576	0.999988	0.999948
170	0.997633	0.993125	0.993538	0.98735	0.983824	0.996031	0.991221	0.999898	0.99185	0.985552	0.99761	0.994958	0.997508	0.999144	0.990442	0.997001	0.996792	0.9947	0.998184	0.994814	0.999446	0.998622	0.999992	0.99996
171	0.997687	0.993243	0.993655	0.987548	0.98409	0.996117	0.991362	0.999906	0.991997	0.985766	0.997657	0.995051	0.997557	0.999165	0.990614	0.997053	0.996875	0.994813	0.998247	0.994924	0.999477	0.998668	0.999996	0.99997
172	0.997741	0.99336	0.993772	0.98774	0.984346	0.996201	0.991503	0.999913	0.992141	0.98598	0.997703	0.995143	0.997605	0.999186	0.990785	0.997104	0.996957	0.994922	0.998309	0.995033	0.999507	0.998714	0.999998	0.99998
173	0.997793	0.993475	0.993887	0.987931	0.984601	0.996285	0.991641	0.99992	0.992284	0.986193	0.997749	0.995234	0.997652	0.999205	0.990951	0.997154	0.997038	0.995031	0.998369	0.99514	0.999536	0.998755	1	0.999987
174	0.997846	0.993591	0.993998	0.98812	0.984855	0.996368	0.991779	0.999926	0.992425	0.986406	0.997795	0.995324	0.997697	0.999224	0.991104	0.997203	0.997118	0.995137	0.998427	0.995247	0.999562	0.998796	1	0.999994
175	0.997898	0.993705	0.994109	0.988304	0.985105	0.99645	0.991915	0.999932	0.992564	0.986616	0.997839	0.995413	0.99774	0.999243	0.991256	0.997252	0.997195	0.995242	0.998485	0.995351	0.999587	0.998836	1	1
176	0.997948	0.993816	0.994211	0.988485	0.985351	0.99653	0.99205	0.999937	0.992702	0.986824	0.997883	0.995501	0.997784	0.999262	0.991405	0.997301	0.997271	0.995348	0.998541	0.995446	0.99961	0.998874	1	1
177	0.997999	0.993925	0.994312	0.988661	0.98559	0.996609	0.992181	0.999943	0.99284	0.987028	0.997927	0.995588	0.997826	0.99928	0.99155	0.997347	0.997343	0.995453	0.998595	0.995542	0.999633	0.998913	1	1
178	0.998048	0.994033	0.994412	0.988835	0.985827	0.996682	0.99231	0.999947	0.992974	0.987226	0.997969	0.995673	0.997869	0.999297	0.991696	0.997392	0.997413	0.995554	0.998649	0.995634	0.999656	0.99895	1	1
179	0.998095	0.994135	0.994508	0.989007	0.986063	0.996755	0.992438	0.999952	0.993108	0.987422	0.998012	0.995757	0.997911	0.999314	0.99184	0.997436	0.997479	0.995652	0.9987	0.995727	0.999678	0.998985	1	1
180	0.998142	0.994235	0.994598	0.989178	0.986289	0.996826	0.992566	0.999956	0.993233	0.987617	0.998054	0.995841	0.997952	0.999331	0.991984	0.99748	0.997545	0.995747	0.998751	0.995818	0.9997	0.99902	1	1
181	0.998181	0.994335	0.994688	0.989344	0.986515	0.996897	0.992692	0.99996	0.993357	0.987811	0.998094	0.995925	0.997993	0.999347	0.992127	0.997524	0.997608	0.995837	0.998799	0.995909	0.999721	0.999052	1	1
182	0.99822	0.994433	0.994776	0.98951	0.98674	0.996967	0.992811	0.999963	0.993479	0.987999	0.998133	0.996007	0.998033	0.999363	0.992269	0.997568	0.99767	0.995924	0.998845	0.996	0.999741	0.999083	1	1
183	0.998258	0.994531	0.994864	0.989673	0.986962	0.997035	0.992926	0.999967	0.993601	0.988186	0.998172	0.99609	0.998072	0.999378	0.992411	0.997611	0.997728	0.996004	0.998891	0.996089	0.99976	0.999112	1	1
184	0.998296	0.994627	0.994951	0.989831	0.987182	0.997103	0.993039	0.99997	0.993722	0.988372	0.998209	0.996171	0.99811	0.999392	0.992553	0.997655	0.997781	0.996083	0.998935	0.996178	0.999779	0.999139	1	1
185	0.998334	0.994724	0.995036	0.989983	0.987403	0.997169	0.99315	0.999973	0.993842	0.988554	0.998246	0.996252	0.998149	0.999407	0.992688	0.997698	0.997833	0.996162	0.998978	0.996263	0.999797	0.999164	1	1
186	0.998371	0.994819	0.995119	0.990129	0.987622	0.997235	0.993257	0.999976	0.993959	0.98873	0.998283	0.996332	0.998186	0.999421	0.992821	0.997741	0.997884	0.996237	0.99902	0.996346	0.999816	0.99919	1	1
187	0.998409	0.994913	0.995201	0.990276	0.98784	0.997294	0.993364	0.999978	0.994076	0.988906	0.998318	0.996412	0.998224	0.999434	0.992954	0.997784	0.997934	0.996311	0.999061	0.996428	0.999831	0.999216	1	1
188	0.998444	0.995002	0.995282	0.99042	0.98805	0.997354	0.99347	0.999981	0.994189	0.98908	0.998353	0.996492	0.998261	0.999447	0.993085	0.997826	0.997982	0.996385	0.999101	0.99651	0.999845	0.999241	1	1
189	0.998479	0.995089	0.995362	0.990561	0.988241	0.997413	0.993576	0.999983	0.994299	0.989252	0.998388	0.996568	0.998298	0.999459	0.993216	0.997867	0.998029	0.996458	0.999141	0.996592	0.999857	0.999265	1	1
190	0.998514	0.99517	0.995441	0.990701	0.988432	0.997469	0.993681	0.999986	0.994408	0.989418	0.998422	0.996644	0.998334	0.999471	0.993347	0.997909	0.998075	0.996529	0.99918	0.996671	0.999869	0.99929	1	1
191	0.998547	0.99525	0.99552	0.990831	0.988621	0.997525	0.993785	0.999988	0.994517	0.989582	0.998456	0.996719	0.998371	0.999482	0.993471	0.99795	0.998121	0.996599	0.999219	0.996748	0.99988	0.999313	1	1
192	0.998579	0.995331	0.995599	0.990962	0.988809	0.99758	0.99389	0.99999	0.994625	0.989742	0.998488	0.996791	0.998407	0.999493	0.993593	0.997991	0.998166	0.996669	0.999257	0.996823	0.999891	0.999335	1	1
193	0.99861	0.99541	0.995676	0.991092	0.988998	0.997635	0.993994	0.999992	0.99473	0.989901	0.998521	0.996863	0.998442	0.999504	0.993713	0.998031	0.99821	0.996737	0.999295	0.996898	0.999902	0.999357	1	1
194	0.998641	0.995488	0.995752	0.991222	0.989185	0.997689	0.994097	0.999994	0.994835	0.99006	0.998553	0.996935	0.998476	0.999514	0.993831	0.998071	0.998255	0.996803	0.99933	0.996973	0.999912	0.999378	1	1
195	0.998671	0.995566	0.995823	0.991352	0.989368	0.997742	0.9942	0.999995	0.994938	0.990216	0.998586	0.997007	0.99851	0.999525	0.993948	0.998111	0.998297	0.99687	0.999365	0.997045	0.999922	0.999399	1	1
196	0.998701	0.995642	0.995892	0.991478	0.989548	0.997796	0.994299	0.999996	0.995039	0.990369	0.998616	0.997074	0.998542	0.999535	0.994065	0.998151	0.998339	0.996935	0.999396	0.997117	0.999932	0.999419	1	1
197	0.998731	0.995718	0.995961	0.991603	0.989727	0.997847	0.994396	0.999997	0.995139	0.99052	0.998646	0.99714	0.998574	0.999544	0.99418	0.99819	0.998379	0.996999	0.999427	0.997187	0.999941	0.999439	1	1
198	0.998759	0.995792	0.99603	0.991727	0.989902	0.997898	0.994491	0.999998	0.995238	0.990668	0.998676	0.997207	0.998606	0.999554	0.994295	0.99823	0.998419	0.997064	0.999458	0.997256	0.999949	0.999458	1	1
199	0.998788	0.995866	0.996098	0.99185	0.99007	0.997948	0.994586	0.999999	0.995336	0.990814	0.998706	0.99727	0.998638	0.999563	0.99441	0.998268	0.998459	0.997122	0.999488	0.997322	0.999956	0.999477	1	1
200	0.998815	0.995939	0.996166	0.991973	0.990236	0.997998	0.99468	0.999999	0.995432	0.99096	0.998735	0.997332	0.998669	0.999572	0.994521	0.998306	0.998499	0.99718	0.999517	0.997386	0.999963	0.999496	1	1
201	0.998841	0.996012	0.99623	0.992092	0.990401	0.998048	0.994772	1	0.995527	0.991101	0.998764	0.997393	0.998699	0.99958	0.994631	0.998344	0.998538	0.997234	0.999545	0.997451	0.999968	0.999514	1	1
202	0.998868	0.996083	0.996293	0.992207	0.990564	0.998097	0.994863	1	0.995619	0.991242	0.998792	0.997454	0.998728	0.999589	0.994733	0.998381	0.998577	0.997286	0.999572	0.997515	0.999973	0.999531	1	1
203	0.998894	0.996155	0.996351	0.992321	0.990726	0.998146	0.994951	1	0.99571	0.991376	0.998819	0.997513	0.998757	0.999598	0.994834	0.998417	0.998616	0.997338	0.9996	0.997579	0.999978	0.999546	1	1
204	0.99892	0.996224	0.996408	0.992434	0.990888	0.998193	0.995036	1	0.995799	0.991508	0.998846	0.997572	0.998785	0.999606	0.994935	0.998453	0.998655	0.997388	0.999627	0.997643	0.999983	0.999562	1	1
205	0.998947	0.996293	0.996465	0.992545	0.991049	0.99824	0.995121	1	0.995886	0.991638	0.998872	0.997629	0.998812	0.999615	0.995031	0.998489	0.998694	0.997437	0.999653	0.997706	0.999987	0.999578	1	1
206	0.998971	0.996362	0.99652	0.992655	0.991209	0.998287	0.995206	1	0.995971	0.991767	0.998897	0.997686	0.998839	0.999623	0.995127	0.998523	0.998732	0.997486	0.999678	0.997768	0.99999	0.999593	1	1
207	0.998996	0.996431	0.996576	0.99276	0.991366	0.998333	0.99529	1	0.996054	0.991895	0.998922	0.997743	0.998865	0.999632	0.995219	0.998557	0.998768	0.997532	0.999702	0.997829	0.999992	0.999608	1	1
208	0.99902	0.9965	0.996629	0.992863	0.99152	0.998379	0.995372	1	0.996138	0.992021	0.998947	0.997798	0.998891	0.99964	0.99531	0.998589	0.998804	0.997579	0.999726	0.997888	0.999995	0.999622	1	1
209	0.999044	0.996565	0.996683	0.992967	0.99167	0.998424	0.995451	1	0.99622	0.992145	0.99897	0.997853	0.998917	0.999648	0.995397	0.99862	0.99884	0.997625	0.999748	0.997946	0.999997	0.999636	1	1
210	0.999068	0.99663	0.996735	0.993069	0.991818	0.998468	0.995528	1	0.996301	0.992269	0.998992	0.997906	0.998943	0.999656	0.995481	0.998651	0.998875	0.99767	0.999769	0.998	0.999998	0.999649	1	1
211	0.999092	0.996695	0.996787	0.99317	0.991962	0.998512	0.995604	1	0.996382	0.992389	0.999014	0.997958	0.998968	0.999663	0.995564	0.998681	0.998909	0.997715	0.999786	0.998053	0.999999	0.999661	1	1
212	0.999115	0.996759	0.996837	0.993269	0.992105	0.998554	0.995679	1	0.996462	0.992507	0.999036	0.998009	0.998993	0.999671	0.995646	0.998711	0.998942	0.997757	0.999803	0.998101	1	0.999673	1	1
213	0.999139	0.99682	0.996887	0.993368	0.992247	0.998592	0.995752	1	0.99654	0.992624	0.999057	0.998058	0.999017	0.999678	0.995728	0.99874	0.998973	0.997799	0.99982	0.998148	1	0.999685	1	1
214	0.999162	0.996882	0.996936	0.993466	0.992387	0.998629	0.995823	1	0.996617	0.992737	0.999078	0.998106	0.99904	0.999686	0.995808	0.998768	0.999004	0.997839	0.999836	0.998194	1	0.999696	1	1
215	0.999183	0.996943	0.996984	0.993563	0.992525	0.998665	0.995893	1	0.996694	0.99285	0.999099	0.998154	0.999064	0.999693	0.995889	0.998795	0.999034	0.99788	0.999852	0.998238	1	0.999707	1	1
216	0.999205	0.997002	0.997031	0.993655	0.992659	0.998701	0.995964	1	0.996768	0.992962	0.99912	0.998201	0.999087	0.9997	0.995967	0.998822	0.999063	0.997918	0.999867	0.998282	1	0.999717	1	1
217	0.999226	0.99706	0.997079	0.993746	0.992792	0.998736	0.996033	1	0.996837	0.993074	0.99914	0.998247	0.999109	0.999707	0.996045	0.998848	0.999092	0.997957	0.999882	0.998324	1	0.999727	1	1
218	0.999247	0.997118	0.997124	0.993837	0.992924	0.99877	0.996103	1	0.996906	0.993184	0.999159	0.998292	0.99913	0.999714	0.996122	0.998873	0.999119	0.997994	0.999897	0.998367	1	0.999737	1	1
219	0.999268	0.997175	0.99717	0.993927	0.993056	0.998802	0.996171	1	0.996975	0.993288	0.999178	0.998336	0.999151	0.999721	0.996199	0.998898	0.999147	0.998032	0.999911	0.998409	1	0.999747	1	1
220	0.999288	0.997231	0.997215	0.994016	0.993188	0.998834	0.99624	1	0.997043	0.993392	0.999197	0.998379	0.999172	0.999727	0.996276	0.998922	0.999173	0.998069	0.999924	0.998451	1	0.999756	1	1
221	0.999308	0.997287	0.997259	0.994105	0.993317	0.998866	0.996307	1	0.997111	0.993495	0.999215	0.99842	0.999192	0.999734	0.996351	0.998947	0.999199	0.998106	0.999937	0.998491	1	0.999765	1	1
222	0.999328	0.997343	0.997304	0.994194	0.993446	0.998898	0.996374	1	0.997179	0.993597	0.999233	0.998461	0.999212	0.99974	0.996424	0.998969	0.999224	0.998141	0.99995	0.99853	1	0.999774	1	1
223	0.999347	0.997398	0.997348	0.994281	0.993574	0.998929	0.996441	1	0.997246	0.993691	0.99925	0.998502	0.999231	0.999746	0.996497	0.998991	0.999248	0.998176	0.999962	0.998568	1	0.999783	1	1
224	0.999364	0.997453	0.997391	0.994368	0.993701	0.998959	0.996507	1	0.997312	0.993784	0.999267	0.998542	0.999251	0.999752	0.99657	0.999013	0.999273	0.99821	0.999973	0.998606	1	0.999792	1	1
225	0.999382	0.997505	0.997434	0.994454	0.993824	0.998989	0.996572	1	0.997379	0.993874	0.999284	0.998582	0.99927	0.999758	0.996641	0.999034	0.999297	0.998243	0.999981	0.998644	1	0.9998	1	1
226	0.999399	0.997557	0.997476	0.994539	0.993947	0.999019	0.996637	1	0.997445	0.993962	0.9993	0.998622	0.999288	0.999763	0.996711	0.999054	0.999321	0.998277	0.999988	0.998681	1	0.999809	1	1
227	0.999415	0.997608	0.997517	0.994623	0.994068	0.999048	0.996702	1	0.997511	0.994048	0.999317	0.998661	0.999306	0.999769	0.99678	0.999075	0.999344	0.99831	0.999995	0.998719	1	0.999817	1	1
228	0.999432	0.997656	0.997557	0.994707	0.994188	0.999077	0.996766	1	0.997576	0.994133	0.999333	0.998699	0.999324	0.999774	0.996849	0.999095	0.999366	0.998343	1	0.998756	1	0.999825	1	1
229	0.999449	0.997704	0.997598	0.994789	0.994309	0.999105	0.99683	1	0.997638	0.994217	0.99935	0.998736	0.999341	0.99978	0.996919	0.999114	0.999388	0.998375	1	0.998792	1	0.999833	1	1
230	0.999466	0.99775	0.997638	0.994871	0.994424	0.999132	0.996894	1	0.997699	0.9943	0.999366	0.998773	0.999358	0.999785	0.996985	0.999134	0.99941	0.998406	1	0.998828	1	0.999841	1	1
231	0.999482	0.997796	0.997678	0.994953	0.994528	0.99916	0.996957	1	0.997758	0.994383	0.999382	0.998809	0.999375	0.99979	0.997049	0.999153	0.99943	0.998438	1	0.998864	1	0.999848	1	1
232	0.999497	0.997842	0.997717	0.995034	0.994631	0.999187	0.99702	1	0.997817	0.994466	0.999398	0.998846	0.99939	0.999795	0.997113	0.999172	0.999451	0.998469	1	0.9989	1	0.999856	1	1
233	0.999512	0.997888	0.997757	0.995112	0.994733	0.999214	0.997082	1	0.997875	0.994548	0.999413	0.998881	0.999406	0.9998	0.997174	0.99919	0.999471	0.9985	1	0.998934	1	0.999863	1	1
234	0.999527	0.997934	0.997795	0.995189	0.994833	0.99924	0.997144	1	0.997933	0.994629	0.999429	0.998915	0.999421	0.999805	0.997236	0.999208	0.999491	0.998527	1	0.998968	1	0.999871	1	1
235	0.999541	0.99798	0.997834	0.995265	0.994933	0.999267	0.997204	1	0.99799	0.994705	0.999444	0.998948	0.999436	0.99981	0.997296	0.999226	0.999509	0.998555	1	0.999002	1	0.999877	1	1
236	0.999555	0.998023	0.997872	0.995342	0.995026	0.999292	0.997264	1	0.998046	0.994781	0.999459	0.99898	0.999451	0.999814	0.997355	0.999243	0.999526	0.998582	1	0.999034	1	0.999884	1	1
237	0.999569	0.998066	0.997909	0.995418	0.99512	0.999315	0.997322	1	0.9981	0.994856	0.999473	0.999012	0.999465	0.999819	0.997413	0.999259	0.999543	0.998609	1	0.999066	1	0.999891	1	1
238	0.999583	0.998107	0.997946	0.995494	0.995207	0.999338	0.997379	1	0.998154	0.994931	0.999488	0.999044	0.999479	0.999823	0.99747	0.999276	0.99956	0.998636	1	0.999098	1	0.999897	1	1
239	0.999596	0.998147	0.997983	0.995569	0.995294	0.999361	0.997436	1	0.998207	0.995005	0.999501	0.999074	0.999493	0.999828	0.997526	0.999292	0.999575	0.998663	1	0.999127	1	0.999903	1	1
240	0.999609	0.998187	0.998019	0.995644	0.995379	0.999383	0.997493	1	0.998258	0.995078	0.999515	0.999105	0.999507	0.999832	0.997581	0.999308	0.999591	0.998689	1	0.999153	1	0.999909	1	1
241	0.999623	0.998227	0.998056	0.995718	0.995462	0.999405	0.997548	1	0.998309	0.995151	0.999528	0.999135	0.999521	0.999836	0.997636	0.999324	0.999606	0.998716	1	0.99918	1	0.999915	1	1
242	0.999636	0.998263	0.998092	0.995792	0.995545	0.999427	0.997602	1	0.998359	0.995224	0.999541	0.999164	0.999534	0.999841	0.997689	0.999339	0.999621	0.998741	1	0.999206	1	0.999921	1	1
243	0.999648	0.998299	0.998126	0.995864	0.995627	0.999449	0.997653	1	0.99841	0.995296	0.999553	0.999194	0.999547	0.999845	0.99774	0.999354	0.999635	0.998766	1	0.999231	1	0.999926	1	1
244	0.999661	0.998334	0.99816	0.995936	0.995707	0.999469	0.997704	1	0.99846	0.995366	0.999566	0.999223	0.99956	0.999848	0.99779	0.999369	0.99965	0.99879	1	0.999257	1	0.999932	1	1
245	0.999673	0.998369	0.998194	0.996006	0.995785	0.99949	0.997753	1	0.998509	0.995436	0.999578	0.999252	0.999573	0.999852	0.997837	0.999384	0.999663	0.998814	1	0.999281	1	0.999937	1	1
246	0.999685	0.998403	0.998228	0.996076	0.995856	0.999509	0.997801	1	0.998559	0.995504	0.99959	0.99928	0.999585	0.999856	0.997884	0.999399	0.999677	0.998838	1	0.999305	1	0.999941	1	1
247	0.999697	0.998436	0.998261	0.996146	0.995927	0.999528	0.997849	1	0.998607	0.995571	0.999602	0.999308	0.999598	0.99986	0.99793	0.999413	0.99969	0.998861	1	0.999329	1	0.999946	1	1
248	0.999709	0.998468	0.998294	0.996214	0.995997	0.999545	0.997897	1	0.998655	0.995637	0.999613	0.999336	0.999609	0.999864	0.997974	0.999428	0.999703	0.998883	1	0.999353	1	0.99995	1	1
249	0.99972	0.9985	0.998326	0.996283	0.996068	0.999562	0.997941	1	0.998703	0.995702	0.999624	0.999362	0.999621	0.999867	0.998017	0.999442	0.999716	0.998906	1	0.999376	1	0.999954	1	1
250	0.999732	0.998529	0.998358	0.996347	0.996136	0.999579	0.997985	1	0.99875	0.995763	0.999635	0.999387	0.999632	0.999871	0.99806	0.999456	0.999728	0.998928	1	0.999398	1	0.999958	1	1
251	0.999743	0.998558	0.998389	0.996412	0.996202	0.999595	0.998028	1	0.998796	0.995824	0.999645	0.999412	0.999644	0.999874	0.998103	0.999469	0.99974	0.998949	1	0.999421	1	0.999961	1	1
252	0.999754	0.998587	0.99842	0.996476	0.996267	0.999611	0.99807	1	0.998843	0.995884	0.999655	0.999436	0.999654	0.999878	0.998146	0.999483	0.999752	0.99897	1	0.999442	1	0.999964	1	1
253	0.999765	0.998616	0.998451	0.996539	0.996332	0.999627	0.998112	1	0.998885	0.995944	0.999665	0.999459	0.999665	0.999881	0.998188	0.999496	0.999762	0.998991	1	0.999464	1	0.999968	1	1
254	0.999776	0.998645	0.99848	0.996602	0.996397	0.999643	0.998153	1	0.998927	0.996004	0.999675	0.999482	0.999676	0.999885	0.99823	0.99951	0.999772	0.99901	1	0.999485	1	0.999971	1	1
255	0.999787	0.998673	0.99851	0.996663	0.996461	0.999658	0.998193	1	0.998966	0.996062	0.999685	0.999503	0.999686	0.999888	0.998272	0.999523	0.999783	0.999029	1	0.999505	1	0.999974	1	1
256	0.999797	0.998701	0.998539	0.996724	0.996526	0.999672	0.998233	1	0.999004	0.99612	0.999694	0.999525	0.999697	0.999891	0.998313	0.999536	0.999792	0.999047	1	0.999525	1	0.999976	1	1
257	0.999807	0.998729	0.998568	0.996784	0.996589	0.999687	0.998273	1	0.999039	0.996176	0.999704	0.999545	0.999707	0.999895	0.998354	0.999548	0.999802	0.999066	1	0.999545	1	0.999979	1	1
258	0.999817	0.998756	0.998597	0.996843	0.996651	0.999702	0.998313	1	0.999073	0.996233	0.999713	0.999565	0.999717	0.999898	0.998393	0.999561	0.999812	0.999085	1	0.999565	1	0.999981	1	1
259	0.999826	0.998782	0.998625	0.996902	0.996713	0.999717	0.998352	1	0.999107	0.996289	0.999721	0.999584	0.999727	0.999901	0.998432	0.999573	0.999821	0.999103	1	0.999584	1	0.999983	1	1
260	0.999835	0.998809	0.998654	0.996961	0.996774	0.999731	0.998391	1	0.99914	0.996345	0.99973	0.999603	0.999736	0.999904	0.998471	0.999585	0.99983	0.99912	1	0.999603	1	0.999985	1	1
261	0.999844	0.998835	0.998683	0.997018	0.996834	0.999746	0.998429	1	0.999173	0.996401	0.999738	0.999622	0.999745	0.999907	0.998508	0.999597	0.99984	0.999138	1	0.999622	1	0.999987	1	1
262	0.999852	0.998861	0.998711	0.997074	0.996892	0.99976	0.998467	1	0.999205	0.996456	0.999746	0.99964	0.999755	0.99991	0.998545	0.999608	0.999848	0.999156	1	0.999641	1	0.999988	1	1
263	0.99986	0.998886	0.998739	0.99713	0.996949	0.999774	0.998503	1	0.999238	0.996511	0.999754	0.999658	0.999764	0.999913	0.99858	0.99962	0.999856	0.999173	1	0.999659	1	0.99999	1	1
264	0.999867	0.998908	0.998767	0.997186	0.997005	0.999787	0.99854	1	0.999269	0.996563	0.999762	0.999676	0.999772	0.999915	0.998615	0.999631	0.999865	0.999191	1	0.999677	1	0.999992	1	1
265	0.999875	0.99893	0.998794	0.997241	0.997061	0.9998	0.998576	1	0.999301	0.996613	0.999769	0.999693	0.99978	0.999918	0.99865	0.999642	0.999873	0.999207	1	0.999694	1	0.999994	1	1
266	0.999882	0.998951	0.998821	0.997296	0.997116	0.999813	0.998611	1	0.999332	0.996662	0.999776	0.99971	0.999788	0.999921	0.998683	0.999653	0.999881	0.999224	1	0.999711	1	0.999995	1	1
267	0.999889	0.998973	0.998848	0.99735	0.99717	0.999826	0.998647	1	0.999363	0.996711	0.999783	0.999725	0.999796	0.999924	0.998716	0.999664	0.999889	0.99924	1	0.999728	1	0.999996	1	1
268	0.999896	0.998994	0.998874	0.997404	0.997223	0.999838	0.998681	1	0.999393	0.99676	0.99979	0.99974	0.999803	0.999926	0.998748	0.999673	0.999896	0.999255	1	0.999744	1	0.999997	1	1
269	0.999901	0.999014	0.998899	0.997456	0.997276	0.99985	0.998715	1	0.999424	0.996808	0.999797	0.999755	0.999809	0.999928	0.99878	0.999683	0.999904	0.999271	1	0.999759	1	0.999998	1	1
270	0.999907	0.999035	0.998924	0.997509	0.997329	0.999861	0.998748	1	0.999454	0.996856	0.999803	0.999769	0.999816	0.999931	0.998813	0.999692	0.99991	0.999287	1	0.999773	1	0.999999	1	1
271	0.999912	0.999055	0.998949	0.99756	0.997381	0.99987	0.99878	1	0.999483	0.996903	0.99981	0.999782	0.999823	0.999933	0.998844	0.999701	0.999917	0.999302	1	0.999787	1	1	1	1
272	0.999918	0.999074	0.998973	0.997611	0.997432	0.999879	0.998813	1	0.999512	0.996949	0.999816	0.999795	0.999829	0.999935	0.998875	0.99971	0.999923	0.999318	1	0.999801	1	1	1	1
273	0.999923	0.999094	0.998997	0.99766	0.997482	0.999888	0.998845	1	0.99954	0.996995	0.999822	0.999807	0.999836	0.999938	0.998905	0.999719	0.999929	0.999333	1	0.999814	1	1	1	1
274	0.999928	0.999113	0.999021	0.997708	0.997532	0.999897	0.998876	1	0.999566	0.99704	0.999828	0.999818	0.999842	0.99994	0.998933	0.999728	0.999934	0.999348	1	0.999825	1	1	1	1
275	0.999933	0.999132	0.999045	0.997756	0.99758	0.999905	0.998905	1	0.999591	0.997086	0.999834	0.999829	0.999848	0.999942	0.998961	0.999737	0.999939	0.999363	1	0.999837	1	1	1	1
276	0.999939	0.99915	0.999068	0.997803	0.997626	0.999913	0.998935	1	0.999615	0.997129	0.99984	0.99984	0.999854	0.999944	0.99899	0.999745	0.999944	0.999377	1	0.999848	1	1	1	1
277	0.999943	0.999168	0.999092	0.997849	0.997672	0.99992	0.998964	1	0.999638	0.997172	0.999846	0.99985	0.99986	0.999946	0.999018	0.999753	0.999948	0.999391	1	0.999858	1	1	1	1
278	0.999947	0.999186	0.999115	0.997894	0.997717	0.999926	0.998994	1	0.99966	0.997215	0.999852	0.99986	0.999865	0.999948	0.999045	0.999761	0.999953	0.999404	1	0.999867	1	1	1	1
279	0.99995	0.999203	0.999137	0.997938	0.997761	0.999933	0.999022	1	0.999681	0.997256	0.999857	0.999869	0.999871	0.99995	0.999072	0.999769	0.999957	0.999417	1	0.999876	1	1	1	1
280	0.999954	0.99922	0.999159	0.997981	0.997804	0.999938	0.99905	1	0.9997	0.997298	0.999863	0.999877	0.999876	0.999952	0.999098	0.999776	0.999961	0.999431	1	0.999885	1	1	1	1
281	0.999957	0.999237	0.999181	0.998022	0.997847	0.999944	0.999078	1	0.999719	0.997338	0.999869	0.999885	0.999882	0.999954	0.999123	0.999784	0.999965	0.999444	1	0.999894	1	1	1	1
282	0.999961	0.999254	0.999202	0.998062	0.997889	0.99995	0.999106	1	0.999737	0.997379	0.999874	0.999893	0.999887	0.999955	0.999148	0.999791	0.999968	0.999456	1	0.999902	1	1	1	1
283	0.999963	0.999271	0.999223	0.998101	0.997931	0.999955	0.999134	1	0.999755	0.997419	0.99988	0.999901	0.999892	0.999957	0.999173	0.999798	0.999972	0.999469	1	0.99991	1	1	1	1
284	0.999966	0.999286	0.999244	0.99814	0.997972	0.999961	0.999161	1	0.999772	0.997458	0.999885	0.999908	0.999897	0.999958	0.999198	0.999806	0.999975	0.999481	1	0.999919	1	1	1	1
285	0.999969	0.999302	0.999265	0.998178	0.998013	0.999966	0.999188	1	0.999788	0.997497	0.99989	0.999915	0.999901	0.99996	0.999222	0.999812	0.999978	0.999494	1	0.999926	1	1	1	1
286	0.999971	0.999318	0.999285	0.998215	0.998051	0.999971	0.999215	1	0.999803	0.997535	0.999895	0.999922	0.999906	0.999961	0.999245	0.999819	0.999981	0.999506	1	0.999934	1	1	1	1
287	0.999974	0.999333	0.999304	0.998252	0.99809	0.999976	0.999241	1	0.999817	0.997573	0.9999	0.999929	0.999911	0.999962	0.999268	0.999826	0.999983	0.999518	1	0.99994	1	1	1	1
288	0.999976	0.999348	0.999324	0.998289	0.998127	0.99998	0.999267	1	0.99983	0.99761	0.999906	0.999935	0.999915	0.999964	0.999291	0.999833	0.999986	0.99953	1	0.999946	1	1	1	1
289	0.999978	0.999362	0.999343	0.998327	0.998163	0.999984	0.999292	1	0.999843	0.997648	0.999911	0.999941	0.99992	0.999965	0.999313	0.99984	0.999988	0.999541	1	0.999952	1	1	1	1
290	0.99998	0.999376	0.999362	0.998363	0.998198	0.999988	0.999315	1	0.999855	0.997684	0.999915	0.999948	0.999924	0.999966	0.999335	0.999846	0.99999	0.999553	1	0.999957	1	1	1	1
291	0.999981	0.99939	0.999381	0.998399	0.998232	0.999991	0.999339	1	0.999867	0.99772	0.99992	0.999954	0.999929	0.999968	0.999357	0.999853	0.999992	0.999565	1	0.999961	1	1	1	1
292	0.999983	0.999403	0.9994	0.998435	0.998267	0.999993	0.999361	1	0.999878	0.997756	0.999925	0.99996	0.999933	0.999969	0.999378	0.999859	0.999994	0.999576	1	0.999966	1	1	1	1
293	0.999984	0.999416	0.999418	0.99847	0.998301	0.999996	0.999384	1	0.999889	0.997792	0.999929	0.999965	0.999937	0.99997	0.999398	0.999865	0.999996	0.999587	1	0.99997	1	1	1	1
294	0.999986	0.99943	0.999436	0.998505	0.998335	0.999998	0.999406	1	0.999899	0.997828	0.999934	0.999971	0.999941	0.999971	0.999418	0.999871	0.999998	0.999598	1	0.999974	1	1	1	1
295	0.999987	0.999443	0.999454	0.998541	0.998368	1	0.999427	1	0.999908	0.997863	0.999938	0.999976	0.999945	0.999972	0.999438	0.999877	0.999999	0.999609	1	0.999978	1	1	1	1
296	0.999989	0.999456	0.999471	0.998574	0.9984	1	0.999449	1	0.999917	0.997898	0.999942	0.99998	0.999948	0.999974	0.999457	0.999883	1	0.99962	1	0.999982	1	1	1	1
297	0.99999	0.999468	0.999489	0.998607	0.998431	1	0.999469	1	0.999925	0.997933	0.999946	0.999984	0.999952	0.999975	0.999476	0.999888	1	0.999631	1	0.999986	1	1	1	1
298	0.999991	0.999481	0.999506	0.998639	0.998461	1	0.999489	1	0.999932	0.997967	0.999949	0.999987	0.999955	0.999976	0.999494	0.999893	1	0.999641	1	0.999989	1	1	1	1
299	0.999993	0.999493	0.999523	0.998671	0.998491	1	0.99951	1	0.999939	0.998002	0.999953	0.999989	0.999959	0.999977	0.999512	0.999898	1	0.999651	1	0.999992	1	1	1	1
300	0.999994	0.999504	0.99954	0.998702	0.998521	1	0.999529	1	0.999946	0.998035	0.999956	0.999991	0.999962	0.999978	0.999529	0.999903	1	0.999661	1	0.999994	1	1	1	1
301	0.999994	0.999516	0.999556	0.998733	0.998551	1	0.999548	1	0.999952	0.998069	0.999959	0.999993	0.999965	0.999979	0.999546	0.999908	1	0.999671	1	0.999995	1	1	1	1
302	0.999995	0.999528	0.999572	0.998764	0.998581	1	0.999567	1	0.999959	0.998102	0.999962	0.999995	0.999968	0.99998	0.999561	0.999913	1	0.999681	1	0.999997	1	1	1	1
303	0.999996	0.999539	0.999588	0.998795	0.998611	1	0.999585	1	0.999965	0.998135	0.999965	0.999996	0.999971	0.999981	0.999577	0.999917	1	0.999691	1	0.999998	1	1	1	1
304	0.999997	0.999551	0.999603	0.998825	0.998641	1	0.999604	1	0.999971	0.998168	0.999968	0.999998	0.999974	0.999981	0.999593	0.999922	1	0.9997	1	0.999999	1	1	1	1
305	0.999998	0.999562	0.999617	0.998855	0.99867	1	0.999621	1	0.999975	0.998201	0.99997	0.999999	0.999976	0.999982	0.999608	0.999926	1	0.999709	1	1	1	1	1	1
306	0.999998	0.999572	0.999631	0.998884	0.998699	1	0.999638	1	0.99998	0.998232	0.999973	1	0.999979	0.999983	0.999623	0.99993	1	0.999718	1	1	1	1	1	1
307	0.999999	0.999583	0.999644	0.998914	0.998728	1	0.999654	1	0.999984	0.998264	0.999975	1	0.999981	0.999984	0.999638	0.999933	1	0.999727	1	1	1	1	1	1
308	0.999999	0.999593	0.999658	0.998944	0.998757	1	0.999669	1	0.999988	0.998295	0.999978	1	0.999983	0.999985	0.999653	0.999937	1	0.999736	1	1	1	1	1	1
309	1	0.999602	0.999671	0.998972	0.998786	1	0.999684	1	0.999992	0.998325	0.99998	1	0.999985	0.999986	0.999667	0.999941	1	0.999745	1	1	1	1	1	1
310	1	0.999612	0.999683	0.999	0.998814	1	0.999698	1	0.999996	0.998356	0.999982	1	0.999987	0.999987	0.999681	0.999944	1	0.999753	1	1	1	1	1	1
311	1	0.999622	0.999696	0.999027	0.998843	1	0.999712	1	1	0.998386	0.999983	1	0.999989	0.999988	0.999693	0.999947	1	0.999762	1	1	1	1	1	1
312	1	0.999631	0.999708	0.999054	0.99887	1	0.999727	1	1	0.998415	0.999985	1	0.99999	0.999988	0.999706	0.99995	1	0.99977	1	1	1	1	1	1
313	1	0.999641	0.99972	0.99908	0.998898	1	0.999741	1	1	0.998444	0.999987	1	0.999992	0.999989	0.999718	0.999952	1	0.999777	1	1	1	1	1	1
314	1	0.99965	0.999733	0.999106	0.998924	1	0.999754	1	1	0.998473	0.999988	1	0.999993	0.99999	0.999729	0.999955	1	0.999785	1	1	1	1	1	1
315	1	0.999659	0.999745	0.999132	0.99895	1	0.999767	1	1	0.998501	0.99999	1	0.999995	0.99999	0.99974	0.999958	1	0.999792	1	1	1	1	1	1
316	1	0.999668	0.999757	0.999157	0.998975	1	0.999779	1	1	0.99853	0.999992	1	0.999996	0.999991	0.999751	0.99996	1	0.999799	1	1	1	1	1	1
317	1	0.999678	0.999769	0.999182	0.999	1	0.99979	1	1	0.998558	0.999993	1	0.999998	0.999991	0.999762	0.999963	1	0.999806	1	1	1	1	1	1
318	1	0.999687	0.99978	0.999206	0.999024	1	0.999802	1	1	0.998585	0.999994	1	0.999999	0.999992	0.999773	0.999966	1	0.999813	1	1	1	1	1	1
319	1	0.999696	0.999791	0.999231	0.999048	1	0.999813	1	1	0.998612	0.999995	1	1	0.999992	0.999783	0.999968	1	0.99982	1	1	1	1	1	1
320	1	0.999704	0.999802	0.999255	0.999073	1	0.999824	1	1	0.998638	0.999996	1	1	0.999993	0.999793	0.99997	1	0.999826	1	1	1	1	1	1
321	1	0.999712	0.999811	0.999279	0.999097	1	0.999835	1	1	0.998664	0.999997	1	1	0.999993	0.999803	0.999973	1	0.999832	1	1	1	1	1	1
322	1	0.99972	0.999821	0.999303	0.99912	1	0.999846	1	1	0.99869	0.999997	1	1	0.999994	0.999813	0.999975	1	0.999838	1	1	1	1	1	1
323	1	0.999727	0.99983	0.999326	0.999144	1	0.999857	1	1	0.998716	0.999998	1	1	0.999994	0.999823	0.999977	1	0.999844	1	1	1	1	1	1
324	1	0.999734	0.999839	0.99935	0.999167	1	0.999868	1	1	0.998741	0.999999	1	1	0.999995	0.999833	0.999979	1	0.99985	1	1	1	1	1	1
325	1	0.999741	0.999847	0.999372	0.99919	1	0.999878	1	1	0.998765	0.999999	1	1	0.999995	0.999842	0.999981	1	0.999856	1	1	1	1	1	1
326	1	0.999748	0.999856	0.999394	0.999213	1	0.999888	1	1	0.99879	1	1	1	0.999996	0.999851	0.999983	1	0.999862	1	1	1	1	1	1
327	1	0.999755	0.999864	0.999415	0.999235	1	0.999898	1	1	0.998814	1	1	1	0.999996	0.999859	0.999985	1	0.999867	1	1	1	1	1	1
328	1	0.999761	0.999872	0.999436	0.999257	1	0.999908	1	1	0.998838	1	1	1	0.999997	0.999867	0.999987	1	0.999873	1	1	1	1	1	1
329	1	0.999768	0.999879	0.999455	0.999278	1	0.999917	1	1	0.998861	1	1	1	0.999997	0.999875	0.999989	1	0.999878	1	1	1	1	1	1
330	1	0.999774	0.999886	0.999474	0.999299	1	0.999925	1	1	0.998884	1	1	1	0.999997	0.999883	0.999991	1	0.999884	1	1	1	1	1	1
331	1	0.99978	0.999893	0.999492	0.999319	1	0.999933	1	1	0.998906	1	1	1	0.999998	0.999891	0.999993	1	0.999889	1	1	1	1	1	1
332	1	0.999787	0.9999	0.99951	0.99934	1	0.999941	1	1	0.998928	1	1	1	0.999998	0.999898	0.999994	1	0.999894	1	1	1	1	1	1
333	1	0.999793	0.999907	0.999526	0.99936	1	0.999948	1	1	0.99895	1	1	1	0.999998	0.999905	0.999996	1	0.999899	1	1	1	1	1	1
334	1	0.999798	0.999913	0.999543	0.999379	1	0.999955	1	1	0.99897	1	1	1	0.999999	0.999912	0.999997	1	0.999903	1	1	1	1	1	1
335	1	0.999804	0.999919	0.99956	0.999398	1	0.99996	1	1	0.998991	1	1	1	0.999999	0.999918	0.999998	1	0.999908	1	1	1	1	1	1
336	1	0.999809	0.999925	0.999576	0.999417	1	0.999966	1	1	0.999011	1	1	1	0.999999	0.999924	0.999999	1	0.999912	1	1	1	1	1	1
337	1	0.999815	0.999931	0.999591	0.999435	1	0.999971	1	1	0.99903	1	1	1	0.999999	0.99993	0.999999	1	0.999917	1	1	1	1	1	1
338	1	0.99982	0.999936	0.999605	0.999453	1	0.999976	1	1	0.99905	1	1	1	1	0.999936	1	1	0.999921	1	1	1	1	1	1
339	1	0.999826	0.999941	0.999619	0.999471	1	0.999981	1	1	0.99907	1	1	1	1	0.999942	1	1	0.999925	1	1	1	1	1	1
340	1	0.999831	0.999946	0.999633	0.999488	1	0.999986	1	1	0.999089	1	1	1	1	0.999948	1	1	0.99993	1	1	1	1	1	1
341	1	0.999836	0.999951	0.999647	0.999506	1	0.999991	1	1	0.999108	1	1	1	1	0.999953	1	1	0.999933	1	1	1	1	1	1
342	1	0.999842	0.999956	0.999661	0.999523	1	0.999996	1	1	0.999127	1	1	1	1	0.999958	1	1	0.999937	1	1	1	1	1	1
343	1	0.999847	0.99996	0.999674	0.99954	1	1	1	1	0.999146	1	1	1	1	0.999962	1	1	0.99994	1	1	1	1	1	1
344	1	0.999852	0.999963	0.999687	0.999557	1	1	1	1	0.999165	1	1	1	1	0.999967	1	1	0.999943	1	1	1	1	1	1
345	1	0.999857	0.999966	0.9997	0.999573	1	1	1	1	0.999183	1	1	1	1	0.999971	1	1	0.999945	1	1	1	1	1	1
346	1	0.999862	0.99997	0.999712	0.999589	1	1	1	1	0.999202	1	1	1	1	0.999975	1	1	0.999948	1	1	1	1	1	1
347	1	0.999867	0.999973	0.999724	0.999604	1	1	1	1	0.99922	1	1	1	1	0.999979	1	1	0.999951	1	1	1	1	1	1
348	1	0.999872	0.999976	0.999735	0.999618	1	1	1	1	0.999238	1	1	1	1	0.999982	1	1	0.999954	1	1	1	1	1	1
349	1	0.999877	0.999979	0.999747	0.999633	1	1	1	1	0.999255	1	1	1	1	0.999985	1	1	0.999956	1	1	1	1	1	1
350	1	0.999882	0.999982	0.999758	0.999647	1	1	1	1	0.999272	1	1	1	1	0.999988	1	1	0.999959	1	1	1	1	1	1
351	1	0.999886	0.999984	0.999769	0.999661	1	1	1	1	0.999289	1	1	1	1	0.999991	1	1	0.999961	1	1	1	1	1	1
352	1	0.99989	0.999987	0.99978	0.999675	1	1	1	1	0.999305	1	1	1	1	0.999993	1	1	0.999963	1	1	1	1	1	1
353	1	0.999895	0.999989	0.99979	0.999689	1	1	1	1	0.999321	1	1	1	1	0.999996	1	1	0.999965	1	1	1	1	1	1
354	1	0.999899	0.999991	0.999801	0.999702	1	1	1	1	0.999337	1	1	1	1	0.999997	1	1	0.999968	1	1	1	1	1	1
355	1	0.999903	0.999993	0.999811	0.999716	1	1	1	1	0.999353	1	1	1	1	0.999999	1	1	0.99997	1	1	1	1	1	1
356	1	0.999907	0.999995	0.999821	0.999728	1	1	1	1	0.999369	1	1	1	1	1	1	1	0.999972	1	1	1	1	1	1
357	1	0.99991	0.999997	0.99983	0.999741	1	1	1	1	0.999384	1	1	1	1	1	1	1	0.999974	1	1	1	1	1	1
358	1	0.999914	0.999999	0.999839	0.999754	1	1	1	1	0.9994	1	1	1	1	1	1	1	0.999976	1	1	1	1	1	1
359	1	0.999917	1	0.999849	0.999766	1	1	1	1	0.999415	1	1	1	1	1	1	1	0.999978	1	1	1	1	1	1
360	1	0.99992	1	0.999858	0.999778	1	1	1	1	0.99943	1	1	1	1	1	1	1	0.99998	1	1	1	1	1	1
361	1	0.999924	1	0.999867	0.99979	1	1	1	1	0.999445	1	1	1	1	1	1	1	0.999981	1	1	1	1	1	1
362	1	0.999927	1	0.999876	0.999801	1	1	1	1	0.999459	1	1	1	1	1	1	1	0.999983	1	1	1	1	1	1
363	1	0.99993	1	0.999885	0.999812	1	1	1	1	0.999474	1	1	1	1	1	1	1	0.999984	1	1	1	1	1	1
364	1	0.999933	1	0.999893	0.999823	1	1	1	1	0.999488	1	1	1	1	1	1	1	0.999986	1	1	1	1	1	1
365	1	0.999936	1	0.999901	0.999833	1	1	1	1	0.999502	1	1	1	1	1	1	1	0.999987	1	1	1	1	1	1
366	1	0.999939	1	0.999908	0.999843	1	1	1	1	0.999516	1	1	1	1	1	1	1	0.999989	1	1	1	1	1	1
367	1	0.999942	1	0.999915	0.999852	1	1	1	1	0.99953	1	1	1	1	1	1	1	0.99999	1	1	1	1	1	1
368	1	0.999944	1	0.999922	0.99986	1	1	1	1	0.999544	1	1	1	1	1	1	1	0.999992	1	1	1	1	1	1
369	1	0.999947	1	0.999928	0.999868	1	1	1	1	0.999558	1	1	1	1	1	1	1	0.999993	1	1	1	1	1	1
370	1	0.999949	1	0.999934	0.999876	1	1	1	1	0.999571	1	1	1	1	1	1	1	0.999994	1	1	1	1	1	1
371	1	0.999952	1	0.99994	0.999884	1	1	1	1	0.999583	1	1	1	1	1	1	1	0.999995	1	1	1	1	1	1
372	1	0.999954	1	0.999945	0.999892	1	1	1	1	0.999596	1	1	1	1	1	1	1	0.999996	1	1	1	1	1	1
373	1	0.999957	1	0.999951	0.999899	1	1	1	1	0.999608	1	1	1	1	1	1	1	0.999997	1	1	1	1	1	1
374	1	0.999959	1	0.999956	0.999906	1	1	1	1	0.99962	1	1	1	1	1	1	1	0.999998	1	1	1	1	1	1
375	1	0.999961	1	0.999962	0.999913	1	1	1	1	0.999631	1	1	1	1	1	1	1	0.999999	1	1	1	1	1	1
376	1	0.999963	1	0.999967	0.99992	1	1	1	1	0.999642	1	1	1	1	1	1	1	0.999999	1	1	1	1	1	1
377	1	0.999966	1	0.999972	0.999926	1	1	1	1	0.999653	1	1	1	1	1	1	1	1	1	1	1	1	1	1
378	1	0.999968	1	0.999976	0.999932	1	1	1	1	0.999664	1	1	1	1	1	1	1	1	1	1	1	1	1	1
379	1	0.99997	1	0.999979	0.999938	1	1	1	1	0.999675	1	1	1	1	1	1	1	1	1	1	1	1	1	1
380	1	0.999972	1	0.999982	0.999944	1	1	1	1	0.999685	1	1	1	1	1	1	1	1	1	1	1	1	1	1
381	1	0.999974	1	0.999985	0.99995	1	1	1	1	0.999695	1	1	1	1	1	1	1	1	1	1	1	1	1	1
382	1	0.999975	1	0.999988	0.999956	1	1	1	1	0.999705	1	1	1	1	1	1	1	1	1	1	1	1	1	1
383	1	0.999977	1	0.99999	0.999961	1	1	1	1	0.999714	1	1	1	1	1	1	1	1	1	1	1	1	1	1
384	1	0.999979	1	0.999992	0.999965	1	1	1	1	0.999723	1	1	1	1	1	1	1	1	1	1	1	1	1	1
385	1	0.999981	1	0.999994	0.999969	1	1	1	1	0.999731	1	1	1	1	1	1	1	1	1	1	1	1	1	1
386	1	0.999983	1	0.999996	0.999973	1	1	1	1	0.999739	1	1	1	1	1	1	1	1	1	1	1	1	1	1
387	1	0.999984	1	0.999998	0.999976	1	1	1	1	0.999747	1	1	1	1	1	1	1	1	1	1	1	1	1	1
388	1	0.999986	1	1	0.999979	1	1	1	1	0.999755	1	1	1	1	1	1	1	1	1	1	1	1	1	1
389	1	0.999987	1	1	0.999982	1	1	1	1	0.999763	1	1	1	1	1	1	1	1	1	1	1	1	1	1
390	1	0.999989	1	1	0.999985	1	1	1	1	0.999771	1	1	1	1	1	1	1	1	1	1	1	1	1	1
391	1	0.99999	1	1	0.999988	1	1	1	1	0.999778	1	1	1	1	1	1	1	1	1	1	1	1	1	1
392	1	0.999992	1	1	0.999991	1	1	1	1	0.999786	1	1	1	1	1	1	1	1	1	1	1	1	1	1
393	1	0.999993	1	1	0.999993	1	1	1	1	0.999793	1	1	1	1	1	1	1	1	1	1	1	1	1	1
394	1	0.999994	1	1	0.999996	1	1	1	1	0.9998	1	1	1	1	1	1	1	1	1	1	1	1	1	1
395	1	0.999995	1	1	0.999998	1	1	1	1	0.999807	1	1	1	1	1	1	1	1	1	1	1	1	1	1
396	1	0.999996	1	1	1	1	1	1	1	0.999813	1	1	1	1	1	1	1	1	1	1	1	1	1	1
397	1	0.999997	1	1	1	1	1	1	1	0.99982	1	1	1	1	1	1	1	1	1	1	1	1	1	1
398	1	0.999998	1	1	1	1	1	1	1	0.999827	1	1	1	1	1	1	1	1	1	1	1	1	1	1
399	1	0.999998	1	1	1	1	1	1	1	0.999833	1	1	1	1	1	1	1	1	1	1	1	1	1	1
400	1	0.999999	1	1	1	1	1	1	1	0.999839	1	1	1	1	1	1	1	1	1	1	1	1	1	1
401	1	0.999999	1	1	1	1	1	1	1	0.999845	1	1	1	1	1	1	1	1	1	1	1	1	1	1
402	1	1	1	1	1	1	1	1	1	0.999851	1	1	1	1	1	1	1	1	1	1	1	1	1	1
403	1	1	1	1	1	1	1	1	1	0.999857	1	1	1	1	1	1	1	1	1	1	1	1	1	1
404	1	1	1	1	1	1	1	1	1	0.999863	1	1	1	1	1	1	1	1	1	1	1	1	1	1
405	1	1	1	1	1	1	1	1	1	0.999869	1	1	1	1	1	1	1	1	1	1	1	1	1	1
406	1	1	1	1	1	1	1	1	1	0.999875	1	1	1	1	1	1	1	1	1	1	1	1	1	1
407	1	1	1	1	1	1	1	1	1	0.99988	1	1	1	1	1	1	1	1	1	1	1	1	1	1
408	1	1	1	1	1	1	1	1	1	0.999886	1	1	1	1	1	1	1	1	1	1	1	1	1	1
409	1	1	1	1	1	1	1	1	1	0.999891	1	1	1	1	1	1	1	1	1	1	1	1	1	1
410	1	1	1	1	1	1	1	1	1	0.999896	1	1	1	1	1	1	1	1	1	1	1	1	1	1
411	1	1	1	1	1	1	1	1	1	0.999901	1	1	1	1	1	1	1	1	1	1	1	1	1	1
412	1	1	1	1	1	1	1	1	1	0.999905	1	1	1	1	1	1	1	1	1	1	1	1	1	1
413	1	1	1	1	1	1	1	1	1	0.99991	1	1	1	1	1	1	1	1	1	1	1	1	1	1
414	1	1	1	1	1	1	1	1	1	0.999915	1	1	1	1	1	1	1	1	1	1	1	1	1	1
415	1	1	1	1	1	1	1	1	1	0.999919	1	1	1	1	1	1	1	1	1	1	1	1	1	1
416	1	1	1	1	1	1	1	1	1	0.999924	1	1	1	1	1	1	1	1	1	1	1	1	1	1
417	1	1	1	1	1	1	1	1	1	0.999928	1	1	1	1	1	1	1	1	1	1	1	1	1	1
418	1	1	1	1	1	1	1	1	1	0.999933	1	1	1	1	1	1	1	1	1	1	1	1	1	1
419	1	1	1	1	1	1	1	1	1	0.999937	1	1	1	1	1	1	1	1	1	1	1	1	1	1
420	1	1	1	1	1	1	1	1	1	0.999941	1	1	1	1	1	1	1	1	1	1	1	1	1	1
421	1	1	1	1	1	1	1	1	1	0.999945	1	1	1	1	1	1	1	1	1	1	1	1	1	1
422	1	1	1	1	1	1	1	1	1	0.999948	1	1	1	1	1	1	1	1	1	1	1	1	1	1
423	1	1	1	1	1	1	1	1	1	0.999952	1	1	1	1	1	1	1	1	1	1	1	1	1	1
424	1	1	1	1	1	1	1	1	1	0.999955	1	1	1	1	1	1	1	1	1	1	1	1	1	1
425	1	1	1	1	1	1	1	1	1	0.999958	1	1	1	1	1	1	1	1	1	1	1	1	1	1
426	1	1	1	1	1	1	1	1	1	0.999961	1	1	1	1	1	1	1	1	1	1	1	1	1	1
427	1	1	1	1	1	1	1	1	1	0.999964	1	1	1	1	1	1	1	1	1	1	1	1	1	1
428	1	1	1	1	1	1	1	1	1	0.999967	1	1	1	1	1	1	1	1	1	1	1	1	1	1
429	1	1	1	1	1	1	1	1	1	0.99997	1	1	1	1	1	1	1	1	1	1	1	1	1	1
430	1	1	1	1	1	1	1	1	1	0.999973	1	1	1	1	1	1	1	1	1	1	1	1	1	1
431	1	1	1	1	1	1	1	1	1	0.999976	1	1	1	1	1	1	1	1	1	1	1	1	1	1
432	1	1	1	1	1	1	1	1	1	0.999978	1	1	1	1	1	1	1	1	1	1	1	1	1	1
433	1	1	1	1	1	1	1	1	1	0.999981	1	1	1	1	1	1	1	1	1	1	1	1	1	1
434	1	1	1	1	1	1	1	1	1	0.999983	1	1	1	1	1	1	1	1	1	1	1	1	1	1
435	1	1	1	1	1	1	1	1	1	0.999985	1	1	1	1	1	1	1	1	1	1	1	1	1	1
436	1	1	1	1	1	1	1	1	1	0.999987	1	1	1	1	1	1	1	1	1	1	1	1	1	1
437	1	1	1	1	1	1	1	1	1	0.999988	1	1	1	1	1	1	1	1	1	1	1	1	1	1
438	1	1	1	1	1	1	1	1	1	0.99999	1	1	1	1	1	1	1	1	1	1	1	1	1	1
439	1	1	1	1	1	1	1	1	1	0.999992	1	1	1	1	1	1	1	1	1	1	1	1	1	1
440	1	1	1	1	1	1	1	1	1	0.999993	1	1	1	1	1	1	1	1	1	1	1	1	1	1
441	1	1	1	1	1	1	1	1	1	0.999994	1	1	1	1	1	1	1	1	1	1	1	1	1	1
442	1	1	1	1	1	1	1	1	1	0.999996	1	1	1	1	1	1	1	1	1	1	1	1	1	1
443	1	1	1	1	1	1	1	1	1	0.999997	1	1	1	1	1	1	1	1	1	1	1	1	1	1
444	1	1	1	1	1	1	1	1	1	0.999998	1	1	1	1	1	1	1	1	1	1	1	1	1	1
445	1	1	1	1	1	1	1	1	1	0.999998	1	1	1	1	1	1	1	1	1	1	1	1	1	1
446	1	1	1	1	1	1	1	1	1	0.999999	1	1	1	1	1	1	1	1	1	1	1	1	1	1
447	1	1	1	1	1	1	1	1	1	1	1	1	1	1	1	1	1	1	1	1	1	1	1	1

## Sheet: Compare with Geiger's Data
Tissue	TFRE	Profiling	Overlap	Correlation		GeneSymbol	EYE(TFRE)	EYE(Geiger)			GeneSymbol	Heart(TFRE)	Heart(Geiger)			GeneSymbol	Lung(TFRE)	Lung(Geiger)			GeneSymbol	WAT(TFRE)	WAT(Geiger)			GeneSymbol	Pancrease(TFRE)	Pancrease(Geiger)			GeneSymbol	Liver（TFRE）	Liver(Geiger)				GeneSymbol	BAT(TFRE)	BAT(Geiger)			GeneSymbol	Colon(TFRE)	Colon(Geiger)			GeneSymbol	Adrenal_gland(TFRE)	Adrenal_gland(Geiger)
Adrenal gland	357	85	72	0.179		Foxo4	112669	#N/A			0610010K14Rik	2.31867e+06	0			0610010K14Rik	7.00151e+06	0			Hmgb2	1.89306e+07	434373			Adnp	15628.6	0			Nfrkb	3.70349e+06	#N/A				0610010K14Rik	3.68195e+06	0			Hmgb2	1.17056e+09	4.85802e+06			0610010K14Rik	1.22454e+06	0
Brown fat	297	66	53	0.227		Rax	1.50601e+08	#N/A			Aebp1	2.21333e+06	0			Adnp	820418	0			Tead4	4.0637e+06	#N/A			Aebp1	725236	0			Zfp719	143774	#N/A				Adnp	7033.66	0			Tfam	9.90465e+08	1.11582e+06			Adnp	1.37324e+06	7361.21
Colon	305	94	74	0.272		Gatad1	158390	#N/A			Ahctf1	453919	#N/A			Aebp1	726370	5225.98			Hoxa5	439947	#N/A			Ahctf1	831770	#N/A			Rora	2.86858e+06	#N/A				Aebp1	3.21117e+06	865.801			Hnf4a	9.25453e+08	45677.2			Aebp1	6.90445e+06	0
Eye	403	70	51	0.314		Gatad2a	1.11012e+06	1832.59			Arid1a	356573	0			Ahctf1	753898	#N/A			Hoxa7	710004	#N/A			Arid1a	258253	779			Fli1	2.84341e+06	0				Ahctf1	155688	#N/A			Hnf4g	8.43985e+08	0			Ahctf1	1.08473e+06	#N/A
Heart	272	62	43	0.131		Rxrg	6.28645e+06	#N/A			Arid1b	57023	#N/A			Ahr	91344.9	#N/A			Trps1	3.01191e+06	#N/A			Arid1b	106040	#N/A			Egr3	94780.8	#N/A				Arid1a	227415	0			Ybx1	3.88701e+08	4.96664e+06			Alx4	1.11039e+06	#N/A
Liver	316	80	59	0.0463		Rora	6.72094e+06	#N/A			Arid3a	35006.5	#N/A			Arid1a	80875.3	5814.04			Tfdp1	1.27752e+06	#N/A			Arid2	42666.7	0			Baz2b	113019	#N/A				Arid1b	171370	#N/A			Ubp1	3.48145e+08	46314.2			Ar	87623.4	#N/A
Lung	326	77	60	0.277		Neurod4	2.5313e+06	#N/A			Arnt	142263	#N/A			Arid2	21225.5	3080.49			Pax2	221287	#N/A			Arid5b	24057.8	#N/A			Creb3l3	647068	#N/A				Arid2	19801.5	588.378			Nrf1	3.10882e+08	11701			Arid1a	3.1664e+06	5501.93
Muscle	173	32	14	0.147		Mlx	5.83361e+06	#N/A			Arntl	7.78764e+06	#N/A			Arid3a	135513	#N/A			Nfya	2.74269e+07	#N/A			Arnt	88774.1	#N/A			Nr1h2	994654	#N/A				Arid5b	202299	#N/A			Nfyc	2.42392e+08	247838			Arid1b	427825	#N/A
Pancreas	295	62	49	0.327		Elk1	6.44093e+06	#N/A			Atf7	95600.1	#N/A			Arid5b	5031.56	#N/A			Ets1	146411	0			Arntl	6.58209e+07	#N/A			Tfeb	9.32011e+06	#N/A				Arnt	377790	#N/A			Esrra	2.33711e+08	#N/A			Arid2	133369	0
Spleeen	346	76	61	0.401		Max	5.12964e+07	30882.7			Batf	102295	#N/A			Arnt	104133	#N/A			Nfatc1	1.19814e+07	1458.24			Arx	1.41308e+06	#N/A			Foxo3	1.22933e+06	#N/A				Arntl	3.5441e+07	#N/A			Nfia	2.18695e+08	#N/A			Arnt	53349.3	#N/A
Stomach	311	51	45	0.273		Mef2d	1.60742e+07	#N/A			Baz2b	77613.1	#N/A			Arntl	2.28001e+07	#N/A			Nfia	6.15504e+08	#N/A			Atf1	3.19263e+07	#N/A			Baz2a	1.12112e+06	#N/A				Atf1	1.7027e+07	#N/A			Nfix	2.08435e+08	#N/A			Arnt2	16465.7	#N/A
Thymus	407	86	76	0.246		Hmgn3	684836	0			Bdp1	19799.7	#N/A			Atf4	56331.1	#N/A			Lef1	1.15931e+06	#N/A			Atf2	905565	0			Meis2	1.66269e+06	1438.13				Atf2	661222	0			Max	1.79562e+08	2840.4			Arntl	1.75883e+07	#N/A
White fat	307	77	54	0.116		Maz	2.26915e+06	0			Bhlhe40	636135	#N/A			Batf3	3.37427e+06	#N/A			Nfatc2	1.22898e+07	#N/A			Atf4	409459	#N/A			Tfdp1	1.19977e+06	#N/A				Atf4	195491	#N/A			Nfib	1.78432e+08	18651			Atf2	28723.8	0
						Mef2a	1.66788e+06	#N/A			Bnc1	65092.5	#N/A			Baz2a	304753	#N/A			Nfatc3	2.20412e+06	#N/A			Atf6	9531.05	#N/A			Atf2	1.184e+06	0				Atf7	2.85849e+06	#N/A			Nfic	1.66796e+08	#N/A			Atf3	152727	#N/A
Total	804	138	134			Rbl1	17622.8	0			Bptf	22044.1	#N/A			Baz2b	44572.3	#N/A			Terf1	487442	#N/A			Atf7	704685	#N/A			Lyl1	141952	#N/A				Atoh1	788331	#N/A			Tfcp2	1.25728e+08	8712.24			Atf7	33288.1	#N/A
						Foxp1	3.56109e+07	#N/A			Bzw1	526107	23203.3			Bhlha15	34532	#N/A			Hmgb3	1.33584e+07	#N/A			Atoh1	1.37471e+06	#N/A			Tcf7l2	3.69394e+06	#N/A				Baz2b	209174	#N/A			Hmgb3	8.40367e+07	#N/A			Atmin	108228	#N/A
						Sall1	655299	#N/A			Casz1	3.31683e+06	0			Bhlhe40	818695	#N/A			Tshz2	43636.9	#N/A			Bach1	256946	#N/A			Mlxip	90999.4	#N/A				Bcl6	1.90431e+06	#N/A			Ybx2	8.1018e+07	0			Atoh1	731950	#N/A
						Foxn3	31181	#N/A			Cbfb	1.16694e+06	23791.7			Bptf	87821.7	#N/A			Hmg20b	5.58201e+06	#N/A			Barx1	10282.1	#N/A			E2f4	4.04616e+06	0				Bhlhe40	12757	#N/A			Hmga1	7.56395e+07	#N/A			Bach1	288534	#N/A
						Casz1	5.48224e+07	0			Cdc5l	40925.9	3487.01			Bzw1	109784	700495			Creb3	106804	#N/A			Baz2a	1.72955e+06	#N/A			Usf1	7.95382e+07	#N/A				Bptf	18093.2	#N/A			Cdx2	7.48693e+07	155377			Baz2a	120590	#N/A
						Irf3	64590.6	72888.6			Cebpa	527996	#N/A			Carhsp1	8.80149e+06	52675.9			Mef2c	1.94696e+06	#N/A			Baz2b	1.33627e+06	#N/A			Meis1	1.57657e+06	598.811				Bzw1	988925	489549			Mlx	6.36707e+07	#N/A			Baz2b	15326.2	#N/A
						Mitf	7.20929e+06	#N/A			Cebpb	2.95404e+06	0			Casz1	350648	0			Nfrkb	2.12324e+06	#N/A			Bbx	37525.9	#N/A			Sfpi1	1.04079e+06	#N/A				Carhsp1	4.13786e+06	1.07857e+06			Nfyb	6.0367e+07	122300			Bbx	5197.29	#N/A
						Arid5b	16696.6	#N/A			Cebpd	505623	#N/A			Cbfb	1.52389e+07	99149			Arnt	93829.4	#N/A			Bhlha15	1.05338e+09	#N/A			Rxra	5.71996e+08	#N/A				Casz1	201583	0			Arntl	5.72441e+07	#N/A			Bcl11a	139812	0
						Foxk2	1.9628e+06	#N/A			Cebpg	455694	#N/A			Cdc5l	153018	22324.4			Hivep2	35762.9	#N/A			Bhlhe22	601080	#N/A			Rela	4.12526e+06	14910.1				Cbfb	387298	0			Hmbox1	5.59122e+07	0			Bhlha15	203390	#N/A
						Chd7	699381	#N/A			Cebpz	24401.3	1665.75			Cebpa	4.00788e+07	#N/A			Deaf1	541067	#N/A			Bptf	10640	#N/A			Nfil3	4.22955e+07	#N/A				Cdc5l	433375	13481.8			Clock	5.06777e+07	#N/A			Bptf	43671	#N/A
						Isl1	1.13234e+06	#N/A			Chd7	18366.5	#N/A			Cebpb	3.15057e+07	41509			Meis2	1.3372e+07	1294.58			Bzw1	1.40678e+08	418291			Mitf	1.43412e+06	#N/A				Cdx2	368447	0			Mnt	4.46618e+07	#N/A			Bzw1	59017.2	514901
						Nr2f2	5.76782e+07	#N/A			Cic	20851.4	0			Cebpd	1.48872e+07	#N/A			Satb1	453048	0			Casz1	6.23446e+06	0			Erf	377214	#N/A				Cebpa	7.60482e+07	#N/A			Rxra	4.38416e+07	#N/A			Carhsp1	285719	884074
						Rorb	1.18349e+07	#N/A			Clock	1.50185e+07	#N/A			Cebpe	195101	#N/A			Tfdp2	243979	#N/A			Cdc5l	3.55162e+06	17326			Zfp592	109477	#N/A				Cebpb	1.08041e+08	0			Ubtf	4.13967e+07	121232			Cbfb	1.36945e+06	78083.3
						Pbx2	1.36211e+07	0			Creb1	5.72219e+06	#N/A			Cebpg	2.00652e+06	#N/A			Sp1	165193	0			Cebpa	1.70804e+07	#N/A			Elk1	233349	#N/A				Cebpd	1.00585e+06	#N/A			Srf	3.43918e+07	#N/A			Cdc5l	377414	62213
						Mta2	4.31429e+06	5005.71			Csde1	120731	78504.5			Cebpz	15211.7	1469.3			Nr1d1	1.32071e+06	#N/A			Cebpb	2.36053e+06	0			Foxa1	877726	#N/A				Cebpg	4.60608e+06	#N/A			Npas2	2.79514e+07	#N/A			Cebpa	4.93037e+06	#N/A
						Bzw1	75510.5	327451			Ctcf	45208.6	#N/A			Chd7	30692.1	#N/A			Creb1	9.60011e+06	#N/A			Cebpd	2.73688e+06	#N/A			Nr2f6	8.05813e+07	#N/A				Cebpz	24115.9	0			Cdx1	2.77509e+07	#N/A			Cebpb	6.14469e+06	78490.1
						Runx1	221567	0			Cux1	1.36001e+07	1536.84			Clock	1.49689e+07	#N/A			Tfeb	1.12659e+07	#N/A			Cebpg	445038	#N/A			Mxd1	105176	#N/A				Chd7	51147.6	#N/A			Vdr	2.63731e+07	66419.2			Cebpd	795857	#N/A
						Pbx3	3.96188e+07	#N/A			Cux2	86415.2	#N/A			Creb1	3.38088e+06	#N/A			Sp2	155120	#N/A			Cebpz	1.0043e+06	61533.9			Irf9	226828	#N/A				Cic	185341	0			Ssrp1	2.57092e+07	312908			Cebpg	856044	#N/A
						Gabpa	2.15854e+08	76361.3			Dach1	1.14832e+07	#N/A			Creb3l1	175436	#N/A			Hnf1b	2.56946e+06	0			Chd7	2.70682e+06	#N/A			Rarg	3.37827e+06	#N/A				Clock	4.5311e+07	#N/A			Hnf1a	2.28453e+07	59639.8			Cebpz	94715.1	0
						Nab2	10973.5	291.517			Dbp	106966	#N/A			Creb3l2	750316	#N/A			Nrf1	4.80327e+07	2399.02			Cic	86308.4	0			Nfatc2	754101	#N/A				Creb1	1.25601e+07	#N/A			Nr2f6	2.2596e+07	#N/A			Chd7	10301.8	#N/A
						Myf6	112610	#N/A			Deaf1	735462	#N/A			Crx	955365	#N/A			Nr3c1	967314	8393.41			Clock	7.6498e+07	#N/A			Nr1i2	823933	#N/A				Creb3l1	17784	#N/A			Nr2f1	2.03162e+07	#N/A			Cic	91231.5	0
						Irf9	17826.1	#N/A			Dmap1	316645	#N/A			Csde1	500204	260901			Meis1	8.47868e+06	0			Creb1	9.51049e+06	#N/A			Pbx2	1.47714e+06	0				Crem	1.66999e+07	#N/A			Mlxipl	1.97819e+07	2110.76			Clock	1.694e+07	#N/A
						Emx2	227594	#N/A			Dnajc2	45110.1	0			Ctcf	2.29981e+06	#N/A			Fli1	1.4948e+07	0			Creb3l1	345766	#N/A			Foxk1	8.59638e+06	1980.76				Csde1	1.2119e+06	576478			Etv6	1.81609e+07	35130.9			Creb1	5.33563e+06	#N/A
						Ctcf	161864	#N/A			Dr1	5.32302e+06	146838			Cux1	5.42551e+06	0			E2f3	791017	#N/A			Crem	8.33844e+06	#N/A			Nfya	3.20392e+07	#N/A				Ctcf	10424.8	#N/A			Ctcf	1.75648e+07	#N/A			Crem	3.86469e+06	#N/A
						Nr2f6	1.40735e+07	#N/A			Drap1	6.28562e+06	0			Cux2	16390	#N/A			Sfpi1	283280	#N/A			Csde1	7.04524e+06	128424			Mafb	373434	83606.4				Cux1	4.57408e+06	0			Rxrb	1.75515e+07	#N/A			Crx	334672	#N/A
						Rb1	4.79641e+06	#N/A			E2f3	2.72135e+06	#N/A			Dach1	713106	#N/A			Tef	244550	0			Ctcf	3.48561e+07	#N/A			Gm14420	143500	#N/A				Dach1	4.91356e+06	#N/A			Tfap4	1.67472e+07	#N/A			Csde1	122874	781851
						Rbl2	396581	#N/A			E2f4	2.82703e+06	0			Dbp	340712	#N/A			Terf2	620904	229.427			Cux1	5.54711e+06	0			Nkx6-1	133014	#N/A				Dbp	94556.8	#N/A			Tfcp2l1	1.54017e+07	#N/A			Ctcf	463176	#N/A
						Fli1	2.19201e+06	0			E2f6	1.70941e+06	#N/A			Dmap1	70089.3	#N/A			Foxp2	561995	#N/A			Cux2	95263.7	#N/A			E2f3	6.26447e+06	#N/A				Deaf1	1.26793e+06	#N/A			Gabpa	1.40652e+07	165839			Cux1	4.25421e+06	8420.25
						Myt1	6640.27	#N/A			Ebf3	38731.6	#N/A			Dnajc1	149970	#N/A			Nr4a1	140305	#N/A			Deaf1	1.00567e+06	#N/A			Zfpm1	761753	#N/A				Dmap1	1.04701e+06	#N/A			Nr2f2	1.31102e+07	#N/A			Cux2	88494.4	#N/A
						Pou4f1	113366	#N/A			Elf1	1.08776e+07	#N/A			Dnajc2	284259	0			Tbx2	1.08295e+06	#N/A			Dmap1	153594	#N/A			Zfp184	179384	#N/A				Dmrt2	29936.4	#N/A			Tbx3	1.30671e+07	0			Dach1	221480	#N/A
						Mga	330731	#N/A			Elf2	1.81273e+07	#N/A			Dr1	1.30364e+06	444839			Nfkb1	1.56339e+06	33492.2			Dnajc1	5.56375e+07	#N/A			Atf7	1.04701e+06	#N/A				Dnajc2	115298	0			Nfya	1.28961e+07	#N/A			Dach2	167888	#N/A
						Onecut2	735634	#N/A			Elf4	1.11506e+06	#N/A			Drap1	1.98395e+06	0			Smarce1	3.43282e+06	37994.6			Dnajc2	91255.6	0			Zfhx3	278777	2514.97				Dr1	1.0005e+07	88117.9			Smarca5	1.15689e+07	26173.3			Dbp	158226	#N/A
						Six3	2.82385e+06	#N/A			Elk1	2.13153e+06	#N/A			E2f3	1.51843e+06	#N/A			Wiz	1.89823e+06	#N/A			Drap1	1.85119e+06	19868.1			Zfp746	73920	#N/A				Drap1	1.12392e+07	29570.8			Zfp148	1.14221e+07	#N/A			Dlx5	117922	#N/A
						Pparg	152585	#N/A			Elk3	2.09039e+06	#N/A			E2f4	3.04986e+06	9358.82			Tcf15	150956	#N/A			E2f3	381244	#N/A			Rfx7	166779	#N/A				E2f1	44407.9	#N/A			Tcf21	1.13378e+07	#N/A			Dmap1	732325	#N/A
						Bhlhe40	687776	#N/A			Elk4	1.04635e+07	#N/A			Ehf	3.74292e+06	0			Chd7	10860.9	#N/A			E2f5	303105	#N/A			Onecut2	8.86171e+07	#N/A				E2f2	2.30206e+06	#N/A			Casz1	1.09998e+07	0			Dnajc1	286347	#N/A
						Foxo1	2.8803e+06	0			En2	124844	#N/A			Elf1	1.2472e+07	#N/A			Hmga1-rs1	1.66223e+08	#N/A			E2f6	135722	#N/A			Gm1862	3.81431e+06	#N/A				E2f3	2.85278e+06	#N/A			Hmga1-rs1	1.09609e+07	#N/A			Dnajc2	75702.4	0
						Prrx1	2.78094e+07	#N/A			Erf	138765	#N/A			Elf2	1.18829e+07	#N/A			Tcf4	3.70896e+06	0			Ehf	862244	0			Irf1	159435	#N/A				E2f4	4.78556e+06	8636.13			Tead1	1.03215e+07	#N/A			Dr1	1.48541e+06	465054
						Jund	1.33713e+06	#N/A			Erg	7.11382e+07	18370.8			Elf4	885060	#N/A			Mitf	7.64133e+06	#N/A			Elf1	1.87893e+06	#N/A			Foxp4	1.41343e+06	0				E2f5	883034	#N/A			Mta2	1.02755e+07	104203			Drap1	4.48792e+06	44077.8
						Klf13	15689.3	#N/A			Esrra	1.12437e+08	#N/A			Elf5	396814	#N/A			Mlxip	37068.8	#N/A			Elf2	4.33296e+06	#N/A			Zscan22	1.39473e+06	#N/A				E2f6	1.18587e+06	#N/A			Mxd1	9.97677e+06	#N/A			E2f3	2.57306e+06	#N/A
						Ezh1	34054.1	0			Esrrb	1.90719e+07	#N/A			Elk1	346871	#N/A			Foxp1	1.47481e+06	#N/A			Elf3	1.65759e+06	#N/A			Nr1i3	6.51796e+06	#N/A				Ebf1	762149	#N/A			Foxp1	9.93136e+06	#N/A			E2f4	2.57706e+06	4373.7
						Fos	66862.4	#N/A			Esrrg	4.15957e+07	#N/A			Elk3	1.0283e+07	#N/A			Gabpa	6.41529e+07	14694.8			Elf4	354635	#N/A			Gata4	6.10136e+06	#N/A				Ebf3	93236.2	#N/A			Gata4	9.36333e+06	#N/A			E2f5	220287	#N/A
						Elf1	1.08912e+07	#N/A			Ets1	382448	0			Elk4	2.59249e+07	#N/A			Esr1	122491	#N/A			Elk3	51432.7	#N/A			Tbx3	1.13256e+07	0				Elf1	7.90017e+06	#N/A			Elk4	9.271e+06	#N/A			E2f6	760846	#N/A
						Mycn	1.70786e+06	#N/A			Etv6	1.56507e+07	530			Epas1	51492.5	#N/A			Nr2f6	1.09684e+07	#N/A			Elk4	1.35793e+06	#N/A			Rfxank	830841	#N/A				Elf2	5.04116e+06	#N/A			Nr2c2	9.14526e+06	#N/A			Ebf3	33492.8	#N/A
						Lhx2	1.14509e+07	#N/A			Ezh1	23501.6	0			Erf	391622	#N/A			Mnt	2.06126e+07	#N/A			Ep400	149037	#N/A			Cbfb	1.38546e+06	23791.7				Elf4	122799	#N/A			Mxi1	8.53369e+06	#N/A			Egr1	616187	#N/A
						Prrx2	1.87208e+07	#N/A			Fli1	3.35907e+07	0			Erg	1.84963e+08	86772.7			Tcf7l1	1.17302e+06	#N/A			Erf	192966	#N/A			Zfp148	158919	#N/A				Elk1	240902	#N/A			Tead3	8.43658e+06	#N/A			Egr3	359320	#N/A
						Dlx3	26994.4	#N/A			Foxc1	8.71523e+06	#N/A			Esrra	7.0102e+06	#N/A			Ehf	29829.2	60458.1			Erg	2.7135e+06	0			Tead3	1.91982e+07	#N/A				Elk3	1.20271e+06	#N/A			Drap1	7.91977e+06	1751.94			Elf1	1.66291e+06	#N/A
						Erg	5.37472e+06	798.377			Foxc2	2.88704e+06	#N/A			Ets1	4.28822e+06	0			Foxj2	124095	#N/A			Esrra	9.11794e+06	#N/A			Smarce1	8.17964e+06	34794.6				Elk4	1.53745e+07	#N/A			Fli1	7.84909e+06	0			Elf2	1.8119e+06	#N/A
						Mef2c	1.24547e+06	#N/A			Foxj2	84620.9	#N/A			Etv1	68589.7	#N/A			Nfatc4	1.80645e+06	#N/A			Etv6	8.3603e+06	2092.09			Zfp422	1.13672e+06	#N/A				Ep400	25967.4	#N/A			Nfil3	7.4864e+06	#N/A			Elf4	130395	#N/A
						Rreb1	155841	#N/A			Foxj3	96141.1	#N/A			Etv3	94738	#N/A			Tfe3	2.06062e+07	#N/A			Ezh1	14984.8	0			Hmgn5	105520	39841.5				Epas1	106042	#N/A			Usf1	7.39871e+06	#N/A			Elk1	1.28718e+06	#N/A
						Meis1	2.00939e+07	6449.1			Foxk1	7.95356e+06	1980.76			Etv6	2.1846e+07	4274.92			Nfib	6.25867e+08	46987.9			Fiz1	138993	#N/A			Ppard	1.09598e+06	#N/A				Erg	4.48488e+07	13521.4			Nfkb1	7.20994e+06	17697.5			Elk3	199951	#N/A
						Gata2	91965.7	#N/A			Foxk2	1.64808e+06	#N/A			Evx1	3.64712e+06	#N/A			Hnf4a	168659	16656.2			Fli1	1.8532e+06	0			Mef2a	2.97521e+06	#N/A				Esr1	109937	#N/A			Hnf1b	7.19265e+06	0			Elk4	3.03602e+06	#N/A
						Deaf1	4.68028e+06	#N/A			Foxn2	15170	#N/A			Ezh1	165514	0			Egr2	143721	#N/A			Fosl2	172188	#N/A			Tbp	1.94627e+07	#N/A				Esrra	8.17498e+07	#N/A			Dr1	6.99758e+06	666679			Emx1	39609.9	#N/A
						Rfx2	3.0307e+06	#N/A			Foxn3	52033.6	#N/A			Fli1	3.15218e+07	0			Tfap2b	9.60426e+06	#N/A			Foxa2	6.70186e+06	#N/A			Gmeb1	125019	#N/A				Esrrg	1.51331e+07	#N/A			Tfeb	6.92154e+06	#N/A			En2	41049.7	#N/A
						Maff	63191.1	#N/A			Foxo1	8.76541e+06	0			Foxa1	244980	#N/A			Mta3	1.26339e+06	#N/A			Foxa3	385793	#N/A			Esrrb	1.27501e+06	#N/A				Ets1	125953	0			Nfatc2	6.13645e+06	#N/A			Ep400	39564.3	#N/A
						Nr2e1	1.2917e+06	#N/A			Foxo3	435319	#N/A			Foxa2	48151.3	#N/A			Rxra	1.74524e+07	#N/A			Foxj2	181813	#N/A			Foxf1	414807	#N/A				Etv6	5.26315e+06	6350.26			Runx1	6.12395e+06	0			Erf	31380.9	#N/A
						Atf7	177772	#N/A			Foxo4	1.77754e+06	#N/A			Foxc1	78251.3	#N/A			Bnc2	16076.1	#N/A			Foxk1	1.24094e+06	1620			Hnf1a	1.32162e+08	150925				Ezh2	146357	0			Barx2	5.82321e+06	#N/A			Erg	1.9296e+07	0
						Nfatc1	4.67732e+06	2022.68			Foxp1	2.13247e+07	#N/A			Foxf1	84857.4	#N/A			Pbx1	2.82049e+07	#N/A			Foxo1	192085	0			Zfp536	612159	#N/A				Fli1	3.15427e+07	0			Pbx1	5.61113e+06	#N/A			Esrra	5.1544e+06	#N/A
						Mxd1	611934	#N/A			Foxp2	534334	#N/A			Foxf2	278850	#N/A			Nr2c2	1.52087e+07	#N/A			Foxp1	8.46074e+06	#N/A			Gata6	870031	#N/A				Foxc1	241789	#N/A			Nr1h4	5.46497e+06	#N/A			Esrrb	899126	#N/A
						Elf4	239235	#N/A			Foxp4	1.71064e+06	0			Foxj2	74033.7	#N/A			Esrrg	630982	#N/A			Foxp2	292766	#N/A			Nfatc3	9.50919e+06	#N/A				Foxc2	23959.7	#N/A			Erg	5.33726e+06	0			Esrrg	918054	#N/A
						E2f4	1.03238e+06	1886.64			Gabpa	9.98551e+07	3780.9			Foxk1	6.56483e+06	42956.4			Elk4	8.51236e+06	#N/A			Foxp4	562514	0			Tead1	1.31748e+07	#N/A				Foxj2	70802.8	#N/A			Elf1	5.20415e+06	#N/A			Ets1	224486	2.1368e+06
						Pou3f2	1.93461e+06	#N/A			Gata2	502042	#N/A			Foxk2	952223	#N/A			Tada2b	68784.3	#N/A			Gabpa	9.82896e+06	6348.19			Ctcfl	185269	#N/A				Foxj3	59766.9	#N/A			Tbx2	5.09092e+06	#N/A			Etv6	2.80458e+07	11139.3
						Bptf	60199.7	#N/A			Gata4	8.96609e+07	#N/A			Foxm1	3420.27	#N/A			Clock	1.60522e+07	#N/A			Gata4	5.0699e+07	#N/A			Tcf21	8.46454e+07	#N/A				Foxk1	1.79416e+07	63620.9			Cdc5l	5.08263e+06	112818			Ezh1	128466	0
						Notch2	562266	#N/A			Gata6	3.12161e+06	#N/A			Foxn2	218971	#N/A			Rfx3	2.41443e+06	#N/A			Gata6	1.00634e+06	#N/A			Runx3	470042	#N/A				Foxk2	5.4875e+06	#N/A			Rbpj	4.72924e+06	#N/A			Fli1	6.81987e+06	0
						Olig2	1.57568e+06	#N/A			Gatad2a	206522	0			Foxo1	3.35996e+06	0			Smarca5	6.95376e+06	2917.53			Gatad2a	104640	1943.96			Sox8	291922	#N/A				Foxn3	21105.5	#N/A			Smad3	4.55435e+06	#N/A			Fos	38975.5	#N/A
						Bhlhe41	1.84948e+06	#N/A			Gatad2b	127202	1275.12			Foxo3	118569	#N/A			Cic	7155.5	0			Gatad2b	533567	7096.8			Tfcp2	8.60748e+07	0				Foxo1	1.56798e+07	0			Cbfb	4.4624e+06	31194.8			Fosl2	401788	#N/A
						Pds5b	1.42788e+06	1644.85			Gm1862	4.71275e+06	#N/A			Foxo6	7535.45	#N/A			Sp3	263886	#N/A			Gmeb1	181704	#N/A			Gatad2a	220317	0				Foxo3	478699	#N/A			Stat1	4.41397e+06	478163			Foxc1	1.03328e+06	#N/A
						Cux1	4.22805e+07	0			Gmeb1	180234	#N/A			Foxp1	7.10505e+06	#N/A			E2f4	3.16321e+06	0			Gmeb2	2.21691e+06	0			Ybx1	2.73731e+07	908175				Foxo4	1.77221e+06	#N/A			Cux1	4.30514e+06	7561.96			Foxc2	1.60503e+06	#N/A
						Nfatc3	751755	#N/A			Gmeb2	259989	0			Gabpa	6.80479e+07	57856.8			Pbx3	2.41901e+07	#N/A			Gon4l	77236.9	#N/A			Pbx3	593618	#N/A				Foxp1	5.96151e+06	#N/A			Pbx3	4.27154e+06	#N/A			Foxd2	16639.7	#N/A
						Rfx1	9.51233e+06	#N/A			Hand2	50093.3	#N/A			Gata2	60711.4	#N/A			Tfap2a	9.54649e+06	227688			Grhl2	207651	#N/A			Jun	128339	#N/A				Gabpa	1.04897e+08	78741.9			Tfe3	3.7684e+06	#N/A			Foxj2	30222.6	#N/A
						Mxi1	869635	#N/A			Hes1	2.49461e+06	#N/A			Gata3	54278.2	#N/A			Nr2f2	5.69911e+07	#N/A			Hic2	1.4214e+06	#N/A			Hes1	850743	#N/A				Gatad1	222087	#N/A			Nr2c1	3.73051e+06	#N/A			Foxj3	61270.8	#N/A
						Nfkb1	1.27149e+06	5716.51			Hmbox1	2.10502e+06	0			Gata6	1.08778e+07	#N/A			Prdm16	199920	#N/A			Hivep2	26178.4	#N/A			Zhx2	539345	#N/A				Gatad2a	753682	6335.29			Ppard	3.58342e+06	#N/A			Foxk1	1.0284e+07	28125.6
						Bhlhe22	805632	#N/A			Hmg20a	1.10834e+06	10162.9			Gatad1	125585	#N/A			Cebpd	1.24888e+06	#N/A			Hmbox1	1.64298e+06	0			Onecut1	1.09082e+08	#N/A				Gatad2b	482918	30711.2			Bzw1	3.47436e+06	1.59901e+06			Foxk2	2.26019e+06	#N/A
						Satb1	619755	161.395			Hmg20b	4.15155e+06	#N/A			Gatad2a	5.49135e+06	0			Twist2	208031	#N/A			Hmg20a	2.03652e+07	0			Znf512b	88518	#N/A				Gmeb1	210378	#N/A			Yy1	3.42174e+06	37637.1			Foxl2	226905	#N/A
						Baz2a	48874.3	#N/A			Hmga1	3.57998e+09	#N/A			Gatad2b	1.80324e+06	68504			Cdc5l	199707	5992.99			Hmg20b	97769.1	#N/A			Nrf1	1.21116e+08	2786.67				Gmeb2	151501	1509.65			Bhlha15	3.30617e+06	#N/A			Foxm1	48615.8	#N/A
						Neurod1	8.48327e+06	#N/A			Hmga1-rs1	1.20134e+09	#N/A			Gmeb1	948697	#N/A			Osr1	31686.5	#N/A			Hmga1	9.27964e+06	#N/A			Pknox1	743403	#N/A				Hic2	628078	#N/A			Nr3c1	3.13086e+06	17348.1			Foxo1	3.51245e+06	0
						Klf12	84576.4	#N/A			Hmga2	5.96631e+06	#N/A			Gmeb2	116206	8204.23			Mlx	6.38462e+06	#N/A			Hmga1-rs1	2.37874e+07	#N/A			Nfat5	1.41141e+06	0				Hif1a	10064.6	#N/A			Mta3	3.05468e+06	#N/A			Foxo3	195705	#N/A
						Hlf	243391	#N/A			Hmgb2	6.36576e+07	782389			Hes1	2.79589e+06	#N/A			Hoxd8	1.59467e+06	#N/A			Hmga2	7.67602e+07	#N/A			Pds5b	1.87409e+06	6987.71				Hmbox1	1.27122e+07	0			Isx	2.91284e+06	#N/A			Foxo4	739429	#N/A
						Sall2	72782.3	#N/A			Hmgb3	7.91823e+07	#N/A			Hes7	23168.8	#N/A			Twist1	927432	#N/A			Hmgb2	2.22519e+07	183579			Stat3	88653.4	54640.6				Hmg20a	1.45023e+06	5118.01			Yeats4	2.90523e+06	59749.1			Foxp1	2.26527e+06	#N/A
						Hmgxb4	163871	#N/A			Hmgxb4	52750.8	#N/A			Hey1	169128	#N/A			Maff	130172	#N/A			Hmgb3	1.82295e+06	#N/A			Arid1a	1.6599e+06	0				Hmg20b	1.77794e+07	#N/A			Maz	2.8906e+06	0			Foxp2	366795	#N/A
						Cebpa	103693	#N/A			Hoxa5	19089	#N/A			Heyl	108924	#N/A			Cux1	2.68168e+06	2137.79			Hmgn5	2.80292e+06	52624.5			Esrra	5.57918e+07	#N/A				Hmga1	4.27292e+07	#N/A			Cebpd	2.87414e+06	#N/A			Foxp3	148605	#N/A
						Nr2f1	3.72159e+07	#N/A			Hoxb4	52906.1	#N/A			Hif3a	9689.52	#N/A			Rxrg	5.66395e+06	#N/A			Hnf1a	1.15562e+07	14279.7			Smad4	389864	0				Hmga1-rs1	176759	#N/A			Runx3	2.86393e+06	#N/A			Gabpa	3.85152e+07	43525.2
						E2f6	1.6933e+06	#N/A			Hoxc13	201731	#N/A			Hivep2	18397.2	#N/A			En2	596007	#N/A			Hnf1b	3.06652e+06	0			Cebpg	1.30388e+07	#N/A				Hmgb2	9.07909e+07	991984			Elf3	2.79386e+06	#N/A			Gata4	95591.6	#N/A
						Nfat5	1.09662e+07	0			Irf2	7.89228e+06	#N/A			Hmbox1	7.72454e+07	70780			Pax5	99644.9	#N/A			Hnf4a	1.90373e+06	0			Jund	637825	#N/A				Hmgb3	8.34511e+07	#N/A			Pax3	2.64801e+06	#N/A			Gata6	2.2016e+06	#N/A
						E2f3	5.38793e+06	#N/A			Irf3	245342	48439.4			Hmg20a	1.68476e+06	48792.1			Elk3	338639	#N/A			Hoxa5	305414	#N/A			Hmbox1	1.31968e+07	0				Hmgxb4	121664	#N/A			Ehf	2.59904e+06	133210			Gatad1	77503.8	#N/A
						Rfx3	3.18035e+06	#N/A			Irf4	33246.1	#N/A			Hmg20b	180083	#N/A			Tfap2c	1.36283e+07	#N/A			Hoxa9	4.05423e+06	#N/A			Rel	120653	#N/A				Hnf4a	131457	0			Thra	2.59699e+06	#N/A			Gatad2a	1.69641e+06	11992.2
						Otx1	1.65949e+08	#N/A			Jun	356162	#N/A			Hmga1	9.92523e+07	#N/A			Sox17	624158	#N/A			Ikzf1	348620	1115.02			Irf5	269284	#N/A				Hnf4g	205770	0			Smarcc2	2.58104e+06	376940			Gatad2b	1.43951e+06	81380
						Pou2f3	153001	#N/A			Jund	418331	#N/A			Hmga1-rs1	3.02233e+07	#N/A			Stat3	104067	98729.5			Ikzf2	586379	#N/A			Terf2ip	192748	1463.62				Hoxa4	839007	#N/A			Tbp	2.57703e+06	#N/A			Gm8898	514956	#N/A
						Foxd2	16696.2	#N/A			Klf13	44785.8	#N/A			Hmga2	1.29669e+07	#N/A			Gatad2a	1.88582e+06	3111.45			Irf2	3.42367e+07	#N/A			Foxp1	5.3107e+06	#N/A				Hoxa5	9.03653e+06	#N/A			Gatad2a	2.40008e+06	55407.8			Gmeb1	159502	#N/A
						Nrf1	1.50946e+08	2666.86			Klf3	331978	0			Hmgb2	8.95907e+07	3885000			Smad3	1.54925e+06	#N/A			Irf3	1.34826e+07	297470			Foxa3	326143	#N/A				Hoxb3	135851	#N/A			Skil	2.39313e+06	#N/A			Gmeb2	710700	0
						Cic	44867.5	0			Lhx5	1.214e+07	#N/A			Hmgb3	1.36562e+07	#N/A			Dmap1	389770	#N/A			Irf6	186153	4918.41			Ppara	4.19632e+07	#N/A				Hoxb4	1.06617e+06	#N/A			Creb1	2.32497e+06	#N/A			Gon4l	18974.4	#N/A
						Cbfb	150619	0			Maff	361709	#N/A			Hmgn5	42792	195270			Creb3l2	4.1701e+06	#N/A			Jun	1.18328e+06	#N/A			Hmgb2	7.91894e+07	782389				Hoxc4	311514	#N/A			Cebpa	2.31239e+06	#N/A			Hand1	12735.1	#N/A
						Npas2	1.25939e+07	#N/A			Mafg	2.41317e+06	#N/A			Hmgxb4	76192.8	#N/A			Rfx5	2.36375e+06	#N/A			Junb	72213.9	#N/A			Zkscan1	468595	#N/A				Hoxc6	3.77175e+06	#N/A			Rela	2.29978e+06	53823.7			Hand2	66301.7	#N/A
						Rxrb	1.11787e+07	#N/A			Mafk	1.03679e+06	#N/A			Hnf1b	3.80322e+06	4062.5			Trp63	201649	#N/A			Jund	3.94453e+06	#N/A			Vsx1	98681.3	#N/A				Hoxc8	2.08438e+06	#N/A			Xbp1	2.15462e+06	#N/A			Hhex	418560	#N/A
						Atf1	9.88614e+06	#N/A			Max	3.07437e+07	0			Hoxa4	1.09745e+06	#N/A			Baz2a	85325.3	#N/A			Klf13	227665	#N/A			Usf2	1.92304e+08	8251.84				Ikzf2	104578	#N/A			Atoh1	2.14766e+06	#N/A			Hic2	189491	#N/A
						Lhx4	349558	#N/A			Maz	121067	0			Hoxa5	3.41158e+07	#N/A			Msx2	177653	#N/A			Klf15	985878	#N/A			Elf4	1.36125e+06	#N/A				Irf1	396092	#N/A			Mycn	2.11797e+06	#N/A			Hivep2	29308.7	#N/A
						Esrrg	6.53805e+07	#N/A			Mef2a	1.11039e+07	#N/A			Hoxb4	3.1046e+06	#N/A			Foxk2	1.13648e+06	#N/A			Klf9	25174.9	#N/A			Rfx3	7.69035e+06	#N/A				Irf2	1.21519e+07	#N/A			Foxk1	2.10845e+06	49317.5			Hmbox1	8.74396e+06	0
						Nr1d1	699984	#N/A			Mef2c	7.13663e+06	#N/A			Hoxb5	8.22306e+06	#N/A			Rora	252460	#N/A			Lhx5	3.50227e+07	#N/A			Dmap1	436269	#N/A				Irf3	4.84899e+06	293462			Rfx1	2.04102e+06	#N/A			Hmg20a	3.93834e+06	32668.9
						Nfatc2	1.43159e+07	#N/A			Mef2d	2.29835e+07	#N/A			Hoxd4	402516	#N/A			Pbx2	1.83545e+07	0			Mafg	765027	#N/A			Cdc5l	611208	3487.01				Jdp2	102240	0			Pbx2	2.03437e+06	104280			Hmg20b	9.67577e+06	#N/A
						Crx	7.30137e+08	#N/A			Meis1	1.31248e+07	598.811			Ikzf1	417277	7514.15			Drap1	3.37796e+06	0			Max	2.51478e+06	12814.3			Zbtb20	3.3793e+07	#N/A				Jun	1.65482e+06	#N/A			Csde1	1.96482e+06	534149			Hmga1	4.25548e+07	#N/A
						Sim2	92492	#N/A			Meis2	1.04489e+07	1438.13			Irf2	2.85967e+06	#N/A			Usf2	2.79639e+07	15707.1			Maz	3.24972e+06	0			Mrpl28	78602.2	116951				Jund	2.2216e+06	#N/A			Zbtb7b	1.95567e+06	#N/A			Hmga1-rs1	2.05925e+08	#N/A
						Runx2	154042	#N/A			Meox1	1.27151e+07	#N/A			Irf3	1.26359e+07	564568			Thra	1.16942e+06	#N/A			Mecom	309712	#N/A			Srebf2	103169	#N/A				Mael	1.15264e+06	#N/A			Vezf1	1.94759e+06	#N/A			Hmga2	8.77675e+06	#N/A
						Nhlh2	621938	#N/A			Meox2	2.34344e+07	#N/A			Irf8	26705.2	6955.62			Rbpj	2.5646e+07	#N/A			Mef2d	2.92234e+06	#N/A			Nr2c1	483758	#N/A				Mafb	4.65448e+06	25642.6			Rb1	1.86875e+06	#N/A			Hmgb2	2.65606e+07	907857
						Maf	61612.4	2166.23			Mga	14235.2	#N/A			Irx6	492299	#N/A			Mta2	3.05505e+06	11697.1			Meis1	6.53424e+06	3810.81			Rarb	1.3007e+06	#N/A				Maff	389324	#N/A			Nfatc1	1.80144e+06	3936.56			Hmgb3	1.74751e+08	#N/A
						Rxra	2.21591e+07	#N/A			Mitf	7.96566e+06	#N/A			Jun	557270	#N/A			Tox4	2.39298e+06	#N/A			Meis2	8.42633e+06	0			Rorc	101419	#N/A				Mafg	4.52526e+06	#N/A			Wiz	1.75574e+06	#N/A			Hmgn3	1.05975e+06	90355.9
						Elk3	391388	#N/A			Mlx	4.62529e+07	#N/A			Junb	55115.7	#N/A			Etv6	4.04838e+06	0			Mga	927968	#N/A			Rfx2	9.24269e+06	#N/A				Mafk	1.57066e+06	#N/A			Esrrg	1.74004e+06	#N/A			Hmgxb4	63179.7	#N/A
						Nr2e3	1.68453e+07	#N/A			Mlxip	8.25123e+06	#N/A			Jund	541868	#N/A			Rxrb	7.01454e+06	#N/A			Mitf	9.28519e+06	#N/A			Hhex	390286	#N/A				Max	2.17136e+07	0			Runx2	1.7335e+06	#N/A			Hnf1a	669916	31285.7
						Onecut3	1.32216e+06	#N/A			Mlxipl	2.06041e+07	130.702			Kin	38169.7	#N/A			Sox13	203664	#N/A			Mlx	1.43588e+07	#N/A			Nr0b2	272345	#N/A				Mef2a	5.75661e+06	#N/A			Smarcc1	1.73247e+06	56677			Hnf4a	557752	21161.7
						Mlxip	156511	#N/A			Mnt	1.05054e+07	#N/A			Klf13	398320	#N/A			Nfyb	7.67683e+07	5023.14			Mlxip	1.02794e+07	#N/A			Hic2	968699	#N/A				Mef2c	4.37643e+06	#N/A			Nkx2-3	1.71996e+06	#N/A			Hnf4g	154578	0
						Smarca1	2.50034e+06	0			Msx1	46441.6	#N/A			Klf2	137706	#N/A			Zbtb45	278189	#N/A			Mlxipl	1.39881e+06	0			Hif3a	58365.4	#N/A				Mef2d	2.60776e+07	#N/A			Zfp422	1.68374e+06	#N/A			Hoxa4	64728	#N/A
						Junb	239109	#N/A			Mta1	241657	0			Klf3	681889	0			Mga	58841.8	#N/A			Mnt	1.11007e+07	#N/A			Rara	1.41385e+06	#N/A				Meis1	2.68853e+06	0			Mta1	1.68302e+06	20130.3			Hoxa5	1.48866e+06	#N/A
						E2f5	102210	#N/A			Mta2	1.00235e+06	1792.83			Lef1	2.82863e+06	#N/A			Emx2	2.03116e+06	#N/A			Mrpl28	3.00064e+06	0			Hmgb3	1.3112e+07	#N/A				Meis2	2.57934e+06	0			Elf2	1.67292e+06	#N/A			Hoxa7	1.53067e+06	#N/A
						Nr2c2	8.41728e+07	#N/A			Mxd1	24263.6	#N/A			Maff	1.54825e+06	#N/A			Runx3	87155.9	#N/A			Mta2	2.73805e+06	7678.41			Ssrp1	420245	32155.4				Meox1	9.14214e+06	#N/A			Rreb1	1.6299e+06	#N/A			Hoxb4	1.59387e+06	#N/A
						Rarb	708331	#N/A			Mxd4	343443	#N/A			Mafg	1.28928e+07	#N/A			Tead1	2.48384e+07	#N/A			Mta3	2.9946e+06	#N/A			Gata5	148011	#N/A				Meox2	2.15566e+07	#N/A			Terf2	1.61838e+06	0			Hoxb5	677825	#N/A
						Hmga1	1.92466e+09	#N/A			Myod1	128362	#N/A			Mafk	1.14508e+07	#N/A			Irf3	1.0966e+06	142848			Mxd4	332167	#N/A			Elk3	1.76223e+06	#N/A				Mga	142441	#N/A			Klf3	1.60699e+06	48423.8			Hoxb6	2.19006e+06	#N/A
						Nr3c1	117030	0			Myrf	91410.2	#N/A			Max	5.72854e+07	38732			Sim2	315710	#N/A			Mycn	1.71141e+06	#N/A			Chd7	367571	#N/A				Mitf	4.2058e+06	#N/A			Satb2	1.58274e+06	112471			Hoxb7	1.12197e+06	#N/A
						Pou4f2	778502	#N/A			Nfat5	3.22401e+06	0			Maz	2.6654e+06	0			Tbx3	1.37299e+06	0			Nfat5	2.25235e+06	0			Noc3l	170370	#N/A				Mlx	1.13703e+08	#N/A			Tcf12	1.54976e+06	#N/A			Hoxb8	1.45484e+06	#N/A
						Crem	3.8606e+06	#N/A			Nfatc1	1.78935e+07	0			Mecom	58417.5	#N/A			Dr1	672884	70826.8			Nfatc1	3.5217e+07	2236.16			Rfx1	3.83151e+07	#N/A				Mlxip	4.29781e+06	#N/A			Crem	1.52296e+06	#N/A			Hoxb9	5.77093e+06	#N/A
						Prr12	166371	0			Nfatc2	1.95046e+07	#N/A			Mef2a	502015	#N/A			Tcf3	363073	0			Nfatc2	1.3372e+08	#N/A			Zfp655	159581	#N/A				Mlxipl	4.09828e+07	11355.3			Tcf7l2	1.5166e+06	#N/A			Hoxc4	732546	#N/A
						Foxo3	178945	#N/A			Nfatc3	1.17255e+06	#N/A			Mef2c	387299	#N/A			Hmga2	3.44547e+07	#N/A			Nfatc3	1.59546e+06	#N/A			Zhx3	3.72103e+06	2331.56				Mnt	2.08788e+07	#N/A			Hmga2	1.50951e+06	#N/A			Hoxc6	2.05562e+06	#N/A
						Drap1	5.98078e+06	0			Nfatc4	279138	#N/A			Mef2d	2.19233e+06	#N/A			Elf4	377104	#N/A			Nfia	5.64319e+08	#N/A			Cebpb	1.49991e+07	0				Mta1	619797	31587.9			E2f4	1.50448e+06	7235.04			Hoxc8	2.0985e+06	#N/A
						Olig3	86523	#N/A			Nfia	8.12762e+08	#N/A			Meis1	2.26871e+07	38940.5			Smarcc1	1.2055e+06	2080.1			Nfib	2.76935e+08	186678			Epas1	288536	#N/A				Mta2	4.1147e+06	10657.8			Smad4	1.49971e+06	25751.4			Hoxd8	413979	#N/A
						Irf1	276274	#N/A			Nfib	8.49693e+08	0			Meis2	2.49094e+07	4063.64			Maz	43689.9	0			Nfic	6.17568e+08	#N/A			Xbp1	1.58847e+06	#N/A				Mta3	1.04032e+06	#N/A			Meis1	1.49086e+06	0			Hoxd9	242943	#N/A
						Dr1	5.2006e+06	160729			Nfic	5.45866e+08	#N/A			Meox2	1.53099e+07	#N/A			Elf2	1.00983e+06	#N/A			Nfix	4.95167e+08	#N/A			Irf3	1.66061e+07	48439.4				Mxd4	2.13217e+06	#N/A			E2f3	1.44255e+06	#N/A			Hsf1	310394	5198.45
						Gsx1	21030.3	#N/A			Nfix	7.9399e+08	#N/A			Mga	99831.5	#N/A			Hoxc6	1.52682e+06	#N/A			Nfkb1	1.3095e+06	7223.36			Foxk2	2.52165e+06	#N/A				Myrf	30557.2	#N/A			Irf2	1.43175e+06	#N/A			Ikzf1	28985.9	3259.22
						Rbpj	2.08314e+07	#N/A			Nfkb1	1.15662e+06	378287			Mis18bp1	3150.85	#N/A			Terf2ip	509159	960.987			Nfkb2	104970	1207.16			Ttf1	131747	#N/A				Nab1	56189.6	#N/A			Tfdp1	1.42131e+06	#N/A			Irf2	3.4465e+06	#N/A
						Foxl2	1.33562e+06	#N/A			Nfkb2	25063.2	525.385			Mitf	3.71568e+06	#N/A			Hmbox1	1.84597e+07	0			Nfrkb	702125	#N/A			Nfkb1	4.08317e+06	378287				Nfat5	1.64761e+06	0			Hmg20a	1.42074e+06	47843.7			Irf3	1.20115e+06	145909
						Olig1	21094.4	#N/A			Nfrkb	3.42385e+06	#N/A			Mlx	1.70889e+06	#N/A			Smarca1	4.69231e+06	0			Nfya	1.17309e+07	#N/A			Nr5a2	305753	#N/A				Nfatc1	2.03752e+07	0			Smad2	1.37474e+06	3052.68			Irf8	277818	0
						Pitx3	1.48061e+06	#N/A			Nfya	7.54608e+07	#N/A			Mlxip	375367	#N/A			Srebf2	101749	#N/A			Nfyb	2.85793e+07	0			Prrx1	216086	#N/A				Nfatc2	5.38345e+06	#N/A			Stat3	1.29984e+06	293505			Irf9	29194.9	#N/A
						Nfkb2	54783.8	1282.24			Nfyb	7.14843e+07	18693.5			Mnt	9.54308e+06	#N/A			Prr12	96618.8	0			Nfyc	1.15133e+08	64248.5			Ehf	538603	0				Nfatc3	4.52809e+06	#N/A			Pparg	1.29917e+06	#N/A			Isl1	13709.7	#N/A
						Nfatc4	205043	#N/A			Nfyc	5.08933e+08	28269.1			Mrpl28	133448	31756.9			Pds5b	1.05676e+06	11511.4			Nkx2-2	144913	#N/A			Hsf1	585854	664.534				Nfatc4	459703	#N/A			Pds5b	1.29438e+06	249416			Jun	1.1789e+06	#N/A
						Nfyc	1.32765e+09	38677.9			Nkx2-4	2.42196e+06	#N/A			Mta1	1.16526e+06	0			Rb1	323424	#N/A			Noc3l	350792	#N/A			Zscan18	494931	#N/A				Nfia	1.24741e+09	#N/A			Rara	1.28172e+06	#N/A			Junb	434321	#N/A
						Dach1	2.62834e+07	#N/A			Nkx2-5	2.65678e+07	#N/A			Mta2	6.64663e+06	1934.67			E2f6	1.34219e+06	#N/A			Noc4l	9.68863e+06	3474.14			Nfatc1	2.42831e+07	0				Nfib	9.37099e+08	0			Dmap1	1.26282e+06	#N/A			Jund	939861	#N/A
						Egr1	205468	#N/A			Notch2	3.30189e+06	#N/A			Mta3	2.21624e+06	#N/A			Erf	77794.9	#N/A			Notch2	2.58756e+08	#N/A			Mnt	1.22507e+07	#N/A				Nfic	6.25599e+08	#N/A			Elf4	1.24874e+06	#N/A			Klf13	119295	#N/A
						Foxc1	1.80501e+07	#N/A			Nr0b1	175445	#N/A			Mxd1	276051	#N/A			Gata6	1.52856e+06	#N/A			Nr2c1	1.99744e+07	#N/A			Pparg	5.85879e+06	#N/A				Nfil3	4.25644e+06	#N/A			Gata6	1.2412e+06	#N/A			Klf3	17532.8	0
						Dmap1	693829	#N/A			Nr1h2	37900.6	#N/A			Mxd4	2.80957e+06	#N/A			Elf1	2.72705e+06	#N/A			Nr2c2	1.62053e+07	#N/A			Hnf1b	1.7574e+07	0				Nfix	8.00474e+08	#N/A			E2f2	1.19687e+06	#N/A			Lef1	1.16297e+06	#N/A
						0610010K14Rik	3.53079e+06	0			Nr2c1	8.52473e+06	#N/A			Mycn	1.78222e+06	#N/A			0610010K14Rik	482147	0			Nr2f2	4.38702e+07	#N/A			Tfam	2.32346e+09	1.97048e+06				Nfkb1	2.80487e+06	33024.9			0610010K14Rik	1.16153e+06	0			Lhx6	2.56162e+06	#N/A
						Irf5	20417	#N/A			Nr2c2	4.1011e+07	#N/A			Nab1	80202.2	#N/A			Mef2d	4.40605e+06	#N/A			Nr2f6	7.80306e+07	#N/A			Elf1	1.49292e+06	#N/A				Nfkb2	261015	0			Mlxip	1.12601e+06	#N/A			Maff	171509	#N/A
						Prox1	3.58652e+06	#N/A			Nr2f1	2.34418e+07	#N/A			Nab2	7772.66	0			Tcf21	5.85683e+06	#N/A			Nr3c1	1.17002e+07	521.512			Zfp143	162207	#N/A				Nfkbia	335520	0			Tcf4	1.12365e+06	0			Mafg	1.13186e+06	#N/A
						Ahctf1	603116	#N/A			Nr2f2	3.54667e+07	#N/A			Nfat5	1.87558e+06	1225.97			Ahctf1	1.42307e+06	#N/A			Nr4a2	590439	#N/A			Hnf4a	8.34837e+08	0				Nfrkb	5.00899e+06	#N/A			Aebp2	1.1116e+06	#N/A			Mafk	829463	#N/A
						Foxe3	93823.8	#N/A			Nr2f6	6.28395e+07	#N/A			Nfatc1	1.43907e+07	34928.8			Gatad2b	989294	17036.8			Nr5a2	3.52608e+06	#N/A			Nr3c1	5.06517e+06	0				Nfya	2.12864e+07	#N/A			Gatad2b	1.05265e+06	101300			Max	2.56031e+07	29540
						Bhlhe23	660431	#N/A			Nr3c1	687854	0			Nfatc2	3.6569e+06	#N/A			Cebpg	118806	#N/A			Nrf1	4.25475e+07	0			Max	1.03499e+08	0				Nfyb	4.31176e+07	40182.4			Carhsp1	1.0301e+06	1.06656e+06			Maz	600551	0
						Etv3	45507.1	#N/A			Nrf1	6.47953e+07	2786.67			Nfatc3	634039	#N/A			Foxo1	6.31205e+06	0			Onecut1	8.67553e+06	#N/A			Thrb	6.81054e+06	#N/A				Nfyc	2.35971e+08	83392.6			Foxo1	1.02842e+06	0			Mef2a	2.07264e+06	#N/A
						Nfic	3.12703e+08	#N/A			Olig3	555698	#N/A			Nfatc4	587015	#N/A			Pou2f1	9.52726e+06	#N/A			Ovol2	150465	#N/A			Cebpd	567731	#N/A				Notch4	545462	#N/A			Pknox1	1.00658e+06	#N/A			Mef2c	2.54809e+06	#N/A
						Arntl	3.834e+07	#N/A			Pbx1	2.41914e+07	#N/A			Nfe2l2	69654.3	#N/A			Batf3	127788	#N/A			Pax5	2.39051e+06	#N/A			Rxrb	2.17081e+08	#N/A				Nr1d1	263571	#N/A			Ascl3	999535	#N/A			Mef2d	9.31062e+06	#N/A
						Mta1	831994	3688.18			Pbx2	9.99367e+06	0			Nfia	3.66962e+08	#N/A			Notch3	6774.28	#N/A			Pax6	139178	#N/A			Ets1	888846	0				Nr1h3	1.33184e+07	#N/A			Notch2	974512	#N/A			Meis1	3.61304e+07	4723.6
						Cebpb	662739	0			Pbx3	1.88723e+07	#N/A			Nfib	5.3791e+08	0			Dach1	247556	#N/A			Pbx1	7.26061e+06	#N/A			Elk4	5.3511e+07	#N/A				Nr2c1	7.68493e+06	#N/A			Cebpg	880561	#N/A			Meis2	4.43484e+07	16398.1
						Gbx2	43068.1	#N/A			Pds5b	1.14086e+06	6987.71			Nfic	3.62401e+08	#N/A			Hoxb5	616742	#N/A			Pbx2	1.55628e+06	0			Elf2	2.82683e+06	#N/A				Nr2c2	2.72791e+07	#N/A			Hoxc5	876166	#N/A			Meox2	820792	#N/A
						Meis2	1.46283e+07	0			Pknox1	4.24735e+06	#N/A			Nfix	5.78156e+08	#N/A			Nfic	3.55302e+08	#N/A			Pbx3	5.5894e+06	#N/A			Tbx20	1.09001e+06	#N/A				Nr2f1	1.36186e+07	#N/A			Nfkb2	849441	30797.7			Mga	111220	#N/A
						Nfil3	318527	#N/A			Pknox2	3.876e+06	#N/A			Nfkb1	335083	406262			Pou3f2	758929	#N/A			Pds5b	1.77074e+07	4907.07			Tcf20	557804	#N/A				Nr2f2	2.21956e+07	#N/A			Pknox2	847049	#N/A			Mitf	1.66869e+06	#N/A
						Nr4a2	254163	#N/A			Pou2f1	155605	#N/A			Nfrkb	857100	#N/A			Skil	320673	#N/A			Pdx1	2.0516e+06	#N/A			Ahctf1	348366	#N/A				Nr2f6	1.22804e+07	#N/A			Sfpi1	836312	#N/A			Mlx	2.89028e+06	#N/A
						Etv6	6.28847e+06	4464.14			Ppara	1.40869e+06	#N/A			Nfya	4.61406e+07	#N/A			Foxo3	241806	#N/A			Phox2b	936273	#N/A			Hmg20a	6.65312e+06	10162.9				Nr3c1	5.03451e+06	0			Foxo3	824022	#N/A			Mlxip	54454.1	#N/A
						Ets1	26667.9	0			Ppard	233972	#N/A			Nfyb	9.50219e+07	125308			Foxl2	245797	#N/A			Pknox1	188814	#N/A			Esrrg	6.95853e+06	#N/A				Nr4a1	3.89415e+06	#N/A			Foxk2	789480	#N/A			Mlxipl	383693	1178
						Sp3	87835.8	#N/A			Pparg	2.10554e+06	#N/A			Nfyc	3.52828e+08	284235			Zfp827	391572	#N/A			Ppard	428500	#N/A			Zfp687	25963.8	#N/A				Nr4a2	350800	#N/A			Zfx	786865	#N/A			Mnt	1.78941e+07	#N/A
						Six4	23100.2	#N/A			Prdm16	394227	#N/A			Nkx2-1	5.90581e+08	#N/A			Xbp1	169033	#N/A			Pparg	134387	#N/A			Hoxc5	72039.7	#N/A				Nrf1	7.26197e+07	0			Zfp207	717496	630577			Mrpl28	8.96203e+06	50650.4
						Sox8	236333	#N/A			Prrx1	3.68842e+07	#N/A			Notch2	2.55865e+06	#N/A			Zfp512	92312.1	#N/A			Prdm10	1.0705e+06	#N/A			Zfp593	33997.1	#N/A				Pbx1	1.23252e+07	#N/A			Zfp800	691383	#N/A			Mta1	1.22455e+06	23195.8
						Pbx1	3.54618e+07	#N/A			Prrx2	1.73401e+07	#N/A			Notch3	7652.45	#N/A			Sox7	368480	#N/A			Prdm12	228452	#N/A			Atoh8	235128	#N/A				Pbx2	1.93214e+07	120210			Sp3	655075	#N/A			Mta2	4.74296e+06	51146
						Sox15	860368	#N/A			Rara	730963	#N/A			Npas2	6.25369e+06	#N/A			Zfp292	6866.98	#N/A			Prdm16	4.19713e+06	#N/A			Myc	47899.7	#N/A				Pbx3	7.93913e+06	#N/A			Zfp691	650695	#N/A			Mta3	1.31134e+06	#N/A
						Lmx1b	93956.4	#N/A			Rarb	1.31141e+06	#N/A			Nr2c1	8.68896e+06	#N/A			Mta1	636675	0			Prr12	30083.4	0			Sox6	1.30221e+06	#N/A				Pds5b	3.06813e+06	15642.1			Nfat5	624299	0			Mxd3	2.48966e+06	#N/A
						Hmga2	2.51489e+07	#N/A			Rarg	5.88613e+06	#N/A			Nr2c2	2.46606e+07	#N/A			Junb	37592.2	#N/A			Prrx1	614400	#N/A			Srebf1	1.72462e+06	#N/A				Pdx1	54284.8	#N/A			Klf5	600792	#N/A			Mxd4	378876	#N/A
						Hes1	2.36004e+06	#N/A			Rb1	2.41892e+06	#N/A			Nr2f1	2.56315e+07	#N/A			Hoxc8	638933	#N/A			Ptf1a	5.35288e+07	#N/A			Bhlhe40	2.1979e+06	#N/A				Pknox1	3.10493e+06	#N/A			Irf3	600202	349470			Myc	26366.4	#N/A
						Cux2	1.65349e+06	#N/A			Rbl2	1.42865e+06	#N/A			Nr2f2	3.86657e+07	#N/A			E2f5	350576	#N/A			Rarg	15190.6	#N/A			Cebpa	2.66721e+07	#N/A				Pou2f1	3.9184e+06	#N/A			D3Ertd254e	595437	#N/A			Myt1l	47744.3	#N/A
						Hmg20b	2.90395e+06	#N/A			Rbpj	3.37493e+07	#N/A			Nr2f6	1.06914e+07	#N/A			Irf2	1.90639e+06	#N/A			Rb1	187905	#N/A			Tcf4	1.82439e+06	0				Ppara	1.38246e+07	#N/A			Klf13	587137	#N/A			Nab2	160546	1450.65
						Mnt	2.68074e+07	#N/A			Rfx1	1.51206e+07	#N/A			Nr3c1	2.33238e+06	9101.16			Nkx3-2	29103.4	#N/A			Rbl1	53582.9	0			Tfdp2	943095	#N/A				Ppard	74366.4	#N/A			Noc4l	579056	9693.72			Nfat5	1.47467e+07	0
						Mxd4	501876	#N/A			Rfx2	3.96386e+06	#N/A			Nr4a1	24747.5	#N/A			Nr2f1	3.58602e+07	#N/A			Rbpj	8.73375e+06	#N/A			Cebpz	862298	1665.75				Pparg	9.68181e+07	#N/A			Nr1i2	575754	#N/A			Nfatc1	2.85688e+06	3743.92
						Nfia	2.63014e+08	#N/A			Rfx5	2.64961e+06	#N/A			Nrf1	5.07195e+07	34664.7			Pknox1	2.69292e+06	#N/A			Rbpjl	4.23802e+07	#N/A			Zfp281	578596	0				Prr12	38159.2	0			Phox2b	547333	#N/A			Nfatc2	2.45191e+06	#N/A
						Prdm16	99489.9	#N/A			Rfxank	1.16873e+06	#N/A			Otx1	38378.8	#N/A			Tcf20	24902.3	#N/A			Rfx1	1.59943e+06	#N/A			Runx2	165335	#N/A				Prrx1	1.48253e+07	#N/A			Tcf3	542442	0			Nfatc3	406757	#N/A
						Lef1	920953	#N/A			Rora	2.06948e+06	#N/A			Otx2	422623	#N/A			Mlxipl	946238	0			Rfx3	1.37776e+06	#N/A			Nr2c2	1.39195e+06	#N/A				Rara	230438	#N/A			Mxd4	529830	#N/A			Nfatc4	319633	#N/A
						Rarg	5.87845e+06	#N/A			Rreb1	107989	#N/A			Pax1	102819	#N/A			Tead3	1.11802e+07	#N/A			Rfx5	254518	#N/A			Zbtb7b	143985	#N/A				Rarg	1.92337e+06	#N/A			Terf2ip	510958	10294.1			Nfia	2.67586e+08	#N/A
						Barhl2	1.17334e+06	#N/A			Runx2	35016.4	#N/A			Pax3	1.06907e+06	#N/A			Casz1	88702.1	0			Rora	307597	#N/A			Arntl	1.27909e+08	#N/A				Rb1	6.58382e+06	#N/A			Baz2a	506678	#N/A			Nfib	2.11686e+08	30812.8
						Foxp2	2.74618e+06	#N/A			Runx3	36643.5	#N/A			Pbx1	3.7388e+07	#N/A			Hmgxb4	63180.9	#N/A			Rreb1	1.31916e+06	#N/A			Smarcc1	3.68336e+06	1794.75				Rbl2	2.34644e+06	#N/A			Hmgn5	491727	732327			Nfic	2.57937e+08	#N/A
						Hoxa5	26609.1	#N/A			Rxra	2.79053e+07	#N/A			Pbx2	1.63378e+07	0			Mafk	4.58391e+06	#N/A			Runx1	59875.8	0			Mta2	1.64321e+06	1792.83				Rbpj	2.3752e+07	#N/A			Mef2c	473842	#N/A			Nfil3	403561	#N/A
						Nhlh1	135609	#N/A			Rxrb	1.07306e+07	#N/A			Pbx3	2.1754e+07	#N/A			Rbl2	347457	#N/A			Rxra	3.13222e+06	#N/A			Zfp51	485235	#N/A				Rel	47717.3	#N/A			Rarg	473660	#N/A			Nfix	2.36143e+08	#N/A
						Clock	3.89335e+07	#N/A			Rxrg	3.47408e+07	#N/A			Pds5b	707458	2119.05			Dnajc1	139224	#N/A			Rxrb	3.47681e+06	#N/A			Gabpa	3.97353e+07	3780.9				Rela	137235	57999.4			Creb3l1	472405	#N/A			Nfkb1	516626	58386.3
						Elf3	1.25076e+06	#N/A			Sall1	1.00155e+06	#N/A			Pknox1	2.92921e+06	#N/A			Esrrb	2.20691e+06	#N/A			Rybp	238669	#N/A			Smarcc2	1.06002e+07	22211.8				Relb	42914.5	#N/A			Ep400	468391	#N/A			Nfkb2	6953.07	3700.67
						Meox2	1.34664e+06	#N/A			Sfpi1	880259	#N/A			Pknox2	1.23346e+07	#N/A			Nfix	5.08418e+08	#N/A			Ski	432230	#N/A			Zfp800	1.04711e+06	#N/A				Rfx1	9.83304e+06	#N/A			Nfrkb	464499	#N/A			Nfrkb	1.76369e+06	#N/A
						Aebp1	2.73854e+06	0			Six4	32756.5	#N/A			Pparg	117064	#N/A			Aebp1	4.18504e+06	14697.6			Smad2	1.75338e+06	657.225			Nfib	9.96695e+08	0				Rfx2	3.70995e+06	#N/A			Aebp1	459832	882.257			Nfya	3.88696e+07	#N/A
						Elf2	3.7563e+07	#N/A			Ski	111973	#N/A			Prdm16	194118	#N/A			Esrra	2.13655e+07	#N/A			Smad3	839304	#N/A			Dr1	1.08866e+07	146838				Rfx3	1.91838e+06	#N/A			En2	457898	#N/A			Nfyb	9.35407e+07	45160.8
						Fosl2	142962	#N/A			Smad2	785023	0			Prr12	9735.5	0			Gata2	414316	#N/A			Smad4	566455	6082.91			Foxo1	5.93053e+06	0				Rfx4	129455	#N/A			Gata5	454528	#N/A			Nfyc	3.07932e+08	88655.9
						Foxn2	23843.9	#N/A			Smad3	782431	#N/A			Prrx1	6.22472e+06	#N/A			Hmg20a	1.24089e+06	5403.44			Smad9	771263	#N/A			Prox1	4.06001e+06	#N/A				Rfx5	443306	#N/A			Hmg20b	442269	#N/A			Nkx1-2	105910	#N/A
						Mafg	8.65956e+06	#N/A			Smad4	110839	0			Rara	64771.3	#N/A			Mxd4	1.48755e+06	#N/A			Smarca1	1.35352e+07	0			Vezf1	1.26576e+06	#N/A				Rfx7	35648.9	#N/A			Nfatc3	428850	#N/A			Noc3l	40305.7	#N/A
						Hmgb3	5.56755e+07	#N/A			Smarca5	6.50581e+06	281.375			Rarg	1.33917e+06	#N/A			Klf13	16055.6	#N/A			Smarca5	4.70331e+07	2417.13			Mafk	1.68186e+06	#N/A				Rfxank	3.64306e+06	#N/A			Mafg	418626	#N/A			Notch2	1.65577e+07	#N/A
						Nfix	4.94457e+08	#N/A			Smarcc1	888104	1794.75			Rb1	1.82565e+06	#N/A			Pparg	1.02921e+07	#N/A			Smarcc1	3.65084e+06	0			Rfx5	545836	#N/A				Rora	54864.9	#N/A			Ppara	417704	#N/A			Npas2	4.12345e+06	#N/A
						Sox5	1.10192e+06	#N/A			Smarcc2	4.13123e+06	22211.8			Rbl2	798563	#N/A			Zfp384	6233.01	#N/A			Smarcc2	2.86497e+06	457518			Hivep3	36663.8	#N/A				Rreb1	1.06771e+06	#N/A			Zfp771	409660	#N/A			Nr1d2	113866	#N/A
						Gm1862	1.76006e+06	#N/A			Smarce1	2.29406e+06	34794.6			Rbpj	2.64456e+07	#N/A			Hoxb6	708535	#N/A			Smarce1	2.54078e+06	3482.89			Zfp512	2.76261e+06	#N/A				Runx1	37947.9	0			Hoxc8	403862	#N/A			Nr1h3	12463.2	#N/A
						Cdc5l	306566	7828.05			Sox13	233010	#N/A			Rere	2711.79	#N/A			Crx	23817.5	#N/A			Sox13	31466.7	#N/A			Hmga2	6.74629e+07	#N/A				Runx2	51811.2	#N/A			Cebpb	399563	0			Nr2c1	1.5538e+06	#N/A
						Mta3	986689	#N/A			Sox17	932502	#N/A			Rfx1	4.58272e+06	#N/A			Nr2c1	4.96283e+06	#N/A			Sp2	128597	#N/A			Rreb1	870724	#N/A				Runx3	10721.6	#N/A			Nr1h2	393568	#N/A			Nr2c2	7.98381e+06	#N/A
						Hmga1-rs1	3.52761e+09	#N/A			Sox18	240932	#N/A			Rfx2	3.33163e+06	#N/A			Jun	595277	#N/A			Sp3	68027.2	#N/A			Ctcf	1.75371e+06	#N/A				Rxra	4.55641e+07	#N/A			Klf4	384294	#N/A			Nr2e1	11966.2	#N/A
						Foxi3	40209.3	#N/A			Sox5	493723	#N/A			Rfx3	368702	#N/A			Gm1862	6.33328e+06	#N/A			Spdef	193163	#N/A			Tfe3	4.98081e+06	#N/A				Rxrb	3.36996e+07	#N/A			Hand2	366555	#N/A			Nr2f1	4.09978e+07	#N/A
						Otx2	2.13837e+08	#N/A			Sox6	5.31683e+06	#N/A			Rfx5	1.47341e+06	#N/A			Sox18	419871	#N/A			Srf	1.65541e+06	#N/A			Runx1	249487	0				Rxrg	4.7077e+07	#N/A			Smarce1	347530	225054			Nr2f2	7.04065e+07	#N/A
						Hif1a	1.11357e+06	#N/A			Sox7	306633	#N/A			Rfxank	1.60493e+06	#N/A			Hoxc9	380609	#N/A			Ssrp1	2.73489e+07	13986.5			Stat5b	2.18524e+06	9407.41				Sfpi1	910604	#N/A			Irf6	338737	121331			Nr2f6	1.58646e+07	#N/A
						Nr1d2	674292	#N/A			Sp4	304696	#N/A			Rreb1	172537	#N/A			Rreb1	309559	#N/A			Stat1	756660	327452			Tfec	426914	#N/A				Six1	382180	#N/A			Rfx2	333630	#N/A			Nr3c1	177771	818.178
						Hmbox1	1.99531e+07	1472			Srf	1.04238e+08	#N/A			Runx1	4.70444e+06	0			Ikzf1	241678	5402.93			Stat3	1.56706e+07	2267.37			Sox5	1.86964e+06	#N/A				Ski	688004	#N/A			Junb	329473	#N/A			Nr4a1	1.50132e+06	#N/A
						Arid3a	282843	#N/A			Ssrp1	94162.1	32155.4			Runx2	1.83529e+06	#N/A			Arid5b	27355.1	#N/A			Stat5a	229746	0			Nfyc	6.4647e+08	28269.1				Skil	233557	#N/A			Arnt	325516	#N/A			Nr4a2	1.22725e+06	#N/A
						Srebf2	42225.6	#N/A			Stat1	224337	43316.3			Runx3	1.2973e+06	#N/A			Zhx2	666580	#N/A			Stat5b	217682	76707.4			Zfp266	24163.3	#N/A				Smad2	2.41901e+06	2638.62			Zscan21	322860	#N/A			Nr4a3	887652	#N/A
						Mafk	3.0293e+06	#N/A			Stat3	286812	54640.6			Rxra	8.41948e+06	#N/A			Nfat5	1.92893e+06	0			Stat6	1.34714e+07	106.575			Arnt	1.26427e+06	#N/A				Smad3	1.51461e+06	#N/A			Nfatc4	318294	#N/A			Nr5a1	410425	#N/A
						Smad4	1.11334e+06	5638.45			Stat5b	198910	9407.41			Rxrb	3.61006e+06	#N/A			Zbtb20	844621	#N/A			Tada2b	180393	#N/A			Pax5	58946.6	#N/A				Smad4	1.6464e+06	15890.5			Zfp384	311653	#N/A			Nrf1	4.44704e+07	31438.2
						Arnt2	284313	#N/A			Stat6	160446	424.409			Rybp	87661.5	#N/A			Atf1	3.26418e+06	#N/A			Tbp	7.42107e+06	#N/A			Mlx	2.21624e+08	#N/A				Smad5	129571	#N/A			Ascl2	311456	#N/A			Onecut1	232370	#N/A
						Alx4	8.85851e+06	#N/A			Tada2b	72464.5	#N/A			Satb1	313651	503.802			Ar	306722	#N/A			Tcf12	1.05429e+07	#N/A			Nfia	7.38413e+08	#N/A				Smarca5	7.59876e+06	5369.52			Ahr	309473	#N/A			Otx2	485188	#N/A
						Atf4	25871.4	#N/A			Tbp	3.15918e+06	#N/A			Sfpi1	4.44313e+06	#N/A			Bhlha15	3.86586e+06	#N/A			Tcf20	2.29807e+06	#N/A			Irf2	1.6077e+08	#N/A				Smarcc1	614650	3645.61			Bach1	290669	#N/A			Pax6	69655.9	#N/A
						Cebpg	604145	#N/A			Tbx2	834791	#N/A			Ski	1.13388e+06	#N/A			Dbp	108567	#N/A			Tcf3	1.21643e+06	0			Npas2	4.51908e+07	#N/A				Smarcc2	2.58085e+06	94248.2			Chd7	287804	#N/A			Pbx1	4.36131e+07	#N/A
						Hivep2	1883.45	#N/A			Tbx20	1.49173e+06	#N/A			Skil	231837	#N/A			Hoxd4	1.06537e+06	#N/A			Tcf4	4.71265e+06	0			Pbx1	2.07137e+06	#N/A				Smarce1	6.12533e+06	95313.3			Irf8	271131	0			Pbx2	1.18692e+07	107266
						Dbp	5.38396e+06	#N/A			Tbx3	1.92063e+06	0			Smad1	978074	0			Ebf3	65977	#N/A			Tcf7l2	460901	#N/A			Rbpj	1.95102e+07	#N/A				Sox13	417843	#N/A			Dnajc2	260929	0			Pbx3	4.7028e+07	#N/A
						Jun	639717	#N/A			Tbx5	1.98745e+06	#N/A			Smad2	1.58104e+06	0			Meox2	5.05025e+06	#N/A			Tead1	1.06601e+07	#N/A			Arid1b	1.41729e+06	#N/A				Sox17	516502	#N/A			Mrpl28	258540	186764			Pds5b	3.04756e+06	3987.25
						Barx2	149555	#N/A			Tcf12	2.18902e+06	#N/A			Smad3	2.46246e+06	#N/A			Cbfb	241723	14358.3			Tead2	1.57607e+06	#N/A			Clock	1.25231e+08	#N/A				Sox18	533786	#N/A			Baz2b	257924	#N/A			Phox2a	6.69675e+06	#N/A
						Nrl	1.8642e+06	#N/A			Tcf15	1.07426e+07	#N/A			Smad4	1.15475e+07	0			Smad4	3.66194e+06	23478.4			Tead3	2.60095e+06	#N/A			Mga	309868	#N/A				Sox5	1.80435e+06	#N/A			Smad1	249825	27237.9			Phox2b	6.20851e+06	#N/A
						Nfya	2.17511e+08	#N/A			Tcf20	15910.8	#N/A			Smad5	1.34682e+06	#N/A			Prrx2	6.4825e+06	#N/A			Tef	29197.6	0			Arid5b	507167	#N/A				Sox6	1.21689e+06	#N/A			Prdm10	236915	#N/A			Pknox1	2.69747e+06	#N/A
						Ehf	5.49647e+06	0			Tcf21	2.71215e+07	#N/A			Smarca5	1.55414e+07	10915.1			Erg	2.60109e+07	2082.99			Terf2	5.37523e+06	0			Pou2f1	1.18763e+07	#N/A				Sox7	265841	#N/A			Elk3	232707	#N/A			Pknox2	2.1562e+06	#N/A
						Smarce1	4.43205e+06	84265.1			Tcf3	1.08413e+06	0			Smarcc1	1.14938e+06	16456.5			Zfp148	392234	#N/A			Terf2ip	5.84758e+06	2075.92			Terf2	55115.6	0				Sp2	26245.4	#N/A			Zfp592	232209	#N/A			Pou2f1	859910	#N/A
						Meox1	537665	#N/A			Tcf4	7.13939e+06	0			Smarcc2	1.14851e+06	226094			Nfil3	16318.1	#N/A			Tfam	3.0058e+08	4.17973e+06			Foxa2	1.07468e+06	#N/A				Srebf1	691748	#N/A			Nfkbib	231571	#N/A			Pou3f2	1.31887e+06	#N/A
						Rere	22355.6	#N/A			Tcf7l1	1.57092e+06	#N/A			Smarce1	1.65854e+06	215048			Tfam	1.11138e+09	188856			Tfap4	9.14718e+06	#N/A			Tgif2	131747	#N/A				Srf	1.97097e+07	#N/A			Tfdp2	225827	#N/A			Ppard	51461.1	#N/A
						Lhx3	269105	#N/A			Tcf7l2	3.40186e+06	#N/A			Sox13	1.24593e+06	#N/A			Mrpl28	138025	0			Tfcp2	1.80458e+08	0			Tcf12	1.36845e+06	#N/A				Ssrp1	345163	136003			Myb	223824	#N/A			Pparg	1.83971e+06	#N/A
						Nr4a1	299018	#N/A			Tead1	1.25467e+08	#N/A			Sox14	179024	#N/A			Ski	230986	#N/A			Tfcp2l1	3.85904e+07	#N/A			Yeats4	350839	0				Stat1	2.85221e+06	401156			Scrt2	222632	#N/A			Prdm16	333525	#N/A
						Arnt	2.84692e+06	#N/A			Tead3	2.82553e+07	#N/A			Sox17	969811	#N/A			Arntl	1.25696e+07	#N/A			Tfdp1	633093	#N/A			Ubp1	2.65754e+08	4513.78				Stat2	17378.7	16106.3			Arx	212685	#N/A			Prr12	154620	0
						Onecut1	926982	#N/A			Tead4	1.66343e+07	#N/A			Sox18	638996	#N/A			Smarcc2	2.54242e+06	45298.8			Tfdp2	229682	#N/A			Maz	279095	0				Stat3	257724	54202.8			Smad5	209663	#N/A			Prrx1	1.39807e+07	#N/A
						Foxj2	72040.7	#N/A			Terf2	402527	0			Sox2	1.22781e+06	#N/A			Gmeb1	1.17727e+06	#N/A			Tfe3	2.15698e+07	#N/A			Creb1	4.96324e+06	#N/A				Stat5a	3.32482e+06	37293.3			Hic2	201803	#N/A			Prrx2	5.78515e+06	#N/A
						Gmeb2	3.45006e+06	0			Terf2ip	1.09553e+06	1463.62			Sox5	856384	#N/A			Hoxb8	1.20938e+06	#N/A			Tfeb	2.27214e+07	#N/A			Mafg	2.66568e+06	#N/A				Stat5b	3.13221e+06	166215			Ikzf1	199251	15937.6			Rarg	3.86497e+06	#N/A
						Npas3	567040	#N/A			Tfam	2.04924e+09	1.97048e+06			Sox7	1.17521e+06	#N/A			Rfxank	1.97457e+06	#N/A			Thrb	340226	#N/A			Zhx1	442428	#N/A				Stat6	909546	12227.2			Relb	193984	#N/A			Rb1	1.54701e+06	#N/A
						Hmg20a	1.1497e+07	17219.2			Tfap2d	164490	#N/A			Sp1	62007.7	0			Ikzf3	162631	#N/A			Tox4	3.94623e+06	#N/A			Rbl2	1.84989e+06	#N/A				Tada2b	212003	#N/A			Jund	177410	#N/A			Rbl1	261296	0
						Arid1a	1.06929e+06	600.789			Tfap4	1.03061e+06	#N/A			Sp2	202512	#N/A			Arid1a	253976	7737.19			Trp53	112004	#N/A			Nfic	6.95398e+08	#N/A				Tbp	6.26637e+06	#N/A			Arid1a	168984	37854.4			Rbl2	703837	#N/A
						Six6	1.84465e+06	#N/A			Tfcp2	4.75466e+07	0			Sp3	25508.3	#N/A			Ybx1	4.52999e+07	446540			Trps1	69700.6	#N/A			Repin1	71775.5	#N/A				Tbx2	671150	#N/A			Zfp266	167940	#N/A			Rbpj	1.41012e+07	#N/A
						Elk4	7.45386e+06	#N/A			Tfdp1	2.38461e+06	#N/A			Srebf1	139606	#N/A			Ezh1	39403.9	0			Tsc22d3	2.89112e+06	23636.3			Drap1	8.79882e+06	0				Tbx3	875777	0			Ets1	164239	0			Rfx1	8.71617e+06	#N/A
						Adnp	917481	0			Tfdp2	1.2651e+06	#N/A			Srebf2	10395.5	#N/A			Adnp	16543	0			Tsc22d4	80729.9	0			Hmga1	1378188361	#N/A				Tbx4	26363.8	#N/A			Adnp	162529	6040.81			Rfx2	2.98482e+06	#N/A
						Foxj3	61528.6	#N/A			Tfe3	1.09403e+07	#N/A			Srf	2.11242e+07	#N/A			Gmeb2	5.8578e+06	1139.44			Tshz1	207987	3716.54			Tbx2	4.6925e+06	#N/A				Tbx5	73928	#N/A			Hif1a	162194	#N/A			Rfx3	1.70852e+06	#N/A
						Foxi2	186483	#N/A			Tfeb	3.69585e+07	#N/A			Ssrp1	1.06427e+07	269736			Gli3	55469.1	#N/A			Tshz2	44820.1	#N/A			Thra	5.0132e+06	#N/A				Tcf12	2.50165e+06	#N/A			Gmeb2	161894	0			Rfx5	2.75955e+06	#N/A
						Atoh1	443459	#N/A			Thra	5.31341e+06	#N/A			Stat1	2.35755e+06	574592			Bptf	1124.61	#N/A			Ttf1	143186	#N/A			Nr2f2	1.3062e+08	#N/A				Tcf15	1.49553e+07	#N/A			Batf3	159606	#N/A			Rfxank	1.6389e+06	#N/A
						Nfyb	2.71653e+08	28817.6			Thrb	1.05273e+06	#N/A			Stat2	13100.3	197904			Rarg	1.4285e+06	#N/A			Ubp1	5.11151e+08	8516.89			b2	500897	#N/A				Tcf20	102358	#N/A			Prrx1	152499	#N/A			Rora	261402	#N/A
						Bcl11b	3958.46	#N/A			Tox4	1.48054e+06	#N/A			Stat3	284685	235804			Cebpb	3.05965e+06	3872.25			Ubtf	2.78409e+08	13454.8			Mlxipl	1.11939e+08	130.702				Tcf3	728622	0			Bptf	146948	#N/A			Rreb1	58771.4	#N/A
						Pou2f1	3.37808e+06	#N/A			Trps1	450785	#N/A			Stat4	154304	#N/A			Stat1	156912	250629			Usf1	4.36529e+07	#N/A			Etv6	193376	530				Tcf4	4.31803e+06	0			Tada2b	138008	#N/A			Runx1	284862	0
						Gsc2	14532	#N/A			Tshz3	1.37241e+06	#N/A			Stat5b	127055	101681			Hoxc4	535991	#N/A			Usf2	4.03891e+07	48746.9			Nr1h3	2.58186e+06	#N/A				Tcf7l1	1.06739e+06	#N/A			Ikzf3	136958	#N/A			Runx2	3.36745e+06	#N/A
						Irf2	3.01585e+07	#N/A			Ttf1	187177	#N/A			Stat6	3557.26	33970.5			Mef2a	1.25759e+06	#N/A			Vax2	347620	#N/A			Mef2c	1.58246e+06	#N/A				Tcf7l2	1.11419e+06	#N/A			Mga	133470	#N/A			Runx3	562142	#N/A
						Nr1h2	61812.8	#N/A			Twist2	570206	#N/A			Tada2b	212842	#N/A			Runx1	461701	0			Vezf1	1.11069e+07	#N/A			Hmg20b	425068	#N/A				Tead1	3.98991e+07	#N/A			Rfx5	131889	#N/A			Rxra	1.28909e+07	#N/A
						Esrrb	1.599e+08	#N/A			Ubp1	1.6604e+08	4513.78			Tbp	1.81694e+06	#N/A			Foxk1	3.47782e+06	4190.52			Wiz	1.07209e+07	#N/A			Erg	7.98657e+06	18370.8				Tead3	5.43105e+07	#N/A			Foxa1	130048	#N/A			Rxrb	4.46612e+06	#N/A
						Nfib	3.2377e+08	0			Ubtf	3.09785e+07	8791.06			Tbx1	33726.4	#N/A			Pknox2	2.64453e+06	#N/A			Xbp1	3.21247e+06	#N/A			Hsf2	570507	#N/A				Tead4	7.21578e+06	#N/A			Pitx2	128355	#N/A			Rxrg	3.50247e+06	#N/A
						Sox6	311765	#N/A			Usf1	2.9514e+07	#N/A			Tbx2	3.37346e+07	#N/A			Zfp422	32888.7	#N/A			Ybx1	3.82453e+08	6.92029e+06			Zbtb16	35260.2	#N/A				Tef	457433	0			Zfp787	128033	#N/A			Satb1	2.40142e+06	815.665
						Six1	986989	#N/A			Usf2	7.31399e+07	8251.84			Tbx3	2.46949e+07	0			Vdr	53493.4	0			Yeats4	147123	7510.53			Mxi1	78379.8	#N/A				Terf1	23681.2	#N/A			Zdhhc13	127929	0			Satb2	788320	0
						Baz2b	1.34324e+06	#N/A			Vdr	236432	0			Tbx4	169612	#N/A			Cebpa	3.22037e+07	#N/A			Yy1	6.55985e+06	27833.6			Nfyb	1.15247e+08	18693.5				Terf2	971621	0			Bhlhe40	123883	#N/A			Sfpi1	513336	#N/A
						Gatad2b	533256	18250			Vezf1	57501.7	#N/A			Tbx5	2.92044e+06	#N/A			Hoxb4	727844	#N/A			Zbtb20	68422.6	#N/A			Stat5a	2.84279e+06	0				Terf2ip	338790	0			Hoxb4	121245	#N/A			Sim2	114302	#N/A
						Pou3f4	70389.2	#N/A			Wiz	2.85996e+06	#N/A			Tcf12	3.40737e+06	#N/A			Tbp	2.55325e+06	#N/A			Zbtb40	8601.7	#N/A			b1	181801	#N/A				Tfam	4.39235e+08	1565000			Tbx20	119643	#N/A			Ski	34321.8	#N/A
						Pknox2	7.82935e+06	#N/A			Ybx1	3.31836e+07	908175			Tcf15	63194.5	#N/A			Ssrp1	212461	50851.5			Zbtb41	24579.7	#N/A			Klf3	198578	0				Tfap4	1.58329e+06	#N/A			Stat6	118154	48212.6			Skil	156801	#N/A
						Cebpd	326828	#N/A			Ybx2	9.61416e+06	0			Tcf20	337570	#N/A			Dach2	70954	#N/A			Zbtb45	121004	#N/A			Nr1h4	4.96976e+07	#N/A				Tfcp2	3.23469e+07	15096.6			Cebpz	117966	0			Smad2	495533	1705.87
						Sfpi1	290933	#N/A			Yeats4	103886	0			Tcf21	3.54646e+07	#N/A			Usf1	1.62386e+07	#N/A			Zbtb7a	331885	0			Tgif1	79574.5	#N/A				Tfdp1	4.57789e+06	#N/A			Zbtb7a	115279	12392.8			Smad3	766473	#N/A
						Ep400	76531.7	#N/A			Yy1	483641	0			Tcf3	1.29558e+06	0			Foxc1	1.52101e+06	#N/A			Zbtb7b	4.77645e+06	#N/A			Rb1	8.45412e+06	#N/A				Tfdp2	1.86347e+06	#N/A			Ezh2	115249	4224.38			Smad4	596543	20444.6
						Neurod2	1.31822e+06	#N/A			Zbtb20	229788	#N/A			Tcf4	5.82844e+06	0			Patz1	3971.58	#N/A			Zeb2	183977	0			Alx4	671439	#N/A				Tfe3	8.70355e+06	#N/A			Nr3c2	112808	#N/A			Smarca1	1.62111e+06	0
						Pitx2	2.95334e+06	#N/A			Zbtb48	38023.5	#N/A			Tcf7l1	1.50937e+06	#N/A			Srebf1	466578	#N/A			Zfhx3	309986	0			Gmeb2	218378	0				Tfeb	1.96634e+07	#N/A			Stat2	109996	18253.2			Smarca5	5.28431e+06	41478.1
						Erf	236821	#N/A			Zeb2	57065.1	0			Tead1	1.46838e+07	#N/A			Foxc2	2.53239e+06	#N/A			Zfp143	1.04426e+06	#N/A			Mxd4	8.41053e+06	#N/A				Tfec	1.00536e+06	#N/A			Fiz1	107758	#N/A			Smarcc1	2.7327e+06	24679.3
						Pou3f1	2.70794e+06	#N/A			Zfhx3	10128.8	2514.97			Tead3	1.02519e+07	#N/A			Stat5a	351751	12603.2			Zfp148	1.2332e+07	#N/A			Zdhhc6	192686	#N/A				Thra	5.0471e+06	#N/A			Tbx19	95193.7	#N/A			Smarcc2	9.90204e+06	262434
						Foxc2	1.34944e+06	#N/A			Zfhx4	224596	0			Tead4	4.44534e+06	#N/A			Gatad1	117608	#N/A			Zfp157	313696	#N/A			Srf	5.57603e+06	#N/A				Thrb	4.56061e+06	#N/A			Gatad1	93378.6	#N/A			Smarce1	1.06546e+07	254825
						Pax6	1.64265e+08	#N/A			Zfp207	383277	48720.3			Tef	361425	9179.2			Sox6	1.52451e+06	#N/A			Zfp191	172679	#N/A			Foxj3	244067	#N/A				Tox4	1.09822e+06	#N/A			Sp2	92984.5	#N/A			Sox13	87828	#N/A
						Creb1	2.16994e+07	#N/A			Zfp292	48379.6	#N/A			Terf2	3.8503e+06	0			Dnajc2	91880.1	0			Zfp207	1.69232e+06	17675.6			Ubtf	3.91026e+07	8791.06				Trps1	814912	#N/A			Creb3l3	92944	#N/A			Sox17	245805	#N/A
						Sp2	67575	#N/A			Zfp384	5855.77	#N/A			Terf2ip	2.7442e+06	0			Zfp644	5005.96	0			Zfp260	51982.7	#N/A			Zfp91	27208.8	#N/A				Tsc22d3	29081.4	54318.4			Zfp91	82747.5	#N/A			Sox2	773996	#N/A
						Foxk1	7.71872e+06	2743.18			Zfp422	75633.3	#N/A			Tfam	9.15664e+09	436418			Hic2	123029	#N/A			Zfp266	13264.1	#N/A			Zbtb45	4.67169e+06	#N/A				Twist1	2.39582e+06	#N/A			Hivep2	80354.4	#N/A			Sox5	1.36972e+06	#N/A
						Nr4a3	228327	#N/A			Zfp521	47093.2	#N/A			Tfap2a	83513.2	0			Smad2	966731	0			Zfp281	282399	0			Zfp207	341267	48720.3				Twist2	1.92473e+06	#N/A			Ski	80266.4	#N/A			Sp2	84640.8	#N/A
						Rara	421851	#N/A			Zfp644	21954	0			Tfap2d	188892	#N/A			Tcf7l2	874817	#N/A			Zfp287	83391.7	#N/A			Mta1	151280	0				Ubp1	7.88681e+07	6581.42			Tef	76442.5	1711.84			Sp3	101453	#N/A
						Nr2c1	1.62337e+07	#N/A			Zfp692	1.4684e+06	#N/A			Tfap4	933504	#N/A			Runx2	877037	#N/A			Zfp292	970563	#N/A			Foxj2	420778	#N/A				Ubtf	3.69278e+07	127514			Rfx7	75704.7	#N/A			Srebf1	110421	#N/A
						Pknox1	1.48682e+07	#N/A			Zfp787	57915.7	#N/A			Tfcp2	3.71977e+07	13582.3			Srf	1.78149e+07	#N/A			Zfp362	704453	#N/A			Stat1	200661	43316.3				Usf1	4.525e+07	#N/A			Stat5b	74277.3	34571.9			Srebf2	8114.07	#N/A
						Srebf1	73514.9	#N/A			Zfp821	42348.6	#N/A			Tfcp2l1	5.97035e+06	#N/A			Zhx1	73934.4	#N/A			Zfp37	161594	#N/A			Nr6a1	24545.6	#N/A				Usf2	4.25259e+07	26478.6			Zhx2	68795.5	#N/A			Srf	1.04756e+07	#N/A
						Rfx5	3.62668e+06	#N/A			Zhx2	38356.4	#N/A			Tfdp1	3.01103e+06	#N/A			Tfap4	1.09142e+06	#N/A			Zfp384	1.30594e+06	#N/A			Noc4l	119655	309.178				Vezf1	192522	#N/A			Tox	62283.8	#N/A			Ssrp1	413556	212749
						Hmgb2	3.57565e+08	2.25286e+06			Zhx3	22181.3	2331.56			Tfdp2	1.01862e+06	#N/A			Jund	360552	#N/A			Zfp422	2.75973e+06	#N/A			Nkx1-2	1.70468e+06	#N/A				Wiz	2.59864e+06	#N/A			Maff	61034.7	#N/A			Stat1	1.96549e+06	561939
						Nkx2-1	1.06834e+06	#N/A								Tfe3	1.20181e+07	#N/A			Rfx1	6.56802e+06	#N/A			Zfp512	773219	#N/A			Foxn3	483142	#N/A				Xbp1	84469.5	#N/A			Rbl1	60145.8	0			Stat3	206126	74046.3
						Esrra	5.78797e+07	#N/A								Tfeb	2.44949e+07	#N/A			Foxj3	49596	#N/A			Zfp518b	577050	#N/A			Yy1	8.03111e+06	0				Ybx1	2.45079e+07	2.7562e+06			Fos	59579	#N/A			Stat5a	61995.6	4302.47
						Sox9	258444	0								Tfec	1.76996e+06	#N/A			Zfp593	29195.5	#N/A			Zfp523	27252.9	#N/A			Bcl6b	32007.8	#N/A				Ybx2	9.94183e+06	16396.4			Zfp821	58300	#N/A			Stat5b	26347.9	97463
						Nfrkb	1.06155e+07	#N/A								Tgif2	44719.7	#N/A			Prrx1	8.93027e+06	#N/A			Zfp553	78193.1	#N/A			Ep400	529220	#N/A				Yeats4	622035	28272.8			Prdm1	57290.9	#N/A			Stat6	14753.5	14999.6
						Ppard	604730	#N/A								Thra	502491	#N/A			Tcf12	1.32978e+06	#N/A			Zfp612	14031.8	#N/A			Zfp384	168991	#N/A				Yy1	888208	5617.97			Tcf20	55362.8	#N/A			Tada2b	263612	#N/A
						Hsf4	4.06724e+06	#N/A								Tox4	467226	#N/A			Max	8.05149e+07	9158.67			Zfp623	9071.22	#N/A			Foxo4	1.62783e+06	#N/A				Zbtb16	87797.6	#N/A			Mef2d	54052.1	#N/A			Tal1	18848.4	#N/A
						Mlxipl	617996	0								Trps1	222129	#N/A			Nfyc	3.24208e+08	56573.5			Zfp629	362047	#N/A			0610010K14Rik	946234	0				Zbtb20	9.60701e+06	#N/A			Noc3l	49278.5	#N/A			Tbp	2.32855e+06	#N/A
						Rfx7	324895	#N/A								Tsc22d2	210159	#N/A			Tfcp2	5.14181e+06	4668.44			Zfp644	48733.3	0			Arid2	114421	125.867				Zbtb7a	115126	0			Trps1	49233.2	#N/A			Tbx2	3.57459e+06	#N/A
						Nkx2-2	30597	#N/A								Ttf1	32221.6	#N/A			Rfx2	2.30252e+06	#N/A			Zfp646	558177	#N/A			Zfx	476275	#N/A				Zbtb7b	334973	#N/A			Rbl2	46412.5	#N/A			Tbx20	316464	#N/A
						Hmx1	1.37683e+06	#N/A								Twist2	432272	#N/A			Mafg	8.23728e+06	#N/A			Zfp648	346332	#N/A			Tcf7l1	1.64708e+06	#N/A				Zeb1	17765.1	#N/A			Mecom	45387.7	#N/A			Tbx3	1.54305e+07	0
						Ski	533577	#N/A								Ubp1	1.25132e+08	31739.2			Ybx2	8.92165e+06	0			Zfp652	169414	#N/A			Lhx9	67460	#N/A				Zeb2	13783.9	0			Zfp277	44174.8	#N/A			Tcf12	430338	#N/A
						Smarcc1	1.70483e+06	11955.3								Ubtf	2.75765e+07	141928			Zeb2	96667.9	513.698			Zfp655	91815.3	#N/A			Hes6	56734.6	#N/A				Zfhx3	821523	0			Zfp512	38019.9	#N/A			Tcf15	394482	#N/A
						Skil	314544	#N/A								Usf1	3.41081e+07	#N/A			Yeats4	211590	1408.86			Zfp668	72084.1	#N/A			Etv3	65352.1	#N/A				Zfhx4	635156	0			Zfp280b	33713.5	#N/A			Tcf20	74437.3	#N/A
						Patz1	1.80433e+06	#N/A								Usf2	5.11256e+07	0			Sox5	785563	#N/A			Zfp691	4.13552e+06	#N/A			Hsf4	245227	#N/A				Zfp148	87087.8	#N/A			Sox13	33556.9	#N/A			Tcf21	642992	#N/A
						E2f1	7311.28	#N/A								Vezf1	3.63662e+06	#N/A			Elk1	151102	#N/A			Zfp706	415673	#N/A			Tfcp2l1	1.45139e+07	#N/A				Zfp207	283373	296748			Egr1	30918.4	#N/A			Tcf3	44734.8	0
						Smarcc2	6.44169e+06	146578								Wiz	4.73628e+06	#N/A			Zfhx3	68542.3	161.021			Zfp768	38730.6	#N/A			Tada2b	55141.8	#N/A				Zfp384	70688.9	#N/A			Zfp523	29543.4	#N/A			Tcf4	440184	0
						Rfxank	2.0567e+06	#N/A								Xbp1	1.07837e+06	#N/A			Tfcp2l1	64998.7	#N/A			Zfp771	756559	#N/A			Zfp771	113039	#N/A				Zfp422	136603	#N/A			Ttf1	29258.8	#N/A			Tcf7	992042	0
						Scx	55575.6	#N/A								Ybx1	2.8022e+08	978394			Ubtf	7.01044e+06	20131.4			Zfp775	708878	#N/A			Zfp280c	79734.4	#N/A				Zfp609	21104	#N/A			Zbtb45	28837.5	#N/A			Tcf7l1	524047	#N/A
						Arid1b	135993	#N/A								Ybx2	8.04582e+07	0			Arid1b	28890.6	#N/A			Zfp787	117626	#N/A			Hmga1-rs1	6.9254e+08	#N/A				Zfp655	14728.6	#N/A			Arid2	26238.1	1285.69			Tcf7l2	773847	#N/A
						Sox10	269163	#N/A								Yeats4	78774.1	10021.9			Zfp212	1.57596e+06	#N/A			Zfp800	74488.7	#N/A			Hif1a	51681.1	#N/A				Zfp691	122658	#N/A			Zfp655	25717.6	#N/A			Tead1	2.1103e+07	#N/A
						Sox1	4.87874e+06	#N/A								Yy1	1.17319e+06	3795.52			Zfp207	101118	46812.2			Zfp828	65685.1	#N/A			Foxc1	54059.6	#N/A				Zfp91	62648.5	#N/A			Zfp644	25448.1	0			Tead3	7.43182e+06	#N/A
						Sox13	148245	#N/A								Zbtb20	345480	#N/A			Zfp219	4346.23	#N/A			Zfp9	523505	#N/A			Gatad2b	48019.1	1275.12				Zhx1	536160	#N/A			Zfp687	23954.8	#N/A			Tead4	2.34585e+06	#N/A
						Atf2	27134.3	0								Zbtb26	48953	#N/A			Baz2b	33049.7	#N/A			Zfp91	528440	#N/A			Rxrg	1.69146e+08	#N/A				Zhx2	1.39271e+06	#N/A			Atoh8	23453.4	#N/A			Tef	42993.9	0
						Foxp4	4.04831e+06	0								Zbtb7a	90460	0			Hnf1a	2.29631e+06	0			Zfx	500467	#N/A			Mef2d	3.4989e+06	#N/A				Zhx3	376678	0			Hmgxb4	22840.2	#N/A			Terf1	50818.6	#N/A
						Gmeb1	2.29284e+06	#N/A								Zbtb7b	131458	#N/A			Hoxb7	400280	#N/A			Znf512b	887439	#N/A			Tfap4	2.72947e+06	#N/A				Zscan22	382397	#N/A			Hsf1	16664.7	0			Terf2	2.34e+06	0
						Sox17	91111.5	#N/A								Zeb2	98996.8	0			Zfp362	103347	#N/A			Zscan18	292194	#N/A			Ets2	46897.6	#N/A									Zfp710	16600.1	#N/A			Terf2ip	1.86473e+06	5142.43
						Dach2	7.16822e+06	#N/A								Zfhx3	352185	496.012			Ebf2	18248.1	0			Zscan22	36418.8	#N/A			Smarca5	2.29969e+07	281.375									Dnajc1	12102.7	#N/A			Tfam	1.13877e+09	1.11425e+06
						Smad3	2.01062e+06	#N/A								Zfp148	364842	#N/A			Zbtb16	15337.4	#N/A								Smad3	59677	#N/A									Zfp329	10759.7	#N/A			Tfap2a	816432	0
						Arid2	79598.2	1116.32								Zfp161	31712.5	#N/A			Arid2	23167.1	0								Nfix	6.55567e+08	#N/A									Arid5b	10266.6	#N/A			Tfap2b	2.52798e+06	#N/A
						Smad2	1.18561e+06	0								Zfp207	833735	388642			Yy1	1.2156e+06	3168.67								Bzw1	62431.4	23203.3									Zfp292	7749.56	#N/A			Tfap4	339032	#N/A
						Sox2	3.74493e+06	#N/A								Zfp280c	13050	#N/A			Zfp37	5537.38	#N/A								Gzf1	45290.2	#N/A									Zfp735	7304.45	#N/A			Tfcp2	1.6352e+07	5670.82
						Satb2	301570	0								Zfp292	9504.56	#N/A			Ubp1	2.40486e+07	36351.4								Junb	79802.5	#N/A									Zbtb20	6913.38	#N/A			Tfdp1	1.22185e+06	#N/A
						Smarca5	1.07383e+07	447.131								Zfp358	19435.4	#N/A			Zbtb7b	145862	#N/A								Zbtb7a	56826.8	0									Zfp462	4469.02	#N/A			Tfdp2	907764	#N/A
						Six2	347669	#N/A								Zfp362	237902	#N/A			Vezf1	338309	#N/A								Djc1	74732.3	#N/A									Zfhx3	4094.61	314.1			Tfe3	3.58737e+06	#N/A
						Srf	1.09131e+07	#N/A								Zfp37	133070	#N/A			Zhx3	292683	1825.61								Smad5	23726.9	#N/A														Tfeb	4.59031e+06	#N/A
						Ssrp1	52393	70587.5								Zfp384	359470	#N/A			Znf512b	33206.7	#N/A								Zfp787	22654.2	#N/A														Tgif1	31784.9	#N/A
						Stat2	14991.7	5170.76								Zfp41	32026.3	#N/A													Zbtb44	20060.7	#N/A														Thra	366182	#N/A
						Stat3	12896.5	40306								Zfp42	399269	#N/A													Zxdc	18790.9	#N/A														Tlx1	207030	#N/A
						Tada2b	148142	#N/A								Zfp422	3.39859e+06	#N/A													Phtf1	18384.6	#N/A														Tox4	4.89628e+06	#N/A
						Tbp	1.12539e+07	#N/A								Zfp426	12405.7	#N/A													Hivep2	16590.2	#N/A														Trerf1	197185	#N/A
						Tbx2	1.4672e+07	#N/A								Zfp512	230427	#N/A													Sox4	15232.4	#N/A														Trps1	209766	#N/A
						Tbx3	3.43373e+06	0								Zfp553	53545.2	#N/A													Nr3c2	14490.6	#N/A														Tsc22d3	42267.3	318237
						Tcf12	6.91183e+06	#N/A								Zfp644	44111.6	0													Casz1	14298	0														Tshz1	38854.6	31105.9
						Tcf15	451625	#N/A								Zfp652	247563	#N/A													Esr1	14294.2	#N/A														Twist2	118072	#N/A
						Tcf20	1.48945e+06	#N/A								Zfp672	5433.65	#N/A													Trps1	12088	#N/A														Ubp1	4.13848e+07	56137.2
						Tcf3	1.04938e+06	0								Zfp7	110083	#N/A													Atf4	8401.49	#N/A														Ubtf	1.36819e+07	177227
						Tcf4	1.54792e+07	0								Zfp710	68205.3	#N/A													Zfp652	7933.81	#N/A														Usf1	6.99156e+06	#N/A
						Tcf7l1	819745	#N/A								Zfp768	145515	#N/A													Zfp292	6501.12	#N/A														Usf2	1.39707e+07	48970.4
						Tcf7l2	830181	#N/A								Zfp787	145271	#N/A													Bptf	5831.14	#N/A														Vezf1	694454	#N/A
						Tead1	3.80245e+07	#N/A								Zfp800	16129.5	#N/A													Zfp707	5544.27	#N/A														Wiz	1.28304e+06	#N/A
						Tead3	2.31269e+07	#N/A								Zfp821	906570	#N/A													Stat6	5365.16	424.409														Ybx1	4.91374e+07	2.05518e+06
						Tead4	9.04616e+06	#N/A								Zfp91	227429	#N/A													Rbl1	4471.18	0														Ybx2	1.7036e+07	0
						Twist1	1.64959e+06	#N/A								Zfx	100709	#N/A																													Yeats4	523155	14474.6
						Usf2	2.11346e+08	10755.1								Zhx1	67316	#N/A																													Yy1	991985	4504.62
						Tfe3	1.2711e+07	#N/A								Zhx2	201389	#N/A																													Zbtb16	4355.03	#N/A
						Usf1	1.57254e+08	#N/A								Zhx3	14746.2	0																													Zbtb20	1.1157e+06	#N/A
						Tfap2e	3.60309e+07	#N/A								Znf512b	22504.5	#N/A																													Zbtb7a	62235.9	0
						Zfp507	472727	#N/A																																							Zeb2	120479	3533.92
						Yeats4	418795	12500.9																																							Zfhx3	533496	1370.5
						Tfap2c	2.88995e+07	#N/A																																							Zfp143	66165.3	#N/A
						Zbtb2	185305	383.637																																							Zfp148	273891	#N/A
						Zfp143	99006.8	#N/A																																							Zfp207	348355	497675
						Tfap2a	6.84801e+07	0																																							Zfp219	5786.31	#N/A
						Zfp292	5250.24	#N/A																																							Zfp266	32368.4	#N/A
						Zfp280c	4624.95	#N/A																																							Zfp280c	129229	#N/A
						Trerf1	134595	#N/A																																							Zfp292	12011.6	#N/A
						Thra	1.61031e+06	#N/A																																							Zfp362	132114	#N/A
						Tox4	1.30314e+07	#N/A																																							Zfp37	152658	#N/A
						Zfp609	72224.4	#N/A																																							Zfp384	60813.8	#N/A
						Tfcp2l1	6.18419e+06	#N/A																																							Zfp422	1.12639e+06	#N/A
						Vsx2	4.84173e+07	#N/A																																							Zfp512	1.2631e+06	#N/A
						Tfap4	2.54731e+06	#N/A																																							Zfp553	54608.1	#N/A
						Tfdp1	4.46317e+06	#N/A																																							Zfp574	12702.8	#N/A
						Ybx1	7.72364e+06	264299																																							Zfp592	5976.87	#N/A
						Zfp512	387507	#N/A																																							Zfp771	322772	#N/A
						Tox2	697704	#N/A																																							Zfp787	141137	#N/A
						Zfhx4	288272	0																																							Zfp800	30071.2	#N/A
						Zbtb20	1.95162e+06	#N/A																																							Zfp804b	15879.8	#N/A
						Tfdp2	483425	#N/A																																							Zfp867	75933.3	#N/A
						Zfp281	7066.77	0																																							Zfp91	399125	#N/A
						Tfcp2	3.45677e+07	0																																							Zhx1	284268	#N/A
						Zfp446	102633	#N/A																																							Zhx2	821344	#N/A
						Tgif2	26262.5	#N/A																																							Zhx3	161626	13456.5
						Znf512b	52430	#N/A																																							Zkscan1	41289.3	#N/A
						Zfp687	14011.9	#N/A																																							Znf512b	134936	#N/A
						Zfhx3	734766	733.555
						Zfp608	115896	#N/A
						Zfp148	591482	#N/A
						Zhx3	41284.9	2104.19
						Xbp1	38030.5	#N/A
						Zfp91	42935	#N/A
						Zic2	176701	#N/A
						Ubp1	9.32606e+07	20437.2
						Thrb	1.49276e+06	#N/A
						Tfeb	1.92447e+07	#N/A
						Zzz3	12698.7	#N/A
						Wiz	7.38179e+06	#N/A
						Zeb2	48739.8	736.433
						Tef	966361	0
						Zfp462	14457.3	#N/A
						Zfp553	24721.6	#N/A
						Zfp691	1.10824e+06	#N/A
						Zfp444	46601	#N/A
						Tshz1	9776.48	0
						Zfp787	62659.6	#N/A
						Zfp644	138750	0
						Tshz2	11615.2	#N/A
						Zhx2	49734	#N/A
						Yy1	3.76946e+06	0
						Zfp616	13909.6	#N/A
						Zfp536	9998.18	#N/A
						Zfp384	65776.6	#N/A
						Vax2	4.35237e+07	#N/A
						Tfam	3.91982e+08	249829
						Twist2	1.55082e+06	#N/A
						Zfp579	47287.5	#N/A
						Terf2ip	1.25465e+07	10303.3
						Tulp1	844552	#N/A
						Vdr	51975.1	0
						Ttf1	87279.7	#N/A
						Terf2	7.78464e+06	472.222
						Vezf1	1.99883e+06	#N/A
						Ybx2	4.5136e+06	0
						Tfap2b	7.18105e+07	#N/A
						Zfp37	41076.8	#N/A
						Zfp821	1.07844e+06	#N/A
						Terf1	40123.3	#N/A
						Ubtf	1.4298e+07	90845.4
						Zfp207	185894	134967
						Trp63	2.80439e+06	#N/A
						Trps1	656716	#N/A
[truncated: 1 more rows]

## Sheet: Literetures for important TFs
Tissue	Important TF	catTFRE	Geiger et al	Overlap		Eye		Literatures
[truncated: 98 more rows]

[truncated: 3 more sheets: Transcriptional co-regulators, DNA binding proteins, catTFRE sequence]
