# Supplementary material for: A mouse tissue transcription factor atlas
Source: Nat Commun. 2017 Apr 21;8:15089. doi: 10.1038/ncomms15089 (PMC5413951; doi:10.1038/ncomms15089)
Supplement: Supplementary Data 2 — TF classification in 24 adult tissues. Related to Figure 3. [file ncomms15089-s3.xlsx]

## Sheet: Table S2 legend
Supplementary Data 2. TF classification in 24 adult tissues. Related to Figure 3.
(A) TF classification: Non-ubiquitous TFs;ubiquitous-non-uniform TFs;ubiquitous-uniform TFs
(B) ttr TFs in each adult tissue
(C) Number of ttr TFs and fraction of log(ifot) for the ttr TFs for each adult tissue
(D) TSPS of each TF in the adult tissues
(E) Ct values and relative mRNA levels for 17 proteins in adult tissues validated by qPCR. Actin was used as a loading control
(F) Primers used for qPCR

## Sheet: TF classification
non-ubiquitous																										ubiquitous-non-uniform
GeneSymbol	Brain	Eye	WAT	Liver	Lung	Pancreas	testis	Spinal.cord	Thymus	Thyroid	Adrenal.gland	BAT	Blood	Seminal_vesicle	kidney	skeletal_muscle	Spleen	Colon	Skin	small_intestine	Heart	Bladder	Stomach	Tongue		GeneSymbol	Brain	Eye	WAT	Liver	Lung	Pancreas	testis	Spinal.cord	Thymus	Thyroid	Adrenal.gland	BAT	Blood	Seminal_vesicle	kidney	skeletal_muscle	Spleen	Colon	Skin	small_intestine	Heart	Bladder	Stomach
Crx	0	5.74458	0.756636	0	2.53403	0	0	0	0	0	2.23045	0	0	0	0	0	0	0	0	0	0	0	0	0		Hmgb2	2.94587	5.14406	3.60467	3.62988	4.09281	3.15104	5.14169	3.82149	4.67859	5.39918	3.90988	4.20493	4.54984	2.80914	5.42311	2.93795	3.94483	5.10051	3.98165	6.63541	4.0917	3.91612	4.25239
Otx2	2.38905	5.29503	0	0	2.17898	0	0	0	0	2.18368	2.39094	0	0	0	0	0	0	0	0	0	0	0	0	0		Hmga1	6.41889	5.62647	0	5.10266	3.61269	3.02119	5.87543	3.97846	4.20238	0	4.08164	4.27451	3.77291	3.29281	0	0	3.27988	3.84738	3.4937	3.90518	5.44922	3.94251	2.84178
Satb2	4.70042	2.32173	0	0	0	0	0	2.07995	5.28218	0	2.02772	0	0	0	1.52988	1.71433	0	2.19837	1.98318	0.506505	0	0	0	1.4609		Tfam	6.39818	5.19971	3.96583	5.28942	6.0846	4.42336	6.23341	5.92504	5.31828	4.15955	5.49354	5.04723	3.73094	5.07246	5.69458	4.31698	4.39396	5.27014	4.7933	5.14905	5.54839	4.28594	4.68628
Pax6	3.65698	5.19335	0	0	0	1.1271	0	1.73586	0	0	1.549	0	0	0	0	0	0	0	0	0	0	0	0	0		Hmga1-rs1	5.87992	6.38408	3.59429	4.83889	3.84324	2.7719	5.42918	5.02383	3.67868	0	4.05465	1.82413	3.10721	2.54164	5.36892	0	2.63337	3.28724	3.99773	3.46178	5.09393	4.17931	3.08636
Rax	0	5.17212	0	0	0	0	0	0	0	0	0	0	0	0	0	0	0	0	0	0	0	0	0	0		Nfib	5.2141	5.49606	5.36137	4.95161	5.10632	4.39386	4.78192	4.62198	4.28919	6.11989	4.92315	5.53266	1.57978	3.90191	4.88104	4.83783	3.96879	4.55566	4.9307	5.33019	5.22887	4.57083	4.32868
Otx1	2.74178	5.1662	0	0	0.899273	0	0	0	0	0	0	0	0	0	0	0	0	0	0	0	0	0	0	2.14057		Nfyc	5.27718	6.1031	5.04555	4.78983	4.76138	3.85868	5.74302	4.54485	5.43643	3.34286	5.07111	4.9344	3.63686	2.48256	3.59747	4.46362	3.99838	4.63333	4.97891	4.20898	5.01281	4.6575	3.69835
Sox30	0	0	0	0	0	0	5.15545	2.02119	0	0	0	0	0	0	0	0	0	0	0	0	0	0	0	0		Smarca5	3.29188	4.02455	3.47988	3.30424	3.48899	3.59155	5.78873	3.42628	3.71973	4.53364	3.11245	3.37253	2.87125	3.41841	3.23394	0	3.50264	3.20534	3.63328	4.43721	2.93932	2.84938	2.10376
Esrrb	3.21552	5.13752	3.06826	2.06819	0	0	3.3032	3.0823	0	0	2.29667	0	0	0	3.79119	0	0	0	0	0	3.53948	0	0	0		Nrf1	4.09282	5.1577	4.14027	4.10244	3.88721	3.51096	4.7989	3.76439	4.5702	5.637	4.27521	4.43142	3.34584	3.1011	4.49224	3.77796	4.25979	4.65438	4.41529	5.04243	4.02171	3.82526	3.65775
Nkx2-1	3.31806	2.75282	0	0	5.06594	0	0	0	0	0	0	0	0	0	0	0	0	0	0	0	0	0	0	0		Gabpa	3.39633	5.3027	4.18592	3.58113	4.0078	2.92372	4.84745	3.27733	4.81404	5.48703	4.14794	4.51368	2.65928	3.05401	4.19152	4.20006	3.32239	3.25945	4.27436	4.15474	4.2295	3.96975	3.67042
Tcf7	0	0	0	0	0	0	3.43915	0	4.88341	0	2.53876	0	2.7909	0	0	0	2.94963	0	0	0	0	0	0	0		Nfyb	4.60257	5.41929	4.49591	4.02526	4.16475	3.36052	5.02155	4.06174	4.57387	2.69873	4.51968	4.2242	3.22813	2.8376	3.3126	3.55203	3.67182	4.09852	4.13242	3.42858	3.96925	3.95673	2.9242
Hnf4g	0	0	0	0	0	0	0	0	1.59752	0	1.93095	2.18184	0	0	4.11304	0	0.31597	4.83187	0	4.56394	0	1.59879	2.88204	0		Hmgb3	2.62091	4.44109	3.51512	3.00004	3.0173	1.98941	4.09323	3.39739	3.16089	5.03994	4.77155	4.24848	2.7504	2.04132	4.56496	2.95378	2.51783	3.99532	3.42187	5.40135	4.1568	3.61528	3.30081
Tfap2b	2.61909	4.83122	3.39009	0	0	0	0	2.18184	0	0	2.89392	0	0	0	3.52854	0	0	0	3.58771	0	0	0	0	0		Tfcp2	4.95696	4.51736	3.13732	3.94802	3.94328	3.95977	5.36575	4.12367	3.95595	2.26717	3.7392	3.96306	3.67553	2.37414	3.9381	0	2.52787	3.69065	3.4736	4.146	3.89552	3.92595	3.26089
Cdx2	0	0	0	0	0	0	0	1.46982	0	0	0	2.43457	0	0.1959	0	0	0	4.13961	0	4.78297	0	0	1.26717	0		Ybx1	3.12257	3.8593	4.34055	3.43899	4.88133	4.49889	3.96402	2.87751	4.03743	3.72305	3.99097	4.0105	4.37726	3.50791	3.57435	5.26392	4.56132	4.69088	5.34671	4.75289	3.79245	2.94529	4.37392
Vsx2	0	4.67511	0	0	0	0	0	0	0	0	0	0	0	0	0	0	0	0	0	0	0	0	0	0		Satb1	4.33167	2.73028	2.09438	0	2.04922	0	0	2.57622	5.30322	0	2.89689	0	2.79244	1.45179	1.35984	0	1.40217	0	1.94707	0	0	1.78227	1.88649
Vax2	0	4.62671	0	0	0	1.42651	1.48343	0	2.31806	0	0	0	0	0	0	0	0	0	2.0569	0	0	0	0	0		Usf2	4.50146	5.27078	3.94365	4.20637	4.20628	3.00848	4.22226	3.99643	4.50554	0	3.59909	4.05405	2.23002	0	3.98543	4.06052	3.57814	0	3.30786	1.31175	4.06054	3.73515	0
Hnf1b	0	0	2.75557	3.24998	3.13354	2.4274	0	0	0	0	0	0	0	0	4.60008	0	0	2.71156	0	2.93135	0	2.78847	2.28037	0		Nfya	4.20203	5.19786	4.04088	3.4947	4.00855	2.88369	4.60729	3.50552	4.34602	0	4.19804	3.92029	2.88771	1.57517	2.57243	3.34617	2.9146	3.42878	3.83452	3.04464	4.1766	3.30936	2.5184
Gata4	0	0	0	2.43423	0	3.66143	4.51402	0	1.74507	0	1.46429	0	0	0	0	0	0	3.3784	0	2.99378	4.13609	1.02119	3.2028	0		Usf1	4.40306	5.17362	3.70187	3.80694	3.48593	3.62325	3.93865	3.74073	4.38979	0	3.32489	3.99851	2.68427	0	3.8179	3.36345	3.59072	3.27646	3.19861	2.39827	3.39217	3.36528	2.31694
Arid3a	0	2.32548	0	0	1.68574	0	4.50644	0.961895	2.39088	0	0	0	2.15103	0	0	0	0.990783	0	0.829304	0	1.01284	1.3892	0	0		Smarca1	2.70683	3.38965	3.05308	0	0	3.05679	5.17117	2.9939	0	4.11412	2.54058	0	0	3.07334	0	1.71937	0	0	3.05447	3.90197	0	2.37831	0
Hnf1a	0	0	2.81813	4.1068	0	3.0054	0	0	0	0	2.45862	0	0	0	4.49448	0	0	2.96284	0	3.78139	0	0	2.87264	0		Ehf	0	3.49569	0.854306	1.76687	2.33825	1.83461	0	1.56467	0	5.17014	0	0	0	3.28489	2.78539	0	0	2.54612	0	2.39718	0	3.03513	1.71668
Tfap2e	0	4.47062	0	0	0	0	0	0	0	0	0	0	0	0	0	0	2.02119	0	3.54896	0	0	0	0	0		Ybx2	0	3.85187	3.59618	0	4.45904	0	4.86739	0	0	3.23039	3.79267	3.60668	0	0	0	5.07431	0	4.22966	4.6321	4.11737	3.26038	0	3.96314
Tfap2c	0	4.43562	3.51455	0	0	0	0	0	0	3.70522	0	0	0	0	0	0	0	0	3.62399	0	0	2.02275	2.60638	2.39445		Ubtf	4.56299	3.96673	3.46524	3.51458	3.72253	4.37995	2.81961	4.20949	4.72236	3.84053	3.60164	3.66385	3.44305	3.14553	4.1286	0.777039	4.07696	3.76828	4.5412	5.02099	3.66471	3.62108	3.60437
Dach1	2.82834	4.38768	1.9345	0	1.77154	0	0	2.51272	0	0	2.04922	2.48982	0	0	0	0	0	0	2.21421	0	2.99657	2.795	1.02935	0		Hnf4a	0	0	1.7679	4.87123	0	2.15387	0	1.57978	3.29667	0	2.29447	1.98677	0	0	4.72521	2.03342	0	4.98098	0	4.42531	0	0	3.09112
Hmgb4	0	0	0	0	0	0	4.38546	0	0	0	0	0	0	0	0	0	0	0	0	0	0	0	0	0		Rxra	3.44214	4.32618	3.53414	4.70459	3.1312	2.37017	4.37603	2.76966	3.37838	3.43262	3.71725	4.26336	0	1.38382	4.60415	2.85269	2.41979	3.87917	4.15753	4.95664	3.71541	4.08745	3.49184
Prrx2	0	4.26772	3.35218	0	0	0	0	2.72932	0	0	3.36341	0	0	0	2.90363	0	1.44404	0	3.67928	0	3.70258	3.07824	0	3.35603		Nr2c2	3.7853	4.88255	3.7135	2.16283	3.53195	2.39569	3.95349	3.76139	4.82962	3.59759	3.49253	4.00014	2.22521	2.1271	3.15981	3.81786	3.37278	2.12308	3.35533	2.9546	3.75225	3.42535	2.48956
Pou3f3	3.32743	0	0	0	0	0	0	3.28854	0	0	0	0	0	0	4.20403	0	0	0	1.86688	0	0	0	0	0		Mef2d	4.2034	4.16948	2.65282	2.56733	2.41579	2.30197	3.55729	3.3761	3.39103	4.84431	3.54494	3.96355	1.77632	1.18184	3.54094	3.75268	1.36985	1.02531	2.81586	3.45347	3.56413	3.15418	2.10166
Npas2	3.75489	4.16811	0	3.66964	3.35025	0	0	0	0	3.78032	3.16137	0	0	0	0	0	0	3.8537	3.45637	3.69502	0	0	0	0		Nfkb1	0	3.07151	2.48748	2.53762	1.53422	1.87009	2.42625	2.18546	3.51921	4.84123	2.20294	2.99746	2.52044	0.421604	3.38555	3.55234	2.14898	2.47412	2.85883	3.94062	2.21196	1.91433	2.15397
Sox2	4.11823	3.23734	0	0	2.41244	0	0	3.01212	0	3.01305	2.59439	0	0	0	0	0	0	0	0	0	0	0	1.22789	2.6721		Rbpj	3.16486	4.18208	3.92833	3.23541	3.59007	2.80684	4.34498	3.21734	3.90691	4.837	3.75477	3.96907	2.06592	2.54748	3.88819	3.95217	3.05423	2.66064	3.95861	4.43343	3.76775	3.87195	3.34432
Tfec	0	0	0	1.7356	2.6815	0	0	0	0	0	0	2.57864	0	0	2.5506	0	2.26273	0	0	0	0	2.28827	0	4.10555		Creb1	4.05834	4.29354	3.60405	2.69191	2.72226	2.77692	3.02927	3.44653	3.67782	0	3.32371	3.49737	2.87625	2.80618	2.83019	4.81231	2.91938	2.61344	3.04448	2.72012	3.0457	2.86061	2.41168
Pbx4	0	0	0	0	0	0	4.08679	0	0.865696	0	0	0	0	0	0	0	0	0	0	0	0	0	0	0		Esrrg	3.37452	4.81132	2.09204	2.7663	0	0	2.53403	3.53944	2.0569	0	2.53381	3.72418	0	1.09691	4.39128	1.98407	1.71181	1.97951	2.056	1.75235	3.79829	0	3.90115
Mybl1	0	0	0	0	0	0	4.05017	0.71265	0	0	0	0	0	0	0	0	0	0	0	0	0	0	0	0		Tfap2a	2.97273	4.80985	3.37659	0	1.08014	0	0	2.08254	1.9131	3.8982	2.6758	0	0	3.22531	3.51695	0	0	0	3.88554	0	0	1.84926	2.32284
Lhx2	3.97909	4.04641	0	0	0	0	0	0	0	0	0	0	0	0	0	0	0	0	2.41497	0	0	0	0	0		Drap1	2.75811	3.72642	2.77669	2.87536	2.38541	2.20178	4.80856	3.22691	2.70641	4.21593	3.08149	3.49621	1.9858	2.19291	3.94099	0	2.25871	3.19719	3.06134	3.81591	3.078	2.83531	2.78713
Trp63	0	3.38029	1.68395	0	0	0	0	0	2.73805	0	0	0	0	0.93044	0	0	0	0	3.11495	0	0	4.03749	1.45392	2.31387		Max	4.77352	4.07984	3.84028	4.00402	3.65747	2.08153	3.70783	2.5615	4.42031	4.78205	3.64861	3.6457	2.55608	2.49097	4.09241	3.50098	3.0325	4.42692	3.86708	4.80558	3.17174	3.52391	3.3839
Vdr	0	1.74273	1.26951	0	0	0	3.58644	0	2.66507	0	0	0	0	0	3.88709	0	0	2.88465	3.38723	4.01628	1.84073	0.868166	1.07555	0		Nr2f2	4.21874	4.74828	4.35041	4.12827	3.82491	3.31478	4.49824	3.62558	2.97555	4.38019	4.43035	3.87737	0	2.92472	4.79816	3.60478	3.29275	3.11547	3.56388	3.53882	3.75682	3.75582	3.67874
Tgif2lx2	0	0	0	0	0	0	1.98967	0	3.98588	0	0	0	0	0	0	0	0	0	0	0	0	0	0	0		Nfatc1	2.20808	3.53303	3.05657	3.36818	3.24674	3.48752	1.91908	2.46328	3.18632	4.41324	3.00398	3.88661	2.99736	0.911158	3.3481	4.79289	3.11037	1.96718	3.82488	3.95072	3.53559	3.11978	2.19619
Irf8	0	0	0	0	0.855042	0	0	0	2.25527	3.98344	2.14922	0	0	0	0	0	1.97198	1.84011	1.64542	0.404834	0	0	0	0		Bhlha15	0	0	2.96708	0	0.985875	4.76924	0	1.4183	1.93247	4.57735	1.88311	0	0	2.01612	0	0	2.13841	2.35658	0	3.1046	0	1.96284	1.89725
Stat5a	0	0	2.08636	2.04731	0	1.34439	0	0	0.6203	2.78888	1.13354	2.73042	3.97128	1.42494	0	0	0.939052	0	0	0	0	0	1.7877	0		Cux1	4.47069	4.60101	2.73125	0	2.44389	2.16621	4.48419	3.1833	4.75888	0	3.19814	2.89984	0.845863	1.45179	1.97624	3.68374	0.658965	1.96182	3.45227	0	2.82939	3.23078	1.55243
Onecut1	0	2.9018	0	3.95734	0	2.78001	0	0	0	0	2.0057	0	0	0	0	0	0	0	0	0	0	0	0.367356	0		Hmbox1	4.73772	4.29357	3.57479	3.12315	3.97911	2.19866	4.20738	3.76507	4.05188	0	3.53298	2.97596	1.1959	2.42015	3.68048	2.14661	1.59133	3.23855	3.27474	0	2.25574	3.30075	2.13433
Nr2e3	0	3.95117	0	0	0	0	0	0	0	0	0	0	0	0	0	0	0	0	0	0	0	0	0	0		Elk4	2.23369	3.84168	3.50933	3.74756	3.81955	1.93099	3.02159	2.33553	4.43334	4.72503	2.96758	3.54174	1.99531	1.95181	3.46769	3.84184	3.47192	3.13699	3.06488	3.29138	2.85372	2.69963	2.01174
Cdx1	0	0	0	0	0	0	0	0	1.76278	0	0	0	0	0	0	0	0	3.67393	0	3.94811	0	0	0	0		Casz1	0	4.72069	1.38626	0.117271	1.87412	2.55759	1.76949	1.7834	0	3.48628	0	1.9521	0	0.941077	1.83925	3.07208	0	2.99753	2.30951	3.71025	2.66272	2.32578	2.18399
Alx4	0	3.93336	0	1.91439	0	0	0	0	0	0	2.59329	0	0	0	0	0	0	0	2.68907	0	0	0	0	0		Esrra	3.63892	4.71163	3.92086	3.69445	3.03463	2.75381	4.18617	3.60218	3.80637	0	3.26713	4.42739	1.18284	2.40469	4.24929	4.06304	2.54932	4.17645	3.63197	3.70025	4.29681	3.31668	3.48645
Neurod1	3.05851	3.9213	0	0	0	0	0	0	0	0	0	0	0	0	0	0	0	0	0	0	0	0	0	0		Atf1	4.70764	3.91512	2.89376	0	0	3.48714	3.11935	3.65706	3.7953	0	0	3.65896	0	0	2.84696	4.64633	0	0	3.3483	0	0	2.77863	1.95376
Sox14	3.90956	0	0	0	1.7007	0	0	0	0	0	0	0	0	0	0	0	0	0	0	0	0	0	0	0		Lef1	2.93203	3.00216	2.52199	0	2.88435	0	3.60495	2.49761	4.70041	0	2.64513	0	2.38367	0	0	0	2.96469	0	2.99151	0	0	2.04328	0
Onecut2	0	2.89376	0	3.89054	0	0	0	0	0	0	0	0	0	0	0	0	0	0	0	1.29647	0	0	0	0		Tcf7l1	0	2.88579	2.6542	2.2274	2.50876	0	3.17765	0	4.66365	0	2.38725	2.60937	0	0.913284	1.65284	0	0	0	2.75822	0	2.33179	2.04756	1.59113
Hoxa5	0	1.14922	2.22997	0	3.84872	1.36922	0	2.55054	1.47222	0	2.7801	3.07592	0	0	2.66018	0	0	0	1.98811	0	0.798651	0	2.33077	0		Ssrp1	2.92428	1.3337	1.79288	1.60448	3.04122	3.19464	4.65245	1.8939	4.52212	2.52907	2.18496	1.1841	1.6322	3.70109	1.57631	0	4.1403	3.50256	2.88406	3.09118	0	2.10846	2.5517
Tead2	3.79934	0	0	0	0	2.08279	0	0	0	0	0	0	0	0	0	0	0.487138	0	0	0	0	3.8313	0	0		Foxp4	3.08991	3.58226	0	2.18568	0	1.35291	3.33846	2.39094	4.64637	1.88813	0	0	1.77085	0	2.2878	2.77627	2.76659	0	3.10037	2.16661	2.31204	2.57345	2.19206
Twist1	0	3.28032	2.50786	0	0	0	0	0	0	0	0	2.92155	0	0	0	0	0	0	3.83059	0	0	0	0	3.33646		Crem	4.63512	3.19491	0	0	0	2.90417	3.86051	0	4.01355	2.97972	3.29226	3.82357	0	1.88288	3.07188	3.98632	1.83634	2.44404	0	0	0	3.48855	2.25527
Dach2	0	3.823	2.03743	0	0	0	0	0	0	1.83378	2.03743	0	0	0	1.10721	0	0	0	0	1.30132	0	0	0	1.97128		Tfeb	3.68055	4.2605	3.58364	2.92568	3.70224	3.073	4.22818	3.60591	2.74917	2.93702	3.24518	3.86248	2.41939	0	3.24445	4.62018	3.3372	2.89132	3.54747	3.46922	3.80385	3.41533	2.47647
Bcl11b	2.58066	0.624282	0	0	0	0	0	0	3.82211	0	0	0	0	0	0	0	2.16954	0	0	0.957653	0	0	0	0		Fli1	2.32063	3.20931	3.37025	2.34856	3.50007	1.7808	2.67915	1.94201	4.61989	2.87985	3.45467	4.03046	2.7529	0.733999	3.14414	3.15498	2.88509	2.93963	2.83481	3.63321	3.76303	3.09593	2.0626
Arnt2	3.80391	2.23663	0	0	0	0	0	3.08559	0	0	0.922206	0	0	0	1.42325	0	0	0	0	0.778874	0	0	0	0		Mef2c	4.09362	2.99485	2.82995	2.20798	1.90309	0	2.46721	2.06932	3.36716	4.61091	2.84647	3.20478	0	0	3.36509	3.5433	2.02447	1.93752	2.4448	3.00349	2.99574	2.16624	2.01828
Sall4	0	0	0	0	0	0	3.76634	0	2.1271	0	0	0	0	0	0	0	0	0	0	0	0	0	0	0		Nr2f6	3.58277	4.12162	3.68667	3.93873	3.20701	3.49809	3.84657	3.34884	2.73295	4.59025	3.73649	3.55187	0	2.36435	4.3494	3.61278	3.164	3.11413	3.29628	3.78444	4.03119	3.31197	3.3266
Irf5	0	1.33646	0	1.28056	0	0	0	0	2.233	3.73527	0	0	0	0	1.54575	1.86303	1.0706	0	0	1.73195	0	1.066	0.923762	2.79796		Pbx3	4.1368	4.56326	3.69762	1.7605	3.5618	2.53327	4.10395	3.63763	2.97574	3.9922	4.27551	3.35312	0	3.0607	3.37611	2.72754	2.08197	2.8302	3.45564	3.17166	3.56146	3.63717	2.87516
Ikzf2	0	0	0	0	0	1.68432	0	0	3.71476	1.99759	0	1.44716	0	0	0	0	3.08053	0	0	0	0	1.68654	0	0		Aebp1	1.42325	3.25774	3.29349	0	1.55942	1.55728	2.66276	2.23575	1.64176	1.42302	3.39845	2.76722	0	2.19096	3.01145	2.06225	0.472756	1.67534	4.55499	1.24836	2.47005	3.7183	2.32271
Nkx2-5	0	0	0	0	0	0	0	0	0	0	0	0	0	2.67761	0	0	1.17057	0	0	0	3.7141	2.90681	0	0		Elf2	2.33076	4.5491	2.44607	2.42579	3.39125	2.25483	4.42831	2.6867	3.97425	3.05411	2.86448	3.05909	1.91763	2.0524	2.87819	2.87932	2.61508	2.30281	3.15202	1.67636	3.44739	3.09121	1.32806
Zfp386	3.71096	0	0	0	0	0	0	0	0	0	0	0	0	0	0	0	0	0	0	0	0	0	0	0		Tead1	3.27641	4.54578	3.86165	3.03803	3.24236	2.79124	3.46018	3.42868	2.4853	1.82737	3.90422	4.10712	0	1.89237	3.94567	4.23113	1.26201	2.77831	3.79195	3.26275	4.37647	4.12718	2.92131
Hsfy2	0	0	0	0	0	0	3.70268	0	0	0	0	0	0	0	0	0	0	0	0	0	0	0	0	0		Etv6	2.96104	3.74528	2.61353	1.10219	3.36889	2.68246	3.05282	2.2817	4.54352	3.98134	4.07626	2.93292	0.776772	2.47181	2.33645	1.02531	2.74877	2.64951	3.08213	2.22822	3.33326	4.15946	2.44069
Ptf1a	1.48572	0	0	0	0	3.69543	0	0	0	0	0	0	0	0	0	0	0	0	0	0	0	0	0.303196	0		Foxp1	4.20838	4.53983	2.98593	2.75882	2.89698	2.74689	3.82459	2.76917	3.48274	4.28187	2.64279	3.25368	2.98132	0.536254	2.51401	3.61531	3.27343	2.5587	3.2204	3.14882	3.41774	3.57998	2.49838
Dbp	2.12836	3.67477	0	0	2.02711	0	0.612784	1.58416	0.874482	0	1.49967	1.35866	0	0	0	0	1.21484	0	0	0	1.23238	1.00432	0	0		Mlx	2.47483	3.68991	3.43475	4.28868	2.47202	3.10974	4.31496	2.57425	3.0906	0	3.03694	4.53005	1.8651	1.97985	4.44433	3.5906	0	3.79803	3.01605	4.14001	3.89097	2.93114	2.3753
Nr1h4	0	0	0	3.67241	0	0	0	0	0	0	0	0	0	0	2.38928	0	0	3.14613	0	1.74383	0	0	0	0		Rxrb	3.2103	4.03254	3.17607	4.24534	2.71894	2.41107	4.10353	2.64279	3.3678	3.69495	3.22353	4.09317	0	1.49415	4.3495	2.45597	2.28651	3.34887	3.64833	4.49332	3.30202	3.63597	3.12819
Dlx6	3.67176	0	0	0	0	0	3.37061	1.92117	0	0	0	0	0	0	0	0	0	0	0	0	0	0	0	0		Pparg	0	2.20952	3.00913	2.69645	1.07104	1.01284	2.08968	0	2.29638	0	2.7289	4.46034	0	0	2.04446	0.930949	2.54283	2.20824	2.50109	2.40062	2.5514	3.50952	2.36668
Cux2	3.20731	3.19246	0	0	0.767898	0.863917	3.61278	1.65588	3.6697	0	1.65225	0	0	0	0	0	0	0	0	0	1.14606	0	0	0		Erg	2.82567	3.65252	3.76094	2.83916	4.45614	1.95586	3.01802	2.4503	3.12558	2.43629	3.91142	4.20471	0	1.34729	3.62229	3.28934	2.2355	2.88606	3.28991	3.38079	4.07833	3.33797	2.83373
Pou3f1	3.65992	3.45939	0	0	0	0	1.94349	2.97682	1.93399	0	0	0	0	0	0	0	0	0	1.75282	0	0	0	0	0		Irf2	3.13957	4.44584	2.65073	3.91663	2.66416	3.44802	3.72613	3.19639	4.00651	4.26902	3.10551	3.18978	2.51818	1.21765	4.00091	0.658011	2.03327	2.37925	1.9431	3.95751	3.1253	2.83984	2.33764
Sox1	3.64888	3.41162	0	0	0	0	0	2.77995	0	0	0	0	0	0	0	0	0	0	0	0	0	0	0	0		Prrx1	2.68905	4.42899	3.53391	1.21316	2.7853	1.64543	3.11927	3.02521	2.70865	1.5986	3.75678	3.44639	0	2.58444	3.26964	2.30985	1.84489	1.48645	3.8711	1.59619	3.84393	3.38704	1.78458
Nfil3	0	2.54946	1.39967	3.63713	0	0	0	0	0	0	2.189	3.0569	0	0	0.495544	1.65706	0	2.54997	0	1.49955	0	0	0	0		Cebpb	0	2.69091	3.05086	3.076	3.7127	2.09132	1.74351	1.63653	0.893319	0	3.31471	4.38873	0.414973	0.957607	0	3.57163	0	1.81439	2.37864	1.28245	2.56756	3.07565	1.89342
Pax9	0	0	0	0	0	0	0	0	1.86746	3.61596	0	0	0	0	0	0	0	0	0	0	0	0	0	2.52569		Nfatc2	2.45545	4.12715	3.22785	1.80025	2.61598	4.06411	2.63271	2.39413	3.40344	4.38353	2.9096	3.20119	1.86158	1.60031	3.16734	4.22115	3.26874	2.88777	3.95178	3.84767	3.55354	3.41812	2.33371
Fosl2	3.60423	2.02979	0	0	0	1.12057	0	0	0	0	2.00626	0	0	0	0	1.78533	0	0	1.87564	1.23045	0	1.13607	0.985462	2.45179		Nfkb2	0	1.76567	0	0	0	0.904537	1.64246	0	1.90809	4.38039	0.654177	1.84448	1.37475	0	2.13883	2.29077	1.5739	2.33646	1.84011	2.62688	0.338456	1.22655	1.33456
Lhx5	0	0	0	0	0	3.52763	0	1.82701	0	0	0	0	0	0	1.74876	0	0	0	0	0	3.60206	3	2.10721	1.13354		Hmg20a	4.36171	3.78494	2.72564	2.67592	2.34078	3.05257	3.66819	3.94467	3.47535	0	3.16977	2.4069	1.58187	1.81409	3.18648	0	1.6485	2.38012	2.92007	2.15705	2.34968	2.62419	2.09403
Ppara	0	0	0	3.59004	0	0	2.46778	0	1.17898	0	0	3.04944	0	0	2.43259	0	0	2.02938	1.61909	2.39699	2.39837	1.85771	0	1.20412		Runx2	2.44051	2.2479	2.32834	1.17073	2.48819	0	0	1.27006	2.39311	4.3516	2.88516	1.29003	0.935003	0	2.14008	0.727541	1.91878	2.33504	2.31982	2.87194	1.0607	2.54095	0.973054
Zbtb45	0	0	1.98498	2.66494	0	0.967548	0	0	3.58546	2.38382	0	0	0	0	2.18262	0	0	0.866878	2.50651	0	0	1.17898	0	0		Nfat5	3.85938	4.01895	2.69636	2.18655	2.47003	1.98453	3.41206	3.50681	1.72742	4.3506	3.77622	2.83893	1.21318	0.850646	3.91875	2.6712	1.56097	1.95172	2.43344	3.64381	2.60473	3.02246	1.88372
Hsf4	0	3.5603	0	1.24793	0	0	0	0	0	0	0	0	0	0	0	0	0	0	0	0	0	0	0	0		Tead3	2.63448	4.34906	3.62348	3.21633	3.26658	2.34771	3.42312	2.93779	2.48768	0	3.4282	4.11519	0	2.48291	3.88719	3.75263	1.64933	2.60013	3.51863	3.28594	3.70652	3.91553	2.87277
Zeb1	0.816904	0	0	0	0	0	0	0	3.55991	0	0	0.676694	0	0	0	0	0	0	0	0	0	0	0	1.68034		Tfcp2l1	3.59789	3.81823	1.19312	3.1313	2.99234	3.3584	4.34458	0	3.65514	0.780317	0	0	1.02531	0	3.76293	0	0.720986	2.93082	0	2.69126	0	2.96098	2.68941
Rbpjl	0	0	0	0	0	3.55728	0	0	0	0	0	0	0	0	0	0	0	0	0	0	0	0	2.72754	0		Nfatc3	0	2.77402	1.89607	2.9399	1.87014	1.9849	2.82572	1.64065	3.31798	4.34022	2.15208	3.16668	3.11394	0.462398	3.14522	3.63297	2.30267	1.62764	2.65599	3.88573	2.24294	2.37209	1.63707
Pou3f2	3.55657	3.1509	2.4216	0	0	0	0	3.173	0	0	2.82607	0	0	0	0	0	0	0	0	0	0	0	0	0		Nfrkb	3.53137	3.98425	2.91119	2.59239	2.4767	1.39759	4.33776	2.68696	3.21681	0.962737	2.8045	2.99702	1.35837	1.89645	2.3691	0	1.40248	2.13615	2.4717	3.16823	2.61708	2.73315	1.65325
Nr1h3	0	0	0	2.28464	0	0	1.32634	0	0.30103	0	0.907411	3.55145	0	0	1.75664	0	0	0	1.11727	1.81085	0	1.30963	0	0		Wiz	3.07891	3.85479	2.68983	0	2.88257	2.64824	3.57479	2.75514	4.33654	0	2.60969	1.91405	1.78383	1.66936	1.17319	1.16137	0.872739	2.09814	2.82621	0.342423	2.70266	3.08022	2.00035
Pitx1	0	0	0	0	0	0	0	0	0	2.27509	0	0	0	0	0	0	0	0	0	0	0	2.17514	2.14788	3.53529		Tcf12	3.61595	3.78933	2.66241	1.66122	2.95124	2.89813	2.51509	1.92993	4.33197	0	2.22404	2.95612	0	1.67486	1.76686	2.68488	1.57386	2.36791	2.81366	2.68772	2.62979	2.59318	1.97695
Spdef	0	0	0	0	0	1.17026	0	0	0	3.52655	0	0	0	1.22789	0	0	0	0	0	0	0	0	0	0		Elf1	0	4.02658	2.60991	1.90224	3.17127	2.09541	3.11605	2.41921	4.32219	2.76394	2.8036	3.14583	2.66953	1.44716	2.71651	2.36948	2.97901	2.56379	3.14985	1.66489	3.21338	3.67284	2.06191
Relb	0	0	0	0	0	0	0	0	1.8328	3.4971	0	1.0607	0.748963	0	1.40654	1.617	0.9658	1.69461	1.52892	2.73311	0	1.1485	1.0086	0		Dr1	2.77382	3.55517	1.93477	2.88633	2.02777	0	4.31672	2.61959	2.69608	2.80868	2.32388	3.60881	0	2.39445	3.76144	1.0086	2.08967	2.92003	2.7443	3.35466	2.7106	2.31651	2.28335
Nr1h2	0	1.81823	0	1.97753	0	0	0	0	3.49415	0	0	0	0	0	1.91062	0	0.856729	2	0	2.02938	1.09691	1.45252	0	0		Tbp	3.77017	4.01985	2.73083	3.22676	2.0083	2.75511	4.10221	2.81425	3.13051	4.2726	2.93471	3.38105	1.79996	0.81187	3.637	1.76716	1.80849	2.65049	2.92968	3.52296	2.80563	2.68241	2.2823
Dlx3	0	1.49969	0	0	0	0	0	1.42975	1.6721	0	0	0	0	0	0	0	0	0	3.48673	0	0	0	0	2.86154		Meis1	3.70714	4.26933	3.48409	2.13605	3.43836	2.66521	3.13878	3.30856	3.3203	3.43013	4.14925	3.03995	0	2.34364	3.23614	1.96095	2.34235	2.2876	3.15867	2.75338	3.37773	3.92265	3.02431
Dlx1	3.47564	0	0	0	0	0	0	0	0	0	0	0	0	0	0	0	0	0	0	0	0	0	0	0		Hmga2	4.15581	4.23276	3.91698	3.54436	3.48792	3.80916	1.69897	3.68542	0	0	3.333	0	0	4.05379	3.15106	0	3.10037	2.44091	1.35793	3.13293	2.9089	2.19408	2.96465
Tcf15	0	2.5124	1.11435	0	1.11727	0	0	1.51983	1.78104	0	1.86945	3.47351	0	0	1.67943	2.63934	0	0	1.90479	0	3.17348	0.970139	0	0		Rxrg	3.0139	3.78546	3.49292	4.20608	0	0	3.91494	2.55871	3.22017	2.97802	3.22861	4.10153	0.049218	1.38561	4.22404	2.30435	0	0	3.53765	0	3.82397	3.85673	2.3032
Olig2	2.35793	3.17693	0	0	0	0	0	3.46688	0	0	0	0	0	0	0	0	0	0	0	0	0	0	0	0		Tfe3	4.07758	4.07743	3.81904	2.65239	3.44734	3.08329	4.22237	3.51406	2.4452	0	3.13353	3.44728	2.48268	0	2.73941	4.02803	2.61242	2.90771	3.05479	2.82531	3.27942	3.31533	2.51851
Rela	0	0	0	2.57864	0	0	0	1.70672	1.41996	3.46213	0	1.66721	2.97952	0	1.52101	1.57287	0	2.76864	0	1.83881	0	0.941532	1.50224	0		Runx1	0	2.26386	2.16655	1.31735	3.0251	0.661813	0	0.594393	4.22113	3.618	2.26717	1.0086	1.98861	0	1.52012	1.96567	2.98763	3.19312	2.47824	2.29816	0	2.45433	1.56485
Pitx2	0	3.32239	0	0	0	0	0	0	0	0	0	0	0	0	1.57878	0	0	1.51587	3.45025	1.11824	0	2.22398	1.58433	2.8541		Mta2	3.57262	3.58404	2.65078	2.18806	2.53812	1.68476	4.05997	2.8249	4.1873	1.33691	3.24419	2.88563	2.55033	2.86222	2.84085	0.252853	3.09908	2.62879	3.22291	2.41794	2.22647	3.05587	2.2429
Rorb	0	3.44378	0	0	0	0	0	2.10409	0	0	0	0	0	0	0	0	0	0	0	0	0	0	0	0		Nr2c1	2.95322	4.18301	3.3488	1.66515	3.42247	2.63953	3.9459	2.90851	3.65211	2.03743	2.74655	3.22071	0	1.25042	2.35639	2.79519	2.28703	2.25102	2.68768	3.30062	2.94783	3.22509	2.34254
Gm1862	0	3.44248	3.34242	2.6095	0	0	0	0	0	0	0	0	0	0	3.02531	0	0	0	0	2.62315	3.13988	0	0	0		Atf7	4.14206	2.27112	0	1.58857	0	1.61055	2.37688	2.07804	2.15971	0	0.935786	2.65646	0	0	1.53111	2.98714	0.731589	0	2.45637	0	1.44716	1.84896	1.53148
Bcl6b	0	0	0	0.487099	0	0	0	0	0.951823	1.24551	0	0	0	0	3.44091	0	0.466868	0	0	0.491362	0	0	0	0		Cbfb	2.14488	2.08739	1.66838	1.67431	2.96168	0	2.28192	2.02802	4.12195	4.01406	2.52313	1.95712	2.34798	1.16435	2.46813	2.2014	2.58027	2.8287	2.49574	3.39528	2.25419	2.77454	2.29688
Meox1	0	2.7574	0	0	0	0	0	0	2.54531	0	0	3.38917	0	0	2.84613	0	0	0	3.44091	1.52631	3.39756	1.34998	1.79807	2.04139		Gatad2a	2.08333	2.88115	2.81624	1.36803	2.62634	1.00432	4.11875	2.01158	3.46576	3.92211	2.7599	1.9609	1.54954	1.20352	2.64601	0	1.0258	1.47461	2.52534	2.8114	1.49907	2.65873	1.87229
Zfp541	0	0	0	0	0	0	3.43436	0	0	0	0	0	0	0	0	0	0	0	0	0	0	0	0	0		Mlxipl	0	2.52382	2.14301	4.06144	0	2.1271	3.34365	0.472756	2.70672	0	2.20994	4.1119	0	0	3.77899	2.47308	0	3.27011	1.75978	3.69106	3.52939	0	1.19312
Prox1	2.03985	3.42923	0	2.4842	0	0	0	1.39096	0	2.26951	0	0	0	0	0	0	0	0	0	0	0	0	0	0		Tbx2	0	4.11141	2.53872	2.55713	3.87547	0	1.93297	0	1.36736	2.12385	3.16709	2.36741	0	2.78855	2.71088	0	0	2.92476	2.53275	3.07933	2.24742	3.38978	1.32254
Ikzf3	0	0	1.75205	0	0	0	0	0	3.41866	3.01703	0	0	1.85816	0	0.721811	0	3.06445	1.54407	0	2.26793	0	0	0.726727	0		Tcf4	3.8568	4.1087	3.08313	2.16263	3.16139	2.54572	2.41247	1.53887	3.08076	1.97421	2.3169	3.22609	0	1.02521	2.15202	2.93002	1.32486	2.38469	2.96057	2.76969	3.02746	2.69404	1.90033
Fosb	0	0	0	0	0	0	0	0	0	0	0	0	0	0	0	1.32015	0	0	1.41162	0	0	3.40483	0	0		Tox4	3.2779	4.01593	2.21354	0	1.38652	2.57864	4.10548	3.71461	2.9496	3.02372	3.12677	2.40715	1.85296	0	1.71517	2.36458	0	0	2.14004	2.60357	2.41605	2.88551	2.0159
Rel	0	0	0	1.04532	0	0	0	0	1.32428	3.39061	0	1.54654	0	0	1.34044	1.83948	0.572872	0	1.15229	1.38167	0	0	1.13033	0.846955		E2f4	2.02938	2.76983	3.04139	2.55142	2.79934	0	2.88726	2.49875	2.86837	4.08128	2.9338	3.28703	1.0569	1.70646	3.45344	0	1.66671	2.51872	2.92333	3.31322	2.68171	2.73243	1.95233
Zfp212	0	0	3.38561	0	0	0	0	0	0	0	0	0	0	0	0	0	0	0	0	0	0	0	0	0		Ets1	0	1.49415	1.70672	1.94385	3.06311	0	0	0	4.06776	3.90717	2.08554	1.71238	1.37092	0	2.35382	1.29447	3.32725	1.47506	1.233	2.49988	2.04922	1.26054	0
Phox2b	0	0	0	0	0	1.95424	0	0	0	0	3.36316	0	0	2.03743	0	0	0	2.14613	3.36173	0.0569049	0	3.07188	2.4133	0		Pknox1	3.65801	4.06176	2.96797	1.53487	2.43512	1.26007	3.95995	2.72614	3.03641	1.78319	3.00494	3.11267	1.39479	0	2.55959	1.92333	1.10086	2.40993	2.79226	2.79204	2.80831	2.87546	1.77279
Sox4	3.3483	0	0	0.187383	0	0	0	0	1.95973	0	0	0	0	0	0.986324	0	0	0	0	0.917242	0	0.49693	0	0		Stat5b	0	0	0	1.89174	1.41996	1.32015	0	0	1.84459	2.50244	1.0635	2.28127	4.05227	0	1.82413	1.70243	1.35507	1.27875	1.90702	1.33406	1.23805	1.22383	1.90995
Neurod4	0	3.34102	0	0	0	0	0	0	0	0	0	0	0	0	0	0	0	0	2.52892	0	0	0	0	0		Terf2ip	3.30976	4.0489	2.10547	1.09365	2.08406	2.70989	2.81651	3.72713	2.95588	0	2.67067	1.70016	2.31624	2.80423	1.60623	0.944483	1.6835	1.76431	2.78937	1.25799	2.12492	2.34676	1.76277
Foxo6	3.34044	0	0	0	0.324282	0	2.93359	1.27184	0	0	0	0	1.75435	0	0	0	0	0	0	0	0	0	0	0		Mitf	3.44513	3.83536	3.38336	2.26245	2.83968	2.65635	3.64393	3.07958	2.30395	2.89929	2.90962	3.10705	0	1.58546	2.69486	4.04671	2.56711	0	2.88855	2.84699	3.13261	2.80633	2.13187
Mxi1	2.02535	2.81312	0	0.857332	0	0	1.8593	1.58519	1.91908	0	0	0	0	0	1.98989	0	0	3.19312	0	3.33986	0	1.42813	0	0		Foxc1	2.05706	4.02733	2.37395	0.737307	1.20952	0	0	2.6112	1.80104	0	2.53702	1.98217	0	0	3.15457	1.65963	0	0	3.24334	0	2.85472	2.91573	0
Elf3	0	2.9079	0	0	0	2.1038	0	0	0	3.33794	0	0	0	2.38739	2.3927	0	0	2.38703	0	2.68874	0	2.04509	2.32015	0		Tcf3	3.19033	2.8621	1.93712	0	2.48906	1.97957	1.86152	1.14613	4.02567	0	0	2.50462	0.257679	0.0530784	0.839478	0.761176	1.02659	1.91707	2.31821	1.65735	2.39072	1.94318	1.38302
Tsc22d4	0	0	0	0	0	0.791691	0	0.893762	1.92795	0	0	0	3.33445	0	0	0	0.986772	0	0	0	0	1.49693	0	0		Cebpa	0	1.98541	4.02149	3.41767	3.83358	2.68296	1.48144	1.83146	1.92977	0	3.12796	3.7602	0	1.64345	0	2.37475	1.75815	2.59814	2.39359	0	1.98275	2.93197	1.33345
Phox2a	0	0	0	0	0	0	0	0	0	0	3.33305	0	0	0	0	0	0	0	0	0	0	0	1.5966	0		Mef2a	3.77143	3.0688	2.33634	2.47597	2.01703	0	2.91914	2.3188	2.90869	0	2.87622	3.27742	0	0	3.3493	4.00574	0	0	2.38316	3.29867	3.18015	2.21787	2.27875
Six3	2.79381	3.32238	0	0	0	0	0	0	0	0	0	0	0	0	0	0	0	0	0	0	0	0	0	0		Bzw1	0	1.68841	0	0.621179	1.35603	3.98431	1.9943	1.54179	1.75991	0	1.31215	2.27976	3.04139	2.43924	2.5858	0	1.41123	2.78415	2.76508	1.58396	2.18752	2.11199	1.6956
Barx2	0	2.19527	0	0	0	0	0	0	0	2.88068	0	0	0	0	0	0	0	3.17319	2.72453	1.85627	0	0	1.43457	3.31735		Ikzf1	0	0	1.92428	0	1.93551	1.52504	0	0	3.96233	3.29447	1.27416	0	1.89355	0	0	0	3.36385	1.3495	1.48245	2.36444	0	0.927883	1.79029
Egr1	0	2.34044	0	0	0	0	0	0.694605	3.31689	0	2.49554	0	0	0	0	0	0	0.897077	2.34242	0	0	0	0	0		Notch2	3.53507	2.47422	0	0	2.72346	2.93125	2.40137	2.69461	3.95979	1.12057	3.41978	0	3.0607	0	3.03743	0	1.83506	2.25042	0	0.482874	2.43476	0.615962	0
Hoxd8	0	0	2.63505	0	0	0	3.07766	2.59237	0	0	2.20511	0	0	1.44228	3.30021	0	0	0	2.03701	0	0	2.113	0	0		Sox5	3.95633	2.9852	2.15715	2.15518	1.79241	0	3.06912	1.74105	1.71684	0	2.70402	2.49626	0	0	1.64016	0	0	0	2.19492	1.4491	1.9405	2.35636	0.746634
Patz1	1.91855	3.2833	0.786751	0	0	0	0	0	2.87346	0	0	0	0	0	0	0	0	0	0	0	0	0	0	0		Tead4	2.73078	3.94086	3.26099	0	2.80014	0	0	2.98989	0	0	3.04709	3.44219	0	0	3.36735	3.94436	0	0	2.96015	0	3.49167	3.35095	1.64738
Tox2	2.22011	2.91595	0	0	0	0	3.28103	2.74471	0	0	0	0	0	0	0	0	0	0	0	0	0	0	0	0		Tcf21	0	0	3.17229	3.74684	3.93328	0	3.14809	0	0	0	2.21321	0	0	2.07273	3.2184	0	3.06531	3.31215	0	2.6445	3.46675	3.58002	2.64799
Hoxb5	0	0	2.33041	0	3.26605	0	0	2.67962	0	0	2.3784	0	0	0	0	0	0	0	0	0	0	0	0	0		Mycn	2.93349	3.26007	0	0	2.67756	2.28556	3.92907	3.00795	3.63198	0	0	0	2.53962	2.6637	3.00274	0	2.64147	2.38059	0	2.69197	0	1.61595	2.34249
Hoxb9	0	0	0	0	0	0	0	2.88739	0	0	3.25516	0	0	1.81823	2.1717	0	0	0	0	0	0	0	0	0		Yy1	3.25582	3.22579	2.65988	2.91407	2.2675	2.58928	3.37201	2.48121	3.16222	3.91197	2.29915	2.40672	1.9391	1.91767	2.88365	0	2.21546	2.8164	2.53383	3.48271	1.82014	2.24253	2.04554
Bcl6	0	0	0	0	0	0	0	0	3.25285	0	0	2.70757	0	0	0	0	0	0	0	0	0	0	0	0		Smarcc2	3.87621	3.7635	2.73133	2.98237	1.93187	2.31909	3.43899	3.30751	3.20195	0	3.59052	2.99436	1.71887	2.3491	3.32367	1.89975	2.17976	1.80628	2.79234	1.56436	2.70898	2.61571	2.38173
Hoxb8	0	0	2.62325	0	0	0	0	3.24255	0	0	2.72061	0	0	1.41549	2.93551	0	0	0	0.853639	0	0	2.13988	0	0		E2f3	3.37898	3.72705	2.39985	2.82547	1.98848	1.51725	3.53959	2.82346	2.52838	3.87073	3.01362	2.89428	0	1.0663	3.01506	1.36922	1.20321	2.28615	2.72262	3.49783	2.56202	2.5353	1.56706
Foxp2	2.77996	3.24185	2.29003	0	0	1.16442	0	0	1.68664	0	1.79166	0	0	0	0	0	0	0	0	0	1.70484	2.4893	1.88872	0		Hmg20b	0	3.37043	2.72174	1.57386	1.58991	0.875061	2.50328	1.90564	2.74738	1.31387	3.53415	3.84044	0	0.896073	2.88352	1.65462	1.34716	1.87021	3.26601	2.63341	2.76351	3.14257	2.26073
Mael	0	0	0	0	0	0	3.22985	0	0	0	0	2.48996	0	0	0	0	0	0	0	0	0	0	0	0		Pknox2	2.92174	3.82831	2.80356	0	3.15285	0	3.77522	3.02523	3.36774	3.09954	2.93953	0	0	0.891537	3.06819	1.38917	0	2.17962	2.32992	2.72803	2.80941	2.88659	2.68215
Nr4a3	2.40979	2.41123	0	0	0	0	0.87244	1.68574	1.95813	0	2.44399	0	0	1.36736	0	3.22598	2.49831	0	1.57287	0	0	1.91867	0	1.3483		Rfx2	0	3.44001	2.76037	2.9696	2.58813	0	3.8296	2.32737	2.9993	0	3.05657	3.16301	1.05308	0	3.3044	2.72997	2.17903	1.78533	3.06355	2.94498	2.84133	2.89184	2.42712
E2f2	0	0	0	0	0	0	0	0	2.8722	0	0	2.86751	1.7537	0	2.54158	0	2.86332	2.48572	2.1558	3.22362	0	0	1.9652	0		Terf2	3.32294	3.82187	2.07517	0.752525	2.62127	2.59847	3.00329	3.71658	2.97199	0	2.71553	2.41497	1.97673	2.42676	1.49394	0	1.53123	1.6584	2.51279	1.61846	1.82548	2.37091	1.65662
Sox8	3.07292	2.26443	0	1.48204	0	0	3.22075	2.78235	0	0	0	0	0	0	0	0	0	0	0	0.717671	0	0	0	2.3075		Elk1	2.62678	3.80704	0	1.37602	1.90518	0	1.91205	2.11545	2.7556	3.24013	2.58098	2.02349	0	0.501059	1.90754	2.08648	1.23782	0	2.05109	1.92417	2.31468	2.35228	1.92942
Lhx6	0	0	0	0	0	0	0	0	0	0	3.22011	0	0	0	0	0	0	0	0	0	0	0	0	0		Tbx3	0	3.49015	2.62976	2.97619	3.76097	0	2.31597	0	0	0	3.77779	2.49669	0	3.30995	2.70501	0	0	2.81646	1.98558	3.40524	2.4213	3.26782	1.20198
Bcl11a	3.2177	0	0	0	0	0	0	1.01284	1.75358	0	1.85126	0	0	0	0	0	1.18279	0	0	0	0	0	0	0		Rarg	1.70194	3.72065	2.54878	2.53834	2.55208	0.164353	3.13746	1.64443	3.04988	2.99373	3.11359	2.90668	0	1.22897	3.66072	1.49693	1.23081	1.92998	3.6995	2.08253	2.89078	3.44445	2.13782
Nkx6-2	2.19808	0	0	0	0	0	3.21768	2.5912	1.92155	0	0	0	0	0	0	0	0	0	0	0	0	0	1.62475	0		Smad3	2.84348	3.14795	2.62413	0.594447	2.72965	1.88738	1.87802	2.2452	2.76918	3.76409	2.20495	2.43826	0	2.12038	2.19015	1.98342	1.73065	3.06446	2.24777	2.20566	1.97154	2.8714	1.48031
Hoxc8	0	0	2.32464	0	0	0	0	3.2153	0	0	2.86193	2.8393	0	0	2.85592	0	0	1.9208	1.66128	2.02531	0	0.680864	0	0		Deaf1	1.33244	3.61167	2.27416	0	0	1.98543	2.50302	0.843233	3.74663	0	0	2.46819	0	0	1.53342	1.80686	0	0	1.81954	0	2.33244	2.19244	0.979647
Nrl	1.01284	3.21493	0	0	0	0	0	0	0	0	0	0	0	0	0	0	0	0	0	0	0	0	0	0		Ctcf	1.97213	2.30187	0	2.25566	2.28511	3.23092	0	2.12811	3.73191	2.9253	1.63723	0	1.63844	2.18067	2.63139	0	3.2838	3.38075	3.01504	3.23813	0.666955	1.02798	2.38134
Pitx3	0	3.21255	0	0	0	0	0	0	0	0	0	0	0	0	0	0	0	0	0	0	0	0	0	0		Foxk2	3.45599	3.19277	2.2995	2.42974	1.95871	0	3.47907	3.02393	2.78352	0	2.93568	3.23774	0	0	3.32179	2.85105	1.5804	2.30535	2.87901	3.72607	2.59354	2.64794	2.37512
Neurod2	2.98255	3.20815	0	0	0	0	0	0	0	0	0	0	0	0	0	0	0	0	0	0	0	0	0	0		Jun	3.72099	2.78517	2.31597	1.07188	2.29885	1.97088	0	2.16079	0	0	2.48242	2.52813	0.83187	0	1.38739	3.02232	0	0	3.07918	1.35411	2.01703	2.57176	1.90634
Bhlhe41	0	3.20488	0	0	0	0	0	1.83169	1.57749	0	0	0	0	0	0	1.02531	0	0	1.57054	0	0	0.691081	0	0		Tcf20	3.70691	2.79776	1.05424	1.58689	1.96075	1.68098	2.41561	2.8664	2.25094	1.93817	1.46423	1.5581	0.071882	0	1.17591	0	1.26533	0.89264	1.68467	0.35884	0.531291	1.53374	0.983175
Six6	0	3.19687	0	0	0	0	0	0	0	0	0	0	0	0	0	0	0	0	0	0	0	0	0	0		Foxo1	3.24258	3.42399	3.02546	2.6901	2.80094	1.18185	3.15815	2.43857	3.00791	0	3.14089	3.70313	2.37254	0	2.6357	0	1.80914	2.41996	3.16373	1.78512	3.20314	3.01989	2.26717
Creb3l1	0	0	0	0	1.34025	1.47177	1.79029	0	0	3.19166	0	0.677607	0	0	0	0	0	1.94493	2.76179	1.71143	0	1.82879	1.09621	0		Meox2	0	3.05418	3.37338	0	3.34502	0	0	2.17319	1.95831	1.62221	2.49701	3.68853	0	0	2.68305	0	0	0	2.76007	0	3.5945	2.0428	1.78746
Dlx5	3.18999	0	0	0	0	0	0	1.27646	0	0	1.77743	0	0	0	0	0	0	0	2.10852	0	0	0	0	2.49136		Rb1	3.18575	3.47398	1.97481	2.94089	2.23457	1.09313	3.64141	2.79644	3.34874	3.66814	2.56567	3.27382	1.64857	1.53573	2.63728	0	2.20169	2.34682	2.4493	3.61408	2.62096	2.67732	1.63804
Neurod6	3.17665	0	0	0	0	0	0	0	0	0	0	0	0	1.47567	0	0	0	0	0	0	0	0	0	0		Pou2f1	0	3.62201	3.51983	2.93194	0	0	1.94132	2.35411	2.45135	3.66726	2.4658	3.1696	2.09154	0	3.2465	3.03862	1.74008	0	2.3755	0	1.44443	2.43511	2.25575
Dmrtc2	0	0	0	0	0	0	3.17656	0	0	0	0	0	0	0	0	0	0	0	0	0	0	0	0	0		Zbtb20	2.29208	3.16046	2.02429	3.42144	1.71378	0.818226	2.44704	2.53897	3.6561	2.88234	2.64536	3.175	0	0	3.33358	2.16881	1.57999	0.130334	2.08776	1.10868	1.3665	2.23056	0.579166
Egr2	0	0	1.53782	0	0	0	0	0	3.17609	0	0	0	0	0	0	0	0	0	2.82802	0	0	0	0	0		Gatad2b	3.65317	2.68077	2.31405	0.922206	2.57171	1.71012	3.09908	2.75264	3.43276	2.77545	2.68569	1.82489	1.63757	1.33384	1.58787	0	1.4433	2.08934	2.17334	2.32529	1.30833	2.38181	1.36977
Mkx	0	0	0	0	0	0	0	0	0	0	0	0	0	0	0	0	0	0	0	0	0	0	0	3.17609		Gmeb2	0	3.4696	3.3075	1.3032	1.38021	2.07849	2.84463	2.49763	3.61618	0	2.38073	1.73819	2.09567	0	1	2.04706	1.81311	1.61595	1.57257	1.24205	1.6858	2.17242	1.8262
Etv1	0	0	0	0	1.38917	0	0	0	0	3.15773	0	0	0	0	1.24797	0	0	0	0	0	0	0	0	0		Mxd1	3.00432	2.56506	0	1.03109	1.99432	0	2.30542	1.49211	2.13978	0	0	0	1.01703	0	0.916902	0	2.62316	2.92446	0	3.60526	0.85187	1.55795	1.29202
Tcfl5	0	0	0	0	0	0	3.15184	0	0	0	0	0	0	0	0	0	0	0	0	0	0	0	0	0		Nfatc4	0	2.18907	2.79796	0	1.79803	0	1.67302	0	0	3.59964	1.98484	2.12167	0	0	1.92058	2.96237	0	1.79609	2.78741	3.32831	1.67281	3.04099	1.85925
Mxd3	0	0	0	0	0	0	0	0	2.5977	0	3.13672	0	0	0	0	0	0.93852	0	0	0	0	0	0	0		Rfx3	2.48491	3.58202	2.92376	2.82683	1.88422	2.06779	3.15118	2.12077	3.50239	0	2.95088	2.89475	0	0	3.29898	0	2.16038	0	3.12385	0	0	2.5495	2.67486
Zbtb34	2.60531	0	0	0	0	0	0	0	3.1207	0	0	0	0	0	0	0	0	0	0	0	0	0	0	0		Mta1	3.48059	2.84696	2.21177	1.142	1.94846	0	3.57903	2.66803	3.35972	0	2.65423	2.24299	1.92169	2.08738	2.02034	0	1.80687	1.8888	2.58765	1.45781	1.4675	2.64122	1.49494
Foxa1	0	0	0	1.76795	1.70415	0	0	0	0	0	0	0	0	0	0	0	0	1.52114	0	1.18469	0	3.11557	2.55956	0		Irf3	0	1.83696	2.15255	3.22319	3.41664	3.05148	2.31202	1.26482	2.77592	3.5788	2.56889	2.34057	3.02648	1.51657	2.80228	0.735599	1.53237	2.18469	2.02456	3.38501	1.61802	2.41497	1.83331
Evx1	0	0	0	0	3.11394	0	0	0	0	0	0	0	0	0	0	0	0	0	0	0	0	0	0	0		0610010K14Rik	3.56351	3.2795	2.08366	1.93952	3.07001	0	3.00618	2.62943	2.92361	0	2.58105	2.96974	1.78746	2.47445	2.61687	0	1.61172	2.41416	2.51574	2.25827	2.46982	2.67684	1.52233
Thrb	0	3.11103	0	2.76009	0	1.51455	0	0	0	0	0	3.08636	0	0	2.59106	0	0	0	2.54654	2.19297	2.54033	1.233	0	0		Rfx5	3.15469	3.54397	2.66772	1.65399	1.83933	0.918966	3.56237	3.52393	2.70016	0	2.9697	1.68024	1.75749	1.95796	1.7091	0	1.63191	1.52763	2.89268	2.03862	2.65853	2.85848	1.53716
Mafb	1.95809	0	0	1.83378	0	0	1.85794	0	1.13354	0	0	3.09691	0	0	0.655138	2.71181	0	0	1.44386	2.1093	0	0	0	0		Smad4	3.39935	3.01114	2.86041	1.44433	3.23473	1.66854	2.44762	2.37752	2.66992	3.54949	2.0281	2.18019	0	2.1385	2.23493	1.88263	0	2.06621	2.33863	3.29175	1.34476	3.20584	2.41162
Tbr1	3.09667	0	0	0	0	0	0	0	0	0	0	0	0	0	0	0	0	0	0	0	0	0.902003	0	0		Sox6	3.53061	2.47317	2.05761	2.18469	0	0	3.32923	1.82514	0	0	0	2.30744	1.98538	0	1.8451	3.37599	1.48001	0	2.51322	0	3.19312	0	0.599883
Onecut3	0	3.09622	0	0	0	0	0	0	2.42813	0	0	0	0	0	0	0	0	0	0	1.70415	0	0	0	0		Erf	0	2.23862	1.43136	1.32566	2.03417	1.26717	0	1.46463	3.52892	0	1.2014	0	3.03342	0	1.43298	0	0.929869	0	1.97241	0	1.62078	1.61956	0
Tlx1	0	0	0	0	0	0	0	0	0	3.08752	2.1271	0	0	0	0	0	0	0	0	0	0	0	0	0		Foxj3	2.13033	1.8648	1.23553	1.2638	0	0	1.8202	1.52178	2.71181	3.50516	1.38768	1.27592	0	0.11059	2.41547	0.742725	0	0	0	2.43803	1.25346	1.76612	1.42802
Olig1	2.14855	1.35025	0	0	0	0	0	3.08591	0	0	0	0	0	0	0	0	0	0	0	0	0	0	0	0		Mta3	3.26005	3.19312	2.55935	0	2.6468	2.45939	3.49028	2.86978	3.37603	0	2.6498	2.28756	2.03743	2.11005	2.61293	0	2.20058	2.29305	2.45347	2.12778	0	2.5216	2.01049
Batf3	0	0	1.48572	0	3.08279	0	0	0	1.95102	0	0	0	0	0	1.75337	0	2.77159	1.49415	0	0	0	0	0	0		Csde1	0.805501	0	0	0	1.5535	2.79714	1.12522	1.60948	1.20343	1.47114	1.65974	1.96393	0	2.4895	1.07098	3.48743	1.33808	1.72124	2.27928	1.79886	1.10692	1.87886	2.09603
Myf6	0	2.12057	0	0	0	0	0	0	0	0	0	0	0	0	0	3.05172	0	0	3.08279	0	0	0	0	2.50623		E2f5	0	1.33041	2.08636	0	0	1.36549	2.00362	2.51188	1.52114	3.47422	2.04922	2.57605	0	0	2.70106	0	1.00432	0	2.02119	0	0	2.08991	1.26717
Hmx1	0	3.08005	0	0	0	0	2.20398	0	0	0	0	0	0	0	0	0	0	0	0	0	0	0	0	0		Mxd4	3.4624	2.42335	2.61522	2.85032	2.66711	1.40654	2.38588	1.75629	2.85997	3.01662	2.06592	2.97512	0	0.983175	2.57679	0	0	1.98588	2.08589	2.68221	1.57619	2.46937	1.64147
Bach1	3.07918	0	0	0	0	1.3927	0	0	0.465383	0	1.99962	0	0	0	0	1.59457	0	1.8704	0	1.23395	0	0	0	0		Nr3c1	1.62636	1.81205	2.23177	2.54335	2.53283	2.9919	1.63206	2.33287	3.08799	3.45599	1.69031	2.87406	0	0	3.0817	0	1.99089	2.41943	2.65992	2.74774	1.93599	1.6556	1.58082
Npas3	3.07673	2.69119	0	0	0	0	0	3.04998	0	0	0	0	0	0	0	0	0.634477	0	0	0	0	0	0	0		Baz2a	1.01703	1.80846	1.5148	1.94531	1.87968	2.17561	2.8322	0.779792	1.03328	2.3954	1.15275	0	0.640481	0.652191	0.97242	0	1.35567	1.58304	2.0287	3.41351	0	0.185829	1.02919
Zfp691	0	3.07188	0	0	0	2.50106	2.20412	0	0	0	0	1.51587	0	0	0.30963	0	1.43892	2.22011	0	0	0	0	0	0		Twist2	0	2.85094	1.6981	0	2.05306	0	1.94323	0	1.04532	0	1.59551	2.1559	0	1.76268	1.61172	1.9987	0	0	3.40225	0	1.76714	2.38107	0
Pax5	0	0	1.53908	0.733999	0	2.36173	0	2.26617	1.57404	1.91947	0	0	3.06842	0	3.06446	1.08636	2.47584	0	0	0	0	0	0	0		Tfap4	2.32254	3.37192	2.34172	2.35406	2.28567	2.67583	2.40647	2.22359	3.24911	0	1.9457	2.42407	0	0	2.39889	2.53032	1.98033	3.23888	2.76496	3.3883	2.28617	1.97537	1.73899
Isl1	1.86392	3.04334	0	0	0	0	0	0	0	0	0.842609	0	0	0	0	0	0	0	0	0	0	0	0.064458	0		Cebpd	0	2.43445	2.53615	1.82478	3.36222	2.41996	1.88986	1.02609	1.17026	0	2.30178	2.27837	0.4843	0	0	2.93428	2.11091	2.09763	1.82699	0.799341	1.86466	2.45686	0
Six2	0	2.60959	0	0	0	0	0	0	3.03342	0	0	0	0	0	0	0	0	0	0	0	0	0	0	0		Thra	3.35935	3.19351	2.774	2.65441	1.9866	0	2.60221	2.40727	1.78446	0	2.05784	3.27021	0	0	2.72647	2.41497	1.90037	2.29886	2.29825	2.31362	2.97287	2.17674	1.62575
Nr4a2	3.02901	2.13423	0	0	0	1.75435	0	0	1.98722	0	2.49856	1.96543	0	0	0	0	0.892651	0	0	0	0	0.839067	1.81505	0		Runx3	0	0	1.48144	1.65835	2.29007	0	2.1112	1.14396	3.35672	3.21661	2.2598	0.606381	2.16061	0	1.93733	1.36922	2.53877	2.57772	2.06494	2.45442	1.08279	1.23906	0
Nkx2-3	0	0	0	0	0	0	0	0	0	0	0	0	0	0	0	0	0.477121	2.13394	0	2.74237	0	0	0	3.02531		Rora	2.2357	3.3463	2.0151	2.30273	0	1.47129	2.03342	2.24988	2.04139	0	2.12385	1.16732	0	0	2.06446	2.33751	0	0	1.95854	0	2.78247	1.92496	0
Hoxc6	0	0	2.72428	0	0	0	0	2.60746	0	0	2.91341	3.00432	0	0	0	0	0	0	2.26482	0	0	0	0	0		Arnt	2.32175	3.34198	1.51322	1.95094	1.36487	0.930949	2.29097	1.16972	1.57598	0	1.53908	1.59629	0	0	2.177	1.19312	0.421604	1.62214	1.60895	1.95335	1.47658	1.85773	0.31597
Creb3l2	0	0	3	0	2.30396	0	0	0	0	0	0	0	0	1.12057	0	0	0	0	0	0	0	0	0	0		Mafk	3.34044	3.00939	2.53503	2.1508	3.15686	0	0	2.53211	2.57978	0	2.48764	2.75268	0	1.96937	2.00082	2.49955	2.79727	0	0	2.73491	1.88602	2.11076	0
Emx1	2.28121	0	0	0	0	0	0	0	0	0	1.3032	0	0	0	2.99586	0	0	0	0	0	0	0	0	0		Adnp	3.33942	1.99722	0.759668	0	1.82508	0.246296	3.14686	1.44942	2.30308	0	2.06338	0.274158	0	0	1.60331	0	0.768645	1.4292	1.5523	1.08231	0	1.22331	0
Zfp821	2.97859	2.99336	0	0	2.27184	0	2.15576	1.77354	2.49795	0	0	0	0	0	1.68395	0	1.24551	1.17319	0	0	1.09342	1.24072	0.686636	0		Nr4a1	0	2.12984	1.68753	0	0.856779	0	2.04435	0	2.25825	2.19574	2.45516	3.01703	0	0	0	3.33302	2.05308	0	1.53299	0	0	1.9712	0
Irf6	0	0	0	0	0	1.20378	0	0	0	2.58609	0	0	0	0	2.62777	0	0	1.93702	0	2.9933	0	1.5813	1.32284	0		Klf13	0	1.22272	0.746634	0	1.92107	1.24304	0	1.43289	3.33117	0	1.48676	0	1.19547	0.715167	0	0	1.59303	1.56498	1.24607	0	0.879191	1.40312	0.49693
Sox3	0	0	0	0	0	0	2.99149	0	0	0	0	0	0	0	0	0	0	0	0	0	0	0	0	0		Zfp422	0	1.80482	1.18424	1.80025	2.76222	2.42325	0	1.55952	3.31737	0	2.10729	1.76085	2.0061	2.22481	1.57531	0	2.67772	2.46822	3.06389	2.33883	1.02891	1.98474	1.41924
Sim2	0	2.16435	2.04139	0	0	0	0	1.3784	0	0	1.76343	0	0	0	2.19925	2.11459	0	0	2.98647	0	0	2.56411	0	1.9319		Smad2	3.1582	3.01623	2.29914	0	2.53246	2.16753	2.60983	2.86528	2.73245	3.30315	2.30143	2.44915	2.06819	0	1.52244	0	1.54487	2.24427	2.18968	0	2.36173	2.61189	1.66878
Foxc2	2.93095	2.98627	2.94448	0	0	0	1.11131	1.4665	0	0	2.7214	1.24797	0	0	2.50934	0	0	0	1.58883	0	2.46932	1.93928	0	0		Elf4	0	2.05958	1.59208	2.09691	2.00768	1.53275	2.26467	0	3.29543	2.51851	1.62354	1.49057	1.91215	0	2.36549	0	2.23247	2.31874	2.14261	0	2.31842	2.36526	1.24734
Tgif2	2.63649	1.4456	0	1.22531	1.20412	0	2.9641	0	2.12823	0	0	0	0	0	0	0	0	0	0	0	0	1.61529	1.32222	1.67761		Cebpg	2.37949	2.90008	1.45484	2.92859	2.66332	1.69984	2.4586	2.51983	2.64732	0	2.37857	3.23034	0	0	1.89597	3.2947	1.81407	2.00747	2.78462	0	1.66859	1.58022	1.16732
Barhl2	1.83251	2.96087	0	0	0	0	0	0	0	0	0	0	0	0	0	0	0	0	0	0	0	0	0	0		Hes1	0	3.1694	0	1.82574	2.52998	0	2.60746	2.06819	2.75587	2.1971	0	0	0	2.38132	2.81415	0	1.77994	0	3.26245	0	2.85465	2.51459	0
Etv3	0	1.68485	0	0.778874	1.09224	0	1.01084	0	2.95279	0	0	0	0	0	0.472756	0	1.69348	0	0.861654	0.962612	0	0	0	0		Zfp148	2.13283	2.79865	1.69298	0.843157	1.58284	2.89165	0	2.076	2.67436	1.6902	1.7515	1.52529	0	0.993782	1.85538	0	1.30104	3.26093	2.25658	2.35536	0	1.47735	1.96185
Zbtb17	0	0	0	0	0	0	0	0	2.94002	0	0	0	0	0	0	0	0	0	0	0	0	0	0	0		Elk3	0.985875	2.47142	2.22873	2.22202	3.14981	0.596597	1.24797	1.01533	2.38651	3.25643	1.76871	2.24735	0.559907	0.778707	2.60336	2.43387	2.43334	1.69157	2.64147	1.6056	2.47361	1.32613	1.48714
Ascl2	0	0	0	0	0	0	0	0	0	0	0	0	0	0	0	0	0	1.838	0	2.93662	0	0	0	0		Rfxank	3.11727	3.25281	2.83632	1.91326	2.52114	0	3.23814	3.18513	3.02954	0	2.53566	2.989	1.85673	0	2.2285	0	1.02703	0	2.26485	2.09236	2.23359	2.2152	2.2014
Stat2	0	1.24304	0	0	0.671173	0	0	0	1.87302	0.501059	0	0.667453	2.93349	0	0	0	1.43961	1.44871	0.839794	0	0	0	1.26114	0		Foxj2	0	1.70911	1.63448	1.6287	1.21041	1.14301	0	1.10037	1.46739	3.2522	1.18469	1.37191	0	0	2.09867	0	1.60959	0	1.32294	2.34487	1.34235	1.70927	1.7185
E2f8	0	0	0	0	0	0	1.87506	0	2.93095	0	0	0	0	0	0	0	0	0	0	0	0	0	0	0		Sp2	0	1.69378	1.65522	0	1.51222	0.993877	1.63749	0	3.24293	0	1.51743	1.2878	0.843233	0	0.545307	0	1.39759	1.37475	1.67025	0	0	0.897627	0
Yy2	0	0	0	0	0	0	0	0	0	0	0	0	0	0	0	1.91882	0	0	0	0	0	0	0	2.92993		Gmeb1	0	3.23308	2.00318	1.0607	2.29226	1.14301	2.42083	1.75034	3.10469	1.95678	1.72629	1.75051	2.28556	0	1.32838	2.35793	1.39214	0	0.89098	1.67176	1.77379	1.88914	1.53295
Otp	2.57512	0	0	0	0	0	0	2.91953	0	0	0	0	0	0	0	0	0	0	0	0	0	0	0	0		Maz	2.80314	3.07837	1.18184	1.51587	2.236	2.31955	2.45337	2.38066	3.22171	0	2.30603	0	0	0	1.86982	0	2.11122	2.55228	2.64643	0	1.56482	1.33733	0
Tef	1.74756	2.9176	1.75138	0	2.04204	0.448706	0	1.49961	0	0	1.33846	2.08636	0	0.697229	0	1.75528	0	1.29003	0	0	0	0	0	0		E2f6	3.15165	3.17988	2.66839	0	0	1.06043	2.45188	1.88146	3.22135	0	2.27395	2.4421	0	0	0	2.58042	0.0934217	0	1.57331	0	2.50776	2.14274	1.02338
Foxi2	0	2.14171	0	0	0	0	0	0	0	0	0	0	0	0	2.91751	0	0	0	0	0	0	0	0	0		Rara	2.27646	2.67209	0	2.03922	1.1271	0	3.21442	0	2.57776	1.68091	0	1.9631	0	0	2.75472	0	1.84777	2.29412	2.35682	2.29461	2.1215	2.12162	2.20037
Emx2	0	2.42488	2.52959	0	0	0	0	0	0	0	0	0	0	0.641474	2.90943	0	0	0	2.71933	0	0	0	0	0		Baz2b	1.08853	2.86525	1.70672	1.08436	1.07414	1.43867	1.2068	1.39258	1.53031	3.20682	0.929052	1.3425	0	0	1.17554	0	0.893298	1.60739	0	2.63042	0.760134	1.13945	0
Nr5a1	0	0	0	0	0	0	2.90687	0	0	0	2.05631	0	0	0	0	0	1.20412	0	0	0	0	0	1.4014	0		Mlxip	1.99059	2.13109	1.41095	0.992645	1.75256	2.54022	3.20108	1.85403	2.72386	0	1.54777	2.88879	1.68485	0.751841	1.85082	3.02627	1.35461	2.45788	2.2151	2.56783	3.09007	2.49984	2.46966
Trp53	0	0	0	0	0	1.03342	0	0	2.89597	0	0	0	0	0	2.16435	0	0	0	2.24304	0	0	0	0	0		Ski	3.17879	2.60592	1.79654	0	2.38418	1.61805	1.7364	2.24843	2.49259	0	0.970847	2.26482	0.777017	1.13988	0	0	0	1.31175	2.49693	0.489958	1.15546	2.45778	1.40824
Hoxa7	0	0	2.3927	0	0	0	0	2.75435	0	0	2.89042	0	0	0	2.45025	0	0	0	0	0	0	0	0	0		Zbtb7b	0	0	1.70501	1.13883	1.43457	2.56591	0	1.85612	3.17566	0	0	1.95279	0	0	1.45405	0	0	2.53442	1.87644	2.44928	0	0	1.49728
Rarb	0	2.87737	0	2.1335	0	0	0	0	0	0	0	0	0	0	2.76337	0	0	0	0	0	2.58433	0	0	0		Maff	0	1.52504	1.49415	0	1.83645	0	0	1.03765	0.658965	3.15836	1.57634	2.20587	0	0	0	2.13033	0	1.04922	0.788875	0.754348	1.5881	1.98951	0
Sox10	0	2.45637	0	0	0	0	0	2.87676	0	0	0	0	0	0	0	0	0	0	0	0	0	0	0	0		Rfx7	1.457	2.45917	0	1.18891	0	0	2.91553	1.10775	2.24269	0	0	0.979548	0	0	1.50689	3.15534	1.26099	1.28556	1.05049	2.19492	0	0.237654	0
Lhx9	2.87449	0	0	0.792392	0	0	0	0	0	0	0	0	0	0	0	0	0	0	2.21002	0	0	0	0	0		Arid1a	3.13677	2.94571	1.86203	2.18855	1.28886	1.17105	3.00441	2.40202	2.97096	3.08095	3.05277	1.93169	1.24461	0	2.39001	0	1.52532	1.57612	1.685	2.58683	1.63889	2.46037	1.1973
Zfp507	0	2.87216	0	0	0	0	0	0	0	0	0	0	0	0	0	0	0	0	0	0	0	0	0	0		Dnajc1	0	0	1.63127	0.703901	1.49136	3.12306	0	1.90472	1.25285	2.68885	1.91154	0	1.233	2.88299	0	0	0	0.374748	2.009	0.613842	0	1.8735	1.78604
Isx	0	0	0	0	0	0	0	0	0	0	0	0	0	0	0	0	0	2.87157	0	1.38335	0	0	0	0		Yeats4	2.4468	2.67114	1.26564	1.40486	1.10597	1.03715	3.10982	2.47186	2.45596	0	2.10061	2.03286	1.45591	1.86501	1.85748	0	1.7198	2.75264	1.58823	1.1584	1.31509	2.64468	1.44992
Hoxa9	0	0	0	0	0	2.65992	0	2.86819	0	0	0	0	0	2.69636	2.35218	0	0	0	0	0	0	2.55253	0	0		Vezf1	1.99123	2.54093	1.90902	2.06446	2.87622	2.99274	2.42325	2.22242	3.09959	0	2.2623	1.44549	1.60543	1.67574	2.43656	0	2.10978	2.37853	2.68707	2.32354	0.789709	1.26279	1.47464
Zfp768	0	0	0	0	1.47857	0.519302	0	0	0	0	0	0	0	0	0	0	0	0	2.86213	2.13033	0	0	0	0		Klf3	0	0	0	1.22408	2.14922	0	0	0	3.06219	0	0.985426	0	0	0.867467	1.44138	0	1.15534	2.3705	1.50603	2.61247	1.98767	1.23443	1.2515
Smad5	0	0	0	0.445604	2.44404	0	0	0	0	2.85712	0	1.54033	0	0	1.40441	0	0	1.72835	0	1.4133	0	1.88806	0.865104	0		Zhx2	1.9671	1.50665	1.94545	1.70995	1.33351	0	1.18752	2.0938	2.1624	3.04114	2.36259	2.07694	0	0	2.22386	0	0.796049	0.790354	1.58934	1.74207	0.522444	1.68862	1.19479
Foxl2	1.61805	2.85143	1.84825	0	0	0	0	0	0	0	1.51175	0	0	0	0	0	0	0	0	1.32634	0	0	0	0		Atoh1	2.74036	2.84448	0	0	0	2.12057	2.75815	0	0	2.53148	2.41162	2.47276	2.16137	0	2.32222	0	1.79029	2.73878	2.21219	0	0	0	0
Pou2f3	0	1.90902	0	0	0	0	0	0.881955	2.84819	0	0	0	1.08273	0	0	0	1.05308	0	1.96379	1.52504	0	0	0	1.52763		Mga	3.02496	2.46738	1.07174	1.40794	1.59594	1.43299	2.36503	1.07184	2.29393	1.75004	1.49086	1.24387	0	0	1.318	0	1.44218	1.36555	1.84696	1.87274	0.505497	1.77647	0
Hoxd9	0	0	0	0	0	0	2.21673	2.68536	0	0	1.93298	0	0	0.958086	2.83391	0	0	0	1.73239	0	0	2.10718	0	0		Stat1	0.578639	0	1.48642	1.07953	1.69125	1.23231	0	1.63643	2.99545	2.03136	2.68344	2.85127	3.01284	0.978744	1.9353	0	2.85569	2.52861	2.20181	1.77647	1.54756	2.03196	1.76973
Hif1a	0	2.82544	0	0.638231	0	0	1.60853	0	1.67084	0	0	0.870989	0	0	0	0	0	1.617	1.47129	0	0	0.795185	0	0		Dmap1	2.47784	2.72557	2.00187	1.64268	1.27923	1.12426	3.00196	2.09568	2.80026	0	2.32795	1.95569	1.46833	1.18796	2.09157	0.848021	1.10584	1.41935	1.49618	0.920276	1.38303	2.26202	1.18172
Hmgn3	2.38917	2.82404	0	0	0	0	0	0.661813	0	0	2.42025	0	0	1.33846	0	0	0	0	0	0	0	2.21219	0	0		Zbtb7a	0	0	0	0.717671	1.27184	1.42772	0	1.08636	2.99564	0	1.13672	1.48855	0	1.11394	0.62807	0	0.793901	1.40821	1.24687	0.806858	0	1.88818	0.96426
Bhlhe22	2.23957	2.82271	0	0	0	1.6637	0	1.63448	0	0	0	0	0	0	0	0	0	0	0	0	0	0	0	0		Ppard	0	2.87343	0	1.93128	0	1.6149	2.03339	2.05308	2.06621	0	1.33424	1.36734	0	0	2.35152	0	1.0086	1.87266	2.03929	2.98983	1.86152	1.51644	1.2697
Klf12	0	1.95424	0	0	0	0	0	1.30826	2.81823	0	0	0	0	0	0.671173	0	0	0	1.83759	0	0	0	0	0		Stat3	0	1.17898	1.4407	0.888038	1.45779	2.9785	1.40073	1.61602	1.6708	2.20211	1.92203	1.90775	2.40803	1.37804	2.02647	0	2.26016	1.92775	2.03077	2.01356	1.66797	2.42111	2.15899
Zbtb44	0	0	0	0.264818	0	0	0	0	2.81757	0	0	0	0	0	0	0	0	0	0	0	0	0	0	0		Carhsp1	1.76864	0	0	0	2.58033	0	1.68034	1.85552	1.861	0	2.26717	2.97266	2.49284	1.93708	1.66515	0	2.40305	2.20126	1.53835	0	0	1.233	1.75382
Zbtb37	0	0	0	0	0	0	0	0	2.81558	0	0	0	0	0	0	0	0	0	0	0	0	0	0	0		Foxo3	2.96284	2.24189	1.44673	1.71505	1.47342	0	2.5023	1.73541	1.81087	0	1.89416	2.06954	1.41943	0	1.87889	0	0.557272	2.32222	1.88594	1.36242	1.94342	1.74011	1.84724
Zbtb9	0	0	0	0	0	0	0	0	2.79449	0	0	0	0	0	0	0	1.23045	0	0	0	0	0	0	0		Gata6	0	0	2.72509	1.96541	2.49487	1.88212	2.43495	0	0	0	2.96265	0	0	0	1.37291	0	0	2.50106	1.70222	0	2.77539	2.12287	2.04644
Jdp2	2.78746	0	0	0	0	0	0	1.80956	0	0	0	1.43775	0	0	0.767156	2.00014	0	0	1.97955	0	0	1.30783	0	0		Sox13	2.95213	2.21068	1.3578	0	2.36377	0.382017	2.67503	0	1.68215	0	1.54252	1.9158	0	0	1.33445	0	0	0.786819	1.73719	1.73799	1.54609	1.57544	0
Skil	2.07144	2.35132	2.04532	0	1.68034	0	1.34635	0	2.01392	0	1.81178	1.79588	0	0	0	0	0	2.78604	0	0	0	1.55558	0	0		Cdc5l	2.66121	2.22181	1.75528	1.70623	1.57811	2.19434	2.22695	2.31875	2.23812	0	1.65226	2.06446	1.59183	2.60217	1.82167	1.58511	2.17267	2.9173	2.09373	0.782927	0.550228	1.92439	1.00146
Myb	0	0	0	0	0	0	0	0	2.78538	0	0	0	0	0	1.04532	0	0.892651	1.75664	0	2.41134	0	0	0	0		Foxo4	0	2.07918	0	2.01532	0	0	1.15836	0	2.35136	0	2.57403	2.89121	1.84173	0	1.89982	0	1.26541	0	1.97909	0	2.42857	2.26482	1.69197
Zfp827	0	0	2.78032	0	0	0	0	0	0.829947	0	0	0	0	0	0	0	0	0	0	0.120574	0	0	0	0		Ahctf1	2.88148	2.67249	2.82879	1.53786	1.76048	1.62402	2.77843	2.4765	1.22915	0	2.49785	1.49062	0.369216	1.51854	1.07771	0	0.853743	0	2.01013	0	1.89447	1.49047	0.877371
Pou2f2	0	0	0	0	0	0	0	0	2.77887	0	0	0	0	0	0	0	1.7348	0	0	0	0	0	0	0		Trps1	2.63565	2.79372	2.87586	0.285557	1.6868	0.826075	1.59163	2.3099	2.77279	0	1.91553	2.27257	1.84572	0.511883	2.30505	0	0.846158	1.10037	2.59405	0	1.43743	1.73779	0.666566
Myt1	0	0.928546	0	0	0	0	0	0	0	0	0	0	0	0	2.77085	0	0	0	0	0	0	0	0	0		Dnajc2	0	0	1.50379	0	1.76864	0	2.85495	1.65081	1.86286	0	1.58433	1.48996	0	1.19298	1.27184	0	1.27469	1.3469	1.48643	1.29143	0.920717	1.15603	1.41319
Hand1	0	0	0	0	0	0	0	0	0	0	0.722975	0	0	0	0	0	0	0	0	0	0	0	0	2.75967		Zfhx3	2.32938	2.76257	1.4554	1.44836	1.87153	0.864879	2.83906	1.47777	1.03342	2.6813	2.29586	2.01395	0	0	1.43211	0.888123	0.595667	0.220108	2.18752	0.659974	0.607455	1.5607	1.19866
Six1	0	2.75933	0	0	0	0	0	0	2.06987	2.56883	0	2.0086	0	0	0	1.61278	0	0	2.33607	0	0	0	0.956649	2.60343		Zfp207	0	2.10071	1.69787	1.49693	2.23553	2.21219	2.79756	1.8348	2.56198	2.01675	1.98388	1.78372	0	1.77097	0.829304	0	1.45055	1.66477	1.77827	1.5751	2.04922	1.70474	1.77865
Dmrt1	0	0	0	0	0	0	2.75748	0	0	0	0	0	0	0	0	0	0	0	0	0	0	0	0	0		Zfx	0	0	0	1.64147	1.45025	1.68215	0	0	2.19987	0	0	0	0.91169	1.07647	0.503791	0	2.79452	2.01714	1.98315	1.61194	0	1.28935	0.780317
Nr2e1	1.437	2.75656	0	0	0	0	0	0	0	0	0.783904	0	0	0	0	0	0	0	0	0	0	0	0	0		Noc4l	0	0	0	1.11781	0	2.76109	1.54671	0	1.24562	0	0	0	1.62118	1.98917	0	0	2.65185	2.08521	1.18737	1.38298	0	1.39179	1.38537
Ar	0	0	1.92949	0	0	0	1.52373	0	0	2.75439	1.3392	0	0	1.45704	0.763415	0	0	0	1.6464	0	0	1.08279	1.17898	1.549		Mrpl28	0	0	1.68034	0.898793	1.44091	2.36173	0	2.75815	2.12057	1.90795	2.7164	0	0	2.60871	0	0	0	1.70415	2.68549	1.55265	0	0.11059	1.58316
Tbx21	0	0	0	0	0	0	0	0	2.20683	2.54605	0	0	0	0	0	0	0	0	0	2.75214	0	0	0	1.66266		Bhlhe40	0	2.74756	0	2.33707	2.46687	0	0	1.8739	1.32838	2.14159	0	0.974051	0	0	2.46214	0	1.4461	1.49969	1.66745	1.10758	2.26951	1.02119	0
Hoxa10	0	0	0	0	0	0	0	2.01635	0	0	0	0	0	0	2.74696	0	0	0	2.19033	0	0	2.70957	0	0		Hoxb4	0	0	2.37981	0	2.7223	0	0	2.55762	2.00432	0	2.7175	2.54383	0	1.71245	1.993	0	1.02119	1.49136	1.50887	1.48161	1.19033	1.58956	1.2322
Rfx4	0	0	0	0	0	0	2.74351	0	0	0	0	1.53908	0	0	0	0	0	0	0	0	0	0	0	0		Chd7	2.70894	2.71046	0.576341	1.49549	1.08428	1.90482	2.62355	1.32233	1.85606	0.85701	0.767457	1.13672	0	0	1.48476	0	0.139879	1.86629	1.32037	1.5294	0.611699	0.545332	0.456366
Hoxb6	0	0	2.39094	0	0	0	0	2.73905	0	0	2.66139	0	0	0	2.26717	0	0	0	0	0	0	0	0	0		Zfp800	0	0	0	1.87919	0.548133	0.854913	1.03161	0.692847	1.55598	0	1.18469	0	0	0.480521	0.662758	0	2.67718	1.93743	1.90804	2.53801	0	0	1.03487
Maf	2.7356	1.51322	0	0	0	0	0	0	0	0	0	0	0	0	1.77236	2.49472	0	0	0.711807	2.28835	0	0	0	0		Arid2	2.11394	1.97031	0.905796	0.906788	0.880242	0.514548	2.67605	1.76737	1.15783	0	1.70992	0.931066	0.872156	0.751841	1.39605	0	0.527745	0.826075	2.04719	0.798324	0	0.564739	2.40312
Zfp551	0	0	0	0	0	0	1.63849	0	0	0	0	0	0	0	0	0	0	0	2.72509	0	0	0	0	0		Hic2	0	0	1.63043	1.9429	0	1.85639	0	0	1.42813	0	1.48075	2.66652	1.72587	2.52763	0	0	1.45173	1.64163	0	2.08164	0	1.21049	1.46551
Sox21	0	0	0	0	0	0	0	2.72202	1.22272	0	0	0	0	0	0	0	0	0	2.53284	0	0	0	1.70937	2.2833		Cebpz	0	0	0	1.7183	0.62678	1.94772	1.70329	0	2.2205	0	1.54362	0.80956	0.245513	0	0	0	2.65462	1.04769	1.64703	0.939224	0.326336	0.824278	1.11394
Pax3	0	0	0	0	2.34439	0	2.41497	0	0	0	0	0	0	0	2.02119	0	0	2.71433	0	0	0	0	0	0		Zfp512	2.60887	2.29089	1.34439	2.40935	1.83822	1.59425	0	2.31754	2.64836	1.54777	1.59071	0	1.31806	2.05179	1.09342	1.61909	2.27745	0.863612	2.11992	0.795399	0	1.15285	0.993422
Egr3	1.94865	0	0	1.04532	0	0	0	0	2.71181	0	2.26007	0	0	0	0	0	1.11882	0	2.47422	0	0	0	0	0		Hivep2	1.96902	0	1.09342	0.324282	0.579784	0.401401	0	0.525644	2.15628	0.683947	1.17319	0	0	0	1.55267	1.8466	1.00397	1.23858	2.63144	1.45157	0	0.30963	0
Foxn2	0	1.40483	0	0	1.89376	0	2.70757	0	2.43014	0	0	0	0	0	1.60531	0	0	0	0	0	0.647383	1.24846	0	0		Zeb2	2.03665	1.71517	1.42811	0	1.36322	1.54283	1.22904	1.70162	2.59218	1.16732	1.59361	0.716003	0	0	1.06634	0	1.24872	0	1.83346	0.558709	1.22272	0.181844	0
Tgif1	0	0	0	0.971276	0	0	2.69389	0	2.705	0	1.04922	0	0	0	1.29667	0	0	0	0	1.30561	0	1.76566	0	0		Prdm16	0	1.72181	1.68034	0	1.60314	2.48927	2.06166	1.45681	1.89837	0	2.02004	0	2.56585	0	1.26482	0	0	0	2.55388	1.97017	1.53403	1.35167	1.38993
Hoxb7	0	0	1.92604	0	0	0	0	2.42566	0	0	2.53319	0	0	1.39917	2.70482	0	0	0	0	2.15186	0	1.1688	0	0		Junb	2.42146	2.35012	0.954725	0.865104	1.15128	0.74351	0	1.29059	2.55695	0	2.03466	0	0	0	0	0	1.56437	1.9248	1.65801	2.08279	0	2.12022	1.33783
Stat6	0	0	0	0	0	1.89272	0	0	0.330414	0	0.667661	2.38561	2.70415	0	1.2878	0	1.2285	1.09959	1.06446	0.870863	1.14301	1.50224	1.66509	0		Tada2b	1.7919	1.99906	1.28769	0.653043	1.62069	1.13988	2.45422	1.92188	2.5395	0	1.68103	1.75003	0.0827854	1.08171	0.772876	0	0.761426	1.13238	1.77056	0.568194	0.890195	1.78516	0
Hoxc10	0	0	0	0	0	0	0	2.66947	0	0	0	0	0	0	2.58348	2.66401	0	0	2.7007	0	0	0	0	0		Xbp1	0	1.64836	1.76864	2.19617	2.19202	2.48996	0	1.78675	0	2.22395	0	1.35411	0	1.76927	0	0	1.28459	2.34704	1.11394	1.36152	0	1.30046	0
Tfap2d	0	0	0	0	1.82995	0	0	1.67761	0	0	0	0	0	2.69461	0	0	0	0	0	0	1.68305	0	0	0		Ep400	2.27855	1.8436	0	1.37718	0	0.809818	2.44816	1.86398	1.82533	0	1.01977	0.841985	0	0	1.4625	0	0.731205	2.3784	1.47129	0.58294	0	1.84944	0.117271
Ikzf4	0	0	0	0	0	0	0	0	0	0	0	0	0	0	0	0	2.69197	0	0	0	0	0	0	0		Bptf	2.00016	1.74437	0	0	1.13119	0.267172	2.43398	1.44152	1.67939	0.0569049	1.093	0.502721	0.572872	0	1.04139	0	0.325134	1.57403	0.564819	1.10037	0.536997	1.10133	0
Tox	0	0	0	0	0	0	0	0	2.68664	0	0	0	0	0	1.71181	0	0	1.2014	0	0	0	0	0	0		Zfp384	0.841985	1.61038	0.649895	1.0127	1.57352	2.10037	0.652246	1.39903	1.91094	0	1.40108	1.27646	0.832856	1.67741	1.95233	0	1.64227	1.58498	2.4319	2.13154	0.285557	1.18876	1.01554
Nr1i3	0	0	0	2.68276	0	0	0	0	0	0	0	0	0	0	0	0	0	0	0	1.9646	0	0	0	0		Zhx3	1.50482	1.72468	1.54733	2.04307	0.721811	0	2.42844	1.67403	0	0	1.80261	1.7468	0	0	1.11771	0	0	0	1.39029	0.471292	0.285557	1.12373	0.565196
Foxa2	0	0	0	1.87755	1.01468	2.67606	0	0	0	0	0	0	0	0	0	0	0	0	0	0	0	0	1.42087	0		Zhx1	1.86304	0	1.40993	1.44622	1.14301	0	1.76707	2.37291	1.65708	1.49821	1.73578	2.15836	0	0	1.12634	0	0	0	1.25527	1.19179	0	1.46786	0.613842
Arid5b	0	1.11003	0.977724	1.69357	0.255273	0.363612	1.91222	0	0	2.67583	0	1.7969	0	0	1.41676	0	0	0.274158	0.60206	2.20472	0	1.03216	0.340444	0		Arid1b	2.3686	2.07642	1.04591	1.97918	0	0.910091	1.1612	1.4901	1.27846	0	2.14687	1.87803	0	0	1.82541	0	0.457882	0	0	0	1.22272	1.06322	0.996074
Tulp1	0	2.67197	0	0	0	0	0	0	0	0	0	0	0	0	0	0	0	0	0	0	0	0	0	0		En2	2.27646	0	2.31597	0	0	0	0	0	2.28852	1.53137	1.31806	0	0	1.89881	1.82343	0	1.7185	1.89195	1.49018	0.795718	1.03342	1.29885	0
Bach2	2.66932	0	0	0	0	0	0	0	0	0	0	0	0	0	0	0	0	0	0	0	0	0	0	0		Zfp91	0	1.73801	0	0.639486	1.58311	1.38708	1.27436	1.796	1.60584	0	2.3075	1.22531	0	2.22067	0	0	0.975081	1.32428	1.21393	1.03342	0	1.42125	0
Pax2	0	0	1.72509	0	0	0	0	2.56743	0	0	0	0	0	0	2.66879	0	0	0	0	0	0	0	0	0		Znf512b	2.29727	1.38227	1.08197	0.910624	0.667453	1.70543	2.23322	1.22006	2.1503	0	1.49957	0	0	1.02816	0	0	0.236481	0	1.15298	0	0	0.485721	0
Sall1	2.35909	2.66839	0	0	0	0	2.13033	2.24733	0	0	0	0	0	0	1.90741	0	0	0	0	0	2.46687	0	0	0		Zfp787	0.644439	1.72415	0	0.318063	1.57497	1.05308	1.24892	1.93399	1.15836	0	1.77585	0	0	1.5394	1.38021	0	0.814064	1.39967	0	0.786751	1.28103	1.13978	0
Rest	0	0	0	0	0	0	0	0	2.66745	0	0	0	0	0	0	0	0	0	1.46835	0	0	0	0	0
Nr1d1	0.845718	2.55379	2.66181	0	0	0	1.74663	0	0	0	0	1.84962	0	0	0	0	0	0	2.50651	0	0	2.15731	0	0
Sox9	0	2.43933	0	0	0	0	2.65706	2.48509	0	0	0	0	0	0	0	0	0	0	1.94012	0	0	0	1.16437	0
Tshz3	1.62325	0	0	0	0	0	0	0	0	0	0	0	0	0	0	0	0	0	0	0	2.6561	0.217484	0	0
Zfp395	0	0	0	0	0	0	0	0	2.65225	0	0	0	0	0	0	0	0	0	0	0	0	0	0	0
Pou4f2	0	2.64906	0	0	0	0	0	1.41664	0	0	0	0	0	0	0	0	0	0	0	0	0	0	0	0
Sox15	0	2.64174	0	0	0	0	0	0	0	0	0	0	0	0	0	0	0	0	1.52504	0	0	2.35381	0.768638	0
Zfp266	0	0	0	0.488551	0	0.00860017	0	1.51981	2.63649	1.38973	1.0569	0	0	0	1.06508	0	0.951806	1.63246	1.31898	0.509203	0	0.924187	0.539076	0
Sohlh2	0	0	0	0	0	0	2.62965	0	0	0	0	0	0	0	0	0	0	0	0	0	0	0	0	0
Zfp607	0	0	0	0	0	0	2.62737	0	0	0	0	0	0	0	0	0	0	0	0	0	0	0	0	0
Tada2a	0	0	0	0	0	0	0	1.54531	2.62325	0	0	0	0	0	0	0	0	0	0	0	0	0.570543	0	0
Bhlhe23	0	2.62109	0	0	0	0	0	0	0	0	0	0	0	0	0	0	0	0	0	0	0	0	0	0
Gata3	0	0	0	0	1.18184	0	0	0	2.61386	0	0	0	0	2.13988	0.960471	0	0	0	1.56924	0	0	1.67552	0	0
Zfp462	1.3177	1.06779	0	0	0	0	2.016	0.30963	0	0	0	0	0	0	0	0	0	0.0569049	2.60097	0	0	1.07918	0	0
Foxn3	0	1.43419	0	1.64898	0	0	2.59879	2.01284	2.31561	0	0	0.752048	0	0	2.20903	0	0	0	2.04922	2.36736	1.18184	1.24206	0.94713	0
Nfe2l1	2.5955	0	0	0	0	0	0	0	0	0	0	0	0	0	0	0	0	0	0	0	0	0	0	0
Ikzf5	0	0	0	0	0	0	0	0	2.58206	0	0	0	0	0	0	0	0	0	0	0	0	0	0	0
Alx1	0	0	0	0	0	0	0	0	0	0	0	0	0	0	2.57238	0	0	0	0	0	0	0	0	0
Nhlh2	0	2.57182	0	0	0	0	0	0	0	0	0	0	0	0	0	0	0	0	0	0	0	0	0	0
Zfp771	0	0	0	1.12385	0	1.80931	0	1.67394	2.57101	0	2.21484	0	0	1.93946	0	0	0.976188	1.83497	2.09888	0	0	1.12117	0.326336	0
Kin	0	0	0	0	1.02938	0	0	0	0.986527	0	0	0	2.55509	0	0	0	0	0	0	0	0	0	0	0
Hand2	0	0	0	0	0	0	2.54407	0	0	0	1.43196	0	0	0	1.71471	0	0	1.97128	2.44248	1.47554	1.16732	1.51587	0	0
Zbtb43	0	0	0	0	0	0	0	0	2.54407	0	0	0	0	0	0	0	0	0	0	0	0	0	0	0
Elf5	0	0	0	0	2.03218	0	0	0	0	2.25911	0	0	0	2.5397	1.85854	0	0	0	0	0	0	0.859739	0	0
Stat4	0	0	0	0	1.50379	0	2.53763	0	0.925312	0	0	0	0	0	0	0	1.04495	0	0	0	0	0	0	0
Hoxa4	0	0	0	0	2.46906	0	1.79518	1.97219	1.89653	0	1.35793	2.52944	0	0	0	0	0	0	0	1.68315	0	0	1.17026	0
Prdm10	0.763142	0	0	0	0	2.01284	1.06819	1.89154	2.52543	0	0	0	0	0	0.457882	0	0.594779	1.78176	1.49693	1.8201	0	0	0.117271	0
Gm8898	0	0	0	0	0	0	0	0	0	0	2.52375	0	0	0	0	0	0	0	0	0	0	0	0	0
Rere	0	1.41664	0	0	0	0	2.51595	1.62221	0.532754	0	0	0	2.11059	0	0	0	1.81624	0	0	0.10721	0	0	0	0
Ascl3	0	0	0	0	0	0	0	0	0	0	0	0	0	0	2.51055	0	0	2.40654	0	0	0	0	0	0
Zfp692	0	0	0	0	0	0	0	0	0	0	0	0	0	0	0	2.50768	0	0	0	0	1.93762	0	0	1.48001
Tbx5	0	0	0	0	2.44045	0	0	0	0	0	0	1.31761	0	0	0	0	0	0	0	0	2.50617	1.88095	0	0
Zfp362	2.49554	0	1.39445	0	1.64418	1.549	0	0	1.99628	0	1.73842	0	0	2.05308	0	0	1.24784	0	2.11394	1.75859	0	0	0	0
Pax8	0	0	0	0	0	0	0	0	0	0	0	0	0	0	2.49413	0	0	0	0	0	0	0	0	0
Hoxa11	0	0	0	0	0	0	0	0	0	0	0	0	0	0	1.76193	0	0	0	0	0	0	2.49401	0	0
Ets2	0	0	0	0.775974	0	0	0	0	0	2.48963	0	0	0	0	1.39794	0	0	0	0	0	0	0	0	2.29447
Prr12	2.4842	1.87139	1.52634	0	0.542825	0.460898	0	1.56069	2.04907	0	1.42917	1.13405	0	0.5302	0	0	0.577492	0	1.59531	0	0	1.57816	0	0
Nkx6-1	0	0	0	1.19312	0	0	0	2.48144	0	0	0	0	0	0	1.39094	0	0	0	0	0	0	0	1.57688	0
Six5	0	0	0	0	0	0	0	0	0	0	0	0	0	0	0	0	0	0	2.48001	0	0	0	0	0
Zfp217	0	0	0	0	0	0	0	0	2.47567	0	0	0	0	0	0	0	0	0	0	0	0	0	0	0
Zfp143	0	2.19312	0	1.17319	0	1.94459	0	1.22679	2.4742	0.762679	1.63246	0	0	1.05406	1.12057	0	1.73015	0	0	1.14831	0	1.37658	0	0
Gli3	0	0	1.28556	0	0	0	2.1038	0	0	0	0	0	0	0	0	0	0	0	2.46982	1.10037	0	0	0	0
Zbtb48	0	0	0	0	0	0	0	0	2.46835	0	0	0	0	0	0	0	0.579784	0	0	0	0.518514	0	0	0
Tbx20	0	0	0	2	0	0	0	0	0	0	2.0314	0	1.98496	0	0	0	1.75084	1.4843	0	0	2.38646	2.46647	0	0
Lhx4	0	2.46355	0	0	0	0	0	0	0	0	0	0	0	0	0	0	0	0	0	0	0	0	0	0
Hoxa3	0	0	0	0	0	0	2.45637	0	0	0	0	0	0	0	0	0	0	0	0	0	0	0	0	0
Lhx3	0	2.45637	0	0	0	0	0	0	0	0	0	0	0	0	0	0	0	0	0	0	0	0	0	0
Aebp2	0	0	0	0	0	0	0	0	0.535294	0	0	0	0	0	0	0	0	2.45332	0	0	0	0	0	0
Hoxd10	0	0	0	0	0	0	2.44404	1.77203	0	0	0	0	0	0	2.20111	0	0	0	0	0	0	0	0	0
Msx2	0	0	2.43775	0	0	0	0	0	0	0	0	0	0	0	0	0	0	0	2.21369	0	0	1.40557	0	0
Nr1d2	1.96095	2.43708	0	0	0	0	1.52925	2.0086	2.29885	0	1.76193	0	0	0	0	0	0	0	0	0	0	1.99093	0	0
Sp3	0	1.97081	1.96237	0	0.721811	0.884229	0	0	2.09183	0	1.71181	0	0	0	0	0	0.178977	2.07918	1.88138	0	0	0	2.43136	0
Zfp219	0.532754	0	0.178977	0	0	0	1.73719	0.514653	2.42986	0	0.30963	0	0	0	1.20412	0	0	0	1.14613	0	0	0.547775	0	0
Hmgn5	0	0	0	0.710077	0.946452	2.42975	0	0	1.53908	0	0	0	0	0	0	0	0	1.98363	0	0	0	0	0	0
Hsf1	0	0	0	1.38059	0	0	1.23403	0	0	2.24573	1.7776	0	0	0	1.37119	0	0.454845	0.513218	0	2.37452	0	1.24797	2.30103	2.42942
Rorc	0	0	0	0.969416	0	0	0	0	2.42783	0	0	0	0	0	0.338456	0	0	0	0	0	0	0	0	0
Zfp595	0	0	0	0	0	0	0	0	0	0	0	0	0	0	0	0	0	0	0	0	0	0	0	2.42651
Gata1	0	0	0	0	0	0	2.40563	0	0	0	0	0	0	0	0	0	2.27646	0	0	0	0	0	0	0
Rex2	2.40483	0	0	0	0	0	0	0	0	0	0	0	0	0	0	0	0	0	0	0	0	0	0	0
Sox17	0	1.98677	2.07516	0	2.29222	0	0	1.51455	0	0	1.98444	2.34778	0	0	2.402	0	0	0	1.93399	0.701568	2.03622	2.14734	1.40312	0
Irf1	0	2.15723	0	1.21976	0	0	0	0	2.39445	0	0	2.02531	0	0	1.17026	0	1.63172	0	0	1.55749	0	2.04922	0	0
Bbx	0	0	0	0	0	0.459392	2.3903	0	0.622214	0	0.421604	0	0	0.429752	0	0	0	0	0	0	0	0	0	0
Sox7	0	0	2.10721	0	2.38561	0	0	0	0	0	0	1.85248	0	0	1.1271	0	0	0	0	0	1.68633	0	0	0
Nkx2-2	1.92324	1.55388	0	0	0	1.04532	0	2.38348	0	0	0	0	1.60853	0	0	0	0	0	0	0	0	0	0	0
Hoxc9	0	0	1.89031	0	0	0	0	2.2913	0	0	0	0	0	0	2.38289	0	0	0	2.36361	0	0	0	0	0
Grhl2	0	0	0	0	0	1.2014	0	0	0	2.38268	0	0	0	1.58433	1.37044	0	0	0	0	1.09903	0	2.2583	0.77619	0
Zfp608	0.424482	1.74894	0	0	0	0	2.3814	1.31954	0	0	0	0	0	0	0	0	0	0	0	0	0	0	0	0
Hoxc4	0	0	2.0404	0	0	0	0	0	0	0	2.37901	2.03937	0	0	0	0	0	0	0	1.63916	0	0	0	0
Myrf	1.17319	0	0	0	0	0	0	1.55315	0	0	0	0.912753	0	0	0	0	0	0	0	0.513485	1.42813	1.13033	2.37849	0
Sohlh1	0	0	0	0	0	0	2.36736	0	0	0	0	0	0	0	0	0	0	0	0	0	0	0	0	0
Zfp41	0	0	0	0	0.820858	0	0	0	0	0	0	0	0	0	0	0	2.36361	0	0	0	0	0	0	0
Zfp84	0	0	0	0	0	0	0	0	1.54368	0	0	0	0	0	0	0	0.579453	0	0	0	0	0	0	2.36173
Atf2	1.21748	1.63144	0	1.58744	0	1.71162	0	0	0	0	1.14064	2.35997	0	0	1.76654	1.69548	0	0	1.96942	0	0	0	0	0
Srebf1	0	1.64502	2.35226	2.13942	1.14391	0	1.14301	0	0	0	1.41782	2.27219	0	0	0	0	0	0	0	0	0	0.232996	0	0.574899
Tsc22d3	0	0	0	0	0	2.34635	0	0	0	0	1.17319	1.33244	0	0	0	0	0	0	0	0	0	0	0.841359	0
Zfp644	1.6596	1.96774	0.240549	0	0.983221	0.670246	1.29318	0.841985	2.34631	0	0	0	0	0	0	0	0	0.812913	1.48144	0.898176	0.808211	1.57934	0	0
Rybp	2.20952	0	0	0	1.25768	1.35984	2.34293	1.61805	2.11827	0	0	0	0	2.19312	0	0	0	0	0	0	0	1.70015	0	0
Hlf	0	2.34288	0	0	0	0	0	0	0	0	0	0	0	0	0	0	0	0	0	0	0	0	0	0
Tulp2	0	0	0	0	0	0	2.34143	0	0	0	0	0	0	0	0	0	0	0	0	0	0	0	0	0
Sp1	0	0	1.75891	0	1.10721	0	0	0	2.33186	0	0	0	0	0	0	0	0	0	1.85309	0	0	0	0	0
Trerf1	1.08636	2.32634	0	0	0	0	1.53328	0	1.84145	0	1.84198	0	0	0	0	0	0.979548	0	0	0.257679	0	0	0	0
Gata5	0	0	0	1.24055	0	0	0	0	0	0	0	0	0	0	0	0	0	2.06446	0	2.17825	0	2.32525	0	0
Nkx2-4	0	0	0	0	0	0	2.02531	0	0	0	0	0	0	0	0	0	0	0	0	0	2.32222	0	0	0
Pdx1	0	0	0	0	0	2.15186	0	0	0	0	0	1.60314	0	0	0	0	0	0	0	2.19997	0	0	2.317	0
Notch4	0	0	0	0	0	0	0.605305	0	0	0	0	2.31387	0	0	0	0	0	0	0	0	0	0	0	0
Zfhx4	0	2.30978	0	0	0	0	0	0.552668	0	0	0	1.8909	0	0	0	0	0	0	0.951338	0	1.86982	0	0.295198	0.0211893
Ebf1	0	0	0	0	0	0	0	0	0	0	0	2.30963	0	0	0	0	0	0	0	0	0	0	0	0
Smad1	0	0	0	0	2.30535	0	0	0	0	0	0	0	0	0	0	0	0	1.68931	0	0	0	2.03939	0	0
Zbtb2	0	2.29447	0	0	0	0	0	1.40993	2.25527	0	0	0	0	0	0	0	0.872739	0	0	0	0	0.0530784	0	0
Zfp281	1.26007	0.732989	0	1.55139	0	1.33646	1.1271	0	1.16903	2.29318	0	0	0	0	0.60206	0	1.27553	0	0	0.893207	0	0	0	0
Zfp238	2.29226	0	0	0	0	0	0	0	1.10037	0	0	0	0	0	0	0	0	0	0	0	0	0	0	0
Zkscan3	0	0	0	0	0	0	0	0	2.29003	0	0	0	0	0	0.630428	0	0	0	0	0	0	0	0	0
Zfp518b	2.28556	0	0	0	0	1.81291	0	0	0	0	0	0	0	1.39094	0	0	0	0	0	0	0	0	0	0
Hoxa13	0	0	0	0	0	0	0	0	0	0	0	0	0	2.28055	0	0	0	0	0	0	0	2.23963	0	0
Zfp609	1.79342	1.99103	0	0	0	0	2.27526	0	2.03743	0	0	0.752048	0	0	0	0	0	0	0.409933	0	0	0.659589	0	0
Myc	2.25768	0	0	0.643453	0	0	0	0	1.59794	0	1.06368	0	0	0	0	0	1.13399	0	0.817565	1.71714	0	0	0	0
Pax1	0	0	0	0	1.56585	0	0	0	2.24554	0	0	0	0	0	0	0	0	0	0	0	0	0	0	0
Pou5f2	0	0	0	0	0	0	2.24315	0	0	0	0	0	0	0	0	0	0	0	0	0	0	0	0	0
Hoxd4	0	0	2.23775	0	2.05308	0	0	0	0	0	0	0	0	1.48996	0	0	0	0	0	0	0	0	0	0
Zfpm2	2.23045	0	0	0	0	0	0	0	0	0	0	0	1.74663	0	0	0	0	0	0	0	0	0	0	0
Terf1	0	1.7359	2.22789	0	0	0	1.37383	1.70927	1.21131	0	1.25285	0.950851	0	0	0	0	0	0	0	0.760422	0	1.00898	0	0
Gfi1	0	0	0	0	0	0	0	0	2.22717	0	0	0	0	0	0	0	0	0	0	0	0	0	0	0
Pou2af1	0	0	0	0	0	0	0	0	0	0	0	0	0	0	0	0	2.22272	0	0	0	0	0	0	0
Nkx1-2	0	0	0	2.22129	0	0	0	0	0	0	1.76641	0	2.00432	0	0	0	1.55236	0	0	0	0	0	1.95424	0
Sox18	0	0	2.16435	0	1.9155	0	0	0	0	0	0	2.22099	0	0	2.15219	0	0	0	0	1.12881	1.6007	0	0	0
Olig3	0	1.96426	0	0	0	0	0	0	0	0	0	0	0	0	0	0	0	0	0	0	2.21219	0	0	0
Hoxc5	1.89763	0	0	0.79703	0	0	0	0	0	0	0	0	0	0	0	0	0	2.20412	1.64738	2.19517	0	0	0	0
Irf9	0	1.27875	0	1.31099	0	0	0	0	2.20412	0	1.17026	0	0	0	1.33438	0	1.05577	0	0.506505	1.35218	0	2.02119	0	0
Arx	0	0	0	0	0	2.2014	0	0	0	0	0	0	0	0	0	0	1.62531	1.7348	0	0	0	0	0	0
Zfp438	0	0	0	0	0	0	0	0	0	0	0	0	0	0	0	2.19312	0	0	0	0	0	0	0	0
Tbpl1	0	0	0	0	0	0	0	0	0	0	0	0	0	2.19033	0	0	0	0	0	0	0	0	0	0
Zzz3	1.32634	1.30103	0	0	0	0	1.95424	0.698821	2.18693	0	0	0	0	0	0	0	0	0	0	0	0	1.38382	0	0
Nr5a2	0	0	0	1.50148	0	2.18645	0	0	0	0	0	0	0	0	0	0	0	0	0	0.33646	0	0	0	0
Gata2	0	1.99078	2.18433	0	1.13851	0	0	0	0	0	0	0	0	2.13158	0	0	0	0	0	0	2.16732	1.98124	0	0
D3Ertd254e	0	0	0	0	0	0	0	0	0.786751	0	0	0	0	0	0	0	0	2.18184	0	0	0	0	0	1.7574
Rbl1	0	0.844067	0	0	0	0.613842	2.11662	0	2.01487	0	1.96426	0	0	0	1.27184	0	0.865696	1.18752	0.542825	2.1785	0	0.997179	1.33553	0
Nab2	0	1.23805	0	1.69078	0.206826	0	1.61172	0.943495	1.6544	2.17519	1.95316	0	0	0	1.51582	0	1.66835	0	1.30684	1.24232	0	0.276462	0	0
Zfp37	2.17026	1.49336	0.123852	0	1.31603	0.866374	0	1.71408	0	0	1.8893	0	0	1.17151	1.95521	0	1.38202	0	0	0	0	0.897077	0	0
Nr1i2	0	0	0	1.42841	0	0	0	0	0	0	0	0	0	0	0	0	0	2.16732	0	1.68176	0	0	0	0
Hivep1	0	0	0	0	0	0	1.77305	0	2.16435	0	0	0	0	0	0.687529	0	0	0	0	0	0	0	0	0.380211
Hoxc11	0	0	0	0	0	0	0	0	0	0	0	0	0	0	0	2.1562	0	0	0	0	0	0	0	0
Creb3l4	0	0	0	0	0	0	1.47759	0	0	2.15578	0	0	0	0	0	0	0	0	0	0	0	0	0	0
Barx1	0	0	0	0	0	0.064458	0	0	0	1.70041	0	0	0	0	0	0	0	0	0	0	0	0	2.15163	0
Batf	0	0	0	0	0	0	0	0	2.1445	0	0	0	0	0	1.56937	0	0	0	0	0	1.47712	0	0	0
Esr1	0	0	1.40135	0.242925	0	0	2.13672	0	1.4133	0	0	1.2761	0	0	0.542825	0	0	0	1.67135	0	0	0.813391	0	0
Lmx1b	0	2.04139	0	0	0	0	0	2.13354	0	0	0	0	0	0	0	0	0	0	0	0	0	0	0	0
Mycl1	2.13033	0	0	0	0	0	0	0	0	0	0	0	0	0	0	0	0	0	0	0	0	0.921001	0	0
Mier1	0	0	0	0	0	0	0	0	2.1287	0	0	0	0	0.547775	0	0	0	0	0	0	0	1.57287	0	0
Zfp828	2.12782	0	0	0	0	0.800029	0	1.79029	1.83696	0	0	0	0	0	0	0	0	0	2.01284	0	0	1.67752	0	0
E2f1	0	0.587711	0	0	0	0	2.06296	0	2.1271	1.59545	0	1.07555	0	0	0	0	0	0	1.82086	0	0	1.20026	0	0
Irx6	0	0	0	0	2.12706	0	0	0	0	0	0	0	0	0	1.57634	0	0	0	0	0	0	0	0	0
Ebf3	0	0	1.35984	0	0	0	0	2.12431	0	0	1.23045	1.58497	0	0	0	0	1.71684	0	0	0	1.05308	0	0	0
Pou4f1	0	2.12385	0	0	0	0	0	0	0	0	0	0	0	0	0	0	0	0	0	0	0	0	0	0
E4f1	0	0	0	0	0	0	0	0	2.12057	0	0	0	0	0	0	0	0.123852	0	0	0	0	0	0	0
Nhlh1	0	2.1168	0	0	0	0	0	0	0	0	0	0	0	0	0	0	0	0	0	0	0	0	0	0
Zscan22	0	0	0	2.10721	0	0.445604	0	0	0	0	0	2.0086	0	1.66558	0	0	0	0	0	0	0	0	0	0
Creb3	0	0	1.40824	0	0	0	2.10551	0	0	0	0	0	0	0	0	0	0	0	0	0	0	0	0	0
Mysm1	0	0	0	0	0	0	0	0	0	0	0	0	0	0	0	0	0.769377	0	2.09691	0	0	0	0	0
Zfp446	0	2.07918	0	0	0	0	0	0	0	0	0	0	0	0	0	0	0	0	0	0	0	0	0	0
Zfp710	0	0	0	0	1.14922	0	0	0	2.07636	0	0	0	0	0	0.5302	0	0	0.481443	1.84819	0	0	0	0	0
Nab1	0	0	0	1.22272	1.22011	0	0	0	0	1.17802	0	1.32634	0	0	1.22262	0	2.07189	0	0	0.436163	0	1.49136	0	0
Ctcfl	0	0	0	1.37291	0	0	0	0	0	2.06956	0	0	0	0	0	0	0	0	0	0	0	0	0	0
Tshz1	0	1.01703	0	0	0	1.20412	0	0	2.06446	1.31101	0.931966	0	0	0	0	0	0	0	0	0	0	1.08279	0	0
Zfp418	0	0	0	0	0	0	0	0	2.06446	0	0	0	0	0	0	0	0	0	0	0	0	0	1.30963	0
Ezh1	2.05365	1.51834	1.05247	0	1.64957	0.158362	1.97064	1.73691	1.98091	0	1.65257	0	0	1.45683	0	0	0.898627	0	0.981	0	0.30963	0.415711	0	0
Zfp42	0	0	0	0	2.04922	0	0	0	0	0	0	0	0	0	0	0	1.45332	0	0	0	0	0	0	0
Zfp536	0	1.19866	0	1.80037	0	0	0	1.26951	1.30535	0	0	0	1.85569	0.814248	1.2833	0	1.18775	0	2.04886	0	0	1.08991	0	0
Pou3f4	0	2.04532	0	0	0	0	0	0	0	0	0	0	0	0	0	0.627366	0	0	0	0	0	0	0	0
Foxi1	0	0	0	0	0	0	0	0	0	0	0	0	1.61384	0	2.0445	0	0	0	0	0	0	0	0	0
Zfp292	1.03342	0.554632	0.217484	0	0.292256	1.27376	1.58883	0	2.03658	1.08481	0.78533	0	0	0	0	0	1.17544	0.296665	0.32838	1.19948	1.15229	0	0	0
Zbtb40	0	0	0	0	0	0	0	0	2.03342	0	0	0	0	0	0	0	0	0	0	0	0	0	0	0
Zic1	2.02938	0	0	0	0	0	0	0	0	0	0	0	0	0	0	0	0	0	0	0	0	0	0	0
Zic2	2.02119	1.97128	0	0	0	0	0	0	0	0	0	0	0	0	0	0	0	0	0	0	0	0	0	0
Grhl1	0	0	0	0	0	0	0	0	0	1.79658	0	0	0	0	0	0	0	0	2.01377	0	0	1.47917	0	0
Trp73	0	0	0	0	0	0	0	0	0	0	0	0	0	0	0	0	0	0	1.22011	0	0	2.01088	0	0
Hhex	0	0	0	1.48133	0	0	0	0	0	1.12385	2.0067	0	0	0	0	0	0.783189	0	0	0	0	0	0	0
Notch3	2.00432	0	0.371068	0	0.198657	0	0	0	0	0	0	0	0	0	0.20412	0	0	0	0	0	0	0	0	0
Pou6f2	0	0	0	0	0	0	0	0	0	0	0	0	0	2.00432	0	0	0	0	0	0	0	0	0	0
Sp4	0	0	0	0	0	0	0	0	0	0	0	0	0	0	0	0	0.120574	0	0	0	2	0	0	0
Foxe3	0	1.99913	0	0	0	0	0	0	0	0	0	0	0	0	0	0	0	0	0	0	0	0	0	0
Foxf2	0	0	0	0	1.9987	0	0	0	0	0	0	0	0	0	0	0	0	0	0	0	0	0	0	0
Sim1	0	0	0	0	0	0	0	0	0	0	0	0	0	0	1.9963	0	0	0	0	0	0	0	0	0
Zbtb1	0	0	0	0	0	0	0	0	1.99476	0	0	0	0	0	0	0	0.322219	0	0	0	0	0	0	0
Klf4	0	0	0	0	0	0	0	0	0	0	0	0	0	0	0	0	0	1.99167	1.6191	0	0	0.849419	1.20279	0
Rfx8	0	0	0	0	0	0	1.98856	0	0	0	0	0	0	0	0	0	0	0	0	0	0	0	0	0
Mier2	0	0	0	0	0	0	0	0	1.98722	0	0	0	0	0	0	0	0	0	0	0	0	0	0	0
Wt1	0	0	0	0	0	0	1.98618	0	0	0	0	0	0	0	0	0	1.10706	0	0	0	0	0	0	0
Foxp3	0	0	0	0	0	0	0	0	1.40312	0	1.98408	0	1.68124	0	0	0	1.68022	0	0	0	0	0	0	0
Zfp658	0	0	0	0	0	0	0	1.98408	0	0	0	0	0	0	0	0	0	0	0	0	0	0	0	0
Scx	0	1.61726	0	0	0	0	1.98272	1.12385	0	0	0	0	0	0	0	0	0	0	0	0	0	0	0	0
Srebf2	1.96373	1.65225	1.54777	0.747279	0.332438	0	1.97999	0	0	0	0.481847	0	0	0	0	0	0.075547	0	0	0	0	0.900641	0.39794	1.60853
Spic	0	0	0	0	0	0	0	0	0	0	0	0	0	0	0	0	1.97937	0	0	0	0	0	0	0
Zfp273	0	0	0	0	0	0	0	0	0	0	0	0	0	0	0	0	0	0	1.97497	0	0	0	0	0
Nrk	0	0	0	0	0	0	0	1.60531	1.97035	0	0	0	1.96881	0	0	0	0	0	1.06446	0	0	0	0	0
Ahr	0	0	0	0	1.10944	0	0	0	0	0	0	0	0	0	0	0	0	1.89763	0	1.96604	0	0.941028	0.117271	0
Nr6a1	0	0	0	0.495544	0	0	1.96187	0	0	0	0	0	0	0	0	0	0	0	0	0	0	0	0	0
Klf5	0	0	0	0	0	0	0	0	0	0	0	0	0	0	0	0	0	1.95612	0	1.70034	0	1.46787	0	0
Nfkbia	0	0	0	0	0	0	0	0	0	0	0	1.95328	0	0	0	0	0	0	0	0	0	1.50515	1.22011	0
Hoxc13	0	0	0	0	0	0	0	0	0	0	0	0	0	1.26007	0	1.76343	0	0	1.95279	0	1.24304	0	0	0
Zbtb11	0	0	0	0	0	0	0	0	1.94988	0.628389	0	0	0	0	0	0	1.70563	0	1.03743	0	0	0	0	0
Cic	1.94484	1.56978	0.396199	0	0	0.919078	1.65382	1.24228	1.7674	0	1.66558	1.69548	0	0	0.335628	0	0	0	0	0	0.786041	1.30894	0	0
Zfp169	0	0	0	0	0	0	1.93852	0	0	0	0	0	0	0	0	0	0	0	0	0	0	0	0	0
Klf16	0	0	0	0	0	0	0	0	1.93601	0	0	0	0	0	0	0	1.4555	0	0	0	0	0	0	0
Creb5	0	0	0	0	0	0	0	0	0	0	0	0	0	0	0	0	0	0	1.9345	0	0	0	0	0
Zfp963	0	0	0	0	0	0	0	0	0	0	0	0	0	0	0	0	1.93197	0	0	0	0	0	0	0
Creb3l3	0	0	0	1.91593	0	0	0	0	0	0	0	0	0	0	0	0	0	1.23045	0	1.50306	0	0	0	1.04532
Zscan21	0	0	0	0	0	0	0	0	1.82672	0	0	0	0	0	0	0	0	1.91593	0	0	0	0	0	0
Irx1	0	0	0	0	0	0	0	0	0	1.91116	0	0	0	0	0	0	0	0	0	0	0	0	0	0
Grhl3	0	0	0	0	0	0	0	0	0	0	0	0	0	0	0	0	0	0	0	0	0	1.91009	0	0
Homez	0	0	0	0	0	0	1.90888	0	1.06446	0	0	0	0	0	0	0	0	0	0	0	0	0	0	0
Zfp775	0	0	0	0	0	1.90255	0	0	0	0	0	0	0	0	0	0	0	0	0	0	0	0	0	0
Zbed4	0	0	0	0	0	0	0	0	1.89909	0	0	0	0	0	0	0	0	0	0	0	0	0	0	0
Noc3l	0	0	0	1.48855	0	1.18327	0	0	1.47774	0	0.915919	0	0	0.751279	0	0	1.89505	1.03	1.71613	0.859472	0	1.04983	0.432969	0
Notch1	0	0	0	0	0	0	0	0	1.21219	1.02531	0	0	0	0	0	0	0	0	0	0	0	1.89432	0	0
Hsf2	0	0	0	1.54399	0	0	0	0	0	0	0	0	0	0	0	0	0	0	0	1.89282	0	0	1.20952	0
Ovol1	0	0	0	0	0	0	0	0	0	0	0	0	0	0	0	0	0	0	0	1.89159	0	0	0	0
Hey1	1.89042	0	0	0	1.54407	0	0	0	0	0	0	0	0	0	0	0	0	0	0	0	0	0	0	0
Atf3	0	0	0	0	0	0	0	0	0	0	1.88986	0	0	0	0	0	0	0	0	0	0	0	0	0
Sall2	1.11752	1.8893	0	0	0	0	0	1.70357	0	0	0	0	0	0	0	0	0.85248	0	0	0	0	0	0	0
Zfp652	0	0	0	0.252853	1.70927	1.19695	0	0	1.88762	0	0	0	0	1.233	0.736397	0	0.880529	0	1.80956	0.81583	0	0	0	1.80072
Foxa3	0	0	0	1.58433	0	1.47129	0	0	0	0	0	0	0	0	0	0	0	0	0	0.773055	0	0	1.88252	0
Lin28a	0	0	0	0	0	0	1.87981	0	0	0	0	0	0	0	0	0	0	0	0	0	0	0	0	0
Ezh2	0	0	0	0	0	0	0	0	1.87532	0	0	1.59329	0	0.918555	0	0	0	1.46835	1.08636	1.42614	0	0.653213	0	0
Hoxd13	0	0	0	0	0	0	0	0	0	0	0	0	0	1.63945	0	0	0	0	0	0	0	1.87259	0	0
Arid3c	0	0	0	0	0	0	0	0	0	0	0	0	0	0	0	0	0	0	1.86864	0	0	0	0	0
Hoxb13	0	0	0	0	0	0	0	0	0	0	0	0	0	1.86139	0	0	0	0	0	0	0	0	0	0
Fos	0	1.85248	0	0	0	0	0	0	0	0	1.13672	0	0	0	0	0	0	1.18184	0	0	0	1.16137	0	0
Zfp317	0	0	0	0	0	0	0	0	0	0	0	0	0	1.85065	1.22789	0	0	0	0	0	0	0	0	0
Mecom	0	0	0	0	1.08279	1.37658	0	0	0	0	0	0	1.83822	0	1.4624	0	0	0.948902	0	1.84884	0	0.251377	1.28103	0
Cebpe	0	0	0	0	1.84386	0	0	0.889112	0	0	0	0	1.54395	0	0	0	1.70974	0	0	0	0	0	0	0
Phtf2	0	0	0	0	0	0	0	1.82151	0	0	0	0	0	0	0	0	0	0	0	0	0	0	0	0
Zfp280c	1.29703	0.733197	0	0.865104	0.589296	0	0	1.29845	0.857299	0	1.8169	0	0	0.394148	0	0	0	0	0	1.10143	0	0	0.123852	0
Lbx1	0	0	0	0	0	0	0	1.81291	0	0	0	0	0	0	0	0	0	0	0	0	0	0	0	0
Npas4	1.80632	0	0	0	0	0	0	0	0	0	0	0	0	0	0	0	0	0	0	0	0	0	0	0
Zfp668	0	0	0	0	0	0.840733	0	0	1.80504	0	0	0	0	0	0	0	1.31158	0	1.22425	0	0	0	0	0
Six4	0	1.39094	0	0	0	0	0	1.0086	0	0	0	0	0	0	1.06209	0	0	0	1.79865	0	0.981819	0	0	0.628389
Arid5a	0	0	0	0	0	0	0	0	1.79727	0	0	0	0	0	0	0	0	0	0	0	0	0	0	0
Smad9	0	0	0	0	0	1.79644	0	0	0	0	0	0	0	0	0	0	0	0	0	0	0	0	0	0
Nkx2-6	0	0	0	0	0	0	1.78924	0	0	0	0	0	0	0	0	0	0	0	0	0	0	0	0	0
Ebf2	0	0	0.641474	0	0	0	0	0	1.05308	0	0	0	0	0	0	0	0	0	1.78746	0	0	0	0	0
Ttf1	0	1.78485	0	1.14911	1.0607	0.858173	1.67833	0	1.53275	0	0	0	0	0.562293	1.29447	0	1.25527	0.728354	0	0	1.73878	1.00432	0	0
Nkx2-9	0	0	0	0	0	0	0	1.78104	0	0	0	0	0	0	0	0	0	0	0	0	0	0	0	0
Atmin	0	0	0	0	0	0	0	0	0	0	1.77597	0	0	0	0	0	0	0	0	0	0	0	0	0
Hoxd12	0	0	0	0	0	0	0	1.77494	0	0	0	0	0	0	0	0	0	0	0	0	0	0	0	0
Zfp592	1.04678	0	0	0.891064	0	0	0	0.946284	1.08659	0	0.588832	0	0	0	0.47036	0	1.24129	1.77305	0	1.46718	0	0	0.544068	0.900367
Nfkbib	0	0	0	0	0	0	0	0	0	0	0	0	0	0	0	0	0	1.77159	0	0	0	0	1.17319	0
Hoxd11	0	0	0	0	0	0	0	0	0	0	0	0	0	0	1.76492	0	0	0	0	0	0	0	0	0
Scrt2	0	0	0	0	0	0	0	0	0	0	0	0	0	0	0	0	0	1.75435	0	0	0	0	0	0
Zfpm1	0	0	0	1.75426	0	0	0	0.503791	1.57287	0	0	0	0	0	0	0	0.501059	0	0	1.4441	0	0	1.5172	0
Gzf1	0	0	0	0.619093	0	0	0	0	1.36922	0	0	0	0	0	1.74273	0	0	0	0.531479	0	0	0	0	0
Zfp161	0	0	0	0	0.816241	0	0	0	1.73878	0	0	0	0	0	0	0	0	0	1.1038	0	0	0	0	0
Foxi3	0	1.73731	0	0	0	0	0	0	0	0	0	0	0	0	0	0	0	0	0	0	0	0	0	0
Ovol2	0	0	0	0	0	1.0607	0	0	0	0	0	0	0	0	0.675778	0	0	0	0	1.73706	0	0	0	0
Zfp444	0	1.7364	0	0	0	0	0	0	0	0	0	0	0	0	0	0	0	0	0	0	0	0	0	0
Atf4	0	1.48144	0	0.187521	1.3032	1.35647	0	0	0	0	0	1.7185	0	0.793092	0	0	0	0	0	0	0	0	0	0
Zfp553	0	1.11727	0	0	1.04532	0.746843	0	0	1.71481	0	1.44248	0	0	0	0	0	0.844941	0	0	0	0	0	0	0
Zscan18	0	0	0	1.71055	0	1.44871	0	0	0	0	0	0	0.5302	0	0	0	0	0	0	0.930271	0	0	1.33041	0
Tal1	0	0	0	0	0	0	0	0	0	0	1.08636	0	0	0	0.769287	0	1.71012	0	0	0.545307	0	0	0	0
Zfp867	0	0	0	0	0	0	0	0	0	0	1.69197	0	0	0	0	0	0	0	0	0	0	0	0	0
Zfp2	0	0	0	0	0	0	1.6902	0	0	0	0	0	0	0	0	0	0	0	0	0	0	0	0	0
Jazf1	0	0	0	0	0	0	0	1.68842	0.836957	0	0	0	0	0	0	0	0	0	0	0	0	0	0	0
Zkscan1	0	0	0	1.67982	0	0	0	1.2014	0	0	1.32222	0	0	0	1.45179	0	0	0	1.43297	0	0	0.862109	0	0
Zbtb16	0	0	0.726727	0.510545	0	0	0	0	0	0	0.187521	1.37107	0	0	0	0	0	0	1.67852	0	0	0.725912	0	0
Hoxb3	0	0	0	0	0	0	0	1.55832	1.54283	0	0	1.67495	0	0	0.970617	0	0	0	0	0	0	0	1.31538	0
Figla	0	0	0	0	0	0	1.67025	0	0	0	0	0	0	0	0	0	0	0	0	0	0	0	0	0
Myog	0	0	0	0	0	0	0	0	0	0	0	0	0	0	0	0	0	0	1.66932	0	0	0	0	0
Klf7	0	0	0	0	0	0	0	0	1.66464	0	0	0	0	0	0	0	0.939975	0	0	0	0	0	0	0
Zfp236	0	0	0	0	0	0	0	0	0.9154	0	0	0	0	0	0	0	0	0	0	1.65763	0	0	0	0
Zfp746	0	0	0	0.83187	0	0	0	0	1.65706	0	0	0	0	0	0	0	0	0	0	0	0	0	0	0
Ascl1	0	0	0	0	0	0	0	0	1.6561	0	0	0	0	0	0	0	0	0	0	0	0	0	0	0
Tbx15	0	0	0	0	0	0	0	0	0	0	0	0	0	0	1.4216	1.65538	0	0	1.5955	0	0	0	0	0
Chd6	1.65418	0	0	0	0	0	0	0	0	1.15836	0	0	0	0	1.01703	0	0.687923	0	0	0	0	0	0	0
Nkx3-2	0	0	1.65128	0	0	0	0	0	0	0	0	0	0	0	0	0	0	0	0	0	0	0	0	0
Zkscan4	0	0	0	0	0	0	1.64942	0	0	0	0	0	0	0	0	0	0	0	0	0	0	0	0	0
Zfp51	0	0	0	1.64933	0	0	0	0	0	0	0	0	0	0	0	0	0	0	0	0	0	0	0	0
Npas1	1.64904	0	0	0	0	0	0	0	0	0	0	0	0	0	0	0	0	0	0	0	0	0	0	1.1038
Zfp653	0	0	0	0	0	0	1.63668	0	1.64444	0	0	0	0	0	0	0	0	0	0	0	0	0	0	0
Zfp629	0	0	0	0	0	1.44404	0	0	1.64345	0	0	0	0	0	0	0	0	0	0	0	0	0	0	0
Zfp574	0	0	0	0	0	0	0	0	0	0	0.845718	0	0	0	1.16478	0	1.64093	0	0	0.232996	0	0	0	0
Zfp516	0	0	0	0	0	0	0	0	1.63849	0	0	0	0	0	0	0	0	0	0	0	0	0	0	0
Tsc22d2	0	0	0	0	1.63749	0	0	0	0	0	0	0	0	0	0	0	0	0	0	0	0	0	0	0
Foxf1	0	0	0	1.63453	1.24304	0	0	0	0	0	0	0	0	0	0	0	0	0	0	0	0	1.4048	0	0
Zfp646	0	0	0	0	0	1.63144	0	0	0	0	0	0	0	0	0	0	0	0	0	0	0	0	0	0
Gbx1	0	0	0	0	0	0	0	1.62821	0	0	0	0	0	0	0	0	0	0	0	0	0	0	0	0
Zfp593	1.62325	0	0.845098	0.765669	0	0	1.40471	1.44871	1.07941	0	0	0	0	1.61754	0	0	1.56585	0	0	0	0	0.769588	0	0
Zfp687	1.6133	1.27863	0	0.627366	0	0	1.42557	1.34121	0.893207	1.14881	0	0	0	0	0	0	0.876255	0.786751	0	1.38656	0	0	0	0
Zfp706	0	0	0	0	0	1.60206	0	0	0	0	0	0	0	0	0	0	0	0	0	0	0	0	0	0
Nr3c2	0	0	0	0.459392	0	0	0	0	0	1.35811	0	0	0	0	1.59218	0	0	1.45939	0	1.42871	0	0	0	0
Heyl	0	0	0	0	1.59106	0	0	0	0	0	0	0	0	0	0	0	0	0	1.14301	0	0	0	0	0
Zfp191	0	0	0	0	0	1.12057	0	0.252853	1.59099	0	0	0	0	0.704381	0.507856	0	0	0	0	0	0	0	0	0
Zfp831	0	0	0	0	0	0	0	0	1.58995	0	0	0	0	0	0	0	1.13033	0	0	0	0	0	0	0
Zfp869	0	0	0	0	0	0	0	0	0	0	0	0	0	1.5832	0	0	1.42035	0	0	0	0	0	0	0
Zfp518a	0	0	0	0	0	0	0	0	1.57634	0	0	0	0	0	0	0	0	0	0	0	0	0	0	0
Myod1	0	0	0	0	0	0	0	0	0	0	0	0	0	0	0	0	0	0	0	0	1.57519	0	0	0
Zfp579	0	1.39967	0	0	0	0	0	0	0	0	0	0	0	0	0	0	0	0	0	0	0	0	0.805501	1.56348
Zfp157	0	0	0	0	0	1.54777	0	0	0	0	0	0	0	0	0	0	1.233	0	0	0	0	0	0	0
Plag1	0	0	0	0	0	0	0	0	0	0	0	0	0	0	0	0	0	0	0	0	0	1.54407	0	0
Fiz1	0	0	0	0	0	1.0411	0	0	1.53872	0	0	0	0	0	0	0	0.65809	1.29247	0	0	0	0	0	0
Zfp397	0	0	0	0	0	0	0	0	0	0	0	0	0	0	0	0	1.53529	0	0	0	0	0	0	0
Mybl2	0	0	0	0	0	0	0	0	1.53506	0	0	0	0	0	0	0	0	0	0	0	0	0	0	0
Tbx4	0	0	0	0	1.52523	0	0	0	0	0	0	0.997386	0	0	0	0	0	0	0	0	0	0	0	0
Nkx6-3	0	0	0	0	0	0	0	0	1.52504	0	0	0	0	0	0	0	0	0	0	0	0	0	1.5116	0
Zdhhc13	0	0	0	0	0	0	1.22915	0	0	0	0	0	0	0	0	0	0	1.51455	0	0	0	0.971148	0	0
Mnx1	0	0	0	0	0	0	0	0	0	0	0	0	0	0	0	0	0	0	0	1.5133	0	0	0	0
Nr0b2	0	0	0	1.50515	0	0	0	0	0	0	0	0	0	0	0	0	0	0	0	0	0	0	0	0
Zbtb24	0	0	0	0	0	0	0	0	0	0	0	0	0	0	0	0	1.50216	0	0	0	0	0	0	0
Hinfp	0	0	0	0	0	0	0	0	1.49831	0	0	0	0	0	0	0	0	0	0	0	0	0	0	0
Nr0b1	0	0	0	0	0	0	1.49831	0	0	0	0	0	0	0	0	0	0	0	0	0	1.18184	0	0	0
Zfp712	0	0	0	0	0	0	0	0	1.48855	0	0	0	0	0	0	0	0	0	0	0	0	0	0	0
Spib	0	0	0	0	0	0	0	0	0	0	0	0	0	0	0	0	1.48368	0	0	0	0	0	0	0
Nfkbie	0	0	0	0	0	0	0	0	0	0	0	0	1.47567	0	0	0	0	0	0	0	0	0	0	0
Gfi1b	0	0	0	0	0	0	0	0	0	0	0	0	0	0	0	0	1.46835	0	0	0	0	0	0	0
Zfp628	0	0	0	0	0	0	1.45637	0	1.15836	0	0	0	0	0	0	0	0	0	0	0	0	0	0	0
Klf2	0	0	0	0	1.45316	0	0	0	1.44091	0	0	0	1.34635	0	0	0	0.100371	0	0	0	0	0	0	0
Epas1	0	0	0	1.45211	1.02531	0	0.98945	0	0	0	0	1.45176	0	0	0.711275	0	0	0	0	0	0	0	0	0
Plagl2	0	0	0	0	0	0	0	0	1.44248	0	0	0	0	0	0	0	0	0	0	0	0	0	0	0
Tbx6	0	0	0	0	0	0	0	0	0	0	0	0	0	1.44248	0	0	0	0	0	0	0	0	0	0
Zfp1	0	0	0	0	0	0	0	0	1.26717	0	0	0	0	0	0	0	0	0	0	0	0	1.43136	0	0
Zfp648	0	0	0	0	0	1.42488	0	0	0	0	0	0	0	0	0	0	0.372912	0	0	0	0	0	0	0
Wdhd1	0	0	0	0	0	0	0	0	0	0	0	0	0	1.41996	0	0	0	0	0	0	0	0	0	0
Arntl2	0	0	0	0	0	0	0	1.40824	0	0	0	0	0	0	0	0	0	0	0	0	0	0	0	0
Klf15	0	0	0	0	0	1.39535	0	0	0	0	0	0	0	0	0	0	0	0	0	0	0	0	0	0
Zfp146	0	0	0	0	0	0	0	0	1.39445	0	0	0	0	0	0	0	0.313867	0	0	0	0	0	0	0
Foxm1	0	0	0	0	0.0863598	0	0	0	0	0	1.3927	0	0	0	0	0	0	0	0	0	0	0	0	0
Gsx1	0	1.39094	0	0	0	0	0	0	0	0	0	0	0	0	0	0	0	0	0	0	0	0	0	0
Zdhhc6	0	0	0	1.38917	0	0	0	0	0	0	0	0	0	0	0	0	0	0	0	0	0	0	0	0
Zfp715	0	0	0	0	0	0	0	0	0	0	0	0	1.38917	0	0	0	0.480749	0	0	0	0	0	0	0
Zfp9	0	0	0	0	0	1.38688	0	0	0	0	0	0	0	1.11059	0	0	0	0	1.07188	0	0	0	0	0
Repin1	0	0	0	0.819544	0	0	0	0	0.535294	0	0	0	0	0	0	0	0	0	1.36964	0	0	0	0	0
Gbx2	0	1.35793	0	0	0	0	0	0	0	0	0	0	0	0	0	0	0	0	0	0	0	0	0	0
Zfp7	0	0	0	0	1.35603	0	0	0	0	0	0	0	0	0	0	0	0.692847	0	0.826075	0	0	0	0	0
Osr1	0	0	1.04139	0	0	0	0	0	0	0	0	0	0	0	0	0	0	0	1.34242	0	0	0.751746	0	0
Atoh8	0	0	0	1.33445	0	0	0	0	0	0	0	0	0	0	0	0	0	0.632457	0	0	0	0	0	0
Zfp184	0	0	0	1.3273	0	0	0	0	0	0	0	0	0	0	0	0	0	0	0	0	0	0	0	0
Hmx2	0	0	0	0	0	0	0	0	0	0	0	0	0	0	1.32308	0	0	0	0	0	0	0	0	0
Zfp524	0	0	0	0	0	0	0	0	1.11394	0	0	0	0	1.32222	0	0	0	0	0	0	0	0	0	0
Zscan20	0	0	0	0	0	0	0	0	0	0	0	0	0	0	0	0	1.30535	0	0	0	0	0	0	0
Prdm15	0	0	0	0	0	0	0	0	1.30103	0	0	0	0	0	0	0	0	0	0	0	0	0	0	0
Foxd2	0	1.29003	0	0	0	0	0	0	0	0	0.768638	0	0	0	0	0	0	0	0	0	0	0	0	0
Bnc1	0	0	0	0	0	0	0	0	0	0	0	0	0	0	0	0	0	0	0	0	1.28103	0	0	0
Dmtf1	0	0	0	0	0	0	0	0	0	0	0	0	0	1.27646	0	0	0	0	0	0	0	0	0	0
Tbx19	0	0	0	0	0	0	0	0	0	0	0	0	0	0	0	0	0	1.26951	0	0	0	0	0	0
Pou4f3	0	0	0	0	0	0	0	1.26482	0	0	0	0	0	0	0	0	0	0	0	0	0	0	0	0
Zfp819	0	0	0	0	0	0	0	0	1.05308	0	0	0	0	0	0	0	0	0	1.26482	0	0	0	0	0
Tshz2	0.631444	1.26245	1.02119	0	0	0.634477	0	0	0	1.2355	0	0	0	0	0.584331	0	0	0	0.843233	0	0	0.608531	0	0
Zfp704	0	0	0	0	0	0	0	0	1.26245	0	0	0	0	0	0	0	0	0	0	0	0	0	0	0
Zfp719	0	0	0	1.26245	0	0	0	0	0	0	0	0	0	0	0	0	0	0	0	0	0	0	0	0
Lyl1	0	0	0	1.25768	0	0	0	0	0	0	0	0	0	0	0	0	0	0	0	0	0	0	0	0
Foxq1	0	0	0	0	0	0	0	0	0	0	0	0	0	0	0	0	0	0	0	0	0	1.24797	0	0
Prdm12	0	0	0	0	0	1.24304	0	0	0	0	0	0	0	0	0	0	0	0	0	0	0	0	0	0
Prdm1	0	0	0	0	0	0	0	0	0	0	0	0	0	0	0	0	0	0.807406	1.24029	0	0	0	0	0
Zfp672	0	0	0	0	0.181844	0	0	0	1.13988	0	0	0	0	0	0	0	1.23389	0	0.934498	0	0	0	0	0
Myt1l	0.935871	0	0	0	0	0	0	0	0	0	1.22531	0	0	0	0	0	0	0	0	0	0	0	0.130334	0
Zfp566	0	0	0	0	0	0	0	0	0	0	0	0	0	0	0	0	0	0	0	0	0	1.22531	0	0
Zfp451	0	0	0	0	0	0	1.20828	0	0.783189	0	0	0	0	0	0	0	0	0	0.426511	0	0	0.338456	0	0
Gsc2	0	1.20303	0	0	0	0	0	0	0	0	0	0	0	0	0	0	0	0	0	0	0	0	0	0
Zfp655	0	0	0	1.1958	0	0.847573	0	0	0.661813	0	0	0.595496	0	0	0.463893	0	0.482874	0.817565	0	1.01584	0	0.545307	0	0
Zfp521	0	0	0	0	0	0	0	0	0	0	0	0	0	0	0	0	0	0	0	0	1.19033	0	0	0
Msx1	0	0	0	0	0	0	0	0	0	0	0	0	0	0.230449	0	0	0	0	0	0	1.18469	0	0	0
Zfp280d	0	0	0	0	0	0	0	0	1.18469	0	0	0	0	0	0	0	0	0	0	0	0	0	0	0
Nkx3-1	0	0	0	0	0	0	0	0	0	0	0	0	0	0	0	0	1.18184	0	0	0	0	0	0	0
Dot1l	0	0	0	0	0	0	1.18101	0	0	0	0	0	0	0	0	0	0	0	0	0	0	0	0	0
Zfp616	0	1.17026	0	0	0	0	0	0	0	0	0	0	0	0	0	0	0	0	0	0	0	0	0	0
Irx2	0	0	0	0	0	0	0	0	0	0	0	0	0	0	0	0	0	0	1.16732	0	0	0	0	0
Nfe2l2	0	0	0	0	1.15836	0	0	0	0	0	0	0	0	0	0	0	0	0	0	0.916079	0	0	0.889302	0
Klf17	0	0	0	0	0	0	0	0	0	0	0	0	0	0	0	0	0	0	0	0	0	1.15534	0	0
Foxe1	0	0	0	0	0	0	0	0	0	0	0	0	0	0	0	0	0	0	1.13895	0	0	0	0	0
Gm14420	0	0	0	1.12057	0	0	0	0	0	0	0	0	0	0	0	0	0	0	0	0	0	0	0	0
Hif3a	0	0	0	0.729165	0.30103	0	0	0	0	0	0	0	1.11059	0	0.779594	0	0	0	0	0.643453	0	0	0	0
Vsx1	0	0	0	1.10037	0	0	0	0	0	0	0	0	0	0	0	0	0	0	0	0	0	0	0	0
Dmrt3	1.09691	0	0	0	0	0	0	0	0	0	0	0	0	0	0	0	0	0	0	0	0	0	0	0
Zfp617	0	0	0	0	0	0	0	0	0	0	0	0	0	0	0	0	1.06898	0	1.01703	0	0	0	0	0
Dmrt2	0	0	0	0	0	0	0	0	0	0	0	1.05308	0	0	0	0	0	0	1.06819	0	0	0	0	0
Gli1	0	0	0	0	0	0	0	0	0	0	0	0	0	0	0	0.434569	0	0	1.06446	0.897989	0	0	0	0
Zfp277	0	0	0	0	0	0	0	0	0	0	0	0	0	0.803457	0	0	0	1.05308	0	0	0	0	0	0
Irf4	0	0	0	0	0	0	0	0	0	0	0	0	0	0	0	0	0.707068	0	0	0.864511	1.04139	0	0	0
Zfp3	0	0	0	0	0	0	0	0	1.02531	0	0	0	0	0	0	0	0	0	0	0	0	0	0	0
Eomes	0	0	0	0	0	0	0	0	1.01703	0	0	0	0	0	0	0	0	0	0	0	0	0	0	0
Hmx3	0	0	0	0	0	0	0	0	0	0	0	0	0	0	0	0	0	0	0	0.428135	0	0	1.00432	0
Zbtb26	0	0	0	0	1.00432	0	0	0	0.991226	0	0	0	0	0	0	0	0	0	0	0	0	0	0	0
Ahrr	0	0	0	0	0	0	0	0	0	0	0	0	0	0	0	0	0	0	0	0	0	0.998663	0	0
Tub	0	0	0	0	0	0	0	0.984077	0	0	0	0	0	0	0	0	0	0	0	0	0	0	0	0
Zfp319	0	0	0	0	0	0	0	0	0	0	0	0	0	0	0.981366	0	0	0	0	0	0	0	0	0
Prox2	0	0	0	0	0	0	0	0	0	0	0	0	0	0	0	0	0	0	0.978181	0	0	0	0	0
Zfp280b	0	0	0	0	0	0	0	0	0	0	0	0	0	0	0	0	0	0.935003	0	0	0	0	0	0
Gon4l	0	0	0	0	0	0.870404	0	0	0.38739	0	0.551987	0	0	0.913814	0	0	0.149219	0	0	0.303196	0	0.645422	0	0
Zfp335	0	0	0	0	0	0	0	0	0	0	0	0	0	0	0	0	0.911491	0	0	0	0	0	0	0
Dzip1	0	0	0	0	0	0	0	0	0	0	0	0	0.906335	0	0	0	0	0	0	0	0	0	0	0
Zfp287	0	0	0	0	0	0.904174	0	0	0	0	0	0	0	0	0	0	0	0	0	0	0	0	0	0
Zfp354a	0	0	0	0	0	0	0	0	0	0	0	0	0	0	0	0	0	0	0	0	0	0.877371	0	0
Zfp523	0	0	0	0	0	0.487138	0	0	0	0	0	0	0.634477	0	0	0	0.143015	0.877371	0	0	0	0	0	0
Skor1	0	0	0	0	0	0	0.860937	0	0	0	0	0	0	0	0	0	0	0	0	0	0	0	0	0
Tbx1	0	0	0	0	0.843233	0	0	0	0	0	0	0	0	0	0	0	0	0	0	0	0	0	0	0
Hes6	0	0	0	0.824126	0	0	0	0	0	0	0	0	0	0	0	0	0	0	0	0	0	0	0	0
Hes7	0	0	0	0	0.812913	0	0	0	0	0	0	0	0	0	0	0	0	0	0	0	0	0	0	0
Zfp618	0	0	0	0	0	0	0	0	0	0	0	0	0	0	0	0.812245	0	0	0	0	0	0	0	0
Cbx2	0	0	0	0	0	0	0	0	0.769412	0	0	0	0	0	0	0	0	0	0	0	0	0	0	0
1700049G17Rik	0	0	0	0	0	0	0	0	0	0	0	0	0	0	0	0	0.758127	0	0	0	0	0	0	0
Bnc2	0	0	0.746634	0	0	0	0	0	0	0	0	0	0	0	0	0	0	0	0	0	0	0	0	0
Rlf	0	0	0	0	0	0	0	0	0	0	0	0	0	0	0.201397	0	0.731976	0	0.404834	0.458603	0	0	0	0
Zfp189	0	0	0	0	0	0	0	0.521138	0.692847	0	0	0	0	0	0	0	0	0	0	0	0	0	0	0
Sebox	0	0	0	0	0	0	0	0	0	0	0	0	0	0	0	0	0.691081	0	0	0	0	0	0	0
Fev	0	0	0	0	0	0	0	0	0	0	0	0	0	0	0	0	0	0	0	0	0	0	0.678518	0
Prdm6	0	0	0	0	0	0	0	0	0	0	0	0	0	0	0	0	0	0	0	0	0	0.674861	0	0
Zfp605	0	0	0	0	0	0	0	0.672098	0	0	0	0	0	0	0	0	0	0	0	0	0	0	0	0
Zfp260	0	0	0	0	0	0.649573	0	0	0	0	0	0	0	0.485721	0	0	0	0	0.390935	0	0	0.247973	0	0
Zfp276	0	0	0	0	0	0	0	0.61066	0	0	0	0	0	0	0	0	0	0	0	0	0	0	0	0
Zfp358	0	0	0	0	0.604226	0	0	0	0	0	0	0	0	0	0	0	0	0	0	0	0	0	0	0
Rfx6	0	0	0	0	0	0	0	0	0	0	0	0	0	0	0	0	0	0	0	0	0	0.587711	0	0
Zfp804b	0	0	0	0	0	0	0	0	0	0	0.542825	0	0	0	0	0	0	0	0	0	0	0	0	0
Zfp426	0	0	0	0	0.541579	0	0	0	0	0	0	0	0	0	0	0	0	0	0	0	0	0	0	0
Hivep3	0	0	0	0.52763	0	0	0	0	0	0	0	0	0	0	0	0	0	0	0	0	0	0	0	0
Klf9	0	0	0	0	0	0.453318	0	0	0	0	0	0	0	0	0	0	0	0	0	0	0	0	0	0
Zfp735	0	0	0	0	0	0	0	0	0	0	0	0	0	0.453318	0	0	0	0.123852	0	0	0	0	0	0
Irf7	0	0	0	0	0	0	0	0	0	0	0	0	0	0	0	0	0.446192	0	0	0	0	0	0	0
Tbx22	0	0	0	0	0	0	0	0	0	0	0	0	0	0	0	0	0	0	0	0	0	0	0	0.444045
Zfp445	0	0	0	0	0	0	0	0	0	0	0	0	0	0	0	0	0.419956	0	0	0	0	0	0	0
Zbtb38	0	0	0	0	0	0	0	0	0	0	0	0	0	0	0	0	0.416641	0	0	0.181844	0	0	0	0
Zbtb41	0	0	0	0	0	0.372912	0	0	0	0	0	0	0	0	0	0	0	0	0	0	0	0	0	0
Phtf1	0	0	0	0.369216	0	0	0	0	0	0	0	0	0	0	0	0	0	0	0	0	0	0	0	0
Zfp791	0	0	0	0	0	0	0	0	0	0	0	0	0	0.348305	0	0	0	0	0	0	0	0	0	0
Zfp329	0	0	0	0	0	0	0	0	0	0	0	0	0	0	0	0	0	0.324282	0	0	0	0	0	0
Zfat	0	0	0	0	0	0	0	0	0.305351	0	0	0	0	0	0	0	0	0	0	0	0	0	0	0
Zfp647	0	0	0	0	0	0	0	0	0.271842	0	0	0	0	0	0	0	0	0	0	0	0	0	0	0
Zxdc	0	0	0	0.238046	0	0	0	0	0	0	0	0	0	0	0	0	0	0	0	0	0	0	0	0
Bdp1	0	0	0	0	0	0	0	0	0	0	0	0	0	0	0	0	0	0	0	0	0.235528	0	0	0
Cramp1l	0	0	0	0	0	0	0	0	0	0	0	0	0	0	0	0	0	0	0	0.132998	0	0	0	0
Gcm1	0	0	0	0	0	0	0	0	0	0	0	0	0	0	0.0863598	0	0	0	0	0	0	0	0	0
Hmgxb3	0	0	0	0	0	0	0	0	0	0	0	0	0	0	0.0827854	0	0	0	0	0	0	0	0	0
Zfp612	0	0	0	0	0	0.0334238	0	0	0	0	0	0	0	0	0	0	0	0	0	0	0	0	0	0
[truncated: 26 more columns]

## Sheet: ttrTFs List
Brain	Eye	WAT	Liver	Lung	Pancreas	testis	Spinal.cord	Thymus	Thyroid	Adrenal.gland	BAT	Blood	Seminal_vesicle	kidney	skeletal_muscle	Spleen	Colon	Skin	small_intestine	Heart	Bladder	Stomach	Tongue
Otx2	Crx	Esrrb	Esrrb	Crx	Pax6	Sox30	Satb2	Satb2	Otx2	Crx	Hnf4g	Tcf7	Stat5a	Satb2	Satb2	Tcf7	Satb2	Satb2	Hnf4g	Esrrb	Hnf4g	Hnf4g	Satb2
Satb2	Otx2	Tfap2b	Hnf1b	Otx2	Vax2	Esrrb	Pax6	Tcf7	Tfap2c	Otx2	Cdx2	Arid3a	Nkx2-5	Esrrb	Irf5	Tfap2e	Hnf4g	Tfap2b	Cdx2	Gata4	Hnf1b	Cdx2	Otx1
Pax6	Satb2	Hnf1b	Gata4	Nkx2-1	Hnf1b	Tcf7	Sox30	Hnf4g	Npas2	Satb2	Dach1	Stat5a	Spdef	Hnf4g	Nfil3	Prrx2	Cdx2	Vax2	Hnf1b	Arid3a	Gata4	Hnf1b	Tfap2c
Otx1	Pax6	Hnf1a	Hnf1a	Hnf1b	Gata4	Vax2	Esrrb	Vax2	Sox2	Pax6	Tfec	Rela	Phox2b	Tfap2b	Fosl2	Tfec	Hnf1b	Tfap2e	Gata4	Dach1	Arid3a	Gata4	Prrx2
Esrrb	Rax	Tfap2c	Npas2	Arid3a	Hnf1a	Gata4	Tfap2b	Gata4	Irf8	Esrrb	Stat5a	Ikzf3	Elf3	Hnf1b	Relb	Irf8	Gata4	Tfap2c	Hnf1a	Prrx2	Tfap2c	Hnf1a	Sox2
Nkx2-1	Otx1	Dach1	Tfec	Dach1	Stat5a	Arid3a	Cdx2	Arid3a	Stat5a	Tcf7	Hoxa5	Foxo6	Hoxd8	Hnf1a	Tcf15	Bcl11b	Hnf1a	Dach1	Npas2	Vdr	Dach1	Tfap2c	Tfec
Tfap2b	Esrrb	Prrx2	Stat5a	Npas2	Onecut1	Hmgb4	Dach1	Trp63	Dach2	Hnf4g	Twist1	Tsc22d4	Hoxb9	Prrx2	Rela	Irf5	Npas2	Prrx2	Vdr	Nkx2-5	Prrx2	Dach1	Trp63
Dach1	Nkx2-1	Trp63	Onecut1	Sox2	Tead2	Pbx4	Prrx2	Vdr	Irf5	Tfap2b	Ikzf2	E2f2	Hoxb8	Pou3f3	Fosb	Ikzf2	Vdr	Pou3f3	Cdx1	Dbp	Tfec	Sox2	Twist1
Pou3f3	Tfap2b	Vdr	Alx4	Tfec	Ikzf2	Mybl1	Pou3f3	Tgif2lx2	Ikzf2	Gata4	Dbp	Pax5	Neurod6	Tfec	Rel	Nkx2-5	Irf8	Npas2	Onecut2	Cux2	Trp63	Trp63	Dach2
Npas2	Vsx2	Stat5a	Onecut2	Sox14	Ptf1a	Vdr	Sox2	Irf8	Pax9	Hnf1a	Nfil3	Stat2	Creb3l2	Vdr	Nr4a3	Dbp	Cdx1	Lhx2	Dach2	Lhx5	Tead2	Vdr	Irf5
Sox2	Vax2	Hoxa5	Irf5	Hoxa5	Fosl2	Tgif2lx2	Hoxa5	Cdx1	Zbtb45	Dach1	Ppara	Pou2f3	Hoxa9	Hoxa5	Bhlhe41	Ikzf3	Nr1h4	Trp63	Irf5	Ppara	Irf5	Stat5a	Pax9
Lhx2	Arid3a	Twist1	Nr1h4	Dbp	Lhx5	Sall4	Arnt2	Hoxa5	Pitx1	Prrx2	Nr1h3	Stat6	Hmgn3	Dach2	Mafb	Nr4a3	Nfil3	Vdr	Nr1h4	Nr1h2	Ikzf2	Hoxa5	Fosl2
Neurod1	Tfap2e	Dach2	Nfil3	Hoxb5	Rbpjl	Hsfy2	Dbp	Bcl11b	Spdef	Npas2	Tcf15	Kin	Ar	Arnt2	Myf6	E2f2	Ppara	Irf8	Nfil3	Tcf15	Nkx2-5	Lhx5	Lhx5
Sox14	Tfap2c	Nfil3	Ppara	Creb3l1	Spdef	Dlx6	Dlx6	Sall4	Relb	Sox2	Rela	Rere	Hoxb7	Irf5	Bach1	Bcl11a	Relb	Alx4	Fosl2	Gm1862	Dbp	Rbpjl	Ppara
Tead2	Dach1	Zbtb45	Zbtb45	Etv1	Phox2b	Cux2	Cux2	Irf5	Rela	Irf8	Meox1	Tbx20	Tfap2d	Nr1h4	Pax5	Batf3	Nr1h2	Hoxa5	Ppara	Meox1	Fosl2	Pitx1	Zeb1
Bcl11b	Prrx2	Pou3f2	Hsf4	Foxa1	Elf3	Pou3f1	Pou3f1	Ikzf2	Bcl6b	Stat5a	Rel	Nkx2-2	Gata3	Lhx5	Sim2	Zfp691	Rela	Twist1	Nr1h3	Foxp2	Lhx5	Rela	Pitx1
Arnt2	Npas2	Gm1862	Nr1h3	Evx1	Foxp2	Ppara	Sox1	Cux2	Prox1	Onecut1	Bcl6	Zfpm2	Zfp771	Ppara	Yy2	Pax5	Pitx2	Pou3f1	Relb	Thrb	Ppara	Pitx2	Dlx3
Zfp386	Sox2	Ikzf3	Nr1h2	Batf3	Creb3l1	Nr1h3	Lhx5	Pou3f1	Ikzf3	Alx4	Mael	Nkx1-2	Elf5	Zbtb45	Tef	Etv3	Ikzf3	Fosl2	Nr1h2	Foxc2	Zbtb45	Meox1	Pitx2
Ptf1a	Lhx2	Zfp212	Rela	Creb3l2	Thrb	Zfp541	Pou3f2	Pax9	Rel	Hoxa5	E2f2	Zfp536	Zfp362	Nr1h3	Jdp2	Stat2	Phox2b	Ppara	Rela	Rarb	Nr1h3	Rel	Meox1
Dbp	Trp63	Hoxd8	Gm1862	Zfp821	Bach1	Foxo6	Dlx3	Ppara	Elf3	Dach2	Hoxc8	Foxi1	Grhl2	Relb	Six1	Nr5a1	Mxi1	Zbtb45	Pitx2	Tfap2d	Pitx1	Phox2b	Barx2
Dlx6	Vdr	Hoxb5	Prox1	Tgif2	Zfp691	Mxi1	Tcf15	Zbtb45	Barx2	Dbp	Thrb	Foxp3	Rybp	Nr1h2	Maf	Pou2f3	Elf3	Nr1h3	Gm1862	Sall1	Nr1h2	Elf3	Sox8
Cux2	Onecut1	Hoxb8	Rel	Etv3	Pax5	Hoxd8	Olig2	Zeb1	Creb3l1	Cux2	Mafb	Nrk	Zfp518b	Tcf15	Hoxc10	Zbtb9	Barx2	Relb	Meox1	Tshz3	Pitx2	Phox2a	Dlx5
Pou3f1	Nr2e3	Foxp2	Sox8	Tef	Nr4a2	Tox2	Rela	Relb	Etv1	Nfil3	Zfp691	Mecom	Hoxa13	Rela	Zfp692	Pou2f2	E2f2	Dlx3	Ikzf3	Hand2	Meox1	Barx2	Mkx
Sox1	Alx4	Hoxc8	Foxa1	Zfp768	Irf6	Mael	Rorb	Nr1h2	Tlx1	Fosl2	Nr4a2	Cebpe	Hoxd4	Pitx2	Atf2	Egr3	Hoxc8	Tcf15	Rel	Zfp692	Fosb	Foxp2	Myf6
Fosl2	Neurod1	Egr2	Thrb	Smad5	Trp53	Sox8	Prox1	Dlx3	Pax5	Pou3f2	Hoxc6	Nfkbie	Tbpl1	Gm1862	Zfp438	Ikzf4	Creb3l1	Pitx2	Mxi1	Tbx5	Phox2b	E2f2	Nkx2-3
Pou3f2	Onecut2	Batf3	Mafb	Skil	Hoxa9	Nkx6-2	Foxo6	Tcf15	Irf6	Tcf15	Foxc2	Klf2	Gata2	Bcl6b	Hoxc11	Stat4	Foxa1	Meox1	Elf3	Tbx20	Mxi1	Nkx6-2	Sim2
Dlx1	Twist1	Pax5	Tgif2	Pax3	Bhlhe22	Creb3l1	Mxi1	Meox1	Smad5	Phox2b	Tef	Zfp715	Zfp37	Meox1	Hoxc13	Rere	Batf3	Fosb	Barx2	Sox17	Elf3	Creb3l1	Tgif2
Olig2	Dach2	Hoxc6	Rarb	Foxn2	Stat6	Dmrtc2	Hoxd8	Ikzf3	Six1	Phox2a	Smad5	Hif3a	Zscan22	Rel	Tbx15	Zfp362	Bach1	Rel	E2f2	Sox7	Tsc22d4	Foxa1	Yy2
Prox1	Arnt2	Creb3l2	Egr3	Tfap2d	Foxa2	Tcfl5	Tox2	Rel	Ar	Egr1	Jdp2	Satb1	Ezh1	Mxi1	Ybx1	Zfp143	Zfp691	Phox2b	Hoxc8	Myrf	Hoxd8	Nr4a2	Pou2f3
Sox4	Irf5	Sim2	Nr1i3	Foxa2	Zfp771	Mafb	Hoxb5	Sox4	Tbx21	Hoxd8	Skil	Lef1	Pou6f2	Elf3	Ybx2	Tbx20	Nkx2-3	Neurod4	Creb3l1	Nkx2-4	Hoxb8	Irf6	Hand1
Foxo6	Dbp	Foxc2	Foxa2	Gata3	Prdm10	Hmx1	Hoxb9	Mxi1	Arid5b	Hoxb5	Six1	Stat5b	Hoxc13	Hoxd8	Hnf4a	Gata1	Irf6	Barx2	Foxa1	Zfhx4	Foxp2	Tgif2	Six1
Mxi1	Cux2	Tef	Arid5b	Kin	Zfp362	Zfp691	Hoxb8	Tsc22d4	Zfp266	Hoxb9	Rfx4	Bzw1	Zfp652	Hoxb9	Nfkb1	Irf1	Ascl2	Egr1	Thrb	Sox18	Nr4a3	Stat2	Ar
Six3	Pou3f1	Emx2	Foxn3	Elf5	Zfp143	Zfp821	Nr4a3	Egr1	Elf5	Hoxb8	Stat6	Erf	Hoxd13	Hoxb8	Creb1	Zfp41	Stat2	Hoxd8	Mafb	Olig3	Creb3l1	Nr5a1	Tbx21
Patz1	Sox1	Hoxa7	Zfp771	Stat4	Hmgn5	Sox3	Sox8	Patz1	Ets2	Foxp2	Arid5b	Stat1	Hoxb13	E2f2	Nfatc1	Zfp281	Tef	Nr4a3	Onecut3	Gata2	Foxa1	Ar	Sox21
Tox2	Nfil3	Foxl2	Nkx6-1	Hoxa4	Nkx2-2	Foxc2	Bcl11a	Bcl6	Hsf1	Nr4a3	Nr1d1	Noc4l	Zfp317	Hoxc8	Cux1	Myc	Isx	E2f2	Bach1	Batf	Thrb	Sox21	Zfp692
Foxp2	Fosl2	Skil	Tbx20	Tbx5	Grhl2	Tgif2	Nkx6-2	Foxp2	Grhl2	Lhx6	Hoxa4	Prdm16	Zfp593	Etv1	Casz1	Pou2af1	Smad5	Hoxc8	Nkx2-3	Ebf3	Irf6	Stat6	Ets2
Nr4a3	Hsf4	Zfp827	Hsf1	Zfp362	Atf2	Etv3	Hoxc8	Nr4a3	Zfp281	Bcl11a	Tbx5		Zfp869	Thrb	Atf1	Nkx1-2	Hif1a	Bhlhe41	Irf6	Sp4	Sim2	Foxa2	Hsf1
Sox8	Pou3f2	Ar	Irf1	Sox17	Tsc22d3	E2f8	Bhlhe41	E2f2	Nab2	Hoxc8	Sox17		Tbx6	Batf3	Crem	Irf9	Skil	Creb3l1	Ascl2	Hoxc13	Foxc2	Sox9	Zfp595
Bcl11a	Nr1h2	Hoxb6	Atf2	Sox7	Rybp	Nr5a1	Dlx5	Bcl11a	Creb3l4	Dlx5	Irf1		Wdhd1	Pax5	Tfeb	Arx	Myb	Dlx5	Isx	Ttf1	Tgif2	Hoxa4	Zfp84
Nkx6-2	Dlx3	Hoxb7	Srebf1	Srebf1	Pdx1	Hoxd9	Olig1	Nkx6-2	Barx1	Mxd3	Sox7		Zfp9	Emx1	Cebpb	Nab2	Pax3	Egr2	Zfp768	Myod1	Hoxa9	Nkx6-1	D3Ertd254e
Nrl	Tcf15	Pax2	Gata5	Rybp	Zfp281	Hif1a	Npas3	Bhlhe41	E2f1	Tlx1	Hoxc4		Zfp524	Zfp821	Nfatc2	Zfp37	Tox	Thrb	Smad5	Nr0b1	Smad5	Sp3	Srebf2
Neurod2	Olig2	Nr1d1	Zfp281	Sp1	Zfp518b	Skil	Pax5	Egr2	Nab1	Bach1	Atf2		Dmtf1	Irf6	Nfatc3	Ebf3	Zfp266	Mafb	Foxl2	Bnc1	Hoxd9	Hsf1	Creb3l3
Dlx5	Pitx2	Zfp362	Nkx1-2	Smad1	Arx	Dmrt1	Hoxc6	Mxd3	Ctcfl	Nr4a2	Srebf1		Smarca1	Sim2	Atf7	Nab1	Zfp771	Myf6	Pou2f3	Zfp521	Hmgn3	Sox17	Zfp652
Neurod6	Rorb	Prr12	Irf9	Pax1	Nr5a2	Ar	Zfp821	Zbtb34	Tshz1	Hoxc6	Tsc22d3		Ehf	Foxc2	Mitf	Zfp42	Hand2	Hoxc6	Myb	Msx1	Jdp2	Myrf	Npas1
Zbtb34	Gm1862	Gli3	Nr5a2	Hoxd4	Tshz1	Rfx4	Sim2	Mafb	Grhl1	Emx1	Pdx1		Tfap2a	Foxi2	Mef2a	Zfp536	Prdm10	Sim2	Tbx21	Irf4	Skil	Pdx1	Zfp579
Mafb	Meox1	Msx2	Nab2	Sox18	Zfp775	Zfp551	Foxc2	Onecut3	Hhex	Sim2	Notch4		Ssrp1	Emx2	Tead4	Wt1	Ascl3	Foxc2	Maf	Hmga1	Ar	Nkx1-2	Hmga1-rs1
Tbr1	Prox1	Sp3	Nr1i2	Gata2	Noc3l	Pax3	Otp	Batf3	Irx1	Foxc2	Zfhx4		Hmga2	Trp53	Jun	Foxp3	Tbx20	Emx2	Tgif1	Hmga1-rs1	Hoxa10	Rbl1	Ehf
Olig1	Neurod4	Sox17	Zscan22	Zfp37	Zfp652	Foxn2	Tef	Pax5	Notch1	Tef	Ebf1		Dnajc1	Hoxa7	Nfatc4	Spic	Aebp2	Trp53	Hoxb7	Esrrg	Foxn2	Barx1	Ybx2
Bach1	Mxi1	Sox7	Nab1	Irx6	Foxa3	Tgif1	Hoxa7	Six2	Chd6	Nr5a1	Sox18		Noc4l	Rarb	Sox6	Zbtb11	Sp3	Lhx9	Nr1i3	Tead1	Tgif1	Zfp418	Tfap2a
Npas3	Elf3	Hoxc9	Ctcfl	Zfp710	Mecom	Arid5b	Sox10	Nr4a2	Zfp687	Hoxa7	Esr1		Mrpl28	Hoxa9	Csde1	Klf16	Hmgn5	Zfp768	Arid5b	Prrx1	Hoxb7	Klf4	Atf7
Isl1	Six3	Hoxc4	Zfp536	Nab1	Smad9	Sall1	Hoxa9	Zfp821	Nr3c2	Foxl2	E2f1		Hic2	Smad5	Cebpd	Zfp963	Gata5	Pou2f3	Foxn3	Mlxipl	Stat6	Nfkbia	Mef2a
Nr4a2	Barx2	Srebf1	Hhex	Ezh1	Ovol2	Nr1d1	Hoxd9	Tgif2	Tshz2	Hoxd9	Ebf3		Zfp91	Hoxd9	Nr4a1	Noc3l	Smad1	Hoxd9	Hand2	Foxc1	Nr1d1	Hsf2	Pknox2
Emx1	Egr1	Sp1	Creb3l3	Zfp42	Atf4	Sox9	Bhlhe22	Etv3	Hmgb2	Hmgn3	Zscan22			Myb	Cebpg	Cebpe	Hoxc5	Hif1a	Hoxa4	Tcf21	Sox15	Foxa3	Rarg
Zfp821	Patz1	Hoxd4	Noc3l	Foxf2	Zscan18	Sohlh2	Klf12	Zbtb17	Nfib	Skil	Nab1			Myt1	E2f6	Zfp668	Arx	Klf12	Prdm10	Deaf1	Gata3	Mecom	Meox2
Foxc2	Tox2	Terf1	Hsf2	Ahr	Zfp629	Zfp607	Jdp2	Stat2	Smarca5	Ar	Nfkbia			Hoxa10	Maff	Zfp592	D3Ertd254e	Jdp2	Zfp362	Meox2	Zfp462	Nfkbib	Foxj3
Tgif2	Foxp2	Sox18	Foxa3	Hey1	Zfp646	Zfp462	Hoxa10	E2f8	Nrf1	Hoxb6	Cic			Hoxb6	Rfx7	Tal1	Nr1i2	Six1	Gli3	Sox6	Zfp771	Zfpm1	Twist2
Barhl2	Nr4a3	Gata2	Zfpm1	Zfp652	Zfp706	Foxn3	Hoxb6	Trp53	Gabpa	Egr3	Ezh2			Maf	Hivep2	Zfp574	Klf4	Ar	Hsf1	E2f6	Hand2	Zscan18	Foxj2
Otp	Sox8	Esr1	Zscan18	Mecom	Zfp191	Hand2	Sox21	Pou2f3	Hmgb3	Tgif1	Atf4			Pax3		Zfp593	Ahr	Hoxa10	Irf1	Mlxip	Tbx5	Hoxb3	Zbtb7b
Tef	Nrl	Ebf3	Zkscan1	Cebpe	Zfp157	Stat4	Hoxb7	Hif1a	Smarca1	Hoxb7	Zbtb16			Foxn2		Zfp831	Klf5	Zfp551	Grhl2	Klf3	Hoxa11	Nkx6-3	Atoh1
Lhx9	Pitx3	Creb3	Zfp51	Atf4	Fiz1	Hoxa4	Hoxc10	Klf12	Ehf	Zfp771	Hoxb3			Tgif1		Zfp869	Creb3l3	Sox21	Hoxc4	Gata6	Prr12	Hmx3	Hivep2
Foxl2	Neurod2	Srebf2	Foxf1	Zfp553	Zfp648	Prdm10	Tfap2d	Zbtb44	Mef2d	Hand2	Epas1			Hoxb7		Zfp157	Zscan21	Egr3	Gata5	Bhlhe40	Tbx20	Hnf4a
Hmgn3	Bhlhe41	Nkx3-2	Nr0b2	Tsc22d2	Klf15	Rere	Pax2	Zbtb37	Nfkb1	Hoxa4	Dmrt2			Hoxc10		Zfp397	Noc3l	Hoxc10	Pdx1		Msx2	Esrrg
Bhlhe22	Six6	Osr1	Epas1	Foxf1	Zfp9	Gli3	Sall1	Zbtb9	Rbpj	Gm8898	Hnf4a			Tox		Zbtb24	Ezh2	Rest	Myc		Nr1d2	Gata6
Jdp2	Thrb	Tshz2	Zdhhc6	Heyl	Prdm12	Hoxa3	Sox9	Skil	Tfap2a	Zfp362	Esrrg			Arid5b		Spib	Fos	Nr1d1	Sox18		Hsf1	Arid2
Skil	Onecut3	Smarca1	Atoh8	Tbx4	Smarca1	Hoxd10	Pou4f2	Myb	Drap1	Zfp143	Atf1			Pax2		Gfi1b	Zfp592	Sox9	Hoxc5		Sox17
Nr2e1	Olig1	Tfap2a	Zfp184	Klf2	Hnf4a	Nr1d2	Zfp266	Pou2f2	Max	Tbx20	Crem			Sall1		Zscan20	Nfkbib	Sox15	Irf9		Irf1
Maf	Myf6	Bhlha15	Zfp719	Epas1	Bhlha15	Zfp219	Tada2a	Six1	Nfatc1	Nr1d2	Fli1			Foxn3		Zfp672	Scrt2	Zfp266	Rbl1		Grhl2
Egr3	Hmx1	Lef1	Lyl1	Zfp7	Atf1	Hsf1	Foxn3	Tbx21	Bhlha15	Sp3	Mlx			Alx1		Nkx3-1	Nr3c2	Gata3	Nab2		Myrf
Bach2	Npas3	Aebp1	Zfp655	Nfe2l2	Tfcp2l1	Gata1	Zfp771	Sox21	Elk4	Hsf1	Pparg			Hand2		Zfp617	Fiz1	Zfp462	Nr1i2		Zfp644
Sall1	Zfp691	Cebpb	Gm14420	Zbtb26	Bzw1	Bbx	Hoxa4	Egr3	Casz1	Sox17	Erg			Elf5		Lef1	Zdhhc13	Foxn3	Ahr		Rybp
Tshz3	Isl1	Cebpa	Vsx1	Ybx2	Ctcf	Zfp608	Prdm10	Foxn2	Mef2c	Hoxc4	Cebpb			Ascl3		Ssrp1	Tbx19	Zfp771	Klf5		Gata5
Zfp462	Six2	Tcf21	Hmga1	Lef1	Csde1	Sohlh1	Rere	Tgif1	Nr2f6	Atf2	Atf7			Pax8		Ets1	Zfp277	Hand2	Creb3l3		Smad1
Nfe2l1	Nr4a2	Deaf1	Hmga1-rs1	Erg	Zfp148	Srebf1	Prr12	Tox	Etv6	Srebf1	Mlxipl			Hoxa11		Ikzf1	Hmgb2	Prdm10	Hsf2		Hoxa13
Zfp362	Zfp821	Meox2	Hnf4a	Cebpb	Zbtb7b	Rybp	Nkx6-1	Rest	Foxp1	Tsc22d3	Cebpa			Ets2		Ctcf	Hnf4a	Zfp362	Ovol1		Terf1
Prr12	Sim2	Pou2f1	Rxra	Tfcp2l1	Dnajc1	Tulp2	Hoxd10	Zfp395	Irf2	Trerf1	Hmg20b			Nkx6-1		Mxd1	Bhlha15	Prr12	Ezh2		Irf9
Nr1d2	Foxc2	Gmeb2	Mlx	Tbx2	Stat3	Trerf1	Nr1d2	Zfp266	Nfatc2	Myc	Deaf1			Hoxd10		Stat1	Casz1	Six5	Mecom		Zzz3
Rex2	Tgif2	E2f6	Cebpb	Ets1	Gata6	Nkx2-4	Sox17	Tada2a	Nfkb2	Terf1	Foxo1			Zfp219		Zfx	Ssrp1	Gli3	Zfp280c		Gata2
Nkx2-2	Barhl2	Gata6	Tfcp2l1	Cebpa	Zfx	Zfp281	Nkx2-2	Gata3	Runx2	Nkx1-2	Meox2			Hsf1		Noc4l	Runx1	Msx2	Zfp592		Mier1
Myrf	Etv3	Ahctf1	Rxrg	Tcf21	Noc4l	Zfp609	Hoxc9	Foxn3	Nfat5	Irf9	Zbtb20			Sox17		Zfp800	Mlxipl	Sp3	Zfpm1		Zfp828
Atf2	Stat2	Trps1	Mlxipl	Tbx3	Mrpl28	Pou5f2	Zfp608	Ikzf5	Nfatc3	Rbl1	E2f5			Irf1		Cebpz	Bzw1	Zfp219	Ovol2		E2f1
Zfp644	Tef	Hoxb4	Cebpa	Meox2	Cebpz	Terf1	Myrf	Zfp771	Tbp	Nab2	Nr4a1			Sox7			Tcf21	Sox17	Zfp236		Nab1
Rybp	Foxi2	En2	Tcf21	Irf3	Prdm16	Zzz3	Rybp	Zbtb43	Runx1	Zfp37	Cebpg			Hoxc9			Ctcf	Hoxc9	Zfp687		Tshz1
Trerf1	Emx2		Zbtb20	Cebpd	Xbp1	Rbl1	Zbtb2	Hoxa4	Cbfb	Ebf3	E2f6			Grhl2			Mxd1	Atf2	Nr3c2		Zfp536
Zfp281	Rarb		Gata6	Mafk	Znf512b	Nab2	Terf1	Prdm10	Gatad2a	Ezh1	Maff			Atf2			Runx3	Zfp644	Mnx1		Grhl1
Zfp238	Sox10		Bhlhe40	Klf13		Hivep1	Zfp37	Zfp362	E2f4	Hhex	Stat1			Sox18			Zfp148	Sp1	Zfp655		Trp73
Zfp518b	Zfp507		Zfp800	Ski		Creb3l4	Lmx1b	Prr12	Ets1	Foxp3	Carhsp1			Irf9			Zbtb7b	Hoxc5	Hmgb2		Klf5
Zfp609	Foxl2		Cebpz	Maff		Esr1	Zfp828	Zfp217	Stat5b	Cic	Foxo4			Rbl1			Yeats4	Nab2	Smarca5		Nfkbia
Myc	Pou2f3		Zhx3	Klf3		E2f1	Ebf3	Zfp143	Ikzf1	Atf3	Hoxb4			Nab2			Klf3	Esr1	Hmgb3		Cic
Zfpm2	Hif1a			Gata6		Creb3	Ezh1	Zbtb48	Yy1	Fos	Hic2			Zfp37			Gata6	Zfp828	Smarca1		Grhl3
Hoxc5	Hmgn3			Sox13		Ezh1	Zfp536	Nr1d2	E2f3	Zfp280c	Zhx3			Batf			Cdc5l	E2f1	Ubtf		Noc3l
Zzz3	Bhlhe22			Bhlhe40		Zfp292	Zfp658	Sp3	Elk1	Atmin				Irx6			Zfx	Mysm1	Hnf4a		Notch1
Zfp37	Klf12			Hoxb4		Rfx8	Scx	Zfp219	Smad3	Zfp553				Nab1			Noc4l	Zfp710	Rxra		Hoxd13
Mycl1	Skil					Wt1	Nrk	Hmgn5	Rb1	Tal1				Zfp536			Zfp800	Zfp536	Nfkb1		Fos
Zfp828	Six1					Scx	Cic	Rorc	Pou2f1	Zfp867				Foxi1			Xbp1	Grhl1	Max		Foxf1
Ezh1	Nr2e1					Srebf2	Sall2	Irf1	Nfatc4	Zkscan1				Sim1			Ep400	Trp73	Bhlha15		Plag1
Zic1	Maf					Nr6a1	Phtf2	Zfp84	Irf3	Foxm1				Zfp317			Bptf	Klf4	Casz1		Zfp1
Zic2	Foxn2					Cic	Zfp280c	Zfp644	Smad4	Myt1l				Mecom				Zfp273	Mlx		Foxq1
Notch3	Tulp1					Zfp169	Lbx1	Rybp	Foxj3	Hmgb3				Six4				Nrk	Rxrb		Zfp566
Srebf2	Sall1					Homez	Six4	Sp1	E2f5	Satb1				Ttf1				Hoxc13	Nfkb2		Klf17
Cic	Nr1d1					Lin28a	Nkx2-9	Trerf1	Nr3c1	Hnf4a				Hoxd11				Zbtb11	Nfatc3		Ehf
Hey1	Sox9					Nkx2-6	Hoxd12	Zbtb2	Baz2a	Lef1				Gzf1				Creb5	Cbfb		Lef1
Sall2	Pou4f2					Ttf1	Jazf1	Zfp281	Runx3	Aebp1				Zkscan1				Noc3l	Mlxipl		Aebp1
Zfp280c	Sox15					Zfp2	Zkscan1	Zfp238	Nr4a1	Etv6				Tbx15				Zfp652	Ikzf1		Etv6
Npas4	Bhlhe23					Figla	Hoxb3	Zkscan3	Smad2	Prrx1				Chd6				Ezh2	Ctcf		Pparg
Zfp592	Zfp462					Zkscan4	Gbx1	Zfp609	Elk3	Cebpb				Zfp574				Arid3c	Foxk2		Cebpb
Chd6	Foxn3					Zfp653	Zfp593	Myc	Foxj2	Nfat5				Nr3c2				Zfp668	Rb1		Tfcp2l1
Npas1	Nhlh2					Zfp593	Zfp687	Pax1	Baz2b	Meis1				Hmx2				Six4	Mxd1		Tbx2
Zfp593	Rere					Zfp687	Arntl2	Terf1	Maff	Foxc1				Hmgb2				Ebf2	Nfatc4		Foxc1
Zfp687	Prr12					Zdhhc13	Pou4f3	Gfi1	Arid1a	Cebpa				Hmga1-rs1				Zfp161	Irf3		Tcf21
Dmrt3	Zfp143					Nr0b1	Hmga1-rs1	Irf9	Dnajc1	Notch2				Hmgb3				Zkscan1	Smad4		Deaf1
Hmga1	Lhx4					Zfp628	Satb1	Zzz3	Zhx2	Hmg20b				Ehf				Zbtb16	Foxj3		Nfatc4
Tfam	Lhx3					Zfp451	Esrrg	Rbl1	Zfhx3	Tbx3				Hnf4a				Myog	Baz2a		Ski
Hmga1-rs1	Nr1d2					Dot1l	Atf1	Nab2	Bhlhe40	Adnp				Esrrg				Tbx15	Tfap4		Maff
Tfcp2	Sp3					Hmgb2	Lef1	Hivep1		Nr4a1				Tfap2a				Heyl	Baz2b		Zbtb7a
Satb1	Sox17					Hmga1	Hmg20a	Batf		Gata6				Nr2f2				Zfp9	Zbtb7b		Gata6
Creb1	Irf1					Tfam	Tox4	Esr1		Foxo4				Mlx				Repin1	Rfx7		Junb
Esrrg	Nkx2-2					Hmga1-rs1	Terf2ip	Mier1		Mrpl28				Rxrb				Osr1	Klf3		Ep400
Tfap2a	Zfp608					Nfyc	Foxc1	Zfp828		Hoxb4				Nfat5				Zfp819	Ppard
Max	Atf2					Smarca5	Terf2	E2f1		Zhx3				Tfcp2l1				Prdm1	Zfp800
Cux1	Srebf1					Nfyb	Tcf20	E4f1		Arid1b				Dr1				Irx2	Junb
Hmbox1	Zfp644					Tfcp2	Rfx5	Zfp710		Zfp91				Rxrg				Foxe1
Atf1	Hlf					Nfya	E2f5	Tshz1						Mlxipl				Zfp617
Lef1	Trerf1					Smarca1	Mrpl28	Zfp418						Foxc1				Dmrt2
Crem	Zfhx4					Ybx2	Hoxb4	Ezh1						Tcf21				Gli1
Mef2c	Zbtb2					Drap1	Ep400	Zfp536						Rarg				Ybx1
Foxp1	Zfp609					Cux1	Zhx3	Zfp292						Zbtb20				Smarca1
Hmg20a	Terf1					Hmbox1	Zhx1	Zbtb40						Foxj3				Ybx2
Nfat5	Olig3					Lef1	Zfp787	Zbtb1						E2f5				Tfap2a
Tfcp2l1	Irf9					Tcf7l1		Mier2						Bhlhe40				Lef1
Tcf12	Zzz3					Ssrp1		Foxp3										Aebp1
Hmga2	Gata2					Foxp4		Nrk										Prrx1
Atf7	Zfp37					Crem		Zbtb11										Foxc1
Tcf4	Lmx1b					Elf2		Cic										Bzw1
Terf2ip	Pou4f1					Mlx		Klf16										Rarg
Tcf3	Nhlh1					Hmg20a		Zscan21										Jun
Mef2a	Zfp446					Tfcp2l1		Homez										Twist2
Notch2	Tshz1					Nfrkb		Zbed4										Zfp422
Sox5	Ezh1					Wiz		Noc3l										Hes1
Smarcc2	Zfp536					Dr1		Notch1										Ski
Terf2	Pou3f4					Tbp		Zfp652										Gata6
Jun	Zic2					Tfe3		Ezh2										Zfx
Tcf20	Foxe3					Mta2		Zfp668										Mrpl28
Gatad2b	Scx					Nr2c1		Arid5a										Zfp800
Mxd1	Srebf2					Gatad2a		Ebf2										Arid2
Mta1	Cic					Mlxipl		Ttf1										Hivep2
0610010K14Rik	Sall2					Tox4		Zfp592										Prdm16
Rfx5	Fos					Pknox1		Zfpm1										Zfp384
Smad4	Six4					Sox5		Gzf1
Sox6	Ttf1					Tcf21		Zfp161
Mxd4	Foxi3					Mycn		Zfp553
Thra	Zfp444					Rfx2		Hoxb3
Mafk	Atf4					Deaf1		Klf7
Adnp	Zfp553					Rb1		Zfp746
Maz	Zfp687					Gmeb2		Ascl1
E2f6	Zfp579					Mxd1		Zfp653
Ski	Gsx1					Mta1		Zfp629
Arid1a	Gbx2					Rfx5		Zfp516
Mga	Foxd2					Sox6		Zfp593
Foxo3	Tshz2					Mta3		Zfp191
Sox13	Gsc2					Baz2a		Zfp831
Ahctf1	Zfp616					Adnp		Zfp518a
Chd7	Hmgb2					Rfxank		Fiz1
Arid2	Hmga1					E2f6		Mybl2
Zfp512	Hmga1-rs1					Rara		Nkx6-3
Hivep2	Nfyc					Mlxip		Hinfp
Junb	Gabpa					Rfx7		Zfp712
Ep400	Nfyb					Yeats4		Zfp628
Bptf	Satb1					Dmap1		Klf2
Arid1b	Usf2					Gata6		Plagl2
En2	Nfya					Sox13		Zfp1
Znf512b	Usf1					Ahctf1		Zfp146
	Smarca1					Dnajc2		Zfp524
	Ehf					Zfhx3		Prdm15
	Nr2c2					Zfp207		Zfp819
	Creb1					Chd7		Zfp704
	Esrrg					Arid2		Zfp672
	Tfap2a					Tada2b		Zfp280d
	Cux1					Ep400		Zfp3
	Hmbox1					Bptf		Eomes
	Casz1					Zhx3		Satb1
	Esrra					Znf512b		Hnf4a
	Atf1							Nr2c2
	Lef1							Nfkb1
	Tcf7l1							Cux1
	Foxp4							Elk4
	Pbx3							Atf1
	Aebp1							Lef1
	Elf2							Tcf7l1
	Tead1							Ssrp1
	Etv6							Foxp4
	Foxp1							Crem
	Irf2							Fli1
	Prrx1							Elf2
	Hmg20a							Etv6
	Nfat5							Tfcp2l1
	Tead3							Wiz
	Tfcp2l1							Tcf12
	Nfrkb							Elf1
	Wiz							Runx1
	Tcf12							Mta2
	Elf1							Cbfb
	Tbp							Gatad2a
	Meis1							Ets1
	Hmga2							Tcf3
	Nr2c1							Ikzf1
	Tbx2							Notch2
	Tcf4							Mycn
	Tox4							Deaf1
	Pknox1							Ctcf
	Terf2ip							Zbtb20
	Foxc1							Gatad2b
	Tcf3							Gmeb2
	Sox5							Mxd1
	Tead4							Rfx3
	Smarcc2							Mta1
	E2f3							Erf
	Pknox2							Foxj3
	Terf2							Mta3
	Elk1							Runx3
	Tbx3							Adnp
	Rarg							Nr4a1
	Deaf1							Klf13
	Tcf20							Zfp422
	Meox2							Elf4
	Pou2f1							Sp2
	Zbtb20							Gmeb1
	Gmeb2							Maz
	Mxd1							E2f6
	Rfx3							Ski
	Rfx5							Zbtb7b
	Erf							Rfx7
	Twist2							Vezf1
	Tfap4							Klf3
	Rora							Stat1
	Arnt							Dmap1
	Adnp							Zbtb7a
	Hes1							Trps1
	Zfp148							Zfx
	Rfxank							Cebpz
	Gmeb1							Zfp512
	Maz							Hivep2
	E2f6							Zeb2
	Baz2b							Junb
	Ski							Tada2b
	Rfx7							Bptf
	Yeats4							En2
	Mga							Znf512b
	Dmap1
	Ppard
	Ahctf1
	Trps1
	Zfhx3
	Bhlhe40
	Chd7
	Arid2
	Junb
	Ep400
	Bptf
	Zhx3
	Arid1b

## Sheet: Number of ttr TFs
Symbol	ttr TFs	non-ttr	total	ttr TF FOT Ratio of total FOT
Brain	171	139	310	0.824592
Eye	260	143	403	0.769474
Spinal_cord	128	231	359	0.118146
Skin	147	241	388	0.312068
Bladder	117	279	396	0.118525
Pancreas	84	211	295	0.21128
Spleen	80	263	343	0.123438
Thyroid	113	89	202	0.613256
Stomach	64	247	311	0.0557239
Thymus	247	200	447	0.502939
Lung	92	234	326	0.104948
Colon	96	210	306	0.340338
Liver	88	231	319	0.36267
Small_intestine	120	220	340	0.811401
Adrenal_gland	121	235	356	0.105749
Testis	181	157	338	0.828317
BAT	90	206	296	0.0867777
Kidney	129	248	377	0.432889
Seminal_vesicle	52	176	228	0.130154
WAT	82	223	305	0.0413772
Tongue	60	152	212	0.135128
Heart	61	210	271	0.264857
Skeletal_muscle	57	116	173	0.549201
Blood	36	139	175	0.187629

## Sheet: TSPS
Symbol	TSPS	Brain	Eye	WAT	Liver	Lung	Pancreas	testis	Spinal.cord	Thymus	Thyroid	Adrenal.gland	Thyroid	Blood	Seminal_vesicle	kidney	skeletal_muscle	Spleen	Colon	Skin	small_intestine	Heart	Bladder	Stomach	Tongue
Hmgb2	0.0315868	2.94587	5.14406	3.60467	3.62988	4.09281	3.15104	5.14169	3.82149	4.67859	5.39918	3.90988	4.20493	4.54984	2.80914	5.42311	2.93795	3.94483	5.10051	3.98165	6.63541	4.0917	3.91612	4.25239	4.71809
Hmgb3	0.0458912	2.62091	4.44109	3.51512	3.00004	3.0173	1.98941	4.09323	3.39739	3.16089	5.03994	4.77155	4.24848	2.7504	2.04132	4.56496	2.95378	2.51783	3.99532	3.42187	5.40135	4.1568	3.61528	3.30081	4.40476
Nfib	0.0267773	5.2141	5.49606	5.36137	4.95161	5.10632	4.39386	4.78192	4.62198	4.28919	6.11989	4.92315	5.53266	1.57978	3.90191	4.88104	4.83783	3.96879	4.55566	4.9307	5.33019	5.22887	4.57083	4.32868	5.32886
Nfia	0.0124792	5.22486	5.40606	5.35726	4.74592	4.90293	4.6894	5.20648	4.79468	4.55576	5.79124	5.03996	5.68178	2.77014	3.97991	4.90886	4.67433	4.10578	4.59775	4.86524	5.23702	5.20277	4.54374	4.45844	5.22469
Tfam	0.0141613	6.39818	5.19971	3.96583	5.28942	6.0846	4.42336	6.23341	5.92504	5.31828	4.15955	5.49354	5.04723	3.73094	5.07246	5.69458	4.31698	4.39396	5.27014	4.7933	5.14905	5.54839	4.28594	4.68628	5.32463
Nrf1	0.0133357	4.09282	5.1577	4.14027	4.10244	3.88721	3.51096	4.7989	3.76439	4.5702	5.637	4.27521	4.43142	3.34584	3.1011	4.49224	3.77796	4.25979	4.65438	4.41529	5.04243	4.02171	3.82526	3.65775	4.33093
Ubtf	0.0414342	4.56299	3.96673	3.46524	3.51458	3.72253	4.37995	2.81961	4.20949	4.72236	3.84053	3.60164	3.66385	3.44305	3.14553	4.1286	0.777039	4.07696	3.76828	4.5412	5.02099	3.66471	3.62108	3.60437	4.35869
Rxra	0.103241	3.44214	4.32618	3.53414	4.70459	3.1312	2.37017	4.37603	2.76966	3.37838	3.43262	3.71725	4.26336	0	1.38382	4.60415	2.85269	2.41979	3.87917	4.15753	4.95664	3.71541	4.08745	3.49184	3.92567
Nfic	0.0117463	4.78093	5.48114	5.11319	4.79394	4.91245	4.75809	4.98381	4.7089	4.43867	5.79337	5.01628	5.37125	2.79649	3.79259	4.96254	4.92339	4.12766	4.4766	4.91032	4.91821	5.01477	4.48519	4.37423	5.18793
Nfix	0.0205012	5.34342	5.69403	5.31646	4.72869	5.15465	4.64722	4.93146	4.73902	4.5617	5.87096	4.96269	5.4977	1.95966	3.74295	4.72064	4.83969	4.23269	4.61124	5.10763	4.90676	5.19475	4.61398	4.50333	5.30019
Max	0.0309719	4.77352	4.07984	3.84028	4.00402	3.65747	2.08153	3.70783	2.5615	4.42031	4.78205	3.64861	3.6457	2.55608	2.49097	4.09241	3.50098	3.0325	4.42692	3.86708	4.80558	3.17174	3.52391	3.3839	2.9174
Cdx2	2.37137	0	0	0	0	0	0	0	1.46982	0	0	0	2.43457	0	0.1959	0	0	0	4.13961	0	4.78297	0	0	1.26717	0
Ubp1	0.0320619	5.26675	4.94935	3.85931	4.45949	4.49916	4.45389	5.27569	4.41858	4.54005	3.69066	4.19159	4.38615	4.54296	2.8011	4.15993	1.45788	3.23704	4.23647	4.07404	4.75421	4.34986	4.35912	3.8204	3.13908
Ybx1	0.0191249	3.12257	3.8593	4.34055	3.43899	4.88133	4.49889	3.96402	2.87751	4.03743	3.72305	3.99097	4.0105	4.37726	3.50791	3.57435	5.26392	4.56132	4.69088	5.34671	4.75289	3.79245	2.94529	4.37392	4.864
Hnf4g	1.65192	0	0	0	0	0	0	0	0	1.59752	0	1.93095	2.18184	0	0	4.11304	0	0.31597	4.83187	0	4.56394	0	1.59879	2.88204	0
Rxrb	0.098465	3.2103	4.03254	3.17607	4.24534	2.71894	2.41107	4.10353	2.64279	3.3678	3.69495	3.22353	4.09317	0	1.49415	4.3495	2.45597	2.28651	3.34887	3.64833	4.49332	3.30202	3.63597	3.12819	3.51631
Smarca5	0.0879342	3.29188	4.02455	3.47988	3.30424	3.48899	3.59155	5.78873	3.42628	3.71973	4.53364	3.11245	3.37253	2.87125	3.41841	3.23394	0	3.50264	3.20534	3.63328	4.43721	2.93932	2.84938	2.10376	3.4574
Rbpj	0.0248035	3.16486	4.18208	3.92833	3.23541	3.59007	2.80684	4.34498	3.21734	3.90691	4.837	3.75477	3.96907	2.06592	2.54748	3.88819	3.95217	3.05423	2.66064	3.95861	4.43343	3.76775	3.87195	3.34432	4.38529
Hnf4a	1.11802	0	0	1.7679	4.87123	0	2.15387	0	1.57978	3.29667	0	2.29447	1.98677	0	0	4.72521	2.03342	0	4.98098	0	4.42531	0	0	3.09112	0
Srf	0.0431712	4.10706	3.95938	3.58735	2.66693	2.91703	2.1038	4.17984	3.00596	3.56218	2.33475	3.55528	3.89059	1.95908	1.35849	3.59372	3.82628	3.03573	3.72611	3.8851	4.22563	4.22255	3.96622	3.11018	4.07638
Nfyc	0.0257972	5.27718	6.1031	5.04555	4.78983	4.76138	3.85868	5.74302	4.54485	5.43643	3.34286	5.07111	4.9344	3.63686	2.48256	3.59747	4.46362	3.99838	4.63333	4.97891	4.20898	5.01281	4.6575	3.69835	3.41598
Gabpa	0.0225965	3.39633	5.3027	4.18592	3.58113	4.0078	2.92372	4.84745	3.27733	4.81404	5.48703	4.14794	4.51368	2.65928	3.05401	4.19152	4.20006	3.32239	3.25945	4.27436	4.15474	4.2295	3.96975	3.67042	4.21417
Tfcp2	0.0914758	4.95696	4.51736	3.13732	3.94802	3.94328	3.95977	5.36575	4.12367	3.95595	2.26717	3.7392	3.96306	3.67553	2.37414	3.9381	0	2.52787	3.69065	3.4736	4.146	3.89552	3.92595	3.26089	2.60746
Mlx	0.16724	2.47483	3.68991	3.43475	4.28868	2.47202	3.10974	4.31496	2.57425	3.0906	0	3.03694	4.53005	1.8651	1.97985	4.44433	3.5906	0	3.79803	3.01605	4.14001	3.89097	2.93114	2.3753	3.05308
Ybx2	0.792154	0	3.85187	3.59618	0	4.45904	0	4.86739	0	0	3.23039	3.79267	3.60668	0	0	0	5.07431	0	4.22966	4.6321	4.11737	3.26038	0	3.96314	4.92744
Arntl	0.0874202	4.20382	4.53555	3.52972	4.11064	3.68044	3.66754	4.1367	2.98344	2.61724	4.24102	3.84258	4.11384	0	1.94479	3.79821	3.47896	2.17105	3.77755	3.30455	4.10818	3.12283	3.34315	3.02791	3.80778
Vdr	1.28043	0	1.74273	1.26951	0	0	0	3.58644	0	2.66507	0	0	0	0	0	3.88709	0	0	2.88465	3.38723	4.01628	1.84073	0.868166	1.07555	0
Clock	0.144927	4.19505	4.54234	3.77148	4.14386	3.51651	3.68563	4.08497	3.03608	2.62292	4.45602	3.85106	4.15576	0	0	3.85193	3.85829	2.06257	3.83776	3.28785	3.99643	3.32901	3.3729	3.0314	3.70244
Irf2	0.0843183	3.13957	4.44584	2.65073	3.91663	2.66416	3.44802	3.72613	3.19639	4.00651	4.26902	3.10551	3.18978	2.51818	1.21765	4.00091	0.658011	2.03327	2.37925	1.9431	3.95751	3.1253	2.83984	2.33764	1.86816
Nfatc1	0.0576353	2.20808	3.53303	3.05657	3.36818	3.24674	3.48752	1.91908	2.46328	3.18632	4.41324	3.00398	3.88661	2.99736	0.911158	3.3481	4.79289	3.11037	1.96718	3.82488	3.95072	3.53559	3.11978	2.19619	3.64232
Cdx1	3.07664	0	0	0	0	0	0	0	0	1.76278	0	0	0	0	0	0	0	0	3.67393	0	3.94811	0	0	0	0
Nfkb1	0.150516	0	3.07151	2.48748	2.53762	1.53422	1.87009	2.42625	2.18546	3.51921	4.84123	2.20294	2.99746	2.52044	0.421604	3.38555	3.55234	2.14898	2.47412	2.85883	3.94062	2.21196	1.91433	2.15397	3.43789
Hmga1	0.317856	6.41889	5.62647	0	5.10266	3.61269	3.02119	5.87543	3.97846	4.20238	0	4.08164	4.27451	3.77291	3.29281	0	0	3.27988	3.84738	3.4937	3.90518	5.44922	3.94251	2.84178	1.61805
Smarca1	0.932428	2.70683	3.38965	3.05308	0	0	3.05679	5.17117	2.9939	0	4.11412	2.54058	0	0	3.07334	0	1.71937	0	0	3.05447	3.90197	0	2.37831	0	0
Nfatc3	0.149233	0	2.77402	1.89607	2.9399	1.87014	1.9849	2.82572	1.64065	3.31798	4.34022	2.15208	3.16668	3.11394	0.462398	3.14522	3.63297	2.30267	1.62764	2.65599	3.88573	2.24294	2.37209	1.63707	2.64126
Foxk1	0.0472026	2.8508	3.85104	2.46834	2.95662	2.99717	1.63769	4.00208	2.83043	3.47798	4.02092	3.621	3.81864	1.22404	1.92221	3.69082	2.91274	2.34027	2.29951	3.55996	3.86772	3.08502	3.42755	2.90591	3.17207
Nfatc2	0.0467609	2.45545	4.12715	3.22785	1.80025	2.61598	4.06411	2.63271	2.39413	3.40344	4.38353	2.9096	3.20119	1.86158	1.60031	3.16734	4.22115	3.26874	2.88777	3.95178	3.84767	3.55354	3.41812	2.33371	3.72971
Drap1	0.0972126	2.75811	3.72642	2.77669	2.87536	2.38541	2.20178	4.80856	3.22691	2.70641	4.21593	3.08149	3.49621	1.9858	2.19291	3.94099	0	2.25871	3.19719	3.06134	3.81591	3.078	2.83531	2.78713	3.81893
Nr2f6	0.0754304	3.58277	4.12162	3.68667	3.93873	3.20701	3.49809	3.84657	3.34884	2.73295	4.59025	3.73649	3.55187	0	2.36435	4.3494	3.61278	3.164	3.11413	3.29628	3.78444	4.03119	3.31197	3.3266	3.17384
Hnf1a	1.61403	0	0	2.81813	4.1068	0	3.0054	0	0	0	0	2.45862	0	0	0	4.49448	0	0	2.96284	0	3.78139	0	0	2.87264	0
Foxk2	0.364965	3.45599	3.19277	2.2995	2.42974	1.95871	0	3.47907	3.02393	2.78352	0	2.93568	3.23774	0	0	3.32179	2.85105	1.5804	2.30535	2.87901	3.72607	2.59354	2.64794	2.37512	0
Mnt	0.0458521	4.15828	4.4138	3.81068	3.00679	2.96083	1.89962	4.03338	3.65005	3.87552	3.32386	3.84336	3.94333	1.79095	1.46482	3.60697	2.56571	1.93652	3.66561	3.55608	3.7146	3.14909	3.55006	3.2308	3.41669
Casz1	0.489776	0	4.72069	1.38626	0.117271	1.87412	2.55759	1.76949	1.7834	0	3.48628	0	1.9521	0	0.941077	1.83925	3.07208	0	2.99753	2.30951	3.71025	2.66272	2.32578	2.18399	2.47352
Esrra	0.100514	3.63892	4.71163	3.92086	3.69445	3.03463	2.75381	4.18617	3.60218	3.80637	0	3.26713	4.42739	1.18284	2.40469	4.24929	4.06304	2.54932	4.17645	3.63197	3.70025	4.29681	3.31668	3.48645	4.20359
Npas2	1.41929	3.75489	4.16811	0	3.66964	3.35025	0	0	0	0	3.78032	3.16137	0	0	0	0	0	0	3.8537	3.45637	3.69502	0	0	0	0
Mlxipl	0.611377	0	2.52382	2.14301	4.06144	0	2.1271	3.34365	0.472756	2.70672	0	2.20994	4.1119	0	0	3.77899	2.47308	0	3.27011	1.75978	3.69106	3.52939	0	1.19312	2.11727
Nfat5	0.088911	3.85938	4.01895	2.69636	2.18655	2.47003	1.98453	3.41206	3.50681	1.72742	4.3506	3.77622	2.83893	1.21318	0.850646	3.91875	2.6712	1.56097	1.95172	2.43344	3.64381	2.60473	3.02246	1.88372	3.09317
Fli1	0.0590783	2.32063	3.20931	3.37025	2.34856	3.50007	1.7808	2.67915	1.94201	4.61989	2.87985	3.45467	4.03046	2.7529	0.733999	3.14414	3.15498	2.88509	2.93963	2.83481	3.63321	3.76303	3.09593	2.0626	2.99479
Rb1	0.121442	3.18575	3.47398	1.97481	2.94089	2.23457	1.09313	3.64141	2.79644	3.34874	3.66814	2.56567	3.27382	1.64857	1.53573	2.63728	0	2.20169	2.34682	2.4493	3.61408	2.62096	2.67732	1.63804	1.81212
Mxd1	0.812988	3.00432	2.56506	0	1.03109	1.99432	0	2.30542	1.49211	2.13978	0	0	0	1.01703	0	0.916902	0	2.62316	2.92446	0	3.60526	0.85187	1.55795	1.29202	0
Nr2f2	0.0748578	4.21874	4.74828	4.35041	4.12827	3.82491	3.31478	4.49824	3.62558	2.97555	4.38019	4.43035	3.87737	0	2.92472	4.79816	3.60478	3.29275	3.11547	3.56388	3.53882	3.75682	3.75582	3.67874	3.78042
Tbp	0.0647008	3.77017	4.01985	2.73083	3.22676	2.0083	2.75511	4.10221	2.81425	3.13051	4.2726	2.93471	3.38105	1.79996	0.81187	3.637	1.76716	1.80849	2.65049	2.92968	3.52296	2.80563	2.68241	2.2823	2.71484
E2f3	0.134795	3.37898	3.72705	2.39985	2.82547	1.98848	1.51725	3.53959	2.82346	2.52838	3.87073	3.01362	2.89428	0	1.0663	3.01506	1.36922	1.20321	2.28615	2.72262	3.49783	2.56202	2.5353	1.56706	2.56046
Yy1	0.0916805	3.25582	3.22579	2.65988	2.91407	2.2675	2.58928	3.37201	2.48121	3.16222	3.91197	2.29915	2.40672	1.9391	1.91767	2.88365	0	2.21546	2.8164	2.53383	3.48271	1.82014	2.24253	2.04554	3.15229
Tfeb	0.0796409	3.68055	4.2605	3.58364	2.92568	3.70224	3.073	4.22818	3.60591	2.74917	2.93702	3.24518	3.86248	2.41939	0	3.24445	4.62018	3.3372	2.89132	3.54747	3.46922	3.80385	3.41533	2.47647	3.79548
Hmga1-rs1	0.186074	5.87992	6.38408	3.59429	4.83889	3.84324	2.7719	5.42918	5.02383	3.67868	0	4.05465	1.82413	3.10721	2.54164	5.36892	0	2.63337	3.28724	3.99773	3.46178	5.09393	4.17931	3.08636	4.76764
Mef2d	0.0843134	4.2034	4.16948	2.65282	2.56733	2.41579	2.30197	3.55729	3.3761	3.39103	4.84431	3.54494	3.96355	1.77632	1.18184	3.54094	3.75268	1.36985	1.02531	2.81586	3.45347	3.56413	3.15418	2.10166	3.15956
Nfyb	0.0207933	4.60257	5.41929	4.49591	4.02526	4.16475	3.36052	5.02155	4.06174	4.57387	2.69873	4.51968	4.2242	3.22813	2.8376	3.3126	3.55203	3.67182	4.09852	4.13242	3.42858	3.96925	3.95673	2.9242	3.84261
Baz2a	0.378239	1.01703	1.80846	1.5148	1.94531	1.87968	2.17561	2.8322	0.779792	1.03328	2.3954	1.15275	0	0.640481	0.652191	0.97242	0	1.35567	1.58304	2.0287	3.41351	0	0.185829	1.02919	1.50212
Tbx3	0.627446	0	3.49015	2.62976	2.97619	3.76097	0	2.31597	0	0	0	3.77779	2.49669	0	3.30995	2.70501	0	0	2.81646	1.98558	3.40524	2.4213	3.26782	1.20198	2.76641
Cbfb	0.114283	2.14488	2.08739	1.66838	1.67431	2.96168	0	2.28192	2.02802	4.12195	4.01406	2.52313	1.95712	2.34798	1.16435	2.46813	2.2014	2.58027	2.8287	2.49574	3.39528	2.25419	2.77454	2.29688	2.0445
Tfap4	0.288196	2.32254	3.37192	2.34172	2.35406	2.28567	2.67583	2.40647	2.22359	3.24911	0	1.9457	2.42407	0	0	2.39889	2.53032	1.98033	3.23888	2.76496	3.3883	2.28617	1.97537	1.73899	0
Irf3	0.138569	0	1.83696	2.15255	3.22319	3.41664	3.05148	2.31202	1.26482	2.77592	3.5788	2.56889	2.34057	3.02648	1.51657	2.80228	0.735599	1.53237	2.18469	2.02456	3.38501	1.61802	2.41497	1.83331	1.79657
Erg	0.102626	2.82567	3.65252	3.76094	2.83916	4.45614	1.95586	3.01802	2.4503	3.12558	2.43629	3.91142	4.20471	0	1.34729	3.62229	3.28934	2.2355	2.88606	3.28991	3.38079	4.07833	3.33797	2.83373	3.17515
Dr1	0.17548	2.77382	3.55517	1.93477	2.88633	2.02777	0	4.31672	2.61959	2.69608	2.80868	2.32388	3.60881	0	2.39445	3.76144	1.0086	2.08967	2.92003	2.7443	3.35466	2.7106	2.31651	2.28335	3.2776
Mxi1	1.35612	2.02535	2.81312	0	0.857332	0	0	1.8593	1.58519	1.91908	0	0	0	0	0	1.98989	0	0	3.19312	0	3.33986	0	1.42813	0	0
Nfatc4	0.631862	0	2.18907	2.79796	0	1.79803	0	1.67302	0	0	3.59964	1.98484	2.12167	0	0	1.92058	2.96237	0	1.79609	2.78741	3.32831	1.67281	3.04099	1.85925	2.79239
Pbx1	0.0453034	3.85775	4.51751	3.87521	2.27875	3.74791	2.62827	4.03941	3.66896	3.31741	4.05849	4.24466	3.54474	1.03342	2.86724	3.64457	3.19224	1.86665	2.94412	3.65485	3.31898	3.66045	3.88215	2.9931	3.96441
E2f4	0.173634	2.02938	2.76983	3.04139	2.55142	2.79934	0	2.88726	2.49875	2.86837	4.08128	2.9338	3.28703	1.0569	1.70646	3.45344	0	1.66671	2.51872	2.92333	3.31322	2.68171	2.73243	1.95233	3.3667
Nr2c1	0.109362	2.95322	4.18301	3.3488	1.66515	3.42247	2.63953	3.9459	2.90851	3.65211	2.03743	2.74655	3.22071	0	1.25042	2.35639	2.79519	2.28703	2.25102	2.68768	3.30062	2.94783	3.22509	2.34254	1.90218
Mef2a	0.445164	3.77143	3.0688	2.33634	2.47597	2.01703	0	2.91914	2.3188	2.90869	0	2.87622	3.27742	0	0	3.3493	4.00574	0	0	2.38316	3.29867	3.18015	2.21787	2.27875	3.98091
Smad4	0.174289	3.39935	3.01114	2.86041	1.44433	3.23473	1.66854	2.44762	2.37752	2.66992	3.54949	2.0281	2.18019	0	2.1385	2.23493	1.88263	0	2.06621	2.33863	3.29175	1.34476	3.20584	2.41162	1.76864
Elk4	0.0432395	2.23369	3.84168	3.50933	3.74756	3.81955	1.93099	3.02159	2.33553	4.43334	4.72503	2.96758	3.54174	1.99531	1.95181	3.46769	3.84184	3.47192	3.13699	3.06488	3.29138	2.85372	2.69963	2.01174	3.17624
Tead3	0.156014	2.63448	4.34906	3.62348	3.21633	3.26658	2.34771	3.42312	2.93779	2.48768	0	3.4282	4.11519	0	2.48291	3.88719	3.75263	1.64933	2.60013	3.51863	3.28594	3.70652	3.91553	2.87277	3.49831
Tead1	0.112384	3.27641	4.54578	3.86165	3.03803	3.24236	2.79124	3.46018	3.42868	2.4853	1.82737	3.90422	4.10712	0	1.89237	3.94567	4.23113	1.26201	2.77831	3.79195	3.26275	4.37647	4.12718	2.92131	3.22553
Ctcf	0.357543	1.97213	2.30187	0	2.25566	2.28511	3.23092	0	2.12811	3.73191	2.9253	1.63723	0	1.63844	2.18067	2.63139	0	3.2838	3.38075	3.01504	3.23813	0.666955	1.02798	2.38134	1.25547
Sfpi1	0.226381	2.33646	2.29115	1.99809	1.97517	2.55526	0	1.08636	1.75805	1.78847	3.1694	2.23646	2.5358	2.64626	0	2.74123	0	2.95677	2.33041	2.40851	3.22594	2.13071	1.88948	2.59439	2.71784
E2f2	1.43939	0	0	0	0	0	0	0	0	2.8722	0	0	2.86751	1.7537	0	2.54158	0	2.86332	2.48572	2.1558	3.22362	0	0	1.9652	0
Tfdp1	0.188583	3.28191	3.58203	2.64738	2.07391	2.66437	1.68664	3.44605	2.61171	3.14656	0	2.62843	3.09581	1.35025	1.27416	2.68928	0	1.27562	2.0027	2.84195	3.18684	2.58693	2.57665	1.31946	2.63747
Rfx1	0.105595	2.47904	3.93203	3.15297	3.57826	2.74886	2.04948	3.60075	2.67102	3.49313	0	3.50728	3.61511	1.75351	1.04551	4.07394	3.4224	2.74673	2.56794	3.38369	3.18292	3.42401	3.16784	2.78807	3.541
Pbx3	0.0920137	4.1368	4.56326	3.69762	1.7605	3.5618	2.53327	4.10395	3.63763	2.97574	3.9922	4.27551	3.35312	0	3.0607	3.37611	2.72754	2.08197	2.8302	3.45564	3.17166	3.56146	3.63717	2.87516	3.71538
Nfrkb	0.151676	3.53137	3.98425	2.91119	2.59239	2.4767	1.39759	4.33776	2.68696	3.21681	0.962737	2.8045	2.99702	1.35837	1.89645	2.3691	0	1.40248	2.13615	2.4717	3.16823	2.61708	2.73315	1.65325	1.26007
Foxp1	0.0535108	4.20838	4.53983	2.98593	2.75882	2.89698	2.74689	3.82459	2.76917	3.48274	4.28187	2.64279	3.25368	2.98132	0.536254	2.51401	3.61531	3.27343	2.5587	3.2204	3.14882	3.41774	3.57998	2.49838	3.07977
Hmga2	0.465188	4.15581	4.23276	3.91698	3.54436	3.48792	3.80916	1.69897	3.68542	0	0	3.333	0	0	4.05379	3.15106	0	3.10037	2.44091	1.35793	3.13293	2.9089	2.19408	2.96465	0
Bhlha15	1.01338	0	0	2.96708	0	0.985875	4.76924	0	1.4183	1.93247	4.57735	1.88311	0	0	2.01612	0	0	2.13841	2.35658	0	3.1046	0	1.96284	1.89725	0
Ssrp1	0.225639	2.92428	1.3337	1.79288	1.60448	3.04122	3.19464	4.65245	1.8939	4.52212	2.52907	2.18496	1.1841	1.6322	3.70109	1.57631	0	4.1403	3.50256	2.88406	3.09118	0	2.10846	2.5517	2.13988
Tbx2	0.470919	0	4.11141	2.53872	2.55713	3.87547	0	1.93297	0	1.36736	2.12385	3.16709	2.36741	0	2.78855	2.71088	0	0	2.92476	2.53275	3.07933	2.24742	3.38978	1.32254	2.19033
Nfya	0.0981332	4.20203	5.19786	4.04088	3.4947	4.00855	2.88369	4.60729	3.50552	4.34602	0	4.19804	3.92029	2.88771	1.57517	2.57243	3.34617	2.9146	3.42878	3.83452	3.04464	4.1766	3.30936	2.5184	3.51455
Tfdp2	0.199562	1.8064	2.61401	1.71718	1.82769	2.30673	1.15517	3.13601	2.30075	2.50429	3.17955	2.57175	2.69257	0.641474	0	2.97468	0	1.21842	1.61309	2.15181	3.02695	2.30307	1.95645	1.53865	2.23416
Pbx2	0.0441025	2.95557	4.05289	3.36967	2.17477	3.29004	1.56332	3.79905	3.29009	3.76316	3.22771	3.64592	3.90079	1.47857	2.42497	3.17701	2.93319	1.79053	2.39404	3.44671	3.01687	3.2334	3.31733	2.44005	3.64044
Mef2c	0.238607	4.09362	2.99485	2.82995	2.20798	1.90309	0	2.46721	2.06932	3.36716	4.61091	2.84647	3.20478	0	0	3.36509	3.5433	2.02447	1.93752	2.4448	3.00349	2.99574	2.16624	2.01828	3.37411
Gata4	1.38001	0	0	0	2.43423	0	3.66143	4.51402	0	1.74507	0	1.46429	0	0	0	0	0	0	3.3784	0	2.99378	4.13609	1.02119	3.2028	0
Irf6	1.85284	0	0	0	0	0	1.20378	0	0	0	2.58609	0	0	0	0	2.62777	0	0	1.93702	0	2.9933	0	1.5813	1.32284	0
Ppard	0.640678	0	2.87343	0	1.93128	0	1.6149	2.03339	2.05308	2.06621	0	1.33424	1.36734	0	0	2.35152	0	1.0086	1.87266	2.03929	2.98983	1.86152	1.51644	1.2697	0
Nr2c2	0.0384778	3.7853	4.88255	3.7135	2.16283	3.53195	2.39569	3.95349	3.76139	4.82962	3.59759	3.49253	4.00014	2.22521	2.1271	3.15981	3.81786	3.37278	2.12308	3.35533	2.9546	3.75225	3.42535	2.48956	3.05153
Rfx2	0.300329	0	3.44001	2.76037	2.9696	2.58813	0	3.8296	2.32737	2.9993	0	3.05657	3.16301	1.05308	0	3.3044	2.72997	2.17903	1.78533	3.06355	2.94498	2.84133	2.89184	2.42712	3.04613
Ascl2	3.6235	0	0	0	0	0	0	0	0	0	0	0	0	0	0	0	0	0	1.838	0	2.93662	0	0	0	0
Hnf1b	1.44535	0	0	2.75557	3.24998	3.13354	2.4274	0	0	0	0	0	0	0	0	4.60008	0	0	2.71156	0	2.93135	0	2.78847	2.28037	0
Runx2	0.315674	2.44051	2.2479	2.32834	1.17073	2.48819	0	0	1.27006	2.39311	4.3516	2.88516	1.29003	0.935003	0	2.14008	0.727541	1.91878	2.33504	2.31982	2.87194	1.0607	2.54095	0.973054	2.14244
Mitf	0.152784	3.44513	3.83536	3.38336	2.26245	2.83968	2.65635	3.64393	3.07958	2.30395	2.89929	2.90962	3.10705	0	1.58546	2.69486	4.04671	2.56711	0	2.88855	2.84699	3.13261	2.80633	2.13187	3.35025
Tfe3	0.146037	4.07758	4.07743	3.81904	2.65239	3.44734	3.08329	4.22237	3.51406	2.4452	0	3.13353	3.44728	2.48268	0	2.73941	4.02803	2.61242	2.90771	3.05479	2.82531	3.27942	3.31533	2.51851	3.18911
Gatad2a	0.163035	2.08333	2.88115	2.81624	1.36803	2.62634	1.00432	4.11875	2.01158	3.46576	3.92211	2.7599	1.9609	1.54954	1.20352	2.64601	0	1.0258	1.47461	2.52534	2.8114	1.49907	2.65873	1.87229	3.16245
Pknox1	0.135739	3.65801	4.06176	2.96797	1.53487	2.43512	1.26007	3.95995	2.72614	3.03641	1.78319	3.00494	3.11267	1.39479	0	2.55959	1.92333	1.10086	2.40993	2.79226	2.79204	2.80831	2.87546	1.77279	3.13004
Tcf4	0.1219	3.8568	4.1087	3.08313	2.16263	3.16139	2.54572	2.41247	1.53887	3.08076	1.97421	2.3169	3.22609	0	1.02521	2.15202	2.93002	1.32486	2.38469	2.96057	2.76969	3.02746	2.69404	1.90033	2.59093
Meis1	0.0921969	3.70714	4.26933	3.48409	2.13605	3.43836	2.66521	3.13878	3.30856	3.3203	3.43013	4.14925	3.03995	0	2.34364	3.23614	1.96095	2.34235	2.2876	3.15867	2.75338	3.37773	3.92265	3.02431	2.25285
Tbx21	2.60923	0	0	0	0	0	0	0	0	2.20683	2.54605	0	0	0	0	0	0	0	0	0	2.75214	0	0	0	1.66266
Nr3c1	0.234872	1.62636	1.81205	2.23177	2.54335	2.53283	2.9919	1.63206	2.33287	3.08799	3.45599	1.69031	2.87406	0	0	3.0817	0	1.99089	2.41943	2.65992	2.74774	1.93599	1.6556	1.58082	2.98338
Meis2	0.352194	3.56947	4.1385	3.66745	2.29226	3.71181	2.70807	2.84942	3.426	3.60802	3.31175	4.24864	2.83885	0	0	3.25363	0	0	0	3.05327	2.74318	3.30356	3.56532	3.28583	3.43457
Nkx2-3	2.78896	0	0	0	0	0	0	0	0	0	0	0	0	0	0	0	0	0.477121	2.13394	0	2.74237	0	0	0	3.02531
Mafk	0.60448	3.34044	3.00939	2.53503	2.1508	3.15686	0	0	2.53211	2.57978	0	2.48764	2.75268	0	1.96937	2.00082	2.49955	2.79727	0	0	2.73491	1.88602	2.11076	0	0
Relb	1.14467	0	0	0	0	0	0	0	0	1.8328	3.4971	0	1.0607	0.748963	0	1.40654	1.617	0.9658	1.69461	1.52892	2.73311	0	1.1485	1.0086	0
Pknox2	0.392238	2.92174	3.82831	2.80356	0	3.15285	0	3.77522	3.02523	3.36774	3.09954	2.93953	0	0	0.891537	3.06819	1.38917	0	2.17962	2.32992	2.72803	2.80941	2.88659	2.68215	3.83379
Creb1	0.083663	4.05834	4.29354	3.60405	2.69191	2.72226	2.77692	3.02927	3.44653	3.67782	0	3.32371	3.49737	2.87625	2.80618	2.83019	4.81231	2.91938	2.61344	3.04448	2.72012	3.0457	2.86061	2.41168	3.09691
Mycn	0.706195	2.93349	3.26007	0	0	2.67756	2.28556	3.92907	3.00795	3.63198	0	0	0	2.53962	2.6637	3.00274	0	2.64147	2.38059	0	2.69197	0	1.61595	2.34249	0
Tfcp2l1	0.731522	3.59789	3.81823	1.19312	3.1313	2.99234	3.3584	4.34458	0	3.65514	0.780317	0	0	1.02531	0	3.76293	0	0.720986	2.93082	0	2.69126	0	2.96098	2.68941	0
Elf3	1.43146	0	2.9079	0	0	0	2.1038	0	0	0	3.33794	0	0	0	2.38739	2.3927	0	0	2.38703	0	2.68874	0	2.04509	2.32015	0
Tcf12	0.175142	3.61595	3.78933	2.66241	1.66122	2.95124	2.89813	2.51509	1.92993	4.33197	0	2.22404	2.95612	0	1.67486	1.76686	2.68488	1.57386	2.36791	2.81366	2.68772	2.62979	2.59318	1.97695	2.55794
Mxd4	0.315939	3.4624	2.42335	2.61522	2.85032	2.66711	1.40654	2.38588	1.75629	2.85997	3.01662	2.06592	2.97512	0	0.983175	2.57679	0	0	1.98588	2.08589	2.68221	1.57619	2.46937	1.64147	0
Tcf7l2	0.28732	3.1994	2.91584	2.39663	2.45566	0	1.40381	3.34439	2.62493	0	2.91476	2.51739	2.63997	0	1.83667	2.63246	1.85622	0	2.51051	2.39967	2.67842	2.58651	2.34569	2.06513	2.80544
Tcf21	0.907376	0	0	3.17229	3.74684	3.93328	0	3.14809	0	0	0	2.21321	0	0	2.07273	3.2184	0	3.06531	3.31215	0	2.6445	3.46675	3.58002	2.64799	0
Hmg20b	0.225567	0	3.37043	2.72174	1.57386	1.58991	0.875061	2.50328	1.90564	2.74738	1.31387	3.53415	3.84044	0	0.896073	2.88352	1.65462	1.34716	1.87021	3.26601	2.63341	2.76351	3.14257	2.26073	2.84715
Baz2b	0.469829	1.08853	2.86525	1.70672	1.08436	1.07414	1.43867	1.2068	1.39258	1.53031	3.20682	0.929052	1.3425	0	0	1.17554	0	0.893298	1.60739	0	2.63042	0.760134	1.13945	0	0.835691
Nfkb2	0.576279	0	1.76567	0	0	0	0.904537	1.64246	0	1.90809	4.38039	0.654177	1.84448	1.37475	0	2.13883	2.29077	1.5739	2.33646	1.84011	2.62688	0.338456	1.22655	1.33456	2.41431
Gm1862	2.00823	0	3.44248	3.34242	2.6095	0	0	0	0	0	0	0	0	0	0	3.02531	0	0	0	0	2.62315	3.13988	0	0	0
Klf3	0.990859	0	0	0	1.22408	2.14922	0	0	0	3.06219	0	0.985426	0	0	0.867467	1.44138	0	1.15534	2.3705	1.50603	2.61247	1.98767	1.23443	1.2515	0
Tox4	0.314179	3.2779	4.01593	2.21354	0	1.38652	2.57864	4.10548	3.71461	2.9496	3.02372	3.12677	2.40715	1.85296	0	1.71517	2.36458	0	0	2.14004	2.60357	2.41605	2.88551	2.0159	2.87619
Arid1a	0.196579	3.13677	2.94571	1.86203	2.18855	1.28886	1.17105	3.00441	2.40202	2.97096	3.08095	3.05277	1.93169	1.24461	0	2.39001	0	1.52532	1.57612	1.685	2.58683	1.63889	2.46037	1.1973	2.38132
Mlxip	0.20039	1.99059	2.13109	1.41095	0.992645	1.75256	2.54022	3.20108	1.85403	2.72386	0	1.54777	2.88879	1.68485	0.751841	1.85082	3.02627	1.35461	2.45788	2.2151	2.56783	3.09007	2.49984	2.46966	0
Zfp800	0.969798	0	0	0	1.87919	0.548133	0.854913	1.03161	0.692847	1.55598	0	1.18469	0	0	0.480521	0.662758	0	2.67718	1.93743	1.90804	2.53801	0	0	1.03487	0
Rreb1	0.317155	0	1.81681	1.93254	1.88724	1.55267	1.9021	2.08784	1.26717	2.24262	2.56571	0.994447	1.9284	0	0	1.68976	0.832509	1.03342	2.21404	1.84393	2.5012	1.30501	1.62115	1.72239	0
Ets1	0.522133	0	1.49415	1.70672	1.94385	3.06311	0	0	0	4.06776	3.90717	2.08554	1.71238	1.37092	0	2.35382	1.29447	3.32725	1.47506	1.233	2.49988	2.04922	1.26054	0	2.0607
Mafg	0.149342	3.41396	3.04567	3.29667	2.39135	2.52942	1.93551	2.07918	3.25041	1.9028	2.86641	2.6474	3.29991	0	2.49736	2.14314	3.13868	2.51587	1.91381	2.11394	2.48681	2.43892	2.91739	0	2.67465
Runx3	0.514617	0	0	1.48144	1.65835	2.29007	0	2.1112	1.14396	3.35672	3.21661	2.2598	0.606381	2.16061	0	1.93733	1.36922	2.53877	2.57772	2.06494	2.45442	1.08279	1.23906	0	0
Zbtb7b	0.943314	0	0	1.70501	1.13883	1.43457	2.56591	0	1.85612	3.17566	0	0	1.95279	0	0	1.45405	0	0	2.53442	1.87644	2.44928	0	0	1.49728	2.67302
Foxj3	0.571914	2.13033	1.8648	1.23553	1.2638	0	0	1.8202	1.52178	2.71181	3.50516	1.38768	1.27592	0	0.11059	2.41547	0.742725	0	0	0	2.43803	1.25346	1.76612	1.42802	2.44388
Mta2	0.0881802	3.57262	3.58404	2.65078	2.18806	2.53812	1.68476	4.05997	2.8249	4.1873	1.33691	3.24419	2.88563	2.55033	2.86222	2.84085	0.252853	3.09908	2.62879	3.22291	2.41794	2.22647	3.05587	2.2429	1.76419
Myb	2.39157	0	0	0	0	0	0	0	0	2.78538	0	0	0	0	0	1.04532	0	0.892651	1.75664	0	2.41134	0	0	0	0
Pparg	0.505681	0	2.20952	3.00913	2.69645	1.07104	1.01284	2.08968	0	2.29638	0	2.7289	4.46034	0	0	2.04446	0.930949	2.54283	2.20824	2.50109	2.40062	2.5514	3.50952	2.36668	0
Usf1	0.148648	4.40306	5.17362	3.70187	3.80694	3.48593	3.62325	3.93865	3.74073	4.38979	0	3.32489	3.99851	2.68427	0	3.8179	3.36345	3.59072	3.27646	3.19861	2.39827	3.39217	3.36528	2.31694	3.02531
Ehf	0.895386	0	3.49569	0.854306	1.76687	2.33825	1.83461	0	1.56467	0	5.17014	0	0	0	3.28489	2.78539	0	0	2.54612	0	2.39718	0	3.03513	1.71668	3.77794
Ppara	1.19903	0	0	0	3.59004	0	0	2.46778	0	1.17898	0	0	3.04944	0	0	2.43259	0	0	2.02938	1.61909	2.39699	2.39837	1.85771	0	1.20412
Hsf1	1.27562	0	0	0	1.38059	0	0	1.23403	0	0	2.24573	1.7776	0	0	0	1.37119	0	0.454845	0.513218	0	2.37452	0	1.24797	2.30103	2.42942
Foxn3	1.08762	0	1.43419	0	1.64898	0	0	2.59879	2.01284	2.31561	0	0	0.752048	0	0	2.20903	0	0	0	2.04922	2.36736	1.18184	1.24206	0.94713	0
Ikzf1	1.00558	0	0	1.92428	0	1.93551	1.52504	0	0	3.96233	3.29447	1.27416	0	1.89355	0	0	0	3.36385	1.3495	1.48245	2.36444	0	0.927883	1.79029	0
Zfp148	0.411965	2.13283	2.79865	1.69298	0.843157	1.58284	2.89165	0	2.076	2.67436	1.6902	1.7515	1.52529	0	0.993782	1.85538	0	1.30104	3.26093	2.25658	2.35536	0	1.47735	1.96185	0
Foxj2	0.479949	0	1.70911	1.63448	1.6287	1.21041	1.14301	0	1.10037	1.46739	3.2522	1.18469	1.37191	0	0	2.09867	0	1.60959	0	1.32294	2.34487	1.34235	1.70927	1.7185	2.37756
Zfp422	0.321082	0	1.80482	1.18424	1.80025	2.76222	2.42325	0	1.55952	3.31737	0	2.10729	1.76085	2.0061	2.22481	1.57531	0	2.67772	2.46822	3.06389	2.33883	1.02891	1.98474	1.41924	2.47276
Gatad2b	0.136444	3.65317	2.68077	2.31405	0.922206	2.57171	1.71012	3.09908	2.75264	3.43276	2.77545	2.68569	1.82489	1.63757	1.33384	1.58787	0	1.4433	2.08934	2.17334	2.32529	1.30833	2.38181	1.36977	2.29477
Vezf1	0.187327	1.99123	2.54093	1.90902	2.06446	2.87622	2.99274	2.42325	2.22242	3.09959	0	2.2623	1.44549	1.60543	1.67574	2.43656	0	2.10978	2.37853	2.68707	2.32354	0.789709	1.26279	1.47464	1.2878
Thra	0.365146	3.35935	3.19351	2.774	2.65441	1.9866	0	2.60221	2.40727	1.78446	0	2.05784	3.27021	0	0	2.72647	2.41497	1.90037	2.29886	2.29825	2.31362	2.97287	2.17674	1.62575	0
Rbl2	0.294876	1.50865	2.5261	1.98153	2.15087	2.05989	0	2.157	1.63563	2.41754	3.05836	2.39652	2.9512	0.294466	0.772113	3.07429	0	0	0.928396	1.78858	2.3059	2.16057	1.97781	2.36549	2.4677
Runx1	0.395723	0	2.26386	2.16655	1.31735	3.0251	0.661813	0	0.594393	4.22113	3.618	2.26717	1.0086	1.98861	0	1.52012	1.96567	2.98763	3.19312	2.47824	2.29816	0	2.45433	1.56485	2.28954
Rara	0.617195	2.27646	2.67209	0	2.03922	1.1271	0	3.21442	0	2.57776	1.68091	0	1.9631	0	0	2.75472	0	1.84777	2.29412	2.35682	2.29461	2.1215	2.12162	2.20037	0
Maf	2.10259	2.7356	1.51322	0	0	0	0	0	0	0	0	0	0	0	0	1.77236	2.49472	0	0	0.711807	2.28835	0	0	0	0
Ikzf3	1.57617	0	0	1.75205	0	0	0	0	0	3.41866	3.01703	0	0	1.85816	0	0.721811	0	3.06445	1.54407	0	2.26793	0	0	0.726727	0
0610010K14Rik	0.295706	3.56351	3.2795	2.08366	1.93952	3.07001	0	3.00618	2.62943	2.92361	0	2.58105	2.96974	1.78746	2.47445	2.61687	0	1.61172	2.41416	2.51574	2.25827	2.46982	2.67684	1.52233	0
Etv6	0.154093	2.96104	3.74528	2.61353	1.10219	3.36889	2.68246	3.05282	2.2817	4.54352	3.98134	4.07626	2.93292	0.776772	2.47181	2.33645	1.02531	2.74877	2.64951	3.08213	2.22822	3.33326	4.15946	2.44069	0
Smad3	0.120604	2.84348	3.14795	2.62413	0.594447	2.72965	1.88738	1.87802	2.2452	2.76918	3.76409	2.20495	2.43826	0	2.12038	2.19015	1.98342	1.73065	3.06446	2.24777	2.20566	1.97154	2.8714	1.48031	2.08613
Arid5b	1.08472	0	1.11003	0.977724	1.69357	0.255273	0.363612	1.91222	0	0	2.67583	0	1.7969	0	0	1.41676	0	0	0.274158	0.60206	2.20472	0	1.03216	0.340444	0
Pdx1	2.59837	0	0	0	0	0	2.15186	0	0	0	0	0	1.60314	0	0	0	0	0	0	0	2.19997	0	0	2.317	0
Hoxc5	2.33598	1.89763	0	0	0.79703	0	0	0	0	0	0	0	0	0	0	0	0	0	2.20412	1.64738	2.19517	0	0	0	0
Rfx7	0.953191	1.457	2.45917	0	1.18891	0	0	2.91553	1.10775	2.24269	0	0	0.979548	0	0	1.50689	3.15534	1.26099	1.28556	1.05049	2.19492	0	0.237654	0	0
Thrb	1.46659	0	3.11103	0	2.76009	0	1.51455	0	0	0	0	0	3.08636	0	0	2.59106	0	0	0	2.54654	2.19297	2.54033	1.233	0	0
Rbl1	1.13572	0	0.844067	0	0	0	0.613842	2.11662	0	2.01487	0	1.96426	0	0	0	1.27184	0	0.865696	1.18752	0.542825	2.1785	0	0.997179	1.33553	0
Gata5	2.62164	0	0	0	1.24055	0	0	0	0	0	0	0	0	0	0	0	0	0	2.06446	0	2.17825	0	2.32525	0	0
Foxp4	0.478512	3.08991	3.58226	0	2.18568	0	1.35291	3.33846	2.39094	4.64637	1.88813	0	0	1.77085	0	2.2878	2.77627	2.76659	0	3.10037	2.16661	2.31204	2.57345	2.19206	1.5563
Hmg20a	0.244879	4.36171	3.78494	2.72564	2.67592	2.34078	3.05257	3.66819	3.94467	3.47535	0	3.16977	2.4069	1.58187	1.81409	3.18648	0	1.6485	2.38012	2.92007	2.15705	2.34968	2.62419	2.09403	0
Hoxb7	1.83079	0	0	1.92604	0	0	0	0	2.42566	0	0	2.53319	0	0	1.39917	2.70482	0	0	0	0	2.15186	0	1.1688	0	0
Zfp384	0.314088	0.841985	1.61038	0.649895	1.0127	1.57352	2.10037	0.652246	1.39903	1.91094	0	1.40108	1.27646	0.832856	1.67741	1.95233	0	1.64227	1.58498	2.4319	2.13154	0.285557	1.18876	1.01554	0
Zfp768	2.78238	0	0	0	0	1.47857	0.519302	0	0	0	0	0	0	0	0	0	0	0	0	2.86213	2.13033	0	0	0	0
Mta3	0.330093	3.26005	3.19312	2.55935	0	2.6468	2.45939	3.49028	2.86978	3.37603	0	2.6498	2.28756	2.03743	2.11005	2.61293	0	2.20058	2.29305	2.45347	2.12778	0	2.5216	2.01049	0.30103
Mafb	1.52393	1.95809	0	0	1.83378	0	0	1.85794	0	1.13354	0	0	3.09691	0	0	0.655138	2.71181	0	0	1.44386	2.1093	0	0	0	0
Rfxank	0.457476	3.11727	3.25281	2.83632	1.91326	2.52114	0	3.23814	3.18513	3.02954	0	2.53566	2.989	1.85673	0	2.2285	0	1.02703	0	2.26485	2.09236	2.23359	2.2152	2.2014	0
Junb	0.767349	2.42146	2.35012	0.954725	0.865104	1.15128	0.74351	0	1.29059	2.55695	0	2.03466	0	0	0	0	0	1.56437	1.9248	1.65801	2.08279	0	2.12022	1.33783	0
Rarg	0.182935	1.70194	3.72065	2.54878	2.53834	2.55208	0.164353	3.13746	1.64443	3.04988	2.99373	3.11359	2.90668	0	1.22897	3.66072	1.49693	1.23081	1.92998	3.6995	2.08253	2.89078	3.44445	2.13782	3.77081
Hic2	0.92226	0	0	1.63043	1.9429	0	1.85639	0	0	1.42813	0	1.48075	2.66652	1.72587	2.52763	0	0	1.45173	1.64163	0	2.08164	0	1.21049	1.46551	0
Jund	0.154032	2.49336	2.99901	2.28947	1.6143	1.80528	2.50761	2.20517	2.63465	2.78151	0	2.39203	2.88941	0	1.71433	2.49714	3.11908	1.74857	1.58056	2.15987	2.04434	2.10763	1.97586	1.86637	2.79048
Rfx5	0.201895	3.15469	3.54397	2.66772	1.65399	1.83933	0.918966	3.56237	3.52393	2.70016	0	2.9697	1.68024	1.75749	1.95796	1.7091	0	1.63191	1.52763	2.89268	2.03862	2.65853	2.85848	1.53716	2.13988
Nr1h2	1.5154	0	1.81823	0	1.97753	0	0	0	0	3.49415	0	0	0	0	0	1.91062	0	0.856729	2	0	2.02938	1.09691	1.45252	0	0
Hoxc8	1.50585	0	0	2.32464	0	0	0	0	3.2153	0	0	2.86193	2.8393	0	0	2.85592	0	0	1.9208	1.66128	2.02531	0	0.680864	0	0
Stat3	0.175975	0	1.17898	1.4407	0.888038	1.45779	2.9785	1.40073	1.61602	1.6708	2.20211	1.92203	1.90775	2.40803	1.37804	2.02647	0	2.26016	1.92775	2.03077	2.01356	1.66797	2.42111	2.15899	1.19852
Smarce1	0.109923	3.35249	3.59869	2.82211	2.8984	2.57417	2.2896	3.57543	3.10051	3.34319	0	3.6064	3.28988	1.85425	2.23757	3.03873	1.51703	1.88628	1.79757	3.21999	2.00684	2.46959	2.84081	2.47196	1.38904
Prdm16	0.715248	0	1.72181	1.68034	0	1.60314	2.48927	2.06166	1.45681	1.89837	0	2.02004	0	2.56585	0	1.26482	0	0	0	2.55388	1.97017	1.53403	1.35167	1.38993	0
Ahr	2.55491	0	0	0	0	1.10944	0	0	0	0	0	0	0	0	0	0	0	0	1.89763	0	1.96604	0	0.941028	0.117271	0
Nr1i3	3.60226	0	0	0	2.68276	0	0	0	0	0	0	0	0	0	0	0	0	0	0	0	1.9646	0	0	0	0
Arnt	0.336115	2.32175	3.34198	1.51322	1.95094	1.36487	0.930949	2.29097	1.16972	1.57598	0	1.53908	1.59629	0	0	2.177	1.19312	0.421604	1.62214	1.60895	1.95335	1.47658	1.85773	0.31597	0.617
Elk1	0.419437	2.62678	3.80704	0	1.37602	1.90518	0	1.91205	2.11545	2.7556	3.24013	2.58098	2.02349	0	0.501059	1.90754	2.08648	1.23782	0	2.05109	1.92417	2.31468	2.35228	1.92942	0
Hsf2	3.02356	0	0	0	1.54399	0	0	0	0	0	0	0	0	0	0	0	0	0	0	0	1.89282	0	0	1.20952	0
Ovol1	4.58496	0	0	0	0	0	0	0	0	0	0	0	0	0	0	0	0	0	0	0	1.89159	0	0	0	0
Mga	0.42295	3.02496	2.46738	1.07174	1.40794	1.59594	1.43299	2.36503	1.07184	2.29393	1.75004	1.49086	1.24387	0	0	1.318	0	1.44218	1.36555	1.84696	1.87274	0.505497	1.77647	0	0
Barx2	1.82855	0	2.19527	0	0	0	0	0	0	0	2.88068	0	0	0	0	0	0	0	3.17319	2.72453	1.85627	0	0	1.43457	3.31735
Mecom	1.71587	0	0	0	0	1.08279	1.37658	0	0	0	0	0	0	1.83822	0	1.4624	0	0	0.948902	0	1.84884	0	0.251377	1.28103	0
Rela	1.09245	0	0	0	2.57864	0	0	0	1.70672	1.41996	3.46213	0	1.66721	2.97952	0	1.52101	1.57287	0	2.76864	0	1.83881	0	0.941532	1.50224	0
Prdm10	1.38158	0.763142	0	0	0	0	2.01284	1.06819	1.89154	2.52543	0	0	0	0	0	0.457882	0	0.594779	1.78176	1.49693	1.8201	0	0	0.117271	0
Nr1h3	1.62982	0	0	0	2.28464	0	0	1.32634	0	0.30103	0	0.907411	3.55145	0	0	1.75664	0	0	0	1.11727	1.81085	0	1.30963	0	0
Csde1	0.35018	0.805501	0	0	0	1.5535	2.79714	1.12522	1.60948	1.20343	1.47114	1.65974	1.96393	0	2.4895	1.07098	3.48743	1.33808	1.72124	2.27928	1.79886	1.10692	1.87886	2.09603	1.68418
Foxo1	0.302348	3.24258	3.42399	3.02546	2.6901	2.80094	1.18185	3.15815	2.43857	3.00791	0	3.14089	3.70313	2.37254	0	2.6357	0	1.80914	2.41996	3.16373	1.78512	3.20314	3.01989	2.26717	0
Stat1	0.359076	0.578639	0	1.48642	1.07953	1.69125	1.23231	0	1.63643	2.99545	2.03136	2.68344	2.85127	3.01284	0.978744	1.9353	0	2.85569	2.52861	2.20181	1.77647	1.54756	2.03196	1.76973	0
Zfp362	1.29066	2.49554	0	1.39445	0	1.64418	1.549	0	0	1.99628	0	1.73842	0	0	2.05308	0	0	1.24784	0	2.11394	1.75859	0	0	0	0
Esrrg	0.428905	3.37452	4.81132	2.09204	2.7663	0	0	2.53403	3.53944	2.0569	0	2.53381	3.72418	0	1.09691	4.39128	1.98407	1.71181	1.97951	2.056	1.75235	3.79829	0	3.90115	2.80889
Nr1h4	2.63812	0	0	0	3.67241	0	0	0	0	0	0	0	0	0	0	2.38928	0	0	3.14613	0	1.74383	0	0	0	0
Zhx2	0.435717	1.9671	1.50665	1.94545	1.70995	1.33351	0	1.18752	2.0938	2.1624	3.04114	2.36259	2.07694	0	0	2.22386	0	0.796049	0.790354	1.58934	1.74207	0.522444	1.68862	1.19479	0
Sox13	0.70246	2.95213	2.21068	1.3578	0	2.36377	0.382017	2.67503	0	1.68215	0	1.54252	1.9158	0	0	1.33445	0	0	0.786819	1.73719	1.73799	1.54609	1.57544	0	0.923762
Ovol2	3.10291	0	0	0	0	0	1.0607	0	0	0	0	0	0	0	0	0.675778	0	0	0	0	1.73706	0	0	0	0
Pds5b	0.0764925	3.21292	2.84829	2.5577	2.19138	2.03108	2.93321	3.22009	2.99307	2.75389	0.40654	3.03195	2.42413	1.30171	1.76015	2.83524	1.63859	1.22408	2.26037	1.9001	1.73693	2.29577	2.40154	2.13142	1.94679
Irf5	1.26211	0	1.33646	0	1.28056	0	0	0	0	2.233	3.73527	0	0	0	0	1.54575	1.86303	1.0706	0	0	1.73195	0	1.066	0.923762	2.79796
Myc	1.89034	2.25768	0	0	0.643453	0	0	0	0	1.59794	0	1.06368	0	0	0	0	0	1.13399	0	0.817565	1.71714	0	0	0	0
Creb3l1	1.37487	0	0	0	0	1.34025	1.47177	1.79029	0	0	3.19166	0	0.677607	0	0	0	0	0	1.94493	2.76179	1.71143	0	1.82879	1.09621	0
Onecut3	3.04089	0	3.09622	0	0	0	0	0	0	2.42813	0	0	0	0	0	0	0	0	0	0	1.70415	0	0	0	0
Klf5	3.00984	0	0	0	0	0	0	0	0	0	0	0	0	0	0	0	0	0	1.95612	0	1.70034	0	1.46787	0	0
Hoxa4	1.62709	0	0	0	0	2.46906	0	1.79518	1.97219	1.89653	0	1.35793	2.52944	0	0	0	0	0	0	0	1.68315	0	0	1.17026	0
Nr1i2	3.02161	0	0	0	1.42841	0	0	0	0	0	0	0	0	0	0	0	0	0	2.16732	0	1.68176	0	0	0	0
Elf2	0.0529047	2.33076	4.5491	2.44607	2.42579	3.39125	2.25483	4.42831	2.6867	3.97425	3.05411	2.86448	3.05909	1.91763	2.0524	2.87819	2.87932	2.61508	2.30281	3.15202	1.67636	3.44739	3.09121	1.32806	2.94608
Gmeb1	0.261314	0	3.23308	2.00318	1.0607	2.29226	1.14301	2.42083	1.75034	3.10469	1.95678	1.72629	1.75051	2.28556	0	1.32838	2.35793	1.39214	0	0.89098	1.67176	1.77379	1.88914	1.53295	1.87993
Elf1	0.105593	0	4.02658	2.60991	1.90224	3.17127	2.09541	3.11605	2.41921	4.32219	2.76394	2.8036	3.14583	2.66953	1.44716	2.71651	2.36948	2.97901	2.56379	3.14985	1.66489	3.21338	3.67284	2.06191	2.66398
Zfp236	3.64585	0	0	0	0	0	0	0	0	0.9154	0	0	0	0	0	0	0	0	0	0	1.65763	0	0	0	0
Tcf3	0.493158	3.19033	2.8621	1.93712	0	2.48906	1.97957	1.86152	1.14613	4.02567	0	0	2.50462	0.257679	0.0530784	0.839478	0.761176	1.02659	1.91707	2.31821	1.65735	2.39072	1.94318	1.38302	0
Hoxc4	2.59721	0	0	2.0404	0	0	0	0	0	0	0	2.37901	2.03937	0	0	0	0	0	0	0	1.63916	0	0	0	0
Terf2	0.271213	3.32294	3.82187	2.07517	0.752525	2.62127	2.59847	3.00329	3.71658	2.97199	0	2.71553	2.41497	1.97673	2.42676	1.49394	0	1.53123	1.6584	2.51279	1.61846	1.82548	2.37091	1.65662	0
Zfx	1.00225	0	0	0	1.64147	1.45025	1.68215	0	0	2.19987	0	0	0	0.91169	1.07647	0.503791	0	2.79452	2.01714	1.98315	1.61194	0	1.28935	0.780317	0
Elk3	0.130299	0.985875	2.47142	2.22873	2.22202	3.14981	0.596597	1.24797	1.01533	2.38651	3.25643	1.76871	2.24735	0.559907	0.778707	2.60336	2.43387	2.43334	1.69157	2.64147	1.6056	2.47361	1.32613	1.48714	3.01494
Prrx1	0.141133	2.68905	4.42899	3.53391	1.21316	2.7853	1.64543	3.11927	3.02521	2.70865	1.5986	3.75678	3.44639	0	2.58444	3.26964	2.30985	1.84489	1.48645	3.8711	1.59619	3.84393	3.38704	1.78458	3.16689
Bzw1	0.431727	0	1.68841	0	0.621179	1.35603	3.98431	1.9943	1.54179	1.75991	0	1.31215	2.27976	3.04139	2.43924	2.5858	0	1.41123	2.78415	2.76508	1.58396	2.18752	2.11199	1.6956	0
Zfp207	0.298866	0	2.10071	1.69787	1.49693	2.23553	2.21219	2.79756	1.8348	2.56198	2.01675	1.98388	1.78372	0	1.77097	0.829304	0	1.45055	1.66477	1.77827	1.5751	2.04922	1.70474	1.77865	0
Smarcc2	0.122144	3.87621	3.7635	2.73133	2.98237	1.93187	2.31909	3.43899	3.30751	3.20195	0	3.59052	2.99436	1.71887	2.3491	3.32367	1.89975	2.17976	1.80628	2.79234	1.56436	2.70898	2.61571	2.38173	1.01793
Irf1	1.62636	0	2.15723	0	1.21976	0	0	0	0	2.39445	0	0	2.02531	0	0	1.17026	0	1.63172	0	0	1.55749	0	2.04922	0	0
Mrpl28	0.920945	0	0	1.68034	0.898793	1.44091	2.36173	0	2.75815	2.12057	1.90795	2.7164	0	0	2.60871	0	0	0	1.70415	2.68549	1.55265	0	0.11059	1.58316	0
Chd7	0.490884	2.70894	2.71046	0.576341	1.49549	1.08428	1.90482	2.62355	1.32233	1.85606	0.85701	0.767457	1.13672	0	0	1.48476	0	0.139879	1.86629	1.32037	1.5294	0.611699	0.545332	0.456366	0
Meox1	1.33054	0	2.7574	0	0	0	0	0	0	2.54531	0	0	3.38917	0	0	2.84613	0	0	0	3.44091	1.52631	3.39756	1.34998	1.79807	2.04139
Pou2f3	1.68173	0	1.90902	0	0	0	0	0	0.881955	2.84819	0	0	0	1.08273	0	0	0	1.05308	0	1.96379	1.52504	0	0	0	1.52763
Mnx1	4.58496	0	0	0	0	0	0	0	0	0	0	0	0	0	0	0	0	0	0	0	1.5133	0	0	0	0
Creb3l3	2.62247	0	0	0	1.91593	0	0	0	0	0	0	0	0	0	0	0	0	0	1.23045	0	1.50306	0	0	0	1.04532
Nfil3	1.55981	0	2.54946	1.39967	3.63713	0	0	0	0	0	0	2.189	3.0569	0	0	0.495544	1.65706	0	2.54997	0	1.49955	0	0	0	0
Hoxb4	0.743722	0	0	2.37981	0	2.7223	0	0	2.55762	2.00432	0	2.7175	2.54383	0	1.71245	1.993	0	1.02119	1.49136	1.50887	1.48161	1.19033	1.58956	1.2322	0
Hand2	1.6326	0	0	0	0	0	0	2.54407	0	0	0	1.43196	0	0	0	1.71471	0	0	1.97128	2.44248	1.47554	1.16732	1.51587	0	0
Zfp592	1.22837	1.04678	0	0	0.891064	0	0	0	0.946284	1.08659	0	0.588832	0	0	0	0.47036	0	1.24129	1.77305	0	1.46718	0	0	0.544068	0.900367
Mta1	0.326105	3.48059	2.84696	2.21177	1.142	1.94846	0	3.57903	2.66803	3.35972	0	2.65423	2.24299	1.92169	2.08738	2.02034	0	1.80687	1.8888	2.58765	1.45781	1.4675	2.64122	1.49494	0
Hivep2	0.735373	1.96902	0	1.09342	0.324282	0.579784	0.401401	0	0.525644	2.15628	0.683947	1.17319	0	0	0	1.55267	1.8466	1.00397	1.23858	2.63144	1.45157	0	0.30963	0	1.98114
Sox5	0.665481	3.95633	2.9852	2.15715	2.15518	1.79241	0	3.06912	1.74105	1.71684	0	2.70402	2.49626	0	0	1.64016	0	0	0	2.19492	1.4491	1.9405	2.35636	0.746634	0
Zfpm1	2.14762	0	0	0	1.75426	0	0	0	0.503791	1.57287	0	0	0	0	0	0	0	0.501059	0	0	1.4441	0	0	1.5172	0
Nr3c2	2.35628	0	0	0	0.459392	0	0	0	0	0	1.35811	0	0	0	0	1.59218	0	0	1.45939	0	1.42871	0	0	0	0
Ezh2	1.84749	0	0	0	0	0	0	0	0	1.87532	0	0	1.59329	0	0.918555	0	0	0	1.46835	1.08636	1.42614	0	0.653213	0	0
Smad5	1.55665	0	0	0	0.445604	2.44404	0	0	0	0	2.85712	0	1.54033	0	0	1.40441	0	0	1.72835	0	1.4133	0	1.88806	0.865104	0
Zfp687	1.31773	1.6133	1.27863	0	0.627366	0	0	1.42557	1.34121	0.893207	1.14881	0	0	0	0	0	0	0.876255	0.786751	0	1.38656	0	0	0	0
Isx	3.6751	0	0	0	0	0	0	0	0	0	0	0	0	0	0	0	0	0	2.87157	0	1.38335	0	0	0	0
Noc4l	1.06643	0	0	0	1.11781	0	2.76109	1.54671	0	1.24562	0	0	0	1.62118	1.98917	0	0	2.65185	2.08521	1.18737	1.38298	0	1.39179	1.38537	0
Rel	1.27602	0	0	0	1.04532	0	0	0	0	1.32428	3.39061	0	1.54654	0	0	1.34044	1.83948	0.572872	0	1.15229	1.38167	0	0	1.13033	0.846955
Foxo3	0.392797	2.96284	2.24189	1.44673	1.71505	1.47342	0	2.5023	1.73541	1.81087	0	1.89416	2.06954	1.41943	0	1.87889	0	0.557272	2.32222	1.88594	1.36242	1.94342	1.74011	1.84724	0
Xbp1	0.821433	0	1.64836	1.76864	2.19617	2.19202	2.48996	0	1.78675	0	2.22395	0	1.35411	0	1.76927	0	0	1.28459	2.34704	1.11394	1.36152	0	1.30046	0	0
Smarcc1	0.229589	3.15255	3.2267	2.53566	2.5343	2.49425	2.44716	3.41075	2.52519	3.39251	0	3.01922	2.4329	1.47954	1.83514	2.75715	0	1.88068	2.10433	2.60725	1.35569	2.41497	2.3386	2.18333	0
Jun	0.494906	3.72099	2.78517	2.31597	1.07188	2.29885	1.97088	0	2.16079	0	0	2.48242	2.52813	0.83187	0	1.38739	3.02232	0	0	3.07918	1.35411	2.01703	2.57176	1.90634	2.14922
Irf9	1.50553	0	1.27875	0	1.31099	0	0	0	0	2.20412	0	1.17026	0	0	0	1.33438	0	1.05577	0	0.506505	1.35218	0	2.02119	0	0
Hmgxb4	0.681958	1.29654	1.75594	1.34044	0	1.1959	0	1.10188	1.7497	1.28015	0	1.32845	1.66186	0	0	1.66839	0	0	0.765669	1.43346	1.34909	0.916244	1.24718	0.113943	0
Stat5b	0.589857	0	0	0	1.89174	1.41996	1.32015	0	0	1.84459	2.50244	1.0635	2.28127	4.05227	0	1.82413	1.70243	1.35507	1.27875	1.90702	1.33406	1.23805	1.22383	1.90995	0
Foxl2	2.32011	1.61805	2.85143	1.84825	0	0	0	0	0	0	0	1.51175	0	0	0	0	0	0	0	0	1.32634	0	0	0	0
Usf2	0.37898	4.50146	5.27078	3.94365	4.20637	4.20628	3.00848	4.22226	3.99643	4.50554	0	3.59909	4.05405	2.23002	0	3.98543	4.06052	3.57814	0	3.30786	1.31175	4.06054	3.73515	0	0
Tgif1	1.89141	0	0	0	0.971276	0	0	2.69389	0	2.705	0	1.04922	0	0	0	1.29667	0	0	0	0	1.30561	0	1.76566	0	0
Dach2	1.88383	0	3.823	2.03743	0	0	0	0	0	0	1.83378	2.03743	0	0	0	1.10721	0	0	0	0	1.30132	0	0	0	1.97128
Onecut2	3.12316	0	2.89376	0	3.89054	0	0	0	0	0	0	0	0	0	0	0	0	0	0	0	1.29647	0	0	0	0
Dnajc2	0.545715	0	0	1.50379	0	1.76864	0	2.85495	1.65081	1.86286	0	1.58433	1.48996	0	1.19298	1.27184	0	1.27469	1.3469	1.48643	1.29143	0.920717	1.15603	1.41319	1.24797
Cebpb	0.410133	0	2.69091	3.05086	3.076	3.7127	2.09132	1.74351	1.63653	0.893319	0	3.31471	4.38873	0.414973	0.957607	0	3.57163	0	1.81439	2.37864	1.28245	2.56756	3.07565	1.89342	2.82347
Terf2ip	0.212707	3.30976	4.0489	2.10547	1.09365	2.08406	2.70989	2.81651	3.72713	2.95588	0	2.67067	1.70016	2.31624	2.80423	1.60623	0.944483	1.6835	1.76431	2.78937	1.25799	2.12492	2.34676	1.76277	0
Aebp1	0.255897	1.42325	3.25774	3.29349	0	1.55942	1.55728	2.66276	2.23575	1.64176	1.42302	3.39845	2.76722	0	2.19096	3.01145	2.06225	0.472756	1.67534	4.55499	1.24836	2.47005	3.7183	2.32271	1.23235
Nab2	1.04457	0	1.23805	0	1.69078	0.206826	0	1.61172	0.943495	1.6544	2.17519	1.95316	0	0	0	1.51582	0	1.66835	0	1.30684	1.24232	0	0.276462	0	0
Gmeb2	0.274207	0	3.4696	3.3075	1.3032	1.38021	2.07849	2.84463	2.49763	3.61618	0	2.38073	1.73819	2.09567	0	1	2.04706	1.81311	1.61595	1.57257	1.24205	1.6858	2.17242	1.8262	2.76193
Bach1	1.92833	3.07918	0	0	0	0	1.3927	0	0	0.465383	0	1.99962	0	0	0	0	1.59457	0	1.8704	0	1.23395	0	0	0	0
Fosl2	1.37715	3.60423	2.02979	0	0	0	1.12057	0	0	0	0	2.00626	0	0	0	0	1.78533	0	0	1.87564	1.23045	0	1.13607	0.985462	2.45179
Zfp292	1.02111	1.03342	0.554632	0.217484	0	0.292256	1.27376	1.58883	0	2.03658	1.08481	0.78533	0	0	0	0	0	1.17544	0.296665	0.32838	1.19948	1.15229	0	0	0
Zhx1	0.736821	1.86304	0	1.40993	1.44622	1.14301	0	1.76707	2.37291	1.65708	1.49821	1.73578	2.15836	0	0	1.12634	0	0	0	1.25527	1.19179	0	1.46786	0.613842	0
Foxa1	2.07679	0	0	0	1.76795	1.70415	0	0	0	0	0	0	0	0	0	0	0	0	1.52114	0	1.18469	0	3.11557	2.55956	0
Yeats4	0.266429	2.4468	2.67114	1.26564	1.40486	1.10597	1.03715	3.10982	2.47186	2.45596	0	2.10061	2.03287	1.45591	1.86501	1.85748	0	1.7198	2.75264	1.58823	1.1584	1.31509	2.64468	1.44992	0
Zfp143	1.07678	0	2.19312	0	1.17319	0	1.94459	0	1.22679	2.4742	0.762679	1.63246	0	0	1.05406	1.12057	0	1.73015	0	0	1.14831	0	1.37658	0	0
Sox18	2.03427	0	0	2.16435	0	1.9155	0	0	0	0	0	0	2.22099	0	0	2.15219	0	0	0	0	1.12881	1.6007	0	0	0
Pitx2	1.68926	0	3.32239	0	0	0	0	0	0	0	0	0	0	0	0	1.57878	0	0	1.51587	3.45025	1.11824	0	2.22398	1.58433	2.8541
Zbtb20	0.28713	2.29208	3.16046	2.02429	3.42144	1.71378	0.818226	2.44704	2.53897	3.6561	2.88234	2.64536	3.175	0	0	3.33358	2.16881	1.57999	0.130334	2.08776	1.10868	1.3665	2.23056	0.579166	1.95019
Bhlhe40	0.852452	0	2.74756	0	2.33707	2.46687	0	0	1.8739	1.32838	2.14159	0	0.974051	0	0	2.46214	0	1.4461	1.49969	1.66745	1.10758	2.26951	1.02119	0	0
Zfp280c	1.47362	1.29703	0.733197	0	0.865104	0.589296	0	0	1.29845	0.857299	0	1.8169	0	0	0.394148	0	0	0	0	0	1.10143	0	0	0.123852	0
Gli3	2.66199	0	0	1.28556	0	0	0	2.1038	0	0	0	0	0	0	0	0	0	0	0	2.46982	1.10037	0	0	0	0
Bptf	0.694857	2.00016	1.74437	0	0	1.13119	0.267172	2.43398	1.44152	1.67939	0.0569049	1.093	0.502721	0.572872	0	1.04139	0	0.325134	1.57403	0.564819	1.10037	0.536997	1.10133	0	0
Grhl2	1.87166	0	0	0	0	0	1.2014	0	0	0	2.38268	0	0	0	1.58433	1.37044	0	0	0	0	1.09903	0	2.2583	0.77619	0
Adnp	0.814604	3.33942	1.99722	0.759668	0	1.82508	0.246296	3.14686	1.44942	2.30308	0	2.06338	0.274158	0	0	1.60331	0	0.768645	1.4292	1.5523	1.08231	0	1.22331	0	0
Zfp91	0.742319	0	1.73801	0	0.639486	1.58311	1.38708	1.27436	1.796	1.60584	0	2.3075	1.22531	0	2.22067	0	0	0.975081	1.32428	1.21393	1.03342	0	1.42125	0	0
Zfp655	1.48765	0	0	0	1.1958	0	0.847573	0	0	0.661813	0	0	0.595496	0	0	0.463893	0	0.482874	0.817565	0	1.01584	0	0.545307	0	0
Etv3	1.60683	0	1.68485	0	0.778874	1.09224	0	1.01084	0	2.95279	0	0	0	0	0	0.472756	0	1.69348	0	0.861654	0.962612	0	0	0	0
Bcl11b	2.50773	2.58066	0.624282	0	0	0	0	0	0	3.82211	0	0	0	0	0	0	0	2.16954	0	0	0.957653	0	0	0	0
Cebpz	0.88791	0	0	0	1.7183	0.62678	1.94772	1.70329	0	2.2205	0	1.54362	0.80956	0.245513	0	0	0	2.65462	1.04769	1.64703	0.939224	0.326336	0.824278	1.11394	0
Zscan18	2.3591	0	0	0	1.71055	0	1.44871	0	0	0	0	0	0	0.5302	0	0	0	0	0	0	0.930271	0	0	1.33041	0
Dmap1	0.216063	2.47784	2.72557	2.00187	1.64268	1.27923	1.12426	3.00196	2.09568	2.80026	0	2.32795	1.95569	1.46833	1.18796	2.09157	0.848021	1.10584	1.41935	1.49618	0.920276	1.38303	2.26202	1.18172	0
Sox4	2.44629	3.3483	0	0	0.187383	0	0	0	0	1.95973	0	0	0	0	0	0.986324	0	0	0	0	0.917242	0	0.49693	0	0
Nfe2l2	3.01056	0	0	0	0	1.15836	0	0	0	0	0	0	0	0	0	0	0	0	0	0	0.916079	0	0	0.889302	0
Zfp644	1.04903	1.6596	1.96774	0.240549	0	0.983221	0.670246	1.29318	0.841985	2.34631	0	0	0	0	0	0	0	0	0.812913	1.48144	0.898176	0.808211	1.57934	0	0
Gli1	3.08761	0	0	0	0	0	0	0	0	0	0	0	0	0	0	0	0.434569	0	0	1.06446	0.897989	0	0	0	0
Zfp281	1.3552	1.26007	0.732989	0	1.55139	0	1.33646	1.1271	0	1.16903	2.29318	0	0	0	0	0.60206	0	1.27553	0	0	0.893207	0	0	0	0
Stat6	1.04052	0	0	0	0	0	1.89272	0	0	0.330414	0	0.667661	2.38561	2.70415	0	1.2878	0	1.2285	1.09959	1.06446	0.870863	1.14301	1.50224	1.66509	0
Irf4	3.01778	0	0	0	0	0	0	0	0	0	0	0	0	0	0	0	0	0.707068	0	0	0.864511	1.04139	0	0	0
Noc3l	1.22247	0	0	0	1.48855	0	1.18327	0	0	1.47774	0	0.915919	0	0	0.751279	0	0	1.89505	1.03	1.71613	0.859472	0	1.04983	0.432969	0
Zfp652	1.41483	0	0	0	0.252853	1.70927	1.19695	0	0	1.88762	0	0	0	0	1.233	0.736397	0	0.880529	0	1.80956	0.81583	0	0	0	1.80072
Zbtb7a	0.801571	0	0	0	0.717671	1.27184	1.42772	0	1.08636	2.99564	0	1.13672	1.48855	0	1.11394	0.62807	0	0.793901	1.40821	1.24687	0.806858	0	1.88818	0.96426	0
Cebpd	0.521032	0	2.43445	2.53615	1.82478	3.36222	2.41996	1.88986	1.02609	1.17026	0	2.30178	2.27837	0.4843	0	0	2.93428	2.11091	2.09763	1.82699	0.799341	1.86466	2.45686	0	0
Arid2	0.367467	2.11394	1.97031	0.905796	0.906788	0.880242	0.514548	2.67605	1.76737	1.15783	0	1.70992	0.931066	0.872156	0.751841	1.39605	0	0.527745	0.826075	2.04719	0.798324	0	0.564739	2.40312	0.946943
En2	0.942746	2.27646	0	2.31597	0	0	0	0	0	2.28852	1.53137	1.31806	0	0	1.89881	1.82343	0	1.7185	1.89195	1.49018	0.795718	1.03342	1.29885	0	0
Zfp512	0.34597	2.60887	2.29089	1.34439	2.40935	1.83822	1.59425	0	2.31754	2.64836	1.54777	1.59071	0	1.31806	2.05179	1.09342	1.61909	2.27745	0.863612	2.11992	0.795399	0	1.15285	0.993422	0
Zfp787	0.680432	0.644439	1.72415	0	0.318063	1.57497	1.05308	1.24892	1.93399	1.15836	0	1.77585	0	0	1.5394	1.38021	0	0.814064	1.39967	0	0.786751	1.28103	1.13978	0	0
Cdc5l	0.199348	2.66121	2.22181	1.75528	1.70623	1.57811	2.19434	2.22695	2.31875	2.23812	0	1.65226	2.06446	1.59183	2.60217	1.82167	1.58511	2.17267	2.9173	2.09373	0.782927	0.550228	1.92439	1.00146	0
Arnt2	2.21761	3.80391	2.23663	0	0	0	0	0	3.08559	0	0	0.922206	0	0	0	1.42325	0	0	0	0	0.778874	0	0	0	0
Foxa3	2.64941	0	0	0	1.58433	0	1.47129	0	0	0	0	0	0	0	0	0	0	0	0	0	0.773055	0	0	1.88252	0
Terf1	1.48697	0	1.7359	2.22789	0	0	0	1.37383	1.70927	1.21131	0	1.25285	0.950851	0	0	0	0	0	0	0	0.760422	0	1.00898	0	0
Maff	0.905946	0	1.52504	1.49415	0	1.83645	0	0	1.03765	0.658965	3.15836	1.57634	2.20587	0	0	0	2.13033	0	1.04922	0.788875	0.754348	1.5881	1.98951	0	0
Sox8	1.89048	3.07292	2.26443	0	1.48204	0	0	3.22075	2.78235	0	0	0	0	0	0	0	0	0	0	0	0.717671	0	0	0	2.3075
Sox17	1.05014	0	1.98677	2.07516	0	2.29222	0	0	1.51455	0	0	1.98444	2.34778	0	0	2.402	0	0	0	1.93399	0.701568	2.03622	2.14734	1.40312	0
Zfhx3	0.306011	2.32938	2.76257	1.4554	1.44836	1.87153	0.864879	2.83906	1.47777	1.03342	2.6813	2.29586	2.01395	0	0	1.43211	0.888123	0.595667	0.220108	2.18752	0.659974	0.607455	1.5607	1.19866	1.22018
Hif3a	2.36573	0	0	0	0.729165	0.30103	0	0	0	0	0	0	0	1.11059	0	0.779594	0	0	0	0	0.643453	0	0	0	0
Gatad1	0.599218	2.08636	2.07639	1.80517	0	1.65225	0	2.14701	1.63957	1.93676	0	1.5955	1.77379	0	1.15013	0.946439	0	1.03586	1.26908	1.89653	0.639486	0	1.5195	0.298853	0
Dnajc1	0.739401	0	0	1.63127	0.703901	1.49136	3.12306	0	1.90472	1.25285	2.68885	1.91154	0	1.233	2.88299	0	0	0	0.374748	2.009	0.613842	0	1.8735	1.78604	1.45939
Ep400	0.768585	2.27855	1.8436	0	1.37718	0	0.809818	2.44816	1.86398	1.82533	0	1.01977	0.841985	0	0	1.4625	0	0.731205	2.3784	1.47129	0.58294	0	1.84944	0.117271	0
Tada2b	0.436068	1.7919	1.99906	1.28769	0.653043	1.62069	1.13988	2.45422	1.92188	2.5395	0	1.68103	1.75003	0.0827854	1.08171	0.772876	0	0.761426	1.13238	1.77056	0.568194	0.890195	1.78516	0	0
Zeb2	0.630766	2.03665	1.71517	1.42811	0	1.36322	1.54283	1.22904	1.70162	2.59218	1.16732	1.59361	0.716003	0	0	1.06634	0	1.24872	0	1.83346	0.558709	1.22272	0.181844	0	0
Tal1	2.71218	0	0	0	0	0	0	0	0	0	0	1.08636	0	0	0	0.769287	0	1.71012	0	0	0.545307	0	0	0	0
Myrf	1.90135	1.17319	0	0	0	0	0	0	1.55315	0	0	0	0.912753	0	0	0	0	0	0	0	0.513485	1.42813	1.13033	2.37849	0
Zfp266	1.15901	0	0	0	0.488551	0	0.00860017	0	1.51981	2.63649	1.38973	1.0569	0	0	0	1.06508	0	0.951806	1.63246	1.31898	0.509203	0	0.924187	0.539076	0
Satb2	1.34066	4.70042	2.32173	0	0	0	0	0	2.07995	5.28218	0	2.02772	0	0	0	1.52988	1.71433	0	2.19837	1.98318	0.506505	0	0	0	1.4609
Bcl6b	2.45772	0	0	0	0.487099	0	0	0	0	0.951823	1.24551	0	0	0	0	3.44091	0	0.466868	0	0	0.491362	0	0	0	0
Ski	0.539252	3.17879	2.60592	1.79654	0	2.38418	1.61805	1.7364	2.24843	2.49259	0	0.970847	2.26482	0.777017	1.13988	0	0	0	1.31175	2.49693	0.489958	1.15546	2.45778	1.40824	0
Notch2	0.625773	3.53507	2.47422	0	0	2.72346	2.93125	2.40137	2.69461	3.95979	1.12057	3.41978	0	3.0607	0	3.03743	0	1.83506	2.25042	0	0.482874	2.43476	0.615962	0	2.73279
Zhx3	0.838701	1.50482	1.72468	1.54733	2.04307	0.721811	0	2.42844	1.67403	0	0	1.80261	1.7468	0	0	1.11771	0	0	0	1.39029	0.471292	0.285557	1.12373	0.565196	0
Rlf	2.71603	0	0	0	0	0	0	0	0	0	0	0	0	0	0	0.201397	0	0.731976	0	0.404834	0.458603	0	0	0	0
Nab1	1.67087	0	0	0	1.22272	1.22011	0	0	0	0	1.17802	0	1.32634	0	0	1.22262	0	2.07189	0	0	0.436163	0	1.49136	0	0
Hmx3	3.70504	0	0	0	0	0	0	0	0	0	0	0	0	0	0	0	0	0	0	0	0.428135	0	0	1.00432	0
Irf8	1.79163	0	0	0	0	0.855042	0	0	0	2.25527	3.98344	2.14922	0	0	0	0	0	1.97198	1.84011	1.64542	0.404834	0	0	0	0
Tcf20	0.337262	3.70691	2.79776	1.05424	1.58689	1.96075	1.68098	2.41561	2.8664	2.25094	1.93817	1.46423	1.5581	0.071882	0	1.17591	0	1.26533	0.89264	1.68467	0.35884	0.531291	1.53374	0.983175	1.53515
Wiz	0.263187	3.07891	3.85479	2.68983	0	2.88257	2.64824	3.57479	2.75514	4.33654	0	2.60969	1.91405	1.78383	1.66936	1.17319	1.16137	0.872739	2.09814	2.82621	0.342423	2.70266	3.08022	2.00035	1.47851
Nr5a2	3.27675	0	0	0	1.50148	0	2.18645	0	0	0	0	0	0	0	0	0	0	0	0	0	0.33646	0	0	0	0
Gon4l	1.96117	0	0	0	0	0	0.870404	0	0	0.38739	0	0.551987	0	0	0.913814	0	0	0.149219	0	0	0.303196	0	0.645422	0	0
Trerf1	1.95344	1.08636	2.32634	0	0	0	0	1.53328	0	1.84145	0	1.84198	0	0	0	0	0	0.979548	0	0	0.257679	0	0	0	0
Zfp574	2.81639	0	0	0	0	0	0	0	0	0	0	0.845718	0	0	0	1.16478	0	1.64093	0	0	0.232996	0	0	0	0
Zbtb38	3.69903	0	0	0	0	0	0	0	0	0	0	0	0	0	0	0	0	0.416641	0	0	0.181844	0	0	0	0
Cramp1l	4.58496	0	0	0	0	0	0	0	0	0	0	0	0	0	0	0	0	0	0	0	0.132998	0	0	0	0
Zfp827	3.6264	0	0	2.78032	0	0	0	0	0	0.829947	0	0	0	0	0	0	0	0	0	0	0.120574	0	0	0	0
Rere	2.05593	0	1.41664	0	0	0	0	2.51595	1.62221	0.532754	0	0	0	2.11059	0	0	0	1.81624	0	0	0.10721	0	0	0	0
Phox2b	1.79109	0	0	0	0	0	1.95424	0	0	0	0	3.36316	0	0	2.03743	0	0	0	2.14613	3.36173	0.0569049	0	3.07188	2.4133	0
Rax	4.58496	0	5.17212	0	0	0	0	0	0	0	0	0	0	0	0	0	0	0	0	0	0	0	0	0	0
Vsx2	4.58496	0	4.67511	0	0	0	0	0	0	0	0	0	0	0	0	0	0	0	0	0	0	0	0	0	0
Hmgb4	4.58496	0	0	0	0	0	0	4.38546	0	0	0	0	0	0	0	0	0	0	0	0	0	0	0	0	0
Nr2e3	4.58496	0	3.95117	0	0	0	0	0	0	0	0	0	0	0	0	0	0	0	0	0	0	0	0	0	0
Zfp386	4.58496	3.71096	0	0	0	0	0	0	0	0	0	0	0	0	0	0	0	0	0	0	0	0	0	0	0
Hsfy2	4.58496	0	0	0	0	0	0	3.70268	0	0	0	0	0	0	0	0	0	0	0	0	0	0	0	0	0
Dlx1	4.58496	3.47564	0	0	0	0	0	0	0	0	0	0	0	0	0	0	0	0	0	0	0	0	0	0	0
Zfp541	4.58496	0	0	0	0	0	0	3.43436	0	0	0	0	0	0	0	0	0	0	0	0	0	0	0	0	0
Zfp212	4.58496	0	0	3.38561	0	0	0	0	0	0	0	0	0	0	0	0	0	0	0	0	0	0	0	0	0
Lhx6	4.58496	0	0	0	0	0	0	0	0	0	0	3.22011	0	0	0	0	0	0	0	0	0	0	0	0	0
Pitx3	4.58496	0	3.21255	0	0	0	0	0	0	0	0	0	0	0	0	0	0	0	0	0	0	0	0	0	0
Six6	4.58496	0	3.19687	0	0	0	0	0	0	0	0	0	0	0	0	0	0	0	0	0	0	0	0	0	0
Dmrtc2	4.58496	0	0	0	0	0	0	3.17656	0	0	0	0	0	0	0	0	0	0	0	0	0	0	0	0	0
Mkx	4.58496	0	0	0	0	0	0	0	0	0	0	0	0	0	0	0	0	0	0	0	0	0	0	0	3.17609
Tcfl5	4.58496	0	0	0	0	0	0	3.15184	0	0	0	0	0	0	0	0	0	0	0	0	0	0	0	0	0
Evx1	4.58496	0	0	0	0	3.11394	0	0	0	0	0	0	0	0	0	0	0	0	0	0	0	0	0	0	0
Sox3	4.58496	0	0	0	0	0	0	2.99149	0	0	0	0	0	0	0	0	0	0	0	0	0	0	0	0	0
Zbtb17	4.58496	0	0	0	0	0	0	0	0	2.94002	0	0	0	0	0	0	0	0	0	0	0	0	0	0	0
Zfp507	4.58496	0	2.87216	0	0	0	0	0	0	0	0	0	0	0	0	0	0	0	0	0	0	0	0	0	0
Zbtb37	4.58496	0	0	0	0	0	0	0	0	2.81558	0	0	0	0	0	0	0	0	0	0	0	0	0	0	0
Dmrt1	4.58496	0	0	0	0	0	0	2.75748	0	0	0	0	0	0	0	0	0	0	0	0	0	0	0	0	0
Ikzf4	4.58496	0	0	0	0	0	0	0	0	0	0	0	0	0	0	0	0	2.69197	0	0	0	0	0	0	0
Tulp1	4.58496	0	2.67197	0	0	0	0	0	0	0	0	0	0	0	0	0	0	0	0	0	0	0	0	0	0
Bach2	4.58496	2.66932	0	0	0	0	0	0	0	0	0	0	0	0	0	0	0	0	0	0	0	0	0	0	0
Zfp395	4.58496	0	0	0	0	0	0	0	0	2.65225	0	0	0	0	0	0	0	0	0	0	0	0	0	0	0
Sohlh2	4.58496	0	0	0	0	0	0	2.62965	0	0	0	0	0	0	0	0	0	0	0	0	0	0	0	0	0
Zfp607	4.58496	0	0	0	0	0	0	2.62737	0	0	0	0	0	0	0	0	0	0	0	0	0	0	0	0	0
Bhlhe23	4.58496	0	2.62109	0	0	0	0	0	0	0	0	0	0	0	0	0	0	0	0	0	0	0	0	0	0
Nfe2l1	4.58496	2.5955	0	0	0	0	0	0	0	0	0	0	0	0	0	0	0	0	0	0	0	0	0	0	0
Ikzf5	4.58496	0	0	0	0	0	0	0	0	2.58206	0	0	0	0	0	0	0	0	0	0	0	0	0	0	0
Alx1	4.58496	0	0	0	0	0	0	0	0	0	0	0	0	0	0	2.57238	0	0	0	0	0	0	0	0	0
Nhlh2	4.58496	0	2.57182	0	0	0	0	0	0	0	0	0	0	0	0	0	0	0	0	0	0	0	0	0	0
Zbtb43	4.58496	0	0	0	0	0	0	0	0	2.54407	0	0	0	0	0	0	0	0	0	0	0	0	0	0	0
Gm8898	4.58496	0	0	0	0	0	0	0	0	0	0	2.52375	0	0	0	0	0	0	0	0	0	0	0	0	0
Pax8	4.58496	0	0	0	0	0	0	0	0	0	0	0	0	0	0	2.49413	0	0	0	0	0	0	0	0	0
Six5	4.58496	0	0	0	0	0	0	0	0	0	0	0	0	0	0	0	0	0	0	2.48001	0	0	0	0	0
Zfp217	4.58496	0	0	0	0	0	0	0	0	2.47567	0	0	0	0	0	0	0	0	0	0	0	0	0	0	0
Lhx4	4.58496	0	2.46355	0	0	0	0	0	0	0	0	0	0	0	0	0	0	0	0	0	0	0	0	0	0
Hoxa3	4.58496	0	0	0	0	0	0	2.45637	0	0	0	0	0	0	0	0	0	0	0	0	0	0	0	0	0
Lhx3	4.58496	0	2.45637	0	0	0	0	0	0	0	0	0	0	0	0	0	0	0	0	0	0	0	0	0	0
Zfp595	4.58496	0	0	0	0	0	0	0	0	0	0	0	0	0	0	0	0	0	0	0	0	0	0	0	2.42651
Rex2	4.58496	2.40483	0	0	0	0	0	0	0	0	0	0	0	0	0	0	0	0	0	0	0	0	0	0	0
Sohlh1	4.58496	0	0	0	0	0	0	2.36736	0	0	0	0	0	0	0	0	0	0	0	0	0	0	0	0	0
Hlf	4.58496	0	2.34288	0	0	0	0	0	0	0	0	0	0	0	0	0	0	0	0	0	0	0	0	0	0
Tulp2	4.58496	0	0	0	0	0	0	2.34143	0	0	0	0	0	0	0	0	0	0	0	0	0	0	0	0	0
Ebf1	4.58496	0	0	0	0	0	0	0	0	0	0	0	2.30963	0	0	0	0	0	0	0	0	0	0	0	0
Pou5f2	4.58496	0	0	0	0	0	0	2.24315	0	0	0	0	0	0	0	0	0	0	0	0	0	0	0	0	0
Gfi1	4.58496	0	0	0	0	0	0	0	0	2.22717	0	0	0	0	0	0	0	0	0	0	0	0	0	0	0
Pou2af1	4.58496	0	0	0	0	0	0	0	0	0	0	0	0	0	0	0	0	2.22272	0	0	0	0	0	0	0
Zfp438	4.58496	0	0	0	0	0	0	0	0	0	0	0	0	0	0	0	2.19312	0	0	0	0	0	0	0	0
Tbpl1	4.58496	0	0	0	0	0	0	0	0	0	0	0	0	0	2.19033	0	0	0	0	0	0	0	0	0	0
Hoxc11	4.58496	0	0	0	0	0	0	0	0	0	0	0	0	0	0	0	2.1562	0	0	0	0	0	0	0	0
Pou4f1	4.58496	0	2.12385	0	0	0	0	0	0	0	0	0	0	0	0	0	0	0	0	0	0	0	0	0	0
Nhlh1	4.58496	0	2.1168	0	0	0	0	0	0	0	0	0	0	0	0	0	0	0	0	0	0	0	0	0	0
Zfp446	4.58496	0	2.07918	0	0	0	0	0	0	0	0	0	0	0	0	0	0	0	0	0	0	0	0	0	0
Zbtb40	4.58496	0	0	0	0	0	0	0	0	2.03342	0	0	0	0	0	0	0	0	0	0	0	0	0	0	0
Zic1	4.58496	2.02938	0	0	0	0	0	0	0	0	0	0	0	0	0	0	0	0	0	0	0	0	0	0	0
Pou6f2	4.58496	0	0	0	0	0	0	0	0	0	0	0	0	0	2.00432	0	0	0	0	0	0	0	0	0	0
Foxe3	4.58496	0	1.99913	0	0	0	0	0	0	0	0	0	0	0	0	0	0	0	0	0	0	0	0	0	0
Foxf2	4.58496	0	0	0	0	1.9987	0	0	0	0	0	0	0	0	0	0	0	0	0	0	0	0	0	0	0
Sim1	4.58496	0	0	0	0	0	0	0	0	0	0	0	0	0	0	1.9963	0	0	0	0	0	0	0	0	0
Rfx8	4.58496	0	0	0	0	0	0	1.98856	0	0	0	0	0	0	0	0	0	0	0	0	0	0	0	0	0
Mier2	4.58496	0	0	0	0	0	0	0	0	1.98722	0	0	0	0	0	0	0	0	0	0	0	0	0	0	0
Zfp658	4.58496	0	0	0	0	0	0	0	1.98408	0	0	0	0	0	0	0	0	0	0	0	0	0	0	0	0
Spic	4.58496	0	0	0	0	0	0	0	0	0	0	0	0	0	0	0	0	1.97937	0	0	0	0	0	0	0
Zfp273	4.58496	0	0	0	0	0	0	0	0	0	0	0	0	0	0	0	0	0	0	1.97497	0	0	0	0	0
Zfp169	4.58496	0	0	0	0	0	0	1.93852	0	0	0	0	0	0	0	0	0	0	0	0	0	0	0	0	0
Creb5	4.58496	0	0	0	0	0	0	0	0	0	0	0	0	0	0	0	0	0	0	1.9345	0	0	0	0	0
Zfp963	4.58496	0	0	0	0	0	0	0	0	0	0	0	0	0	0	0	0	1.93197	0	0	0	0	0	0	0
Irx1	4.58496	0	0	0	0	0	0	0	0	0	1.91116	0	0	0	0	0	0	0	0	0	0	0	0	0	0
Grhl3	4.58496	0	0	0	0	0	0	0	0	0	0	0	0	0	0	0	0	0	0	0	0	0	1.91009	0	0
Zfp775	4.58496	0	0	0	0	0	1.90255	0	0	0	0	0	0	0	0	0	0	0	0	0	0	0	0	0	0
Zbed4	4.58496	0	0	0	0	0	0	0	0	1.89909	0	0	0	0	0	0	0	0	0	0	0	0	0	0	0
Atf3	4.58496	0	0	0	0	0	0	0	0	0	0	1.88986	0	0	0	0	0	0	0	0	0	0	0	0	0
Lin28a	4.58496	0	0	0	0	0	0	1.87981	0	0	0	0	0	0	0	0	0	0	0	0	0	0	0	0	0
Arid3c	4.58496	0	0	0	0	0	0	0	0	0	0	0	0	0	0	0	0	0	0	1.86864	0	0	0	0	0
Hoxb13	4.58496	0	0	0	0	0	0	0	0	0	0	0	0	0	1.86139	0	0	0	0	0	0	0	0	0	0
Phtf2	4.58496	0	0	0	0	0	0	0	1.82151	0	0	0	0	0	0	0	0	0	0	0	0	0	0	0	0
Lbx1	4.58496	0	0	0	0	0	0	0	1.81291	0	0	0	0	0	0	0	0	0	0	0	0	0	0	0	0
Npas4	4.58496	1.80632	0	0	0	0	0	0	0	0	0	0	0	0	0	0	0	0	0	0	0	0	0	0	0
Arid5a	4.58496	0	0	0	0	0	0	0	0	1.79727	0	0	0	0	0	0	0	0	0	0	0	0	0	0	0
Smad9	4.58496	0	0	0	0	0	1.79644	0	0	0	0	0	0	0	0	0	0	0	0	0	0	0	0	0	0
Nkx2-6	4.58496	0	0	0	0	0	0	1.78924	0	0	0	0	0	0	0	0	0	0	0	0	0	0	0	0	0
Nkx2-9	4.58496	0	0	0	0	0	0	0	1.78104	0	0	0	0	0	0	0	0	0	0	0	0	0	0	0	0
Atmin	4.58496	0	0	0	0	0	0	0	0	0	0	1.77597	0	0	0	0	0	0	0	0	0	0	0	0	0
Hoxd12	4.58496	0	0	0	0	0	0	0	1.77494	0	0	0	0	0	0	0	0	0	0	0	0	0	0	0	0
Hoxd11	4.58496	0	0	0	0	0	0	0	0	0	0	0	0	0	0	1.76492	0	0	0	0	0	0	0	0	0
Scrt2	4.58496	0	0	0	0	0	0	0	0	0	0	0	0	0	0	0	0	0	1.75435	0	0	0	0	0	0
Foxi3	4.58496	0	1.73731	0	0	0	0	0	0	0	0	0	0	0	0	0	0	0	0	0	0	0	0	0	0
Zfp444	4.58496	0	1.7364	0	0	0	0	0	0	0	0	0	0	0	0	0	0	0	0	0	0	0	0	0	0
Zfp867	4.58496	0	0	0	0	0	0	0	0	0	0	1.69197	0	0	0	0	0	0	0	0	0	0	0	0	0
Zfp2	4.58496	0	0	0	0	0	0	1.6902	0	0	0	0	0	0	0	0	0	0	0	0	0	0	0	0	0
Figla	4.58496	0	0	0	0	0	0	1.67025	0	0	0	0	0	0	0	0	0	0	0	0	0	0	0	0	0
Myog	4.58496	0	0	0	0	0	0	0	0	0	0	0	0	0	0	0	0	0	0	1.66932	0	0	0	0	0
Ascl1	4.58496	0	0	0	0	0	0	0	0	1.6561	0	0	0	0	0	0	0	0	0	0	0	0	0	0	0
Nkx3-2	4.58496	0	0	1.65128	0	0	0	0	0	0	0	0	0	0	0	0	0	0	0	0	0	0	0	0	0
Zkscan4	4.58496	0	0	0	0	0	0	1.64942	0	0	0	0	0	0	0	0	0	0	0	0	0	0	0	0	0
Zfp51	4.58496	0	0	0	1.64933	0	0	0	0	0	0	0	0	0	0	0	0	0	0	0	0	0	0	0	0
Zfp516	4.58496	0	0	0	0	0	0	0	0	1.63849	0	0	0	0	0	0	0	0	0	0	0	0	0	0	0
Tsc22d2	4.58496	0	0	0	0	1.63749	0	0	0	0	0	0	0	0	0	0	0	0	0	0	0	0	0	0	0
Zfp646	4.58496	0	0	0	0	0	1.63144	0	0	0	0	0	0	0	0	0	0	0	0	0	0	0	0	0	0
Gbx1	4.58496	0	0	0	0	0	0	0	1.62821	0	0	0	0	0	0	0	0	0	0	0	0	0	0	0	0
Zfp706	4.58496	0	0	0	0	0	1.60206	0	0	0	0	0	0	0	0	0	0	0	0	0	0	0	0	0	0
Zfp518a	4.58496	0	0	0	0	0	0	0	0	1.57634	0	0	0	0	0	0	0	0	0	0	0	0	0	0	0
Myod1	4.58496	0	0	0	0	0	0	0	0	0	0	0	0	0	0	0	0	0	0	0	0	1.57519	0	0	0
Plag1	4.58496	0	0	0	0	0	0	0	0	0	0	0	0	0	0	0	0	0	0	0	0	0	1.54407	0	0
Zfp397	4.58496	0	0	0	0	0	0	0	0	0	0	0	0	0	0	0	0	1.53529	0	0	0	0	0	0	0
Mybl2	4.58496	0	0	0	0	0	0	0	0	1.53506	0	0	0	0	0	0	0	0	0	0	0	0	0	0	0
Nr0b2	4.58496	0	0	0	1.50515	0	0	0	0	0	0	0	0	0	0	0	0	0	0	0	0	0	0	0	0
Zbtb24	4.58496	0	0	0	0	0	0	0	0	0	0	0	0	0	0	0	0	1.50216	0	0	0	0	0	0	0
Hinfp	4.58496	0	0	0	0	0	0	0	0	1.49831	0	0	0	0	0	0	0	0	0	0	0	0	0	0	0
Zfp712	4.58496	0	0	0	0	0	0	0	0	1.48855	0	0	0	0	0	0	0	0	0	0	0	0	0	0	0
Spib	4.58496	0	0	0	0	0	0	0	0	0	0	0	0	0	0	0	0	1.48368	0	0	0	0	0	0	0
Nfkbie	4.58496	0	0	0	0	0	0	0	0	0	0	0	0	1.47567	0	0	0	0	0	0	0	0	0	0	0
Gfi1b	4.58496	0	0	0	0	0	0	0	0	0	0	0	0	0	0	0	0	1.46835	0	0	0	0	0	0	0
Plagl2	4.58496	0	0	0	0	0	0	0	0	1.44248	0	0	0	0	0	0	0	0	0	0	0	0	0	0	0
Tbx6	4.58496	0	0	0	0	0	0	0	0	0	0	0	0	0	1.44248	0	0	0	0	0	0	0	0	0	0
Wdhd1	4.58496	0	0	0	0	0	0	0	0	0	0	0	0	0	1.41996	0	0	0	0	0	0	0	0	0	0
Arntl2	4.58496	0	0	0	0	0	0	0	1.40824	0	0	0	0	0	0	0	0	0	0	0	0	0	0	0	0
Klf15	4.58496	0	0	0	0	0	1.39535	0	0	0	0	0	0	0	0	0	0	0	0	0	0	0	0	0	0
Gsx1	4.58496	0	1.39094	0	0	0	0	0	0	0	0	0	0	0	0	0	0	0	0	0	0	0	0	0	0
Zdhhc6	4.58496	0	0	0	1.38917	0	0	0	0	0	0	0	0	0	0	0	0	0	0	0	0	0	0	0	0
Gbx2	4.58496	0	1.35793	0	0	0	0	0	0	0	0	0	0	0	0	0	0	0	0	0	0	0	0	0	0
Zfp184	4.58496	0	0	0	1.3273	0	0	0	0	0	0	0	0	0	0	0	0	0	0	0	0	0	0	0	0
Hmx2	4.58496	0	0	0	0	0	0	0	0	0	0	0	0	0	0	1.32308	0	0	0	0	0	0	0	0	0
Zscan20	4.58496	0	0	0	0	0	0	0	0	0	0	0	0	0	0	0	0	1.30535	0	0	0	0	0	0	0
Prdm15	4.58496	0	0	0	0	0	0	0	0	1.30103	0	0	0	0	0	0	0	0	0	0	0	0	0	0	0
Bnc1	4.58496	0	0	0	0	0	0	0	0	0	0	0	0	0	0	0	0	0	0	0	0	1.28103	0	0	0
Dmtf1	4.58496	0	0	0	0	0	0	0	0	0	0	0	0	0	1.27646	0	0	0	0	0	0	0	0	0	0
Tbx19	4.58496	0	0	0	0	0	0	0	0	0	0	0	0	0	0	0	0	0	1.26951	0	0	0	0	0	0
Pou4f3	4.58496	0	0	0	0	0	0	0	1.26482	0	0	0	0	0	0	0	0	0	0	0	0	0	0	0	0
Zfp704	4.58496	0	0	0	0	0	0	0	0	1.26245	0	0	0	0	0	0	0	0	0	0	0	0	0	0	0
Zfp719	4.58496	0	0	0	1.26245	0	0	0	0	0	0	0	0	0	0	0	0	0	0	0	0	0	0	0	0
Lyl1	4.58496	0	0	0	1.25768	0	0	0	0	0	0	0	0	0	0	0	0	0	0	0	0	0	0	0	0
Foxq1	4.58496	0	0	0	0	0	0	0	0	0	0	0	0	0	0	0	0	0	0	0	0	0	1.24797	0	0
Prdm12	4.58496	0	0	0	0	0	1.24304	0	0	0	0	0	0	0	0	0	0	0	0	0	0	0	0	0	0
Zfp566	4.58496	0	0	0	0	0	0	0	0	0	0	0	0	0	0	0	0	0	0	0	0	0	1.22531	0	0
Gsc2	4.58496	0	1.20303	0	0	0	0	0	0	0	0	0	0	0	0	0	0	0	0	0	0	0	0	0	0
Zfp521	4.58496	0	0	0	0	0	0	0	0	0	0	0	0	0	0	0	0	0	0	0	0	1.19033	0	0	0
Zfp280d	4.58496	0	0	0	0	0	0	0	0	1.18469	0	0	0	0	0	0	0	0	0	0	0	0	0	0	0
Nkx3-1	4.58496	0	0	0	0	0	0	0	0	0	0	0	0	0	0	0	0	1.18184	0	0	0	0	0	0	0
Dot1l	4.58496	0	0	0	0	0	0	1.18101	0	0	0	0	0	0	0	0	0	0	0	0	0	0	0	0	0
Zfp616	4.58496	0	1.17026	0	0	0	0	0	0	0	0	0	0	0	0	0	0	0	0	0	0	0	0	0	0
Irx2	4.58496	0	0	0	0	0	0	0	0	0	0	0	0	0	0	0	0	0	0	1.16732	0	0	0	0	0
Klf17	4.58496	0	0	0	0	0	0	0	0	0	0	0	0	0	0	0	0	0	0	0	0	0	1.15534	0	0
Foxe1	4.58496	0	0	0	0	0	0	0	0	0	0	0	0	0	0	0	0	0	0	1.13895	0	0	0	0	0
Gm14420	4.58496	0	0	0	1.12057	0	0	0	0	0	0	0	0	0	0	0	0	0	0	0	0	0	0	0	0
Vsx1	4.58496	0	0	0	1.10037	0	0	0	0	0	0	0	0	0	0	0	0	0	0	0	0	0	0	0	0
Dmrt3	4.58496	1.09691	0	0	0	0	0	0	0	0	0	0	0	0	0	0	0	0	0	0	0	0	0	0	0
Zfp3	4.58496	0	0	0	0	0	0	0	0	1.02531	0	0	0	0	0	0	0	0	0	0	0	0	0	0	0
Eomes	4.58496	0	0	0	0	0	0	0	0	1.01703	0	0	0	0	0	0	0	0	0	0	0	0	0	0	0
Ahrr	4.58496	0	0	0	0	0	0	0	0	0	0	0	0	0	0	0	0	0	0	0	0	0	0.998663	0	0
Tub	4.58496	0	0	0	0	0	0	0	0.984077	0	0	0	0	0	0	0	0	0	0	0	0	0	0	0	0
Zfp319	4.58496	0	0	0	0	0	0	0	0	0	0	0	0	0	0	0.981366	0	0	0	0	0	0	0	0	0
Prox2	4.58496	0	0	0	0	0	0	0	0	0	0	0	0	0	0	0	0	0	0	0.978181	0	0	0	0	0
Zfp280b	4.58496	0	0	0	0	0	0	0	0	0	0	0	0	0	0	0	0	0	0.935003	0	0	0	0	0	0
Zfp335	4.58496	0	0	0	0	0	0	0	0	0	0	0	0	0	0	0	0	0.911491	0	0	0	0	0	0	0
Dzip1	4.58496	0	0	0	0	0	0	0	0	0	0	0	0	0.906335	0	0	0	0	0	0	0	0	0	0	0
Zfp287	4.58496	0	0	0	0	0	0.904174	0	0	0	0	0	0	0	0	0	0	0	0	0	0	0	0	0	0
Zfp354a	4.58496	0	0	0	0	0	0	0	0	0	0	0	0	0	0	0	0	0	0	0	0	0	0.877371	0	0
Skor1	4.58496	0	0	0	0	0	0	0.860937	0	0	0	0	0	0	0	0	0	0	0	0	0	0	0	0	0
Tbx1	4.58496	0	0	0	0	0.843233	0	0	0	0	0	0	0	0	0	0	0	0	0	0	0	0	0	0	0
Hes6	4.58496	0	0	0	0.824126	0	0	0	0	0	0	0	0	0	0	0	0	0	0	0	0	0	0	0	0
Hes7	4.58496	0	0	0	0	0.812913	0	0	0	0	0	0	0	0	0	0	0	0	0	0	0	0	0	0	0
Zfp618	4.58496	0	0	0	0	0	0	0	0	0	0	0	0	0	0	0	0.812245	0	0	0	0	0	0	0	0
Cbx2	4.58496	0	0	0	0	0	0	0	0	0.769412	0	0	0	0	0	0	0	0	0	0	0	0	0	0	0
1700049G17Rik	4.58496	0	0	0	0	0	0	0	0	0	0	0	0	0	0	0	0	0.758127	0	0	0	0	0	0	0
Bnc2	4.58496	0	0	0.746634	0	0	0	0	0	0	0	0	0	0	0	0	0	0	0	0	0	0	0	0	0
Sebox	4.58496	0	0	0	0	0	0	0	0	0	0	0	0	0	0	0	0	0.691081	0	0	0	0	0	0	0
Fev	4.58496	0	0	0	0	0	0	0	0	0	0	0	0	0	0	0	0	0	0	0	0	0	0	0.678518	0
Prdm6	4.58496	0	0	0	0	0	0	0	0	0	0	0	0	0	0	0	0	0	0	0	0	0	0.674861	0	0
Zfp605	4.58496	0	0	0	0	0	0	0	0.672098	0	0	0	0	0	0	0	0	0	0	0	0	0	0	0	0
Zfp276	4.58496	0	0	0	0	0	0	0	0.61066	0	0	0	0	0	0	0	0	0	0	0	0	0	0	0	0
Zfp358	4.58496	0	0	0	0	0.604226	0	0	0	0	0	0	0	0	0	0	0	0	0	0	0	0	0	0	0
Rfx6	4.58496	0	0	0	0	0	0	0	0	0	0	0	0	0	0	0	0	0	0	0	0	0	0.587711	0	0
Zfp804b	4.58496	0	0	0	0	0	0	0	0	0	0	0.542825	0	0	0	0	0	0	0	0	0	0	0	0	0
Zfp426	4.58496	0	0	0	0	0.541579	0	0	0	0	0	0	0	0	0	0	0	0	0	0	0	0	0	0	0
Hivep3	4.58496	0	0	0	0.52763	0	0	0	0	0	0	0	0	0	0	0	0	0	0	0	0	0	0	0	0
Klf9	4.58496	0	0	0	0	0	0.453318	0	0	0	0	0	0	0	0	0	0	0	0	0	0	0	0	0	0
Irf7	4.58496	0	0	0	0	0	0	0	0	0	0	0	0	0	0	0	0	0.446192	0	0	0	0	0	0	0
Tbx22	4.58496	0	0	0	0	0	0	0	0	0	0	0	0	0	0	0	0	0	0	0	0	0	0	0	0.444045
Zfp445	4.58496	0	0	0	0	0	0	0	0	0	0	0	0	0	0	0	0	0.419956	0	0	0	0	0	0	0
Zbtb41	4.58496	0	0	0	0	0	0.372912	0	0	0	0	0	0	0	0	0	0	0	0	0	0	0	0	0	0
Phtf1	4.58496	0	0	0	0.369216	0	0	0	0	0	0	0	0	0	0	0	0	0	0	0	0	0	0	0	0
Zfp791	4.58496	0	0	0	0	0	0	0	0	0	0	0	0	0	0.348305	0	0	0	0	0	0	0	0	0	0
Zfp329	4.58496	0	0	0	0	0	0	0	0	0	0	0	0	0	0	0	0	0	0.324282	0	0	0	0	0	0
Zfat	4.58496	0	0	0	0	0	0	0	0	0.305351	0	0	0	0	0	0	0	0	0	0	0	0	0	0	0
Zfp647	4.58496	0	0	0	0	0	0	0	0	0.271842	0	0	0	0	0	0	0	0	0	0	0	0	0	0	0
Zxdc	4.58496	0	0	0	0.238046	0	0	0	0	0	0	0	0	0	0	0	0	0	0	0	0	0	0	0	0
Bdp1	4.58496	0	0	0	0	0	0	0	0	0	0	0	0	0	0	0	0	0	0	0	0	0.235528	0	0	0
Gcm1	4.58496	0	0	0	0	0	0	0	0	0	0	0	0	0	0	0.0863598	0	0	0	0	0	0	0	0	0
Hmgxb3	4.58496	0	0	0	0	0	0	0	0	0	0	0	0	0	0	0.0827854	0	0	0	0	0	0	0	0	0
Zfp612	4.58496	0	0	0	0	0	0.0334238	0	0	0	0	0	0	0	0	0	0	0	0	0	0	0	0	0	0
E4f1	4.27695	0	0	0	0	0	0	0	0	2.12057	0	0	0	0	0	0	0	0.123852	0	0	0	0	0	0	0
Sp4	4.27011	0	0	0	0	0	0	0	0	0	0	0	0	0	0	0	0	0.120574	0	0	0	2	0	0	0
Foxm1	4.26395	0	0	0	0	0.0863598	0	0	0	0	0	1.3927	0	0	0	0	0	0	0	0	0	0	0	0	0
Zbtb44	4.16228	0	0	0	0.264818	0	0	0	0	2.81757	0	0	0	0	0	0	0	0	0	0	0	0	0	0	0
Zbtb1	4.00317	0	0	0	0	0	0	0	0	1.99476	0	0	0	0	0	0	0	0.322219	0	0	0	0	0	0	0
Mybl1	3.97605	0	0	0	0	0	0	4.05017	0.71265	0	0	0	0	0	0	0	0	0	0	0	0	0	0	0	0
Msx1	3.94389	0	0	0	0	0	0	0	0	0	0	0	0	0	0.230449	0	0	0	0	0	0	1.18469	0	0	0
Pbx4	3.91639	0	0	0	0	0	0	4.08679	0	0.865696	0	0	0	0	0	0	0	0	0	0	0	0	0	0	0
Aebp2	3.90683	0	0	0	0	0	0	0	0	0.535294	0	0	0	0	0	0	0	0	2.45332	0	0	0	0	0	0
Zfp146	3.8968	0	0	0	0	0	0	0	0	1.39445	0	0	0	0	0	0	0	0.313867	0	0	0	0	0	0	0
Nr6a1	3.85974	0	0	0	0.495544	0	0	1.96187	0	0	0	0	0	0	0	0	0	0	0	0	0	0	0	0	0
Notch4	3.84857	0	0	0	0	0	0	0.605305	0	0	0	0	2.31387	0	0	0	0	0	0	0	0	0	0	0	0
Zfp648	3.84843	0	0	0	0	0	1.42488	0	0	0	0	0	0	0	0	0	0	0.372912	0	0	0	0	0	0	0
Hand1	3.8481	0	0	0	0	0	0	0	0	0	0	0.722975	0	0	0	0	0	0	0	0	0	0	0	0	2.75967
Zfp735	3.83481	0	0	0	0	0	0	0	0	0	0	0	0	0	0.453318	0	0	0	0.123852	0	0	0	0	0	0
Zkscan3	3.83242	0	0	0	0	0	0	0	0	2.29003	0	0	0	0	0	0.630428	0	0	0	0	0	0	0	0	0
Tbr1	3.81474	3.09667	0	0	0	0	0	0	0	0	0	0	0	0	0	0	0	0	0	0	0	0	0.902003	0	0
Pou3f4	3.79879	0	2.04532	0	0	0	0	0	0	0	0	0	0	0	0	0	0.627366	0	0	0	0	0	0	0	0
Nrl	3.79064	1.01284	3.21493	0	0	0	0	0	0	0	0	0	0	0	0	0	0	0	0	0	0	0	0	0	0
Myt1	3.7721	0	0.928546	0	0	0	0	0	0	0	0	0	0	0	0	2.77085	0	0	0	0	0	0	0	0	0
Zfp715	3.76263	0	0	0	0	0	0	0	0	0	0	0	0	1.38917	0	0	0	0.480749	0	0	0	0	0	0	0
Zfp41	3.7616	0	0	0	0	0.820858	0	0	0	0	0	0	0	0	0	0	0	2.36361	0	0	0	0	0	0	0
Hsf4	3.75891	0	3.5603	0	1.24793	0	0	0	0	0	0	0	0	0	0	0	0	0	0	0	0	0	0	0	0
Mysm1	3.74577	0	0	0	0	0	0	0	0	0	0	0	0	0	0	0	0	0.769377	0	2.09691	0	0	0	0	0
Sox30	3.72729	0	0	0	0	0	0	5.15545	2.02119	0	0	0	0	0	0	0	0	0	0	0	0	0	0	0	0
Mycl1	3.70144	2.13033	0	0	0	0	0	0	0	0	0	0	0	0	0	0	0	0	0	0	0	0	0.921001	0	0
Sox14	3.69987	3.90956	0	0	0	1.7007	0	0	0	0	0	0	0	0	0	0	0	0	0	0	0	0	0	0	0
Zbtb9	3.69681	0	0	0	0	0	0	0	0	2.79449	0	0	0	0	0	0	0	1.23045	0	0	0	0	0	0	0
Neurod6	3.68366	3.17665	0	0	0	0	0	0	0	0	0	0	0	0	1.47567	0	0	0	0	0	0	0	0	0	0
Atoh8	3.67891	0	0	0	1.33445	0	0	0	0	0	0	0	0	0	0	0	0	0	0.632457	0	0	0	0	0	0
Phox2a	3.67642	0	0	0	0	0	0	0	0	0	0	3.33305	0	0	0	0	0	0	0	0	0	0	0	1.5966	0
Zfp238	3.67592	2.29226	0	0	0	0	0	0	0	1.10037	0	0	0	0	0	0	0	0	0	0	0	0	0	0	0
Jazf1	3.66859	0	0	0	0	0	0	0	1.68842	0.836957	0	0	0	0	0	0	0	0	0	0	0	0	0	0	0
Tgif2lx2	3.66703	0	0	0	0	0	0	1.98967	0	3.98588	0	0	0	0	0	0	0	0	0	0	0	0	0	0	0
Zfp746	3.66577	0	0	0	0.83187	0	0	0	0	1.65706	0	0	0	0	0	0	0	0	0	0	0	0	0	0	0
Pou4f2	3.6523	0	2.64906	0	0	0	0	0	1.41664	0	0	0	0	0	0	0	0	0	0	0	0	0	0	0	0
Rest	3.64648	0	0	0	0	0	0	0	0	2.66745	0	0	0	0	0	0	0	0	0	1.46835	0	0	0	0	0
Wt1	3.64404	0	0	0	0	0	0	1.98618	0	0	0	0	0	0	0	0	0	1.10706	0	0	0	0	0	0	0
Homez	3.64395	0	0	0	0	0	0	1.90888	0	1.06446	0	0	0	0	0	0	0	0	0	0	0	0	0	0	0
Rfx4	3.64279	0	0	0	0	0	0	2.74351	0	0	0	0	1.53908	0	0	0	0	0	0	0	0	0	0	0	0
Klf7	3.64154	0	0	0	0	0	0	0	0	1.66464	0	0	0	0	0	0	0	0.939975	0	0	0	0	0	0	0
Sall4	3.64151	0	0	0	0	0	0	3.76634	0	2.1271	0	0	0	0	0	0	0	0	0	0	0	0	0	0	0
Foxd2	3.63174	0	1.29003	0	0	0	0	0	0	0	0	0.768638	0	0	0	0	0	0	0	0	0	0	0	0	0
Zfp551	3.63017	0	0	0	0	0	0	1.63849	0	0	0	0	0	0	0	0	0	0	0	2.72509	0	0	0	0	0
Trp73	3.62861	0	0	0	0	0	0	0	0	0	0	0	0	0	0	0	0	0	0	1.22011	0	0	2.01088	0	0
Rorb	3.62744	0	3.44378	0	0	0	0	0	2.10409	0	0	0	0	0	0	0	0	0	0	0	0	0	0	0	0
Barhl2	3.62531	1.83251	2.96087	0	0	0	0	0	0	0	0	0	0	0	0	0	0	0	0	0	0	0	0	0	0
Pou2f2	3.62391	0	0	0	0	0	0	0	0	2.77887	0	0	0	0	0	0	0	1.7348	0	0	0	0	0	0	0
Zfp418	3.62137	0	0	0	0	0	0	0	0	2.06446	0	0	0	0	0	0	0	0	0	0	0	0	0	1.30963	0
E2f8	3.62007	0	0	0	0	0	0	1.87506	0	2.93095	0	0	0	0	0	0	0	0	0	0	0	0	0	0	0
Prdm1	3.61744	0	0	0	0	0	0	0	0	0	0	0	0	0	0	0	0	0	0.807406	1.24029	0	0	0	0	0
Tbx4	3.61678	0	0	0	0	1.52523	0	0	0	0	0	0	0.997386	0	0	0	0	0	0	0	0	0	0	0	0
Yy2	3.61656	0	0	0	0	0	0	0	0	0	0	0	0	0	0	0	1.91882	0	0	0	0	0	0	0	2.92993
Nfkbib	3.61496	0	0	0	0	0	0	0	0	0	0	0	0	0	0	0	0	0	1.77159	0	0	0	0	1.17319	0
Ctcfl	3.61471	0	0	0	1.37291	0	0	0	0	0	2.06956	0	0	0	0	0	0	0	0	0	0	0	0	0	0
Zfp317	3.61469	0	0	0	0	0	0	0	0	0	0	0	0	0	1.85065	1.22789	0	0	0	0	0	0	0	0	0
Creb3	3.61356	0	0	1.40824	0	0	0	2.10551	0	0	0	0	0	0	0	0	0	0	0	0	0	0	0	0	0
Npas1	3.61345	1.64904	0	0	0	0	0	0	0	0	0	0	0	0	0	0	0	0	0	0	0	0	0	0	1.1038
Creb3l4	3.61024	0	0	0	0	0	0	1.47759	0	0	2.15578	0	0	0	0	0	0	0	0	0	0	0	0	0	0
Tlx1	3.60957	0	0	0	0	0	0	0	0	0	3.08752	2.1271	0	0	0	0	0	0	0	0	0	0	0	0	0
Pax1	3.60803	0	0	0	0	1.56585	0	0	0	2.24554	0	0	0	0	0	0	0	0	0	0	0	0	0	0	0
Hoxa11	3.60641	0	0	0	0	0	0	0	0	0	0	0	0	0	0	1.76193	0	0	0	0	0	0	2.49401	0	0
Zfp42	3.60594	0	0	0	0	2.04922	0	0	0	0	0	0	0	0	0	0	0	1.45332	0	0	0	0	0	0	0
Zfp831	3.60565	0	0	0	0	0	0	0	0	1.58995	0	0	0	0	0	0	0	1.13033	0	0	0	0	0	0	0
Hmx1	3.60488	0	3.08005	0	0	0	0	2.20398	0	0	0	0	0	0	0	0	0	0	0	0	0	0	0	0	0
Heyl	3.60442	0	0	0	0	1.59106	0	0	0	0	0	0	0	0	0	0	0	0	0	1.14301	0	0	0	0	0
Foxi2	3.60199	0	2.14171	0	0	0	0	0	0	0	0	0	0	0	0	2.91751	0	0	0	0	0	0	0	0	0
Irx6	3.60097	0	0	0	0	2.12706	0	0	0	0	0	0	0	0	0	1.57634	0	0	0	0	0	0	0	0	0
Klf16	3.59949	0	0	0	0	0	0	0	0	1.93601	0	0	0	0	0	0	0	1.4555	0	0	0	0	0	0	0
Zfp189	3.59944	0	0	0	0	0	0	0	0.521138	0.692847	0	0	0	0	0	0	0	0	0	0	0	0	0	0	0
Neurod4	3.59881	0	3.34102	0	0	0	0	0	0	0	0	0	0	0	0	0	0	0	0	2.52892	0	0	0	0	0
Zfp277	3.59804	0	0	0	0	0	0	0	0	0	0	0	0	0	0.803457	0	0	0	1.05308	0	0	0	0	0	0
Rbpjl	3.59757	0	0	0	0	0	3.55728	0	0	0	0	0	0	0	0	0	0	0	0	0	0	0	0	2.72754	0
Mael	3.59707	0	0	0	0	0	0	3.22985	0	0	0	0	2.48996	0	0	0	0	0	0	0	0	0	0	0	0
Neurod1	3.59601	3.05851	3.9213	0	0	0	0	0	0	0	0	0	0	0	0	0	0	0	0	0	0	0	0	0	0
Zfpm2	3.59566	2.23045	0	0	0	0	0	0	0	0	0	0	0	1.74663	0	0	0	0	0	0	0	0	0	0	0
Nr0b1	3.59504	0	0	0	0	0	0	1.49831	0	0	0	0	0	0	0	0	0	0	0	0	0	1.18184	0	0	0
Foxi1	3.59498	0	0	0	0	0	0	0	0	0	0	0	0	1.61384	0	2.0445	0	0	0	0	0	0	0	0	0
Zfp628	3.59435	0	0	0	0	0	0	1.45637	0	1.15836	0	0	0	0	0	0	0	0	0	0	0	0	0	0	0
Zfp157	3.59423	0	0	0	0	0	1.54777	0	0	0	0	0	0	0	0	0	0	1.233	0	0	0	0	0	0	0
Hey1	3.59231	1.89042	0	0	0	1.54407	0	0	0	0	0	0	0	0	0	0	0	0	0	0	0	0	0	0	0
Bcl6	3.59101	0	0	0	0	0	0	0	0	3.25285	0	0	2.70757	0	0	0	0	0	0	0	0	0	0	0	0
Zfp819	3.59099	0	0	0	0	0	0	0	0	1.05308	0	0	0	0	0	0	0	0	0	1.26482	0	0	0	0	0
Zbtb34	3.59081	2.60531	0	0	0	0	0	0	0	3.1207	0	0	0	0	0	0	0	0	0	0	0	0	0	0	0
Six3	3.59036	2.79381	3.32238	0	0	0	0	0	0	0	0	0	0	0	0	0	0	0	0	0	0	0	0	0	0
Zfp524	3.59024	0	0	0	0	0	0	0	0	1.11394	0	0	0	0	1.32222	0	0	0	0	0	0	0	0	0	0
Sox10	3.58945	0	2.45637	0	0	0	0	0	2.87676	0	0	0	0	0	0	0	0	0	0	0	0	0	0	0	0
Six2	3.58904	0	2.60959	0	0	0	0	0	0	3.03342	0	0	0	0	0	0	0	0	0	0	0	0	0	0	0
Nkx2-4	3.58833	0	0	0	0	0	0	2.02531	0	0	0	0	0	0	0	0	0	0	0	0	0	2.32222	0	0	0
Hoxd13	3.58814	0	0	0	0	0	0	0	0	0	0	0	0	0	1.63945	0	0	0	0	0	0	0	1.87259	0	0
Zfp629	3.58797	0	0	0	0	0	1.44404	0	0	1.64345	0	0	0	0	0	0	0	0	0	0	0	0	0	0	0
Otp	3.5878	2.57512	0	0	0	0	0	0	2.91953	0	0	0	0	0	0	0	0	0	0	0	0	0	0	0	0
Zfp1	3.58763	0	0	0	0	0	0	0	0	1.26717	0	0	0	0	0	0	0	0	0	0	0	0	1.43136	0	0
Olig3	3.58751	0	1.96426	0	0	0	0	0	0	0	0	0	0	0	0	0	0	0	0	0	0	2.21219	0	0	0
Zfp869	3.58708	0	0	0	0	0	0	0	0	0	0	0	0	0	1.5832	0	0	1.42035	0	0	0	0	0	0	0
Neurod2	3.58592	2.98255	3.20815	0	0	0	0	0	0	0	0	0	0	0	0	0	0	0	0	0	0	0	0	0	0
Gata1	3.58551	0	0	0	0	0	0	2.40563	0	0	0	0	0	0	0	0	0	2.27646	0	0	0	0	0	0	0
Zfp617	3.58541	0	0	0	0	0	0	0	0	0	0	0	0	0	0	0	0	1.06898	0	1.01703	0	0	0	0	0
Zscan21	3.58537	0	0	0	0	0	0	0	0	1.82672	0	0	0	0	0	0	0	0	1.91593	0	0	0	0	0	0
Lmx1b	3.58531	0	2.04139	0	0	0	0	0	2.13354	0	0	0	0	0	0	0	0	0	0	0	0	0	0	0	0
Ascl3	3.58529	0	0	0	0	0	0	0	0	0	0	0	0	0	0	2.51055	0	0	2.40654	0	0	0	0	0	0
Zic2	3.58508	2.02119	1.97128	0	0	0	0	0	0	0	0	0	0	0	0	0	0	0	0	0	0	0	0	0	0
Hoxa13	3.58502	0	0	0	0	0	0	0	0	0	0	0	0	0	2.28055	0	0	0	0	0	0	0	2.23963	0	0
Dmrt2	3.585	0	0	0	0	0	0	0	0	0	0	0	1.05308	0	0	0	0	0	0	1.06819	0	0	0	0	0
Zbtb26	3.58499	0	0	0	0	1.00432	0	0	0	0.991226	0	0	0	0	0	0	0	0	0	0	0	0	0	0	0
Nkx6-3	3.58498	0	0	0	0	0	0	0	0	1.52504	0	0	0	0	0	0	0	0	0	0	0	0	0	1.5116	0
Zfp653	3.58497	0	0	0	0	0	0	1.63668	0	1.64444	0	0	0	0	0	0	0	0	0	0	0	0	0	0	0
Barx1	3.49012	0	0	0	0	0	0.064458	0	0	0	1.70041	0	0	0	0	0	0	0	0	0	0	0	0	2.15163	0
Ptf1a	3.45983	1.48572	0	0	0	0	3.69543	0	0	0	0	0	0	0	0	0	0	0	0	0	0	0	0	0.303196	0
Tshz3	3.39431	1.62325	0	0	0	0	0	0	0	0	0	0	0	0	0	0	0	0	0	0	0	2.6561	0.217484	0	0
Zbtb48	3.38694	0	0	0	0	0	0	0	0	2.46835	0	0	0	0	0	0	0	0.579784	0	0	0	0.518514	0	0	0
Rorc	3.362	0	0	0	0.969416	0	0	0	0	2.42783	0	0	0	0	0	0.338456	0	0	0	0	0	0	0	0	0
Myt1l	3.33916	0.935871	0	0	0	0	0	0	0	0	0	1.22531	0	0	0	0	0	0	0	0	0	0	0	0.130334	0
Notch3	3.30833	2.00432	0	0.371068	0	0.198657	0	0	0	0	0	0	0	0	0	0.20412	0	0	0	0	0	0	0	0	0
Tada2a	3.21778	0	0	0	0	0	0	0	1.54531	2.62325	0	0	0	0	0	0	0	0	0	0	0	0	0.570543	0	0
Spdef	3.20669	0	0	0	0	0	1.17026	0	0	0	3.52655	0	0	0	1.22789	0	0	0	0	0	0	0	0	0	0
Zfp84	3.18668	0	0	0	0	0	0	0	0	1.54368	0	0	0	0	0	0	0	0.579453	0	0	0	0	0	0	2.36173
Nr2e1	3.17539	1.437	2.75656	0	0	0	0	0	0	0	0	0.783904	0	0	0	0	0	0	0	0	0	0	0	0	0
Mier1	3.17366	0	0	0	0	0	0	0	0	2.1287	0	0	0	0	0.547775	0	0	0	0	0	0	0	1.57287	0	0
Lhx9	3.15994	2.87449	0	0	0.792392	0	0	0	0	0	0	0	0	0	0	0	0	0	0	2.21002	0	0	0	0	0
Kin	3.15415	0	0	0	0	1.02938	0	0	0	0.986527	0	0	0	2.55509	0	0	0	0	0	0	0	0	0	0	0
Fosb	3.14886	0	0	0	0	0	0	0	0	0	0	0	0	0	0	0	1.32015	0	0	1.41162	0	0	3.40483	0	0
Mxd3	3.14517	0	0	0	0	0	0	0	0	2.5977	0	3.13672	0	0	0	0	0	0.93852	0	0	0	0	0	0	0
Etv1	3.13665	0	0	0	0	1.38917	0	0	0	0	3.15773	0	0	0	0	1.24797	0	0	0	0	0	0	0	0	0
Ebf2	3.11974	0	0	0.641474	0	0	0	0	0	1.05308	0	0	0	0	0	0	0	0	0	1.78746	0	0	0	0	0
D3Ertd254e	3.10886	0	0	0	0	0	0	0	0	0.786751	0	0	0	0	0	0	0	0	2.18184	0	0	0	0	0	1.7574
Repin1	3.10361	0	0	0	0.819544	0	0	0	0	0.535294	0	0	0	0	0	0	0	0	0	1.36964	0	0	0	0	0
Creb3l2	3.10195	0	0	3	0	2.30396	0	0	0	0	0	0	0	0	1.12057	0	0	0	0	0	0	0	0	0	0
Isl1	3.09411	1.86392	3.04334	0	0	0	0	0	0	0	0	0.842609	0	0	0	0	0	0	0	0	0	0	0	0.064458	0
Tox	3.07749	0	0	0	0	0	0	0	0	2.68664	0	0	0	0	0	1.71181	0	0	1.2014	0	0	0	0	0	0
Olig1	3.07658	2.14855	1.35025	0	0	0	0	0	3.08591	0	0	0	0	0	0	0	0	0	0	0	0	0	0	0	0
Emx1	3.07565	2.28121	0	0	0	0	0	0	0	0	0	1.3032	0	0	0	2.99586	0	0	0	0	0	0	0	0	0
Zfp161	3.07049	0	0	0	0	0.816241	0	0	0	1.73878	0	0	0	0	0	0	0	0	0	1.1038	0	0	0	0	0
Tfap2e	3.06937	0	4.47062	0	0	0	0	0	0	0	0	0	0	0	0	0	0	2.02119	0	3.54896	0	0	0	0	0
Zfp7	3.06189	0	0	0	0	1.35603	0	0	0	0	0	0	0	0	0	0	0	0.692847	0	0.826075	0	0	0	0	0
Egr2	3.06113	0	0	1.53782	0	0	0	0	0	3.17609	0	0	0	0	0	0	0	0	0	2.82802	0	0	0	0	0
Pax9	3.05216	0	0	0	0	0	0	0	0	1.86746	3.61596	0	0	0	0	0	0	0	0	0	0	0	0	0	2.52569
Zfp579	3.05187	0	1.39967	0	0	0	0	0	0	0	0	0	0	0	0	0	0	0	0	0	0	0	0	0.805501	1.56348
Notch1	3.05114	0	0	0	0	0	0	0	0	1.21219	1.02531	0	0	0	0	0	0	0	0	0	0	0	1.89432	0	0
Dlx6	3.05065	3.67176	0	0	0	0	0	3.37061	1.92117	0	0	0	0	0	0	0	0	0	0	0	0	0	0	0	0
Nkx2-1	3.04914	3.31806	2.75282	0	0	5.06594	0	0	0	0	0	0	0	0	0	0	0	0	0	0	0	0	0	0	0
Osr1	3.03886	0	0	1.04139	0	0	0	0	0	0	0	0	0	0	0	0	0	0	0	1.34242	0	0	0.751746	0	0
Scx	3.037	0	1.61726	0	0	0	0	1.98272	1.12385	0	0	0	0	0	0	0	0	0	0	0	0	0	0	0	0
Msx2	3.03673	0	0	2.43775	0	0	0	0	0	0	0	0	0	0	0	0	0	0	0	2.21369	0	0	1.40557	0	0
Lhx2	3.03602	3.97909	4.04641	0	0	0	0	0	0	0	0	0	0	0	0	0	0	0	0	2.41497	0	0	0	0	0
Zfp692	3.03274	0	0	0	0	0	0	0	0	0	0	0	0	0	0	0	2.50768	0	0	0	0	1.93762	0	0	1.48001
Zfp518b	3.02893	2.28556	0	0	0	0	1.81291	0	0	0	0	0	0	0	1.39094	0	0	0	0	0	0	0	0	0	0
Nfkbia	3.0268	0	0	0	0	0	0	0	0	0	0	0	1.95328	0	0	0	0	0	0	0	0	0	1.50515	1.22011	0
Pax2	3.02519	0	0	1.72509	0	0	0	0	2.56743	0	0	0	0	0	0	2.66879	0	0	0	0	0	0	0	0	0
Zdhhc13	3.02327	0	0	0	0	0	0	1.22915	0	0	0	0	0	0	0	0	0	0	1.51455	0	0	0	0.971148	0	0
Hoxd4	3.02038	0	0	2.23775	0	2.05308	0	0	0	0	0	0	0	0	1.48996	0	0	0	0	0	0	0	0	0	0
Batf	3.02036	0	0	0	0	0	0	0	0	2.1445	0	0	0	0	0	1.56937	0	0	0	0	0	1.47712	0	0	0
Olig2	3.01826	2.35793	3.17693	0	0	0	0	0	3.46688	0	0	0	0	0	0	0	0	0	0	0	0	0	0	0	0
Arx	3.0128	0	0	0	0	0	2.2014	0	0	0	0	0	0	0	0	0	0	1.62531	1.7348	0	0	0	0	0	0
Hoxd10	3.01239	0	0	0	0	0	0	2.44404	1.77203	0	0	0	0	0	0	2.20111	0	0	0	0	0	0	0	0	0
Smad1	3.01147	0	0	0	0	2.30535	0	0	0	0	0	0	0	0	0	0	0	0	1.68931	0	0	0	2.03939	0	0
Grhl1	3.01133	0	0	0	0	0	0	0	0	0	1.79658	0	0	0	0	0	0	0	0	2.01377	0	0	1.47917	0	0
Zfp9	3.00979	0	0	0	0	0	1.38688	0	0	0	0	0	0	0	1.11059	0	0	0	0	1.07188	0	0	0	0	0
Sox1	3.00921	3.64888	3.41162	0	0	0	0	0	2.77995	0	0	0	0	0	0	0	0	0	0	0	0	0	0	0	0
Foxf1	3.00909	0	0	0	1.63453	1.24304	0	0	0	0	0	0	0	0	0	0	0	0	0	0	0	0	1.4048	0	0
Tbx15	3.00296	0	0	0	0	0	0	0	0	0	0	0	0	0	0	1.4216	1.65538	0	0	1.5955	0	0	0	0	0
Zeb1	2.89678	0.816904	0	0	0	0	0	0	0	3.55991	0	0	0.676694	0	0	0	0	0	0	0	0	0	0	0	1.68034
Crx	2.88106	0	5.74458	0.756636	0	2.53403	0	0	0	0	0	2.23045	0	0	0	0	0	0	0	0	0	0	0	0	0
Klf2	2.87883	0	0	0	0	1.45316	0	0	0	1.44091	0	0	0	1.34635	0	0	0	0.100371	0	0	0	0	0	0	0
Hivep1	2.85571	0	0	0	0	0	0	1.77305	0	2.16435	0	0	0	0	0	0.687529	0	0	0	0	0	0	0	0	0.380211
Tead2	2.84608	3.79934	0	0	0	0	2.08279	0	0	0	0	0	0	0	0	0	0	0.487138	0	0	0	0	3.8313	0	0
Otx1	2.81688	2.74178	5.1662	0	0	0.899273	0	0	0	0	0	0	0	0	0	0	0	0	0	0	0	0	0	0	2.14057
Zfp672	2.79628	0	0	0	0	0.181844	0	0	0	1.13988	0	0	0	0	0	0	0	1.23389	0	0.934498	0	0	0	0	0
Zfp523	2.79097	0	0	0	0	0	0.487138	0	0	0	0	0	0	0.634477	0	0	0	0.143015	0.877371	0	0	0	0	0	0
Zfp608	2.77864	0.424482	1.74894	0	0	0	0	2.3814	1.31954	0	0	0	0	0	0	0	0	0	0	0	0	0	0	0	0
Zfp451	2.7595	0	0	0	0	0	0	1.20828	0	0.783189	0	0	0	0	0	0	0	0	0	0.426511	0	0	0.338456	0	0
Npas3	2.75373	3.07673	2.69119	0	0	0	0	0	3.04998	0	0	0	0	0	0	0	0	0.634477	0	0	0	0	0	0	0
Gzf1	2.75234	0	0	0	0.619093	0	0	0	0	1.36922	0	0	0	0	0	1.74273	0	0	0	0.531479	0	0	0	0	0
Zscan22	2.7483	0	0	0	2.10721	0	0.445604	0	0	0	0	0	2.0086	0	1.66558	0	0	0	0	0	0	0	0	0	0
Patz1	2.7393	1.91855	3.2833	0.786751	0	0	0	0	0	2.87346	0	0	0	0	0	0	0	0	0	0	0	0	0	0	0
Sox15	2.71327	0	2.64174	0	0	0	0	0	0	0	0	0	0	0	0	0	0	0	0	1.52504	0	0	2.35381	0.768638	0
Ets2	2.70853	0	0	0	0.775974	0	0	0	0	0	2.48963	0	0	0	0	1.39794	0	0	0	0	0	0	0	0	2.29447
Bbx	2.70754	0	0	0	0	0	0.459392	2.3903	0	0.622214	0	0.421604	0	0	0.429752	0	0	0	0	0	0	0	0	0	0
Stat4	2.70533	0	0	0	0	1.50379	0	2.53763	0	0.925312	0	0	0	0	0	0	0	1.04495	0	0	0	0	0	0	0
Zbtb11	2.70427	0	0	0	0	0	0	0	0	1.94988	0.628389	0	0	0	0	0	0	1.70563	0	1.03743	0	0	0	0	0
Tsc22d3	2.69033	0	0	0	0	0	2.34635	0	0	0	0	1.17319	1.33244	0	0	0	0	0	0	0	0	0	0	0.841359	0
Nkx2-5	2.68474	0	0	0	0	0	0	0	0	0	0	0	0	0	2.67761	0	0	1.17057	0	0	0	3.7141	2.90681	0	0
Foxa2	2.67381	0	0	0	1.87755	1.01468	2.67606	0	0	0	0	0	0	0	0	0	0	0	0	0	0	0	0	1.42087	0
Nr5a1	2.67152	0	0	0	0	0	0	2.90687	0	0	0	2.05631	0	0	0	0	0	1.20412	0	0	0	0	0	1.4014	0
Trp53	2.667	0	0	0	0	0	1.03342	0	0	2.89597	0	0	0	0	0	2.16435	0	0	0	2.24304	0	0	0	0	0
Hhex	2.66663	0	0	0	1.48133	0	0	0	0	0	1.12385	2.0067	0	0	0	0	0	0.783189	0	0	0	0	0	0	0
Zfp260	2.66495	0	0	0	0	0	0.649573	0	0	0	0	0	0	0	0.485721	0	0	0	0	0.390935	0	0	0.247973	0	0
Sall2	2.65314	1.11752	1.8893	0	0	0	0	0	1.70357	0	0	0	0	0	0	0	0	0.85248	0	0	0	0	0	0	0
Klf4	2.65301	0	0	0	0	0	0	0	0	0	0	0	0	0	0	0	0	0	1.99167	1.6191	0	0	0.849419	1.20279	0
Chd6	2.65301	1.65418	0	0	0	0	0	0	0	0	1.15836	0	0	0	0	1.01703	0	0.687923	0	0	0	0	0	0	0
Fiz1	2.64776	0	0	0	0	0	1.0411	0	0	1.53872	0	0	0	0	0	0	0	0.65809	1.29247	0	0	0	0	0	0
Nkx6-1	2.64452	0	0	0	1.19312	0	0	0	2.48144	0	0	0	0	0	0	1.39094	0	0	0	0	0	0	0	1.57688	0
Pou3f3	2.63881	3.32743	0	0	0	0	0	0	3.28854	0	0	0	0	0	0	4.20403	0	0	0	1.86688	0	0	0	0	0
Zfp668	2.63578	0	0	0	0	0	0.840733	0	0	1.80504	0	0	0	0	0	0	0	1.31158	0	1.22425	0	0	0	0	0
Alx4	2.63306	0	3.93336	0	1.91439	0	0	0	0	0	0	2.59329	0	0	0	0	0	0	0	2.68907	0	0	0	0	0
Cebpe	2.63249	0	0	0	0	1.84386	0	0	0.889112	0	0	0	0	1.54395	0	0	0	1.70974	0	0	0	0	0	0	0
Sp1	2.63126	0	0	1.75891	0	1.10721	0	0	0	2.33186	0	0	0	0	0	0	0	0	0	1.85309	0	0	0	0	0
Zbtb2	2.62892	0	2.29447	0	0	0	0	0	1.40993	2.25527	0	0	0	0	0	0	0	0.872739	0	0	0	0	0.0530784	0	0
Tbx5	2.62736	0	0	0	0	2.44045	0	0	0	0	0	0	1.31761	0	0	0	0	0	0	0	0	2.50617	1.88095	0	0
Nrk	2.62378	0	0	0	0	0	0	0	1.60531	1.97035	0	0	0	1.96881	0	0	0	0	0	1.06446	0	0	0	0	0
Bhlhe22	2.62315	2.23957	2.82271	0	0	0	1.6637	0	1.63448	0	0	0	0	0	0	0	0	0	0	0	0	0	0	0	0
Hoxb9	2.62157	0	0	0	0	0	0	0	2.88739	0	0	3.25516	0	0	1.81823	2.1717	0	0	0	0	0	0	0	0	0
Pitx1	2.62018	0	0	0	0	0	0	0	0	0	2.27509	0	0	0	0	0	0	0	0	0	0	0	2.17514	2.14788	3.53529
Fos	2.61901	0	1.85248	0	0	0	0	0	0	0	0	1.13672	0	0	0	0	0	0	1.18184	0	0	0	1.16137	0	0
Tfap2d	2.61595	0	0	0	0	1.82995	0	0	1.67761	0	0	0	0	0	2.69461	0	0	0	0	0	0	1.68305	0	0	0
Hoxc13	2.61372	0	0	0	0	0	0	0	0	0	0	0	0	0	1.26007	0	1.76343	0	0	1.95279	0	1.24304	0	0	0
Myf6	2.60134	0	2.12057	0	0	0	0	0	0	0	0	0	0	0	0	0	3.05172	0	0	3.08279	0	0	0	0	2.50623
Tox2	2.59875	2.22011	2.91595	0	0	0	0	3.28103	2.74471	0	0	0	0	0	0	0	0	0	0	0	0	0	0	0	0
Hoxb5	2.59866	0	0	2.33041	0	3.26605	0	0	2.67962	0	0	2.3784	0	0	0	0	0	0	0	0	0	0	0	0	0
Hoxa10	2.59762	0	0	0	0	0	0	0	2.01635	0	0	0	0	0	0	2.74696	0	0	0	2.19033	0	0	2.70957	0	0
Foxp3	2.59568	0	0	0	0	0	0	0	0	1.40312	0	1.98408	0	1.68124	0	0	0	1.68022	0	0	0	0	0	0	0
Rarb	2.59386	0	2.87737	0	2.1335	0	0	0	0	0	0	0	0	0	0	2.76337	0	0	0	0	0	2.58433	0	0	0
Pax3	2.59278	0	0	0	0	2.34439	0	2.41497	0	0	0	0	0	0	0	2.02119	0	0	2.71433	0	0	0	0	0	0
Hoxc9	2.59097	0	0	1.89031	0	0	0	0	2.2913	0	0	0	0	0	0	2.38289	0	0	0	2.36361	0	0	0	0	0
Hoxa7	2.58946	0	0	2.3927	0	0	0	0	2.75435	0	0	2.89042	0	0	0	2.45025	0	0	0	0	0	0	0	0	0
Hoxb6	2.58921	0	0	2.39094	0	0	0	0	2.73905	0	0	2.66139	0	0	0	2.26717	0	0	0	0	0	0	0	0	0
Hoxc10	2.58516	0	0	0	0	0	0	0	2.66947	0	0	0	0	0	0	2.58348	2.66401	0	0	2.7007	0	0	0	0	0
Foxo6	2.53436	3.34044	0	0	0	0.324282	0	2.93359	1.27184	0	0	0	0	1.75435	0	0	0	0	0	0	0	0	0	0	0
Zfp191	2.49766	0	0	0	0	0	1.12057	0	0.252853	1.59099	0	0	0	0	0.704381	0.507856	0	0	0	0	0	0	0	0	0
Pax6	2.49474	3.65698	5.19335	0	0	0	1.1271	0	1.73586	0	0	1.549	0	0	0	0	0	0	0	0	0	0	0	0	0
Onecut1	2.48846	0	2.9018	0	3.95734	0	2.78001	0	0	0	0	2.0057	0	0	0	0	0	0	0	0	0	0	0	0.367356	0
Zfp710	2.48308	0	0	0	0	1.14922	0	0	0	2.07636	0	0	0	0	0	0.5302	0	0	0.481443	1.84819	0	0	0	0	0
Vax2	2.41701	0	4.62671	0	0	0	1.42651	1.48343	0	2.31806	0	0	0	0	0	0	0	0	0	2.0569	0	0	0	0	0
Klf12	2.39464	0	1.95424	0	0	0	0	0	1.30826	2.81823	0	0	0	0	0	0.671173	0	0	0	1.83759	0	0	0	0	0
Hmgn5	2.39371	0	0	0	0.710077	0.946452	2.42975	0	0	1.53908	0	0	0	0	0	0	0	0	1.98363	0	0	0	0	0	0
Bcl11a	2.3875	3.2177	0	0	0	0	0	0	1.01284	1.75358	0	1.85126	0	0	0	0	0	1.18279	0	0	0	0	0	0	0
Emx2	2.38656	0	2.42488	2.52959	0	0	0	0	0	0	0	0	0	0	0.641474	2.90943	0	0	0	2.71933	0	0	0	0	0
Otx2	2.37127	2.38905	5.29503	0	0	2.17898	0	0	0	0	2.18368	2.39094	0	0	0	0	0	0	0	0	0	0	0	0	0
Dlx3	2.36296	0	1.49969	0	0	0	0	0	1.42975	1.6721	0	0	0	0	0	0	0	0	0	3.48673	0	0	0	0	2.86154
Elf5	2.33746	0	0	0	0	2.03218	0	0	0	0	2.25911	0	0	0	2.5397	1.85854	0	0	0	0	0	0	0.859739	0	0
Dlx5	2.32779	3.18999	0	0	0	0	0	0	1.27646	0	0	1.77743	0	0	0	0	0	0	0	2.10852	0	0	0	0	2.49136
Prox1	2.32168	2.03985	3.42923	0	2.4842	0	0	0	1.39096	0	2.26951	0	0	0	0	0	0	0	0	0	0	0	0	0	0
Sox21	2.31657	0	0	0	0	0	0	0	2.72202	1.22272	0	0	0	0	0	0	0	0	0	2.53284	0	0	0	1.70937	2.2833
Sox9	2.31448	0	2.43933	0	0	0	0	2.65706	2.48509	0	0	0	0	0	0	0	0	0	0	1.94012	0	0	0	1.16437	0
Nkx2-2	2.3124	1.92324	1.55388	0	0	0	1.04532	0	2.38348	0	0	0	0	1.60853	0	0	0	0	0	0	0	0	0	0	0
Epas1	2.31112	0	0	0	1.45211	1.02531	0	0.98945	0	0	0	0	1.45176	0	0	0.711275	0	0	0	0	0	0	0	0	0
Tcf7	2.30555	0	0	0	0	0	0	3.43915	0	4.88341	0	2.53876	0	2.7909	0	0	0	2.94963	0	0	0	0	0	0	0
Sox7	2.30391	0	0	2.10721	0	2.38561	0	0	0	0	0	0	1.85248	0	0	1.1271	0	0	0	0	0	1.68633	0	0	0
Nkx6-2	2.30375	2.19808	0	0	0	0	0	3.21768	2.5912	1.92155	0	0	0	0	0	0	0	0	0	0	0	0	0	1.62475	0
Hoxb3	2.28699	0	0	0	0	0	0	0	1.55832	1.54283	0	0	1.67495	0	0	0.970617	0	0	0	0	0	0	0	1.31538	0
Twist1	2.27714	0	3.28032	2.50786	0	0	0	0	0	0	0	0	2.92155	0	0	0	0	0	0	3.83059	0	0	0	0	3.33646
Pou3f2	2.27464	3.55657	3.1509	2.4216	0	0	0	0	3.173	0	0	2.82607	0	0	0	0	0	0	0	0	0	0	0	0	0
Nkx1-2	2.27338	0	0	0	2.22129	0	0	0	0	0	0	1.76641	0	2.00432	0	0	0	1.55236	0	0	0	0	0	1.95424	0
Hoxc6	2.26982	0	0	2.72428	0	0	0	0	2.60746	0	0	2.91341	3.00432	0	0	0	0	0	0	2.26482	0	0	0	0	0
Hoxa9	2.26609	0	0	0	0	0	2.65992	0	2.86819	0	0	0	0	0	2.69636	2.35218	0	0	0	0	0	0	2.55253	0	0
Zbtb16	2.25642	0	0	0.726727	0.510545	0	0	0	0	0	0	0.187521	1.37107	0	0	0	0	0	0	1.67852	0	0	0.725912	0	0
Zfhx4	2.24311	0	2.30978	0	0	0	0	0	0.552668	0	0	0	1.8909	0	0	0	0	0	0	0.951338	0	1.86982	0	0.295198	0.0211893
Tsc22d4	2.20204	0	0	0	0	0	0.791691	0	0.893762	1.92795	0	0	0	3.33445	0	0	0	0.986772	0	0	0	0	1.49693	0	0
Atf4	2.18501	0	1.48144	0	0.187521	1.3032	1.35647	0	0	0	0	0	1.7185	0	0.793092	0	0	0	0	0	0	0	0	0	0
Zfp462	2.17051	1.3177	1.06779	0	0	0	0	2.016	0.30963	0	0	0	0	0	0	0	0	0	0.0569049	2.60097	0	0	1.07918	0	0
Egr1	2.17037	0	2.34044	0	0	0	0	0	0.694605	3.31689	0	2.49554	0	0	0	0	0	0	0.897077	2.34242	0	0	0	0	0
Bhlhe41	2.15743	0	3.20488	0	0	0	0	0	1.83169	1.57749	0	0	0	0	0	0	1.02531	0	0	1.57054	0	0	0.691081	0	0
Hmgn3	2.11782	2.38917	2.82404	0	0	0	0	0	0.661813	0	0	2.42025	0	0	1.33846	0	0	0	0	0	0	0	2.21219	0	0
Ikzf2	2.09208	0	0	0	0	0	1.68432	0	0	3.71476	1.99759	0	1.44716	0	0	0	0	3.08053	0	0	0	0	1.68654	0	0
Egr3	2.08518	1.94865	0	0	1.04532	0	0	0	0	2.71181	0	2.26007	0	0	0	0	0	1.11882	0	2.47422	0	0	0	0	0
Zzz3	2.08075	1.32634	1.30103	0	0	0	0	1.95424	0.698821	2.18693	0	0	0	0	0	0	0	0	0	0	0	0	1.38382	0	0
Gata3	2.07796	0	0	0	0	1.18184	0	0	0	2.61386	0	0	0	0	2.13988	0.960471	0	0	0	1.56924	0	0	1.67552	0	0
Six4	2.07281	0	1.39094	0	0	0	0	0	1.0086	0	0	0	0	0	0	1.06209	0	0	0	1.79865	0	0.981819	0	0	0.628389
Pou3f1	2.06296	3.65992	3.45939	0	0	0	0	1.94349	2.97682	1.93399	0	0	0	0	0	0	0	0	0	1.75282	0	0	0	0	0
Batf3	2.06112	0	0	1.48572	0	3.08279	0	0	0	1.95102	0	0	0	0	0	1.75337	0	2.77159	1.49415	0	0	0	0	0	0
Zfp553	2.05959	0	1.11727	0	0	1.04532	0.746843	0	0	1.71481	0	1.44248	0	0	0	0	0	0.844941	0	0	0	0	0	0	0
Tshz1	2.05727	0	1.01703	0	0	0	1.20412	0	0	2.06446	1.31101	0.931966	0	0	0	0	0	0	0	0	0	0	1.08279	0	0
Zfp828	2.05375	2.12782	0	0	0	0	0.800029	0	1.79029	1.83696	0	0	0	0	0	0	0	0	0	2.01284	0	0	1.67752	0	0
Ebf3	2.03801	0	0	1.35984	0	0	0	0	2.12431	0	0	1.23045	1.58497	0	0	0	0	1.71684	0	0	0	1.05308	0	0	0
Gata2	2.02893	0	1.99078	2.18433	0	1.13851	0	0	0	0	0	0	0	0	2.13158	0	0	0	0	0	0	2.16732	1.98124	0	0
Zkscan1	2.02763	0	0	0	1.67982	0	0	0	1.2014	0	0	1.32222	0	0	0	1.45179	0	0	0	1.43297	0	0	0.862109	0	0
Sall1	2.00809	2.35909	2.66839	0	0	0	0	2.13033	2.24733	0	0	0	0	0	0	1.90741	0	0	0	0	0	2.46687	0	0	0
Zfp609	1.98532	1.79342	1.99103	0	0	0	0	2.27526	0	2.03743	0	0	0.752048	0	0	0	0	0	0	0.409933	0	0	0.659589	0	0
Zfp691	1.94846	0	3.07188	0	0	0	2.50106	2.20412	0	0	0	0	1.51587	0	0	0.30963	0	1.43892	2.22011	0	0	0	0	0	0
Foxn2	1.8894	0	1.40483	0	0	1.89376	0	2.70757	0	2.43014	0	0	0	0	0	1.60531	0	0	0	0	0	0.647383	1.24846	0	0
Hoxb8	1.87834	0	0	2.62325	0	0	0	0	3.24255	0	0	2.72061	0	0	1.41549	2.93551	0	0	0	0.853639	0	0	2.13988	0	0
Lhx5	1.87699	0	0	0	0	0	3.52763	0	1.82701	0	0	0	0	0	0	1.74876	0	0	0	0	0	3.60206	3	2.10721	1.13354
E2f1	1.87487	0	0.587711	0	0	0	0	2.06296	0	2.1271	1.59545	0	1.07555	0	0	0	0	0	0	1.82086	0	0	1.20026	0	0
Jdp2	1.86505	2.78746	0	0	0	0	0	0	1.80956	0	0	0	1.43775	0	0	0.767156	2.00014	0	0	1.97955	0	0	1.30783	0	0
Nr1d1	1.84612	0.845718	2.55379	2.66181	0	0	0	1.74663	0	0	0	0	1.84962	0	0	0	0	0	0	2.50651	0	0	2.15731	0	0
Hoxd9	1.83972	0	0	0	0	0	0	2.21673	2.68536	0	0	1.93298	0	0	0.958086	2.83391	0	0	0	1.73239	0	0	2.10718	0	0
Tfap2c	1.82365	0	4.43562	3.51455	0	0	0	0	0	0	3.70522	0	0	0	0	0	0	0	0	3.62399	0	0	2.02275	2.60638	2.39445
Tfec	1.82335	0	0	0	1.7356	2.6815	0	0	0	0	0	0	2.57864	0	0	2.5506	0	2.26273	0	0	0	0	2.28827	0	4.10555
Tfap2b	1.81823	2.61909	4.83122	3.39009	0	0	0	0	2.18184	0	0	2.89392	0	0	0	3.52854	0	0	0	3.58771	0	0	0	0	0
Tbx20	1.7955	0	0	0	2	0	0	0	0	0	0	2.0314	0	1.98496	0	0	0	1.75084	1.4843	0	0	2.38646	2.46647	0	0
Nr1d2	1.7922	1.96095	2.43708	0	0	0	0	1.52925	2.0086	2.29885	0	1.76193	0	0	0	0	0	0	0	0	0	0	1.99093	0	0
Zfp219	1.7855	0.532754	0	0.178977	0	0	0	1.73719	0.514653	2.42986	0	0.30963	0	0	0	1.20412	0	0	0	1.14613	0	0	0.547775	0	0
Esr1	1.77941	0	0	1.40135	0.242925	0	0	2.13672	0	1.4133	0	0	1.2761	0	0	0.542825	0	0	0	1.67135	0	0	0.813391	0	0
Hif1a	1.72838	0	2.82544	0	0.638231	0	0	1.60853	0	1.67084	0	0	0.870989	0	0	0	0	0	1.617	1.47129	0	0	0.795185	0	0
Trp63	1.70836	0	3.38029	1.68395	0	0	0	0	0	2.73805	0	0	0	0	0.93044	0	0	0	0	3.11495	0	0	4.03749	1.45392	2.31387
Tshz2	1.65377	0.631444	1.26245	1.02119	0	0	0.634477	0	0	0	1.2355	0	0	0	0	0.584331	0	0	0	0.843233	0	0	0.608531	0	0
Sox2	1.64434	4.11823	3.23734	0	0	2.41244	0	0	3.01212	0	3.01305	2.59439	0	0	0	0	0	0	0	0	0	0	0	1.22789	2.6721
Six1	1.64179	0	2.75933	0	0	0	0	0	0	2.06987	2.56883	0	2.0086	0	0	0	1.61278	0	0	2.33607	0	0	0	0.956649	2.60343
Hoxd8	1.62471	0	0	2.63505	0	0	0	3.07766	2.59237	0	0	2.20511	0	0	1.44228	3.30021	0	0	0	2.03701	0	0	2.113	0	0
Cux2	1.61883	3.20731	3.19246	0	0	0.767898	0.863917	3.61278	1.65588	3.6697	0	1.65225	0	0	0	0	0	0	0	0	0	1.14606	0	0	0
Rybp	1.6183	2.20952	0	0	0	1.25768	1.35984	2.34293	1.61805	2.11827	0	0	0	0	2.19312	0	0	0	0	0	0	0	1.70015	0	0
Srebf1	1.61528	0	1.64502	2.35226	2.13942	1.14391	0	1.14301	0	0	0	1.41782	2.27219	0	0	0	0	0	0	0	0	0	0.232996	0	0.574899
Zbtb45	1.54441	0	0	1.98498	2.66494	0	0.967548	0	0	3.58546	2.38382	0	0	0	0	2.18262	0	0	0.866878	2.50651	0	0	1.17898	0	0
Nr4a2	1.50895	3.02901	2.13423	0	0	0	1.75435	0	0	1.98722	0	2.49856	1.96543	0	0	0	0	0.892651	0	0	0	0	0.839067	1.81505	0
Tgif2	1.49056	2.63649	1.4456	0	1.22531	1.20412	0	2.9641	0	2.12823	0	0	0	0	0	0	0	0	0	0	0	0	1.61529	1.32222	1.67761
Zfp593	1.47512	1.62325	0	0.845098	0.765669	0	0	1.40471	1.44871	1.07941	0	0	0	0	1.61754	0	0	1.56585	0	0	0	0	0.769588	0	0
Foxp2	1.47374	2.77996	3.24185	2.29003	0	0	1.16442	0	0	1.68664	0	1.79166	0	0	0	0	0	0	0	0	0	1.70484	2.4893	1.88872	0
Arid3a	1.47324	0	2.32548	0	0	1.68574	0	4.50644	0.961895	2.39088	0	0	0	2.15103	0	0	0	0.990783	0	0.829304	0	1.01284	1.3892	0	0
Esrrb	1.46063	3.21552	5.13752	3.06826	2.06819	0	0	3.3032	3.0823	0	0	2.29667	0	0	0	3.79119	0	0	0	0	0	3.53948	0	0	0
Srebf2	1.4523	1.96373	1.65225	1.54777	0.747279	0.332438	0	1.97999	0	0	0	0.481847	0	0	0	0	0	0.075547	0	0	0	0	0.900641	0.39794	1.60853
Stat2	1.44998	0	1.24304	0	0	0.671173	0	0	0	1.87302	0.501059	0	0.667453	2.93349	0	0	0	1.43961	1.44871	0.839794	0	0	0	1.26114	0
Atf2	1.44562	1.21748	1.63144	0	1.58744	0	1.71162	0	0	0	0	1.14064	2.35997	0	0	1.76654	1.69548	0	0	1.96942	0	0	0	0	0
Sim2	1.44461	0	2.16435	2.04139	0	0	0	0	1.3784	0	0	1.76343	0	0	0	2.19925	2.11459	0	0	2.98647	0	0	2.56411	0	1.9319
Sp3	1.43978	0	1.97081	1.96237	0	0.721811	0.884229	0	0	2.09183	0	1.71181	0	0	0	0	0	0.178977	2.07918	1.88138	0	0	0	2.43136	0
Pax5	1.36915	0	0	1.53908	0.733999	0	2.36173	0	2.26617	1.57404	1.91947	0	0	3.06842	0	3.06446	1.08636	2.47584	0	0	0	0	0	0	0
Ar	1.34017	0	0	1.92949	0	0	0	1.52373	0	0	2.75439	1.3392	0	0	1.45704	0.763415	0	0	0	1.6464	0	0	1.08279	1.17898	1.549
Zfp536	1.31288	0	1.19866	0	1.80037	0	0	0	1.26951	1.30535	0	0	0	1.85569	0.814248	1.2833	0	1.18775	0	2.04886	0	0	1.08991	0	0
Prrx2	1.30394	0	4.26772	3.35218	0	0	0	0	2.72932	0	0	3.36341	0	0	0	2.90363	0	1.44404	0	3.67928	0	3.70258	3.07824	0	3.35603
Stat5a	1.29392	0	0	2.08636	2.04731	0	1.34439	0	0	0.6203	2.78888	1.13354	2.73042	3.97128	1.42494	0	0	0.939052	0	0	0	0	0	1.7877	0
Skil	1.29138	2.07144	2.35132	2.04532	0	1.68034	0	1.34635	0	2.01392	0	1.81178	1.79588	0	0	0	0	0	2.78604	0	0	0	1.55558	0	0
Dbp	1.28908	2.12836	3.67477	0	0	2.02711	0	0.612784	1.58416	0.874482	0	1.49967	1.35866	0	0	0	0	1.21484	0	0	0	1.23238	1.00432	0	0
Zfp37	1.28019	2.17026	1.49336	0.123852	0	1.31603	0.866374	0	1.71408	0	0	1.8893	0	0	1.17151	1.95521	0	1.38202	0	0	0	0	0.897077	0	0
Tef	1.25211	1.74756	2.9176	1.75138	0	2.04204	0.448706	0	1.49961	0	0	1.33846	2.08636	0	0.697229	0	1.75528	0	1.29003	0	0	0	0	0	0
Zfp771	1.25152	0	0	0	1.12385	0	1.80931	0	1.67394	2.57101	0	2.21484	0	0	1.93946	0	0	0.976188	1.83497	2.09888	0	0	1.12117	0.326336	0
Dach1	1.20379	2.82834	4.38768	1.9345	0	1.77154	0	0	2.51272	0	0	2.04922	2.48982	0	0	0	0	0	0	2.21421	0	2.99657	2.795	1.02935	0
Foxc2	1.20186	2.93095	2.98627	2.94448	0	0	0	1.11131	1.4665	0	0	2.7214	1.24797	0	0	2.50934	0	0	0	1.58883	0	2.46932	1.93928	0	0
Cic	1.14237	1.94484	1.56978	0.396199	0	0	0.919078	1.65382	1.24228	1.7674	0	1.66558	1.69548	0	0	0.335628	0	0	0	0	0	0.786041	1.30894	0	0
Zfp821	1.11887	2.97859	2.99336	0	0	2.27184	0	2.15576	1.77354	2.49795	0	0	0	0	0	1.68395	0	1.24551	1.17319	0	0	1.09342	1.24072	0.686636	0
Hoxa5	1.11153	0	1.14922	2.22997	0	3.84872	1.36922	0	2.55054	1.47222	0	2.7801	3.07592	0	0	2.66018	0	0	0	1.98811	0	0.798651	0	2.33077	0
Tcf15	1.10877	0	2.5124	1.11435	0	1.11727	0	0	1.51983	1.78104	0	1.86945	3.47351	0	0	1.67943	2.63934	0	0	1.90479	0	3.17348	0.970139	0	0
Ttf1	1.07482	0	1.78485	0	1.14911	1.0607	0.858173	1.67833	0	1.53275	0	0	0	0	0.562293	1.29447	0	1.25527	0.728354	0	0	1.73878	1.00432	0	0
Nr4a3	1.07368	2.40979	2.41123	0	0	0	0	0.87244	1.68574	1.95813	0	2.44399	0	0	1.36736	0	3.22598	2.49831	0	1.57287	0	0	1.91867	0	1.3483
Prr12	1.05297	2.4842	1.87139	1.52634	0	0.542825	0.460898	0	1.56069	2.04907	0	1.42917	1.13405	0	0.5302	0	0	0.577492	0	1.59531	0	0	1.57816	0	0
Lef1	1.03315	2.93203	3.00216	2.52199	0	2.88435	0	3.60495	2.49761	4.70041	0	2.64513	0	2.38367	0	0	0	2.96469	0	2.99151	0	0	2.04328	0	0
Gata6	1.03079	0	0	2.72509	1.96541	2.49487	1.88212	2.43495	0	0	0	2.96265	0	0	0	1.37291	0	0	2.50106	1.70222	0	2.77539	2.12287	2.04644	0
Ezh1	0.985226	2.05365	1.51834	1.05247	0	1.64957	0.158362	1.97064	1.73691	1.98091	0	1.65257	0	0	1.45683	0	0	0.898627	0	0.981	0	0.30963	0.415711	0	0
Znf512b	0.953616	2.29727	1.38227	1.08197	0.910624	0.667453	1.70543	2.23322	1.22006	2.1503	0	1.49957	0	0	1.02816	0	0	0.236481	0	1.15298	0	0	0.485721	0	0
Nr4a1	0.943352	0	2.12984	1.68753	0	0.856779	0	2.04435	0	2.25825	2.19574	2.45516	3.01703	0	0	0	3.33302	2.05308	0	1.53299	0	0	1.9712	0	2.08131
Atf1	0.917636	4.70764	3.91512	2.89376	0	0	3.48714	3.11935	3.65706	3.7953	0	0	3.65896	0	0	2.84696	4.64633	0	0	3.3483	0	0	2.77863	1.95376	0
Satb1	0.902243	4.33167	2.73028	2.09438	0	2.04922	0	0	2.57622	5.30322	0	2.89689	0	2.79244	1.45179	1.35984	0	1.40217	0	1.94707	0	0	1.78227	1.88649	0
Atoh1	0.897967	2.74036	2.84448	0	0	0	2.12057	2.75815	0	0	2.53148	2.41162	2.47276	2.16137	0	2.32222	0	1.79029	2.73878	2.21219	0	0	0	0	3.02531
Sp2	0.892709	0	1.69378	1.65522	0	1.51222	0.993877	1.63749	0	3.24293	0	1.51743	1.2878	0.843233	0	0.545307	0	1.39759	1.37475	1.67025	0	0	0.897627	0	0
Deaf1	0.885864	1.33244	3.61167	2.27416	0	0	1.98543	2.50302	0.843233	3.74663	0	0	2.46819	0	0	1.53342	1.80686	0	0	1.81954	0	2.33244	2.19244	0.979647	0
Erf	0.876873	0	2.23862	1.43136	1.32566	2.03417	1.26717	0	1.46463	3.52892	0	1.2014	0	3.03342	0	1.43298	0	0.929869	0	1.97241	0	1.62078	1.61956	0	0
Foxc1	0.874606	2.05706	4.02733	2.37395	0.737307	1.20952	0	0	2.6112	1.80104	0	2.53702	1.98217	0	0	3.15457	1.65963	0	0	3.24334	0	2.85472	2.91573	0	0
Tfap2a	0.859642	2.97273	4.80985	3.37659	0	1.08014	0	0	2.08254	1.9131	3.8982	2.6758	0	0	3.22531	3.51695	0	0	0	3.88554	0	0	1.84926	2.32284	3.09291
E2f5	0.852703	0	1.33041	2.08636	0	0	1.36549	2.00362	2.51188	1.52114	3.47422	2.04922	2.57605	0	0	2.70106	0	1.00432	0	2.02119	0	0	2.08991	1.26717	0
Twist2	0.83285	0	2.85094	1.6981	0	2.05306	0	1.94323	0	1.04532	0	1.59551	2.1559	0	1.76268	1.61172	1.9987	0	0	3.40225	0	1.76714	2.38107	0	2.67761
E2f6	0.829823	3.15165	3.17988	2.66839	0	0	1.06043	2.45188	1.88146	3.22135	0	2.27395	2.4421	0	0	0	2.58042	0.0934217	0	1.57331	0	2.50776	2.14274	1.02338	0
Meox2	0.827109	0	3.05418	3.37338	0	3.34502	0	0	2.17319	1.95831	1.62221	2.49701	3.68853	0	0	2.68305	0	0	0	2.76007	0	3.5945	2.0428	1.78746	3.67125
Klf13	0.818677	0	1.22272	0.746634	0	1.92107	1.24304	0	1.43289	3.33117	0	1.48676	0	1.19547	0.715167	0	0	1.59303	1.56498	1.24607	0	0.879191	1.40312	0.49693	0
Foxo4	0.815149	0	2.07918	0	2.01532	0	0	1.15836	0	2.35136	0	2.57403	2.89121	1.84173	0	1.89982	0	1.26541	0	1.97909	0	2.42857	2.26482	1.69197	2.26717
Tead4	0.80231	2.73078	3.94086	3.26099	0	2.80014	0	0	2.98989	0	0	3.04709	3.44219	0	0	3.36735	3.94436	0	0	2.96015	0	3.49167	3.35095	1.64738	2.77312
Hes1	0.801007	0	3.1694	0	1.82574	2.52998	0	2.60746	2.06819	2.75587	2.1971	0	0	0	2.38132	2.81415	0	1.77994	0	3.26245	0	2.85465	2.51459	0	2.0607
Arid1b	0.779367	2.3686	2.07642	1.04591	1.97918	0	0.910091	1.1612	1.4901	1.27846	0	2.14687	1.87803	0	0	1.82541	0	0.457882	0	0	0	1.22272	1.06322	0.996074	0
Sox6	0.767574	3.53061	2.47317	2.05761	2.18469	0	0	3.32923	1.82514	0	0	0	2.30744	1.98538	0	1.8451	3.37599	1.48001	0	2.51322	0	3.19312	0	0.599883	1.78176
Tcf7l1	0.75479	0	2.88579	2.6542	2.2274	2.50876	0	3.17765	0	4.66365	0	2.38725	2.60937	0	0.913284	1.65284	0	0	0	2.75822	0	2.33179	2.04756	1.59113	2.44248
Carhsp1	0.712905	1.76864	0	0	0	2.58033	0	1.68034	1.85552	1.861	0	2.26717	2.97266	2.49284	1.93708	1.66515	0	2.40305	2.20126	1.53835	0	0	1.233	1.75382	0
Maz	0.636212	2.80314	3.07837	1.18184	1.51587	2.236	2.31955	2.45337	2.38066	3.22171	0	2.30603	0	0	0	1.86982	0	2.11122	2.55228	2.64643	0	1.56482	1.33733	0	0
Crem	0.628999	4.63512	3.19491	0	0	0	2.90417	3.86051	0	4.01355	2.97972	3.29226	3.82357	0	1.88288	3.07188	3.98632	1.83634	2.44404	0	0	0	3.48855	2.25527	2.99078
Rora	0.619479	2.2357	3.3463	2.0151	2.30273	0	1.47129	2.03342	2.24988	2.04139	0	2.12385	1.16732	0	0	2.06446	2.33751	0	0	1.95854	0	2.78247	1.92496	0	1.98588
Rfx3	0.60926	2.48491	3.58202	2.92376	2.82683	1.88422	2.06779	3.15118	2.12077	3.50239	0	2.95088	2.89475	0	0	3.29898	0	2.16038	0	3.12385	0	0	2.5495	2.67486	0
Atf7	0.605254	4.14206	2.27112	0	1.58857	0	1.61055	2.37688	2.07804	2.15971	0	0.935786	2.65646	0	0	1.53111	2.98714	0.731589	0	2.45637	0	1.44716	1.84896	1.53148	2.92376
Nr2f1	0.511667	4.24213	4.56058	4.31561	0	3.87284	0	0	3.6248	0	4.22327	4.18893	3.63391	0	2.59374	4.42946	0	3.66753	3.71517	3.92993	0	3.61472	3.28744	3.93303	2.81358
Cebpa	0.491479	0	1.98541	4.02149	3.41767	3.83358	2.68296	1.48144	1.83146	1.92977	0	3.12796	3.7602	0	1.64345	0	2.37475	1.75815	2.59814	2.39359	0	1.98275	2.93197	1.33345	0
Ahctf1	0.465279	2.88148	2.67249	2.82879	1.53786	1.76048	1.62402	2.77843	2.4765	1.22915	0	2.49785	1.49062	0.369216	1.51854	1.07771	0	0.853743	0	2.01013	0	1.89447	1.49047	0.877371	0
Pou2f1	0.458992	0	3.62201	3.51983	2.93194	0	0	1.94132	2.35411	2.45135	3.66726	2.4658	3.1696	2.09154	0	3.2465	3.03862	1.74008	0	2.3755	0	1.44443	2.43511	2.25575	2.11203
Elf4	0.450321	0	2.05958	1.59208	2.09691	2.00768	1.53275	2.26467	0	3.29543	2.51851	1.62354	1.49057	1.91215	0	2.36549	0	2.23247	2.31874	2.14261	0	2.31842	2.36526	1.24734	0
Rxrg	0.449853	3.0139	3.78546	3.49292	4.20608	0	0	3.91494	2.55871	3.22017	2.97802	3.22861	4.10153	0.049218	1.38561	4.22404	2.30435	0	0	3.53765	0	3.82397	3.85673	2.3032	3.63124
Cux1	0.401029	4.47069	4.60101	2.73125	0	2.44389	2.16621	4.48419	3.1833	4.75888	0	3.19814	2.89984	0.845863	1.45179	1.97624	3.68374	0.658965	1.96182	3.45227	0	2.82939	3.23078	1.55243	0
Smad2	0.367353	3.1582	3.01623	2.29914	0	2.53246	2.16753	2.60983	2.86528	2.73245	3.30315	2.30143	2.44915	2.06819	0	1.52244	0	1.54487	2.24427	2.18968	0	2.36173	2.61189	1.66878	0
Trps1	0.358659	2.63565	2.79372	2.87586	0.285557	1.6868	0.826075	1.59163	2.3099	2.77279	0	1.91553	2.27257	1.84572	0.511883	2.30505	0	0.846158	1.10037	2.59405	0	1.43743	1.73779	0.666566	1.5611
Cebpg	0.312392	2.37949	2.90008	1.45484	2.92859	2.66332	1.69984	2.4586	2.51983	2.64732	0	2.37857	3.23034	0	0	1.89597	3.2947	1.81407	2.00747	2.78462	0	1.66859	1.58022	1.16732	2.42488
Hmbox1	0.260684	4.73772	4.29357	3.57479	3.12315	3.97911	2.19866	4.20738	3.76507	4.05188	0	3.53298	2.97596	1.1959	2.42015	3.68048	2.14661	1.59133	3.23855	3.27474	0	2.25574	3.30075	2.13433	0

## Sheet: qPCR Cycle threshold
Cycle threshold
Symbol	Brain	Brain	Brain	Brain	Brain	Brain	Eye	Eye	Eye	Eye	Eye	Eye	Spinal cord	Spinal cord	Spinal cord	Spinal cord	Spinal cord	Spinal cord	Skin	Skin	Skin	Skin	Skin	Skin	Bladder	Bladder	Bladder	Bladder	Bladder	Bladder	Spleen	Spleen	Spleen	Spleen	Spleen	Spleen	Thyroid	Thyroid	Thyroid	Thyroid	Thyroid	Thyroid	Thymus	Thymus	Thymus	Thymus	Thymus	Thymus	Colon
Neurod6_brain	23.0646	23.1454	23.0968	17.5958	17.6034	17.6844	26.2923	26.36	26.4985	20.0507	19.6175	19.455	26.2116	26.376	26.3684	20.7983	20.6364	20.9495	35.1796	34.7564	33.6037	26.4018	26.3334	26.1693	34.8278	33.9912	33.6778	18.9907	18.7171	18.8467	34.7135	34.9459	34.7285	20.132	20.1153	20.0663	31.5283	31.3838	31.9221	20.2259	20.1981	20.325	31.1074	31.2209	31.3893	18.0409	18.1181	17.8172	25.3491
Dlx1_brain	23.4783	23.5044	23.3845	17.0392	17.1142	17.0908	31.7165	32.0696	32.0513	19.2076	19.1884	19.284	33.6812	33.9789	33.776	19.232	19.1026	19.0832	33.2167	33.4027	33.9159	26.2806	26.2097	26.3303	34.0692	33.3413	33.5717	17.4235	17.3962	17.3115	33.2616	33.5035	33.6639	18.6656	18.5984	18.7447	33.3952	32.8414	32.077	19.108	19.1014	19.066	29.3559	29.5188	29.2039	16.6088	16.6663	16.6598	31.7097
Nr2e3_brain	30.1218	30.1415	30.0486	17.5729	17.5087	17.5698	20.1932	20.1204	20.191	19.2491	19.1891	19.3438	32.2243	32.022	31.7911	19.7073	19.0714	19.1113	35.0576	34.0763	35.245	26.4013	26.3466	26.3612	30.6501	30.7417	30.4314	17.4246	17.4102	17.3367	30.5312	30.4105	30.3698	18.5916	18.5525	18.7289	32.8855	32.704	33.0531	19.1744	19.1307	19.1162	29.1737	29.1517	29.1199	16.6526	16.7449	16.7786	27.1275
Tulp1_eye	30.0401	30.1005	30.0996	17.632	17.5798	17.7124	19.224	19.2077	19.1679	19.4506	19.5421	19.5511	32.2899	32.3274	32.373	19.4104	19.2011	19.2621	39.5855		38.2083	26.4338	26.3687	26.4431	31.0262	31.0655	31.2339	17.4649	17.541	17.4983	35.8075	36.6968	36.799	18.9611	19.0102	19.102	25.1375	25.1595	25.2867	19.3454	19.3395	19.3184	31.9763	31.2359	31.5437	17.0806	17.1903	17.3279	32.2322
Ptf1a_pancreas	29.9121	30.0303	29.6258	17.2553	17.2568	17.1929	30.8092	31.4728	31.2754	19.0218	18.882	19.0196	33.6992	36.0291	33.1082	20.0351	19.4609	19.5917	34.3877	35.5532	33.3839	26.1864	26.2046	25.9102	32.6978	34.3146	34.1512	17.6994	17.6454	17.735	31.2561	31.1303	30.5877	18.4212	18.4357	18.5751	35.1275	36.8017	35.2847	19.1034	19.1485	18.9645	30.8861	30.6099	31.2791	16.5247	16.6017	16.5334	33.4313
Spic_spleen	30.9017	31.0156	31.2633	17.3789	17.2311	17.2936	31.3543	31.4205	31.4204	19.0958	19.1441	19.1967	33.2147	33.8518	33.1888	20.0521	19.6519	19.771	32.3656	32.5512	32.265	26.4049	26.4238	26.2186	29.4652	29.3999	29.3516	17.8729	17.8231	17.7761	23.6101	23.5228	23.5873	18.4927	18.5323	18.5723	28.0901	28.0035	28.1805	19.098	18.9765	18.82	23.8407	24.0233	23.8075	16.63	16.6376	16.6244	30.5881
Tcf7_thymus	26.8838	27.0185	27.0066	17.3015	17.2331	17.2293	28.8523	28.872	28.9868	19.1355	19.0871	19.2508	30.0156	30.3588	30.0778	19.3709	19.1677	19.1104	36.6087	36.7655	39.4981	26.2343	26.1856	26.212	28.3062	28.0809	28.457	17.3081	17.3208	17.2617	24.2532	24.2014	24.142	18.4082	18.4786	18.5523	26.9336	27.1325	27.135	19.1426	19.1078	18.9606	18.0524	18.0452	18.0076	16.5573	16.6487	16.6477	26.6069
Cdx1_colon	33.8192	33.7062	33.953	17.0557	16.9562	17.0637	34.2972	34.7364	34.8004	18.7188	18.7337	18.7055	38.0538			18.8347	18.5969	18.7246	35.8968	35.3104	36.2513	25.9268	25.8696	26.0512	39.4446			17.1854	17.1896	17.0846	35.3385	35.792	36.9936	18.0787	18.0649	18.1667	35.8488	35.7323	35.4687	18.6055	18.5625	18.3664	28.8014	28.7482	28.8696	15.9411	16.0064	16.0096	22.9294
Onecut2_liver	23.0646	23.1454	23.0968	17.5958	17.6034	17.6844	26.2923	26.36	26.4985	20.0507	19.6175	19.455	26.2116	26.376	26.3684	20.7983	20.6364	20.9495	35.1796	34.7564	33.6037	26.4018	26.3334	26.1693	34.8278	33.9912	33.6778	18.9907	18.7171	18.8467	34.7135	34.9459	34.7285	20.132	20.1153	20.0663	31.5283	31.3838	31.9221	20.2259	20.1981	20.325	31.1074	31.2209	31.3893	18.0409	18.1181	17.8172	25.3491
Hmgb4_testis	31.0017	30.5664	30.5503	17.4756	17.4183	17.5157	32.5524	32.1798	32.8285	19.389	19.3832	19.5174	31.5355	31.4144	31.7379	19.2285	19.0888	19.1276	33.9459	35.9971	35.2175	26.3362	26.2477	26.2154	34.6928	34.0622	34.3458	17.4585	17.4047	17.3472	34.4879	32.0067	36.0221	18.6189	18.6427	18.9007	34.8645	35.4537	34.497	19.2065	19.2522	19.1221	31.9042	31.8446	31.8271	16.8473	17.0166	17.0599	33.743
Dmrtc2_testis	28.6853	28.5342	28.8339	17.1948	17.101	17.1977	28.6425	28.6575	28.8015	19.1231	19.1677	19.3187	30.6007	30.4082	30.4321	19.0291	18.8595	18.9524	36.0396	34.1985	35.8171	26.0957	26.0114	26.0824	29.6782	29.6777	29.3871	17.2705	17.0957	17.075	31.0967	30.7139	30.4763	18.3518	18.3477	18.4567	31.4833	31.2196	30.8843	19.0521	19.0557	18.9354	27.919	27.7236	27.6606	16.468	16.5703	16.6735	30.6513
Sox30_testis	26.7145	26.9378	26.9858	17.3775	17.3536	17.5729	28.9187	28.7558	28.7802	19.3612	19.3872	19.4334	29.2975	29.4142	29.4463	19.2781	19.203	19.1728	34.2285	34.7641	34.4568	26.3278	26.3504	26.3897	27.0297	26.9546	26.7804	17.8711	17.6838	17.6857	31.0532	31.3797	31.3096	18.8228	18.8221	18.9485	27.5347	27.4611	27.5954	19.2138	19.2284	19.1308	28.1017	27.9625	27.9772	16.6918	16.7998	16.7466	28.2391
Emx1_kidney	24.3049	24.3791	24.439	17.826	17.7675	17.7298	30.7489	30.8499	30.9476	19.5462	19.6556	19.8027	30.444	30.3916	30.3279	19.6991	19.5656	19.6114	36.0411	37.0435	36.419	26.64	26.8459	26.6255	29.0845	28.8082	28.8063	17.9372	17.8037	17.8859	32.275	32.3428	32.108	19.0794	19.0349	19.1895	29.6027	29.5149	29.4677	19.5261	19.5251	19.37	30.0197	29.6744	29.0833	17.0414	17.116	17.215	29.444
Pax8_kidney	23.6028	23.4779	23.6629	16.9823	16.8059	16.8871	25.5408	25.5804	25.6893	18.6917	18.6071	18.7213	25.5289	25.9221	25.5371	19.3758	19.3428	19.2213	30.2642	30.2519	30.1739	25.6567	25.6531	25.5828	24.8163	24.6974	24.4919	17.1565	17.0358	16.9609	27.2066	27.5196	27.3881	18.1791	18.1847	18.2637	25.4943	25.317	25.3237	18.6321	18.4631	18.342	24.7624	24.9695	24.843	16.0996	16.1527	16.0622	24.0875
Elf5_thyroid	27.1501	27.3478	27.3549	17.0967	17.0173	17.1326	27.4099	27.2541	27.3418	18.8666	19.032	19.0641	28.2561	28.4523	28.2346	18.7978	18.6301	18.7283	34.7094	35.9325	33.6121	26.3539	26.1986	26.3238	23.6489	23.6506	23.6287	17.0214	16.9959	17.0411	32.8107	34.0862	32.9816	18.3112	18.2815	17.9501	20.8429	20.9531	21.0148	18.7453	18.7889	18.6728	21.0862	21.1724	21.1324	19.0129	19.1042	19.1606	32.5223
Nkx2-5_heart	36.2996	34.59	35.2138	17.3111	17.3454	17.3718	34.0259	33.7767	35.6988	19.3244	19.3914	19.4384	36.3762	37.1582	37.6694	19.188	19.1103	19.0727	35.2276	34.869	35.4884	26.3026	26.2354	26.2484	36.6508	36.823	36.7941	17.2787	17.2703	17.2254	34.09	33.6748	33.9404	18.646	18.6591	18.8243	36.1925	37.3252	35.6296	19.0822	19.0339	18.861	32.3312	32.3646	32.6563	16.5918	16.742	16.7813	35.5532
Myf6_skeletalMuscle	30.4021	30.9665	30.9676	17.4639	17.535	17.5152	26.0685	26.0691	26.1121	19.3467	19.4434	19.4535	31.8591	30.0328	31.8141	19.2668	19.037	19.2427	24.6027	24.9886	24.8546	26.3606	26.32	26.2651	32.106	32.0119	32.0326	17.6136	17.503	17.447	33.3157	34.2388	33.7757	18.7586	18.6444	18.752	31.6861	32.0688	31.8068	19.4256	19.4183	19.2879	29.0668	28.9894	28.8947	16.7467	16.8773	16.9435	32.9991
Relative Expression_Norm
Symbol	Brain	Eye	Spinal.cord	Skin	Bladder	Pancreas	Spleen	Thyroid	Stomach	Thymus	Lung	Colon	Liver	Small.intestine	Adrenal.gland	Testis	BAT	Kidney	WAT	Tongue	Heart	Skeletal.muscle
Neurod6	1	0.024509	0.050242	0.035864	0.000727	0.005225	0.000301	0.000769	0.004206	0.001082	0.003793	0.000585	0.000727	0.00107	0.000391	0.002017	0.000627	0.006519	0.000757	0.001114	0.000322	0.0022
Dlx1	1	0.012963	0.003347	0.578924	0.001096	0.013493	0.00305	0.006663	0.036646	0.013004	0.090734	0.00168	0.001619	0.002965	0.018534	0.023716	0.004804	0.053856	0.001618	0.084039	0.006507	0.078299
Nr2e3	0.000312	1	0.000279	0.005464	0.000197	0.00067	0.000521	0.000137	0.000878	0.000342	0.0005	0.00091	0.000319	0.002436	0.000146	3.9e-05	0.000226	0.004645	0.000218	0.001015	9e-05	0.001043
Tulp1	0.000164	1	0.000108	0.000159	7.3e-05	0.000829	5e-06	0.015637	0.000558	4.2e-05	0.000109	1.4e-05	1.5e-05	1.3e-05	9.7e-05	0.000119	3.5e-05	6.4e-05	4.1e-05	0.000163	0.00015	0.000423
Ptf1a	1.8e-05	2.4e-05	5e-06	0.000348	2e-06	1	1.9e-05	1e-06	9.7e-05	5e-06	0.004303	0	3e-06	2.1e-05	1e-06	1.5e-05	4e-06	9.4e-05	1.3e-05	2.5e-05	6e-06	8.3e-05
Spic	0.002375	0.006745	0.002663	0.498668	0.010742	0.263958	1	0.058901	0.094643	0.214813	0.064968	0.001104	0.582297	0.006638	0.024051	0.007743	0.01537	0.068243	0.050599	0.030821	0.039345	0.612934
Tcf7	0.003178	0.00311	0.001365	0.000979	0.001318	0.013127	0.050697	0.010456	0.105842	1	0.012733	0.001623	0.003492	0.001616	0.013708	0.010968	0.0006	0.009951	0.000488	0.002909	0.001525	0.003933
Cdx1	0.001456	0.002733	0.000251	0.177562	3.2e-05	0.016655	0.000662	0.001126	0.00342	0.022972	0.00392	1	0.002653	0.542991	0.000682	0.000782	0.000865	0.00515	0.000838	0.004421	0.001038	0.008833
Onecut2	0.115224	0.050103	0.111336	0.017279	0.000126	0.026622	0.000194	0.001947	0.001374	0.000527	0.025335	0.014557	1	0.998254	0.010022	0.000771	0.000177	0.0045	0.000324	0.00161	0.000806	0.006013
Hmgb4	9.8e-05	0.000108	0.000173	0.002139	7e-06	0.0004	2.1e-05	1.7e-05	5.4e-05	3.1e-05	0.000825	6e-06	2.1e-05	9e-06	2e-05	1	2.1e-05	0.000154	7e-06	0.000232	3.9e-05	0.00038
Dmrtc2	0.004452	0.018089	0.004411	0.020905	0.002363	0.006378	0.002458	0.002815	0.001501	0.005568	0.002625	0.000485	0.003225	0.001051	0.001843	1	0.002072	0.004651	0.001262	0.002696	0.002415	0.006965
Sox30	0.034682	0.035176	0.021007	0.086439	0.041819	0.080847	0.004524	0.074614	0.06426	0.009802	0.092933	0.006425	0.031362	0.00509	0.020265	1	0.020689	0.493528	0.010153	0.01676	0.049477	0.006319
Emx1	0.02033	0.00085	0.001135	0.002216	0.000947	0.001695	0.000218	0.001854	0.002525	0.000348	0.003715	0.000287	0.001877	0.000407	0.000454	0.001164	0.008698	1	0.000332	0.000711	0.001082	0.000884
Pax8	0.013817	0.011694	0.01749	0.058841	0.007262	0.034623	0.002489	0.011947	0.015446	0.003304	0.026501	0.003352	0.020596	0.007477	0.010792	0.0116	0.007639	1	0.004771	0.006173	0.002735	0.043388
Elf5	0.003904	0.014117	0.005944	0.013067	0.046651	0.002201	0.00013	1	0.065704	0.000567	0.036772	4e-05	0.003907	0.001461	0.000169	0.001744	0.000938	0.022266	0.000145	0.117744	0.000493	0.029383
Nkx2-5	0.000539	0.004047	0.00057	0.294018	0.000194	0.084848	0.003839	0.000837	0.044094	0.002615	0.055908	0.000237	0.004257	0.000769	0.000301	0.002115	0.000421	0.050424	0.000924	0.095551	1	0.0334
Myf6	3.6e-05	0.003475	8.3e-05	1	1.5e-05	0.001115	1e-05	6.2e-05	0.000345	7.9e-05	0.00109	3e-06	0.000227	1.3e-05	1.6e-05	0.000157	0.002498	0.000692	2.4e-05	0.048345	3.5e-05	0.229704
[truncated: 89 more columns]

## Sheet: Primers
Gene Symbol	Primers
Cdx1-ms1f	CCAAGGAGCGCAAAGTAAAC
Cdx1-ms1r	GGGCATAGACTTCCTAGGGG
Nkx2-5-ms1f	AAGCAACAGCGGTACCTGTC
Nkx2-5-ms1r	GCTGTCGCTTGCACTTGTAG
Ptf1a-ms1f	CTTGCAGGGCACTCTCTTTC
Ptf1a-ms1r	TCAAAGGGTGGTTCGTTCTC
Myf6-ms1f	AACCAGAGACTGCCCAAGGT
Myf6-ms1r	CTTGCTTGGGTTTGTAGCTG
Neurod6-ms1f	GAATGGCTTGTCCAGAAGGA
Neurod6-ms1r	GCAAATTGTCCAGAGCATCA
Tcf7-ms1f	CATCCTTGATGCTGGGATCT
Tcf7-ms1r	CTTCTCTGCCTTGGGTTCTG
Spic-ms1f	AGTTCAGCGAGGCTGTTCTC
Spic-ms1r	AACTGCCGTGAGCATAGTGA
Dlx1-ms1f	TGGAATCCGAACTCCTCATC
Dlx1-ms1r	GAGGCTGCTGCATAGCTTCT
Emx1-ms1f	AATCACTACGTGGTGGGAGC
Emx1-ms1r	CTGGAACCACACCTTCACCT
Pax8-ms1f	CTAGGAATTGCTCAGCCTGG
Pax8-ms1r	AAGGTGTCCGTACGAAGGTG
Sox30-ms1f	CTCTGGTGTCCAGCAAGTCA
Sox30-ms1r	TCACACCAACTGACCCAGAA
Hmgb4-ms1f	GCACGAAAAGGCAAAGTATGAAG
Hmgb4-ms1r	CGGGACCACTATGCTATGCTG
Tulp1_msF1	CTCCCTGGAATCCAAACCCC
Tulp1_msR1	CCCTCAGGAACTTGGCGTAG
Dmrtc2_msF1	TCCACCACTGTTCTGCTGAC
Dmrtc2_msR1	TTGTGTCCCTTGAGATGGGC
Onecut2-ms1f	GGCTTCCGTCCATGAACAAC
Onecut2-ms1r	AAAATGCTCAGCCCCAATTTCG
Nr2e3-ms1f	CAGTGGGAAACATTATGGCATCT
Nr2e3-ms1r	ATAAGGCCCATCGCAATCAGT
Elf5-ms1f	CTCCAGAACATTCGCTCGCA
Elf5-ms1r	CCCCTGAAGAGAACTGTGGC
