# Supplementary material for: A mouse tissue transcription factor atlas
Source: Nat Commun. 2017 Apr 21;8:15089. doi: 10.1038/ncomms15089 (PMC5413951; doi:10.1038/ncomms15089)
Supplement: Supplementary Data 3 — Further details on the NR family and other TF sub-families. Related to Figure 4. [file ncomms15089-s4.xlsx]

## Sheet: Table S3 legend
Supplementary Data 3. Further details on the NR family and other TF sub-families. Related to Figure 4.
(A) The abundance of NRs in different tissues and systems.
(B) Enriched GO terms of the 5 NR sub-clusters. The GO terms were enriched using the TGs that were regulated by at least 2 NRs in a single sub-cluster.
(C) Enriched GO terms of TF sub-families.GO terms were enriched using the TGs that were regulated by at least 2 TFs in the sub-clusters.

## Sheet: NR in Each Tissue and system
NR in Each Tissue																																NR in Each System
Gene	Brain	fBrain	Spinal.cord	Eye	Skin	Bladder	Kidney	Thyroid	Thymus	Spleen	Adrenal.gland	Testis	Seminal_vesicle	BAT	skeletal_muscle	WAT	Heart	Tongue	Pancreas	small_intestine	Colon	Liver	Fetal_Liver	Stomach	Lung	Uterus	Embryo	Placenta	MEF	Blood		Gene	Digestive	Muscular	Reproductive	Immune	Endocrine	Cardiovascular	Excretory	Nervous	Respiratory	Embryoic
Nr1h2 / LXRb	0	0	0	1.81823	0	1.45252	1.91062	0	3.49415	0.856729	0	0	0	0	0	0	1.09691	0	0	2.02938	2	1.97753	0	0	0	0	0	0	0	0		Nr1h2 / LXRb	1.00115	NA	NA	2.17544	NA	0.548455	1.12105	0.606075	NA	NA
Rorc / RORg	0	0	0	0	0	0	0.338456	0	2.42783	0	0	0	0	0	0	0	0	0	0	0	0	0.969416	0	0	0	0	0	0	0	0		Rorc / RORg	0.161569	NA	NA	1.21391	NA	NA	0.112819	NA	NA	NA
Nr5a2 / LRH-1	0	0	0	0	0	0	0	0	0	0	0	0	0	0	0	0	0	0	2.18645	0.33646	0	1.50148	0	0	0	0	0	0	0	0		Nr5a2 / LRH-1	0.670731	NA	NA	NA	NA	NA	NA	NA	NA	NA
Nr0b2 / SHP	0	0	0	0	0	0	0	0	0	0	0	0	0	0	0	0	0	0	0	0	0	1.50515	0	0	0	0	0	0	0	0		Nr0b2 / SHP	0.250858	NA	NA	NA	NA	NA	NA	NA	NA	NA
Nr1i3 / CAR	0	0	0	0	0	0	0	0	0	0	0	0	0	0	0	0	0	0	0	1.9646	0	2.68276	0	0	0	0	0	0	0	0		Nr1i3 / CAR	0.77456	NA	NA	NA	NA	NA	NA	NA	NA	NA
Nr1i2 / PXR	0	0	0	0	0	0	0	0	0	0	0	0	0	0	0	0	0	0	0	1.68176	2.16732	1.42841	0	0	0	0	0	0	0	0		Nr1i2 / PXR	0.87958	NA	NA	NA	NA	NA	NA	NA	NA	NA
Nr3c2 / MR	0	0	0	0	0	0	1.59218	1.35811	0	0	0	0	0	0	0	0	0	0	0	1.42871	1.45939	0.459392	0	0	0	0	0	0	0	0		Nr3c2 / MR	0.557916	NA	NA	NA	0.679055	NA	0.530726	NA	NA	NA
Hnf4g / HNF4g	0	0	0	0	0	1.59879	4.11304	0	1.59752	0.31597	1.93095	0	0	2.18184	0	0	0	0	0	4.56394	4.83187	0	4.22244	2.88204	0	0	0	1.63144	0	0		Hnf4g / HNF4g	2.04631	0.727281	NA	0.956743	0.965475	NA	1.90394	NA	NA	0.975647
Hnf4a / HNF4a	0	0	1.57978	0	0	0	4.72521	0	3.29667	0	2.29447	0	0	1.98677	2.03342	1.7679	0	0	2.15387	4.42531	4.98098	4.87123	4.83742	3.09112	0	0	0	0	0	0		Hnf4a / HNF4a	3.25375	1.92936	NA	1.64833	1.14723	NA	1.57507	0.526595	NA	0.806236
Nr1h4 / FXRa	0	0	0	0	0	0	2.38928	0	0	0	0	0	0	0	0	0	0	0	0	1.74383	3.14613	3.67241	2.71181	0	0	0	0	0	0	0		Nr1h4 / FXRa	1.42706	NA	NA	NA	NA	NA	0.796427	NA	NA	0.451968
Pparg / PPARg	0	0	0	2.20952	2.50109	3.50952	2.04446	0	2.29638	2.54283	2.7289	2.08968	0	4.46034	0.930949	3.00913	2.5514	0	1.01284	2.40062	2.20824	2.69645	1.35793	2.36668	1.07104	0	2.51188	3.74507	0	0		Pparg / PPARg	1.7808	2.80014	1.04484	2.4196	1.36445	1.2757	2.68502	0.736505	1.07104	1.26915
Thrb / TRb	0	0	0	3.11103	2.54654	1.233	2.59106	0	0	0	0	0	0	3.08636	0	0	2.54033	0	1.51455	2.19297	0	2.76009	0	0	0	0	0	0	0	0		Thrb / TRb	1.07793	1.02879	NA	NA	NA	1.27016	2.12353	1.03701	NA	NA
Nr1h3 / LXRa	0	0	0	0	1.11727	1.30963	1.75664	0	0.30103	0	0.907411	1.32634	0	3.55145	0	0	0	0	0	1.81085	0	2.28464	0	0	0	0	0	0	0	0		Nr1h3 / LXRa	0.682581	1.18382	0.663168	0.150515	0.453706	NA	1.39451	NA	NA	NA
Ppara / PPARa	0	0	0	0	1.61909	1.85771	2.43259	0	1.17898	0	0	2.46778	0	3.04944	0	0	2.39837	1.20412	0	2.39699	2.02938	3.59004	2.61244	0	0	0	0	0	0	0		Ppara / PPARa	1.53676	1.01648	1.23389	0.589488	NA	1.19918	1.9698	NA	NA	0.435406
Nr3c1 / GR	1.62636	0	2.33287	1.81205	2.65992	1.6556	3.0817	3.45599	3.08799	1.99089	1.69031	1.63206	0	2.87406	0	2.23177	1.93599	2.98338	2.9919	2.74774	2.41943	2.54335	1.734	1.58082	2.53283	0	0	0	0	0		Nr3c1 / GR	2.54444	1.70194	0.816032	2.53944	2.57315	0.967995	2.46574	1.92376	2.53283	0.289
Vdr / VDR	0	0	0	1.74273	3.38723	0.868166	3.88709	0	2.66507	0	0	3.58644	0	0	0	1.26951	1.84073	0	0	4.01628	2.88465	0	0	1.07555	0	0	0	1.54033	0	0		Vdr / VDR	1.32941	0.423171	1.79322	1.33253	NA	0.920367	2.71416	0.580908	NA	0.256722
Ppard / PPARd	0	1.76716	2.05308	2.87343	2.03929	1.51644	2.35152	0	2.06621	1.0086	1.33424	2.03339	0	1.36734	0	0	1.86152	0	1.6149	2.98983	1.87266	1.93128	2.69373	1.2697	0	0	0.885361	0	0	0		Ppard / PPARd	1.61306	0.45578	1.0167	1.5374	0.66712	0.930761	1.96908	1.64217	NA	0.891041
Rara / RARa	2.27646	2.29542	0	2.67209	2.35682	2.12162	2.75472	1.68091	2.57776	1.84777	0	3.21442	0	1.9631	0	0	2.1215	0	0	2.29461	2.29412	2.03922	2.49136	2.20037	1.1271	0	0	0	1.93349	0		Rara / RARa	1.47139	0.654366	1.60721	2.21277	0.840453	1.06075	2.41105	1.64952	1.1271	1.12004
Nr4a2 / NURR1	3.02901	3.88469	0	2.13423	0	0.839067	0	0	1.98722	0.892651	2.49856	0	0	1.96543	0	0	0	0	1.75435	0	0	0	0	1.81505	0	0	0	0	0	0		Nr4a2 / NURR1	0.5949	0.655142	NA	1.43994	1.24928	NA	0.279689	1.72108	NA	0.647448
Nr1d2 / REV-ERBb	1.96095	1.65992	2.0086	2.43708	0	1.99093	0	0	2.29885	0	1.76193	1.52925	0	0	0	0	0	0	0	0	0	0	0	0	0	0	0	0	0	0		Nr1d2 / REV-ERBb	NA	NA	0.764626	1.14943	0.880964	NA	0.663644	2.13554	NA	0.276653
Nr4a3 / NOR1	2.40979	3.39603	1.68574	2.41123	1.57287	1.91867	0	0	1.95813	2.49831	2.44399	0.87244	1.36736	0	3.22598	0	0	1.3483	0	0	0	0	0	0	0	0	0	0	1.4609	0		Nr4a3 / NOR1	0.224717	1.07533	1.1199	2.22822	1.222	NA	1.16385	2.16892	NA	0.809488
Rarb / RARb	0	2.54451	0	2.87737	0	0	2.76337	0	0	0	0	0	0	0	0	0	2.58433	0	0	0	0	2.1335	2.6637	0	0	0	0	0	0	0		Rarb / RARb	0.355583	NA	NA	NA	NA	1.29217	0.921123	0.959124	NA	0.868036
Nr2e3 / PNR	0	0	0	3.95117	0	0	0	0	0	0	0	0	0	0	0	0	0	0	0	0	0	0	0	0	0	0	0	0	0	0		Nr2e3 / PNR	NA	NA	NA	NA	NA	NA	NA	1.31706	NA	NA
Nr2e1 / TLX	1.437	3.03937	0	2.75656	0	0	0	0	0	0	0.783904	0	0	0	0	0	0	0	0	0	0	0	0	0	0	0	0	0	0	0		Nr2e1 / TLX	NA	NA	NA	NA	0.391952	NA	NA	1.39785	NA	0.506562
Rorb / RORb	0	2.87262	2.10409	3.44378	0	0	0	0	0	0	0	0	0	0	0	0	0	0	0	0	0	0	0	0	0	0	0	0	0	0		Rorb / RORb	NA	NA	NA	NA	NA	NA	NA	1.84929	NA	0.478769
Nr2f1 / COUP-Tfa	4.24213	5.74413	3.6248	4.56058	3.92993	3.28744	4.42946	4.22327	0	3.66753	4.18893	0	2.59374	3.63391	0	4.31561	3.61472	2.81358	0	0	3.71517	0	4.12224	3.93303	3.87284	0	0	3.17609	2.35411	0		Nr2f1 / COUP-Tfa	1.74363	2.64984	1.29687	1.83376	4.2061	1.80736	3.88227	4.14251	3.87284	2.5661
Esrra / ERRa	3.63892	4.23406	3.60218	4.71163	3.63197	3.31668	4.24929	0	3.80637	2.54932	3.26713	4.18617	2.40469	4.42739	4.06304	3.92086	4.29681	4.20359	2.75381	3.70025	4.17645	3.69445	3.92634	3.48645	3.03463	1.72346	3.43297	3.13033	2.4133	1.18284		Esrra / ERRa	3.66917	4.1371	3.29543	3.17785	1.63356	2.73983	3.73265	3.98424	3.03463	3.14341
Thra / TRA	3.35935	3.72564	2.40727	3.19351	2.29825	2.17674	2.72647	0	1.78446	1.90037	2.05784	2.60221	0	3.27021	2.41497	2.774	2.97287	0	0	2.31362	2.29886	2.65441	2.93499	1.62575	1.9866	0	0	0	0	0		Thra / TRA	1.48211	2.81973	1.3011	1.84242	1.02892	1.48644	2.40049	2.98671	1.9866	1.11011
Rora / RORa	2.2357	2.76086	2.24988	3.3463	1.95854	1.92496	2.06446	0	2.04139	0	2.12385	2.03342	0	1.16732	2.33751	2.0151	2.78247	1.98588	1.47129	0	0	2.30273	0.950365	0	0	0	0	0	0	0		Rora / RORa	0.959982	1.83998	1.01671	1.0207	1.06193	1.39124	1.98265	2.61062	NA	0.618538
Rxrg / RXRg	3.0139	3.91731	2.55871	3.78546	3.53765	3.85673	4.22404	2.97802	3.22017	0	3.22861	3.91494	1.38561	4.10153	2.30435	3.49292	3.82397	3.63124	0	0	0	4.20608	0	2.3032	0	0	0	0	0	0.049218		Rxrg / RXRg	1.69009	3.2996	2.65027	1.61008	3.10332	1.93659	3.87281	3.11936	NA	0.652886
Esrrb / ERRb	3.21552	3.93299	3.0823	5.13752	0	0	3.79119	0	0	0	2.29667	3.3032	0	0	0	3.06826	3.53948	0	0	0	0	2.06819	0	0	0	0	0	0	0	0		Esrrb / ERRb	0.344698	1.02275	1.6516	NA	1.14833	1.76974	1.26373	3.81178	NA	0.655498
Esrrg / ERRg	3.37452	4.6966	3.53944	4.81132	2.056	0	4.39128	0	2.0569	1.71181	2.53381	2.53403	1.09691	3.72418	1.98407	2.09204	3.79829	2.80889	0	1.75235	1.97951	2.7663	0	3.90115	0	0	0	0	0	0		Esrrg / ERRg	2.20137	2.60009	1.81547	1.88436	1.26691	1.89915	2.14909	3.90843	NA	0.782767
Nr2c1 / TR2	2.95322	4.23987	2.90851	4.18301	2.68768	3.22509	2.35639	2.03743	3.65211	2.28703	2.74655	3.9459	1.25042	3.22071	2.79519	3.3488	2.94783	1.90218	2.63953	3.30062	2.25102	1.66515	2.69261	2.34254	3.42247	2.55871	3.07918	2.89653	2.48144	0		Nr2c1 / TR2	2.35017	3.12157	2.59816	2.96957	2.39199	1.47392	2.75639	3.34825	3.42247	2.99139
Nr2c2 / TR4	3.7853	5.19659	3.76139	4.88255	3.35533	3.42535	3.15981	3.59759	4.82962	3.37278	3.49253	3.95349	2.1271	4.00014	3.81786	3.7135	3.75225	3.05153	2.39569	2.9546	2.12308	2.16283	3.43998	2.48956	3.53195	2.38021	2.96095	3.02938	2.96614	2.22521		Nr2c2 / TR4	2.52955	3.84383	3.0403	4.1012	3.54506	2.98873	3.3135	4.14308	3.53195	3.32888
Nr2f2 / COUP-TFb	4.21874	5.83069	3.62558	4.74828	3.56388	3.75582	4.79816	4.38019	2.97555	3.29275	4.43035	4.49824	2.92472	3.87737	3.60478	4.35041	3.75682	3.78042	3.31478	3.53882	3.11547	4.12827	4.46927	3.67874	3.82491	3.58995	4.78227	3.48572	3.1271	0		Nr2f2 / COUP-TFb	3.59275	3.94419	3.71148	3.13415	4.40527	1.87841	4.03929	4.19753	3.82491	4.21417
Nr2f6 / EAR2	3.58277	5.05061	3.34884	4.12162	3.29628	3.31197	4.3494	4.59025	2.73295	3.164	3.73649	3.84657	2.36435	3.55187	3.61278	3.68667	4.03119	3.17384	3.49809	3.78444	3.11413	3.93873	3.99652	3.3266	3.20701	3.02938	4.22342	2.87448	2.01703	0		Nr2f6 / EAR2	3.47264	3.61711	3.10546	2.94847	4.16337	2.0156	3.65255	3.68441	3.20701	3.53191
Rarg / RARg	1.70194	2.77743	1.64443	3.72065	3.6995	3.44445	3.66072	2.99373	3.04988	1.23081	3.11359	3.13746	1.22897	2.90668	1.49693	2.54878	2.89078	3.77081	0.164353	2.08253	1.92998	2.53834	2.91756	2.13782	2.55208	2.03342	2.0607	2.42813	2.65514	0		Rarg / RARg	2.10397	2.31746	2.18321	2.14035	3.05366	1.44539	3.60156	2.35567	2.55208	2.47873
Rxra / RXRa	3.44214	3.90353	2.76966	4.32618	4.15753	4.08745	4.60415	3.43262	3.37838	2.41979	3.71725	4.37603	1.38382	4.26336	2.85269	3.53414	3.71541	3.92567	2.37017	4.95664	3.87917	4.70459	4.20847	3.49184	3.1312	2.63043	3.04922	3.8848	3.15534	0		Rxra / RXRa	3.88801	3.55006	2.87992	2.89909	3.57493	1.85771	4.28304	3.51266	3.1312	3.47196
Rxrb / RXRb	3.2103	3.90893	2.64279	4.03254	3.64833	3.63597	4.3495	3.69495	3.3678	2.28651	3.22353	4.10353	1.49415	4.09317	2.45597	3.17607	3.30202	3.51631	2.41107	4.49332	3.34887	4.24534	3.76697	3.12819	2.71894	1.96895	2.47712	3.4183	2.83059	0		Rxrb / RXRb	3.52385	3.24174	2.79884	2.82716	3.45924	1.65101	3.87794	3.29521	2.71894	3.06181
Esr1 / Era	0	0	0	0	1.67135	0.813391	0.542825	0	1.4133	0	0	2.13672	0	1.2761	0	1.40135	0	0	0	0	0	0.242925	0	0	0	1.60423	2.13033	0.959041	0	0		Esr1 / Era	0.0404874	0.892486	1.06836	0.70665	NA	NA	1.00919	NA	NA	0.782267
Pgr / PR	0	0	0	0	0	0	0	0	0	0	0	0	0	0	0	0	0	0	0	0	0	0	0	0	0	0.501059	1.89376	0	0	0		Pgr / PR	NA	NA	NA	NA	NA	NA	NA	NA	NA	0.399137
Nr5a1 / SF1	0	0	0	0	0	0	0	0	0	1.20412	2.05631	2.90687	0	0	0	0	0	0	0	0	0	0	0	1.4014	0	0	0	0	0	0		Nr5a1 / SF1	0.233567	NA	1.45344	0.60206	1.02815	NA	NA	NA	NA	NA
Nr0b1 / DAX-1	0	0	0	0	0	0	0	0	0	0	0	1.49831	0	0	0	0	1.18184	0	0	0	0	0	0	0	0	0	0	0	0	0		Nr0b1 / DAX-1	NA	NA	0.749155	NA	NA	0.590922	NA	NA	NA	NA
Nr6a1 / GCNF	0	0	0	0	0	0	0	0	0	0	0	1.96187	0	0	0	0	0	0	0	0	0	0.495544	0	0	0	0	0	0	0	0		Nr6a1 / GCNF	0.0825907	NA	0.980934	NA	NA	NA	NA	NA	NA	NA
Ar / AR	0	0	0	0	1.6464	1.08279	0.763415	2.75439	0	0	1.3392	1.52373	1.45704	0	0	1.92949	0	1.549	0	0	0	0	0	1.17898	0	0	0	0	0	0		Ar / AR	0.454663	0.643163	1.49039	NA	2.0468	NA	1.1642	NA	NA	NA
Nr1d1 / REV-ERBa	0.845718	0	0	2.55379	2.50651	2.15731	0	0	0	0	0	1.74663	0	1.84962	0	2.66181	0	0	0	0	0	0	0	0	0	0	0	0	0	0		Nr1d1 / REV-ERBa	NA	1.50381	0.873317	NA	NA	NA	1.55461	1.13317	NA	NA
Nr4a1 / NGFI-B	0	0	0	2.12984	1.53299	1.9712	0	2.19574	2.25825	2.05308	2.45516	2.04435	0	3.01703	3.33302	1.68753	0	2.08131	0	0	0	0	0	0	0.856779	0	0	0	0	0		Nr4a1 / NGFI-B	0.346884	2.67919	1.02217	2.15567	2.32545	NA	1.16807	0.709945	0.856779	NA
Nr1h5/FXRb	0	0	0	0	0	0	0	0	0	0	0	0	0	0	0	0	0	0	0	0	0	0	0	0	0	0	0	0	0	0		Nr1h5/FXRb	NA	NA	NA	NA	NA	NA	NA	NA	NA	NA
Esr2/Erb	0	0	0	0	0	0	0	0	0	0	0	0	0	0	0	0	0	0	0	0	0	0	0	0	0	0	0	0	0	0		Esr2/Erb	NA	NA	NA	NA	NA	NA	NA	NA	NA	NA
																																MAX	4.40527	Median	1.61306	Q1	0.959124	Q3	2.75639
																																	Digestive	Muscular	Reproductive	Immune	Endocrine	Cardiovascular	Excretory	Nervous	Respiratory	Embryoic
																																High(>2.5)	8	13	8	8	9	2	12	13	10	8
																																Low(<1)	17	7	6	5	7	5	6	6	1	19
																																Moderate(1-2.5)	15	10	16	17	13	17	18	12	3	4
																																Absent(0)	9	19	19	19	20	25	13	18	35	18

## Sheet: Enriched GO terms of NR
IIA_GO														IIB_GO														IA_GO														IB_GO
Category	Term	Count	%	PValue	Genes	List Total	Pop Hits	Pop Total	Fold Enrichment	Bonferroni	Benjamini	FDR		Category	Term	Count	%	PValue	Genes	List Total	Pop Hits	Pop Total	Fold Enrichment	Bonferroni	Benjamini	FDR		Category	Term	Count	%	PValue	Genes	List Total	Pop Hits	Pop Total	Fold Enrichment	Bonferroni	Benjamini	FDR		Category	Term	Count	%	PValue	Genes	List Total	Pop Hits
GOTERM_BP_FAT	GO:0019226~transmission of nerve impulse	44	3.44828	2.97652e-11	MYO5A, SYT1, SCN1A, GABRB3, SYT4, GRIK2, ERBB2, CACNB4, GAD2, TRIM9, GRIN2D, SYN2, APBA2, POU3F2, CHRNA7, SHC3, SNAP25, GAD1, GAL3ST1, GABRG1, GABRG2, DLGAP1, GLRB, STX1A, NRXN2, SLC25A4, NRXN3, SLC12A5, NLGN1, LIN7B, CACNG4, NRXN1, GRIA4, STX1B, PCLO, CTNNA2, GRM3, SLC17A6, GRIA2, CAMK4, TMOD2, NCAN, PMP22, CACNA1B	843	226	13588	3.13814	7.59608e-08	7.59608e-08	5.26318e-08		GOTERM_BP_FAT	GO:0030182~neuron differentiation	106	4.13901	8.97081e-16	GPRIN1, EFNA1, RORB, GRIN3A, NR2E1, NRCAM, ATP2B2, ATOH1, NKX6-2, OLIG1, OLIG2, PITX3, DSCAM, MYO6, LBX1, STMN3, KIF5C, MDGA2, C630004H02RIK, MECP2, PTPRR, TBR1, CTNNA2, FOXN4, SLITRK2, HES1, SLITRK1, ASCL1, SLITRK4, HES5, FOXG1, MTAP1B, MNX1, STMN1, SMARCA1, SLITRK5, 3110039M20RIK, CDK5R1, SOX1, ADORA2A, ERBB2, ONECUT2, SOX2, SOX5, HOXA2, LHX2, LHX3, LHX4, RUNX1, NKX2-2, BMP4, KLF7, BHLHE22, FOX…	1617	399	13588	2.23243	3.25961e-12	3.25961e-12	1.63203e-12		GOTERM_BP_FAT	GO:0030182~neuron differentiation	74	3.89269	5.07547e-11	CCKAR, ENAH, FOXA2, EFNA1, RORB, NR2E3, GRIN3A, NR2E1, NRCAM, WNT1, ATOH1, SLC1A3, CXCR4, OLIG1, OLIG2, TOP2B, USH2A, IHH, PRRXL1, RPGR, MYO6, STMN3, MTAP2, KIF5C, MDGA2, MECP2, TBR1, VASP, CTNNA2, FOXN4, HES1, SLITRK2, ASCL1, SLITRK1, BTG2, HES5, MTAP1B, FOXG1, STMN1, SMARCA1, SLITRK5, IGSF9, CHL1, GAP43, DCC, CDK5R1, NDN, SOX1, ADORA2A, ERBB2, CDH4, LHX2, LHX4, POU3F4, PCSK9, POU3F2, RUNX1, DCX…	1120	399	13588	2.25007	1.5937e-07	1.5937e-07	9.18569e-08		GOTERM_BP_FAT	GO:0045941~positive regulation of transcription	105	5.71895	7.69711e-20	CDX1, THRA, ARNT2, RORB, RORA, TGFB1, ZIC3, KDM1A, ATOH1, MYD88, TDGF1, ABRA, RARA, MYST4, CIITA, BCL10, SATB2, RARG, RXRB, PCBD1, RXRA, NODAL, RELA, RXRG, SIX2, GRHL3, PPARGC1A, HES1, ASCL1, HNF4A, VGLL2, SMARCA1, SOX4, WT1, FOXH1, MEIS2, OVOL2, RUNX1, KLF5, KLF6, ESRRA, KLF12, IKZF1, KLF13, FOXA1, ESRRG, TEAD1, SALL4, ETS1, CSRNP1, KLF2, FOXI1, KLF4, ELF1, HNF1B, FOXA2, NFKB1, POU5F1, PAX8, SOX…	1168	475
GOTERM_BP_FAT	GO:0007268~synaptic transmission	38	2.97806	5.08178e-11	MYO5A, SYT1, SYT4, GABRB3, GRIK2, CACNB4, GAD2, TRIM9, GRIN2D, SYN2, APBA2, CHRNA7, SHC3, SNAP25, GAD1, GABRG1, GABRG2, DLGAP1, GLRB, STX1A, NRXN2, SLC25A4, NRXN3, SLC12A5, NLGN1, LIN7B, NRXN1, GRIA4, STX1B, PCLO, CTNNA2, GRM3, SLC17A6, GRIA2, CAMK4, TMOD2, NCAN, CACNA1B	843	178	13588	3.44105	1.29687e-07	6.48435e-08	8.98577e-08		GOTERM_BP_FAT	GO:0006357~regulation of transcription from RNA polymerase II promoter	134	5.23233	2.11843e-12	MEF2C, MYOD1, CDX1, CDX2, THRB, STAT5A, PDX1, NR2E1, TGFB1, ZIC3, MAGED1, ATOH1, BHLHA15, NKX6-2, ABRA, RARA, OLIG2, PITX2, SATB1, SATB2, LBX1, NODAL, RXRG, SIX2, HES7, HES6, TBR1, PKIA, PPARGC1A, HES1, ASCL1, MSX1, HNF4A, TIMELESS, HES5, SIX1, VGLL2, ASCL3, EID2, ONECUT1, CRTC1, ONECUT2, SOX2, SOX5, SOX8, ARNT, HOXA2, OVOL1, RUNX1, NKX2-2, NR1H4, BMP4, DMBX1, ESRRA, RFX4, IKZF1, FOXA1, LMCD1, TE…	1617	616	13588	1.82797	7.77459e-09	3.88729e-09	3.90019e-09		GOTERM_BP_FAT	GO:0001775~cell activation	54	2.84061	5.31024e-11	GNA13, PLCZ1, STAT5A, STAT5B, PTPN22, NFKB2, TGFB1, CD48, CXCR5, CXCR4, LTB, SPN, RHOH, EGR1, BCL10, ICOSL, PIK3CD, RELB, CD40, MYH9, WAS, CARD11, CD86, UNC13D, LAX1, LILRB3, LCP1, LCP2, GPR183, ITGAL, TNF, ADORA2A, SFPI1, ITGB2, HSH2D, DOCK2, POU2F2, BCL3, FCER1G, BCL6, APC, PTPRC, PLEK, H2-M3, IKZF1, TGFBR2, MYO1F, MALT1, VAV1, FCGR2B, IRF1, IRF4, BANK1, H2-DMA	1120	246	13588	2.66315	1.66742e-07	8.33708e-08	9.61058e-08		GOTERM_BP_FAT	GO:0009891~positive regulation of biosynthetic process	116	6.31808	1.03175e-19	CDX1, THRA, ARNT2, RORB, RORA, TLR7, TGFB1, IL10, ZIC3, KDM1A, ATOH1, MYD88, TDGF1, ABRA, RARA, MYST4, CIITA, BCL10, SATB2, RARG, RXRB, PCBD1, RXRA, NODAL, RELA, RXRG, SIX2, GRHL3, PPARGC1A, HES1, ASCL1, HNF4A, VGLL2, SMARCA1, ADORA2A, SOX4, ITGB2, LIN28A, WT1, FOXH1, MEIS2, OVOL2, NPM1, RUNX1, KLF5, KLF6, ESRRA, KLF12, IKZF1, KLF13, FOXA1, ESRRG, TEAD1, SALL4, ETS1, CSRNP1, KLF2, FOXI1, KLF4, EL…	1168	557
GOTERM_BP_FAT	GO:0006836~neurotransmitter transport	23	1.80251	1.77758e-09	SYT1, STX1A, SLC25A4, SLC6A1, SYT4, NRXN2, SLC6A20A, NRXN3, SLC6A11, SLC6A4, SLC6A14, LIN7B, NLGN1, NRXN1, RIMS2, STX1B, PCLO, RIMS3, SLC17A6, TRIM9, SYN2, SNAP25, CACNA1B	843	80	13588	4.6341	4.53638e-06	1.51213e-06	3.14318e-06		GOTERM_BP_FAT	GO:0019226~transmission of nerve impulse	66	2.57712	4.41515e-12	SYT1, PPARD, GABRB3, SYT4, GRIK2, GRIK5, TGFB1, NRCAM, TRIM9, GRIN2D, NKX6-2, CHRNA7, OLIG2, SHC3, CHRNA1, GABRG1, GABRG2, STX1A, MYO6, NRXN2, SLC25A4, NRXN3, MECP2, CACNG4, MYLK2, NRXN1, CACNG2, STX1B, PCLO, QK, CTNNA2, GRM3, KIF1B, CAMK4, CHRM1, PMP22, NCAN, MYO5A, CLCN1, SCN1A, ADORA2A, ERBB2, CACNB4, MUSK, GAD2, SYN2, APBA2, POU3F2, GAD1, SNAP25, GAL3ST1, GLRB, DLGAP1, SLC12A5, NLGN1, LIN7B, …	1617	226	13588	2.45404	1.62035e-08	5.40118e-09	8.12865e-09		GOTERM_BP_FAT	GO:0007155~cell adhesion	93	4.89216	8.08058e-11	CLDN8, CLDN7, CADM4, MPZL2, CLDN4, CLDN3, FERMT3, BCAR1, NELL2, FERMT2, BCAN, LY9, CXADR, MEGF10, NRCAM, PCDH1, CGREF1, DAB1, CTGF, NEGR1, CYR61, PARVG, F11R, PCDHB7, PTPRF, ICAM2, PCDHB3, PCDH11X, CDHR2, PCDH9, PCDH8, CDHR5, NRXN1, MYH9, SSPO, CTNNA2, NCAM1, CD84, HES1, IGSF5, HES5, HEPACAM, LSAMP, CNTN1, CLDN2, LAMC2, NCAN, CHL1, ITGAL, PARD3, CDK5R1, CTNND2, ASTN1, ITGB4, CTNND1, ITGB2, CDH1, …	1120	561	13588	2.01121	2.5373e-07	8.45767e-08	1.46244e-07		GOTERM_BP_FAT	GO:0031328~positive regulation of cellular biosynthetic process	115	6.26362	1.47065e-19	CDX1, THRA, ARNT2, RORB, RORA, TLR7, TGFB1, ZIC3, KDM1A, ATOH1, MYD88, TDGF1, ABRA, RARA, MYST4, CIITA, BCL10, SATB2, RARG, RXRB, PCBD1, RXRA, NODAL, RELA, RXRG, SIX2, GRHL3, PPARGC1A, HES1, ASCL1, HNF4A, VGLL2, SMARCA1, ADORA2A, SOX4, ITGB2, LIN28A, WT1, FOXH1, MEIS2, OVOL2, NPM1, RUNX1, KLF5, KLF6, ESRRA, KLF12, IKZF1, KLF13, FOXA1, ESRRG, TEAD1, SALL4, ETS1, CSRNP1, KLF2, FOXI1, KLF4, ELF1, HN…	1168	552
GOTERM_BP_FAT	GO:0007267~cell-cell signaling	45	3.52665	2.82619e-08	MYO5A, SYT1, GABRB3, SYT4, GRIK2, FAM3B, CACNB4, RIMS2, GAD2, TRIM9, BHLHA15, GRIN2D, SYN2, APBA2, CHRNA7, SHC3, GAD1, SNAP25, GABRG1, GABRG2, DLGAP1, GLRB, STX1A, NRXN2, SLC25A4, TBX3, NRXN3, FOXA1, SLC12A5, NLGN1, LIN7B, NRXN1, GRIA4, STX1B, PCLO, CTNNA2, GRM3, SLC17A6, GRIA2, CAMK4, SIX1, NTRK2, TMOD2, NCAN, CACNA1B	843	290	13588	2.50117	7.21218e-05	1.80309e-05	4.99737e-05		GOTERM_BP_FAT	GO:0045941~positive regulation of transcription	106	4.13901	1.19542e-10	MEF2C, MYOD1, CDX1, MEF2A, THRB, STAT5A, RORB, PDX1, TGFB1, ZIC3, MLL5, ATOH1, GATA5, BHLHA15, ABRA, RARA, PITX2, MYST3, CIITA, SATB2, PCBD1, NODAL, RXRG, MECP2, SIX2, PPARGC1A, TBR1, HES1, ASCL1, MSX1, HES5, HNF4A, SIX1, VGLL2, SMARCA1, CRTC1, ONECUT2, SOX2, SOX5, SFPI1, SOX8, ARNT, HOXA2, OVOL2, RUNX1, NKX2-2, KLF5, BMP4, KLF7, ESRRA, RFX4, IKZF1, FOXA1, TEAD1, NR4A1, NEUROG2, NR4A3, ZFP148, DL…	1617	475	13588	1.87524	4.38719e-07	1.0968e-07	2.20087e-07		GOTERM_BP_FAT	GO:0022610~biological adhesion	93	4.89216	8.87153e-11	CLDN8, CLDN7, CADM4, MPZL2, CLDN4, CLDN3, FERMT3, BCAR1, NELL2, FERMT2, BCAN, LY9, CXADR, MEGF10, NRCAM, PCDH1, CGREF1, DAB1, CTGF, NEGR1, CYR61, PARVG, F11R, PCDHB7, PTPRF, ICAM2, PCDHB3, PCDH11X, CDHR2, PCDH9, PCDH8, CDHR5, NRXN1, MYH9, SSPO, CTNNA2, NCAM1, CD84, HES1, IGSF5, HES5, HEPACAM, LSAMP, CNTN1, CLDN2, LAMC2, NCAN, CHL1, ITGAL, PARD3, CDK5R1, CTNND2, ASTN1, ITGB4, CTNND1, ITGB2, CDH1, …	1120	562	13588	2.00763	2.78566e-07	6.96416e-08	1.60559e-07		GOTERM_BP_FAT	GO:0010557~positive regulation of macromolecule biosynthetic process	111	6.04575	4.50487e-19	CDX1, THRA, ARNT2, RORB, RORA, TLR7, TGFB1, IL10, ZIC3, KDM1A, ATOH1, MYD88, TDGF1, ABRA, RARA, MYST4, CIITA, BCL10, SATB2, RARG, RXRB, PCBD1, RXRA, NODAL, RELA, RXRG, SIX2, GRHL3, PPARGC1A, HES1, ASCL1, HNF4A, VGLL2, SMARCA1, SOX4, LIN28A, WT1, FOXH1, MEIS2, OVOL2, RUNX1, KLF5, KLF6, ESRRA, KLF12, IKZF1, KLF13, FOXA1, ESRRG, TEAD1, SALL4, ETS1, CSRNP1, KLF2, FOXI1, KLF4, ELF1, HNF1B, FOXA2, NFKB…	1168	530
GOTERM_BP_FAT	GO:0030193~regulation of blood coagulation	9	0.705329	4.52052e-07	F11, F12, KLKB1, APOH, HRG, TMPRSS6, CPB2, PLG, PROC	843	14	13588	10.362	0.00115297	0.000230701	0.000799331		GOTERM_BP_FAT	GO:0045893~positive regulation of transcription, DNA-dependent	95	3.70949	3.42625e-10	MEF2C, MYOD1, PPARA, ELF1, CDX1, HNF1B, FOXA2, THRB, STAT5A, MITF, PPARG, NFKB1, RORB, PDX1, TGFB1, ZIC3, ATOH1, MLL5, BHLHA15, SDPR, PAX8, ABRA, RARA, IHH, PITX2, CIITA, SATB2, SOX11, NODAL, OTX2, MECP2, RXRG, SIX2, TBR1, PPARGC1A, HES1, MURC, ASCL1, MSX1, HNF4A, HES5, NRL, SIX1, VGLL2, SMARCA1, TNF, CRTC1, ONECUT2, SOX2, SOX5, EHF, SFPI1, NFYA, PRDM16, SOX8, ARNT, STAT6, NPAS2, HOXA2, OVOL2, PO…	1617	416	13588	1.919	1.25743e-06	2.51487e-07	6.30803e-07		GOTERM_BP_FAT	GO:0045941~positive regulation of transcription	82	4.31352	1.66999e-10	ELF1, CDX1, FOXA2, STAT5A, ARNT2, STAT5B, NFKB1, RORB, NR2E3, TGFB1, ATOH1, BHLHA15, RARB, RHOG, MYST4, MYST3, IHH, EGR1, CIITA, BCL10, SATB2, PCBD1, SOX11, MECP2, SIX2, GRHL3, TBR1, HES1, ASCL1, HES5, ZFP462, HNF4A, SMARCA1, TNF, GLIS1, EHF, SFPI1, SOX8, ARNT, STAT6, NPAS2, OVOL2, HAND1, REL, POU2F2, POU3F3, BCL3, POU3F2, RUNX1, NFATC3, KLF5, KLF6, FOXL2, KAT2B, IKZF1, RFX4, TBX3, CEBPD, KLF13, …	1120	475	13588	2.09439	5.24376e-07	1.04875e-07	3.02238e-07		GOTERM_BP_FAT	GO:0010628~positive regulation of gene expression	105	5.71895	6.04128e-19	CDX1, THRA, ARNT2, RORB, RORA, TGFB1, ZIC3, KDM1A, ATOH1, MYD88, TDGF1, ABRA, RARA, MYST4, CIITA, BCL10, SATB2, RARG, RXRB, PCBD1, RXRA, NODAL, RELA, RXRG, SIX2, GRHL3, PPARGC1A, HES1, ASCL1, HNF4A, VGLL2, SMARCA1, SOX4, WT1, FOXH1, MEIS2, OVOL2, RUNX1, KLF5, KLF6, ESRRA, KLF12, IKZF1, KLF13, FOXA1, ESRRG, TEAD1, SALL4, ETS1, CSRNP1, KLF2, FOXI1, KLF4, ELF1, HNF1B, FOXA2, NFKB1, POU5F1, PAX8, SOX…	1168	488
GOTERM_BP_FAT	GO:0008202~steroid metabolic process	29	2.27273	5.9515e-07	HSD3B3, HSD17B2, HSD3B5, SULT2B1, RDH9, SULT4A1, APOA2, APOA1, SERPINA6, AKR1C6, APOF, LCAT, CYP7A1, APOC3, ATP8B1, PCSK9, HSD17B6, PRKAA2, NR1H4, SOAT2, CYP46A1, CFTR, AKR1C20, BAAT, SULT1B1, LIPC, NR5A2, AKR1D1, SLC27A5	843	161	13588	2.90335	0.00151767	0.000253105	0.00105236		GOTERM_BP_FAT	GO:0045935~positive regulation of nucleobase, nucleoside, nucleotide and nucleic acid metabolic process	110	4.2952	4.29413e-10	MEF2C, MYOD1, CDX1, MEF2A, THRB, STAT5A, RORB, PDX1, TGFB1, ZIC3, MLL5, ATOH1, GATA5, BHLHA15, ABRA, RARA, PITX2, MYST3, CIITA, SATB2, PCBD1, NODAL, RXRG, MECP2, SIX2, PPARGC1A, TBR1, HES1, ASCL1, MSX1, HES5, HNF4A, SIX1, VGLL2, SMARCA1, ADORA2A, CRTC1, ONECUT2, SOX2, SOX5, SFPI1, SOX8, ARNT, HOXA2, OVOL2, RUNX1, NKX2-2, BMP4, KLF5, KLF7, ESRRA, RFX4, IKZF1, FOXA1, TEAD1, NR4A1, NEUROG2, NR4A3, Z…	1617	510	13588	1.81246	1.57595e-06	2.62658e-07	7.90588e-07		GOTERM_BP_FAT	GO:0031328~positive regulation of cellular biosynthetic process	91	4.78695	1.7819e-10	ELF1, CDX1, FOXA2, STAT5A, ARNT2, STAT5B, NFKB1, RORB, NR2E3, PAWR, TLR7, TGFB1, ATOH1, BHLHA15, RARB, LTB, RHOG, MYST4, SPN, MYST3, IHH, EGR1, CIITA, BCL10, SATB2, ICOSL, PCBD1, SOX11, MECP2, SIX2, GRHL3, TBR1, HES1, CARD11, ASCL1, HNF4A, HES5, ZFP462, SMARCA1, TNF, ADORA2A, GLIS1, ITGB2, EHF, SFPI1, SOX8, ARNT, STAT6, NPAS2, OVOL2, HAND1, REL, POU2F2, POU3F3, BCL3, POU3F2, RUNX1, NFATC3, KLF5, …	1120	552	13588	2.00005	5.59515e-07	9.32526e-08	3.22491e-07		GOTERM_BP_FAT	GO:0051173~positive regulation of nitrogen compound metabolic process	110	5.99129	7.43058e-19	CDX1, THRA, ARNT2, RORB, RORA, TGFB1, ZIC3, KDM1A, ATOH1, MYD88, TDGF1, ABRA, RARA, MYST4, CIITA, BCL10, SATB2, RARG, RXRB, PCBD1, RXRA, NODAL, RELA, RXRG, SIX2, GRHL3, PPARGC1A, HES1, ASCL1, HNF4A, VGLL2, SMARCA1, ADORA2A, SOX4, ITGB2, WT1, FOXH1, MEIS2, OVOL2, RUNX1, KLF5, KLF6, ESRRA, KLF12, IKZF1, KLF13, FOXA1, ESRRG, TEAD1, SALL4, ETS1, CSRNP1, KLF2, FOXI1, KLF4, ELF1, HNF1B, FOXA2, NFKB1, P…	1168	526
GOTERM_BP_FAT	GO:0001505~regulation of neurotransmitter levels	17	1.33229	7.56516e-07	SYT1, STX1A, SLC25A4, SYT4, NRXN2, NRXN3, LIN7B, NLGN1, NRXN1, PCLO, GAD2, SLC17A6, TRIM9, SYN2, GAD1, SNAP25, CACNA1B	843	62	13588	4.41962	0.00192877	0.000275766	0.00133769		GOTERM_BP_FAT	GO:0010557~positive regulation of macromolecule biosynthetic process	113	4.41234	4.94075e-10	MEF2C, MYOD1, CDX1, MEF2A, THRB, STAT5A, RORB, PDX1, TLR7, TGFB1, ZIC3, MLL5, ATOH1, GATA5, BHLHA15, ABRA, RARA, SPN, PITX2, MYST3, CIITA, SATB2, PCBD1, NODAL, RXRG, MECP2, SIX2, TBR1, PPARGC1A, HES1, ASCL1, MSX1, HES5, HNF4A, SIX1, VGLL2, SMARCA1, CRTC1, ONECUT2, SOX2, SOX5, SFPI1, SOX8, ARNT, HOXA2, OVOL2, RUNX1, NKX2-2, BMP4, KLF5, KLF7, ESRRA, RFX4, IKZF1, FOXA1, TEAD1, NR4A1, NEUROG2, NR4A3,…	1617	530	13588	1.79163	1.81325e-06	2.59037e-07	9.09636e-07		GOTERM_BP_FAT	GO:0010557~positive regulation of macromolecule biosynthetic process	88	4.62914	2.5734e-10	ELF1, CDX1, FOXA2, STAT5A, ARNT2, STAT5B, NFKB1, RORB, NR2E3, PAWR, TLR7, TGFB1, ATOH1, BHLHA15, RARB, LTB, RHOG, MYST4, SPN, MYST3, IHH, EGR1, CIITA, BCL10, SATB2, ICOSL, PCBD1, SOX11, MECP2, SIX2, GRHL3, TBR1, HES1, CARD11, ASCL1, HNF4A, HES5, ZFP462, SMARCA1, TNF, GLIS1, EHF, SFPI1, SOX8, ARNT, STAT6, NPAS2, OVOL2, HAND1, REL, POU2F2, POU3F3, BCL3, POU3F2, RUNX1, NFATC3, KLF5, KLF6, FOXL2, KAT…	1120	530	13588	2.01439	8.08048e-07	1.15435e-07	4.65739e-07		GOTERM_BP_FAT	GO:0045935~positive regulation of nucleobase, nucleoside, nucleotide and nucleic acid metabolic process	107	5.82789	1.84285e-18	CDX1, THRA, ARNT2, RORB, RORA, TGFB1, ZIC3, KDM1A, ATOH1, MYD88, TDGF1, ABRA, RARA, MYST4, CIITA, BCL10, SATB2, RARG, RXRB, PCBD1, RXRA, NODAL, RELA, RXRG, SIX2, GRHL3, PPARGC1A, HES1, ASCL1, HNF4A, VGLL2, SMARCA1, ADORA2A, SOX4, WT1, FOXH1, MEIS2, OVOL2, RUNX1, KLF5, KLF6, ESRRA, KLF12, IKZF1, KLF13, FOXA1, ESRRG, TEAD1, SALL4, ETS1, CSRNP1, KLF2, FOXI1, KLF4, ELF1, HNF1B, FOXA2, NFKB1, POU5F1, …	1168	510
GOTERM_BP_FAT	GO:0050817~coagulation	18	1.41066	8.72862e-07	KNG1, F11, F12, C9, F2RL1, MST1, F9, PLG, PROC, FGG, FGA, FGB, KLKB1, PROZ, F2, SERPINC1, APOH, SERPIND1	843	70	13588	4.14479	0.00222507	0.000278404	0.00154341		GOTERM_BP_FAT	GO:0051254~positive regulation of RNA metabolic process	95	3.70949	5.1038e-10	MEF2C, MYOD1, PPARA, ELF1, CDX1, HNF1B, FOXA2, THRB, STAT5A, MITF, PPARG, NFKB1, RORB, PDX1, TGFB1, ZIC3, ATOH1, MLL5, BHLHA15, SDPR, PAX8, ABRA, RARA, IHH, PITX2, CIITA, SATB2, SOX11, NODAL, OTX2, MECP2, RXRG, SIX2, TBR1, PPARGC1A, HES1, MURC, ASCL1, MSX1, HNF4A, HES5, NRL, SIX1, VGLL2, SMARCA1, TNF, CRTC1, ONECUT2, SOX2, SOX5, EHF, SFPI1, NFYA, PRDM16, SOX8, ARNT, STAT6, NPAS2, HOXA2, OVOL2, PO…	1617	419	13588	1.90526	1.87309e-06	2.34137e-07	9.39655e-07		GOTERM_BP_FAT	GO:0009891~positive regulation of biosynthetic process	91	4.78695	2.90416e-10	ELF1, CDX1, FOXA2, STAT5A, ARNT2, STAT5B, NFKB1, RORB, NR2E3, PAWR, TLR7, TGFB1, ATOH1, BHLHA15, RARB, LTB, RHOG, MYST4, SPN, MYST3, IHH, EGR1, CIITA, BCL10, SATB2, ICOSL, PCBD1, SOX11, MECP2, SIX2, GRHL3, TBR1, HES1, CARD11, ASCL1, HNF4A, HES5, ZFP462, SMARCA1, TNF, ADORA2A, GLIS1, ITGB2, EHF, SFPI1, SOX8, ARNT, STAT6, NPAS2, OVOL2, HAND1, REL, POU2F2, POU3F3, BCL3, POU3F2, RUNX1, NFATC3, KLF5, …	1120	557	13588	1.98209	9.11906e-07	1.13988e-07	5.256e-07		GOTERM_BP_FAT	GO:0045449~regulation of transcription	302	16.4488	3.09828e-18	CDX1, CDX2, RORB, RORA, REST, MAGED1, MAMSTR, MYD88, FLI1, SIN3A, PHTF2, ABRA, RARA, RARG, NKX2-6, RXRB, PCBD1, RXRA, NODAL, RXRG, HNF4G, PPARGC1A, HES1, PRDM8, BAZ1A, PTRF, HNF4A, ZFP280D, PARP14, SMARCAL1, VGLL2, TGIF1, PIAS2, MCTS2, MYBBP1A, CRTC3, NFKBID, HOXB13, NFKBIA, MYBL2, FOXH1, NR1H2, LYL1, LHX4, LHX9, NR1H4, KLF5, ASXL3, KLF6, ESRRA, IKZF3, IKZF1, KLF12, KLF13, ESRRB, ESRRG, KLF14, SM…	1168	2227
GOTERM_BP_FAT	GO:0007596~blood coagulation	18	1.41066	8.72862e-07	KNG1, F11, F12, C9, F2RL1, MST1, F9, PLG, PROC, FGG, FGA, FGB, KLKB1, PROZ, F2, SERPINC1, APOH, SERPIND1	843	70	13588	4.14479	0.00222507	0.000278404	0.00154341		GOTERM_BP_FAT	GO:0010628~positive regulation of gene expression	106	4.13901	6.10181e-10	MEF2C, MYOD1, CDX1, MEF2A, THRB, STAT5A, RORB, PDX1, TGFB1, ZIC3, MLL5, ATOH1, GATA5, BHLHA15, ABRA, RARA, PITX2, MYST3, CIITA, SATB2, PCBD1, NODAL, RXRG, MECP2, SIX2, PPARGC1A, TBR1, HES1, ASCL1, MSX1, HES5, HNF4A, SIX1, VGLL2, SMARCA1, CRTC1, ONECUT2, SOX2, SOX5, SFPI1, SOX8, ARNT, HOXA2, OVOL2, RUNX1, NKX2-2, KLF5, BMP4, KLF7, ESRRA, RFX4, IKZF1, FOXA1, TEAD1, NR4A1, NEUROG2, NR4A3, ZFP148, DL…	1617	488	13588	1.82529	2.23936e-06	2.48818e-07	1.1234e-06		GOTERM_BP_FAT	GO:0051173~positive regulation of nitrogen compound metabolic process	87	4.57654	4.02467e-10	ELF1, CDX1, FOXA2, STAT5A, ARNT2, STAT5B, NFKB1, RORB, NR2E3, TGFB1, ATOH1, BHLHA15, RARB, RHOG, MYST4, MYST3, IHH, EGR1, CIITA, BCL10, SATB2, PCBD1, SOX11, MECP2, SIX2, GRHL3, CD40, TBR1, HES1, ASCL1, HNF4A, HES5, ZFP462, SMARCA1, TNF, ADORA2A, GLIS1, ITGB2, EHF, SFPI1, SOX8, ARNT, STAT6, NPAS2, OVOL2, HAND1, REL, POU2F2, POU3F3, BCL3, POU3F2, RUNX1, NFATC3, KLF5, PTPRC, KLF6, FOXL2, KAT2B, IKZF…	1120	526	13588	2.00665	1.26375e-06	1.40416e-07	7.28393e-07		GOTERM_BP_FAT	GO:0045893~positive regulation of transcription, DNA-dependent	91	4.95643	5.69955e-17	ELF1, CDX1, HNF1B, THRA, FOXA2, ARNT2, NFKB1, RORB, RORA, TGFB1, ZIC3, KDM1A, ATOH1, MYD88, POU5F1, TDGF1, PAX8, SOX15, ABRA, RARA, YAP1, IHH, CIITA, BCL10, SATB2, RARG, RXRB, SOX11, NODAL, RXRA, RELA, OTX2, RXRG, SIX2, PPARGC1A, OSM, HES1, MURC, ASCL1, HNF4A, VGLL2, ZFPM2, SMARCA1, ABLIM2, TNF, SOX4, EHF, ZBTB17, PRDM16, WT1, STAT6, FOXH1, NPAS2, MEIS2, REL, OVOL2, HAND1, BCL3, TCEA1, RUNX1, FOX…	1168	416
GOTERM_BP_FAT	GO:0007269~neurotransmitter secretion	13	1.01881	9.29025e-07	SYT1, STX1A, SYT4, NRXN2, NRXN3, TRIM9, SYN2, NLGN1, LIN7B, NRXN1, PCLO, SNAP25, CACNA1B	843	36	13588	5.82061	0.00236806	0.000263396	0.00164272		GOTERM_BP_FAT	GO:0051173~positive regulation of nitrogen compound metabolic process	112	4.37329	6.47695e-10	MEF2C, MYOD1, CDX1, MEF2A, THRB, STAT5A, RORB, PDX1, TGFB1, ZIC3, MLL5, ATOH1, GATA5, BHLHA15, ABRA, RARA, PITX2, MYST3, CIITA, SATB2, PCBD1, NODAL, RXRG, MECP2, SIX2, PPARGC1A, TBR1, HES1, ASCL1, MSX1, HES5, HNF4A, SIX1, VGLL2, SMARCA1, ADORA2A, CRTC1, ONECUT2, SOX2, SOX5, SFPI1, ITGB2, SOX8, ARNT, HOXA2, OVOL2, RUNX1, NKX2-2, BMP4, KLF5, KLF7, ESRRA, RFX4, IKZF1, FOXA1, TEAD1, NR4A1, NEUROG2, N…	1617	526	13588	1.78928	2.37704e-06	2.37704e-07	1.19246e-06		GOTERM_BP_FAT	GO:0045935~positive regulation of nucleobase, nucleoside, nucleotide and nucleic acid metabolic process	85	4.47133	4.45976e-10	ELF1, CDX1, FOXA2, STAT5A, ARNT2, STAT5B, NFKB1, RORB, NR2E3, TGFB1, ATOH1, BHLHA15, RARB, RHOG, MYST4, MYST3, IHH, EGR1, CIITA, BCL10, SATB2, PCBD1, SOX11, MECP2, SIX2, GRHL3, CD40, TBR1, HES1, ASCL1, HNF4A, HES5, ZFP462, SMARCA1, TNF, ADORA2A, GLIS1, EHF, SFPI1, SOX8, ARNT, STAT6, NPAS2, OVOL2, HAND1, REL, POU2F2, POU3F3, BCL3, POU3F2, RUNX1, NFATC3, KLF5, PTPRC, KLF6, FOXL2, KAT2B, IKZF1, RFX4…	1120	510	13588	2.02202	1.40036e-06	1.40036e-07	8.07136e-07		GOTERM_BP_FAT	GO:0051254~positive regulation of RNA metabolic process	91	4.95643	9.13279e-17	ELF1, CDX1, HNF1B, THRA, FOXA2, ARNT2, NFKB1, RORB, RORA, TGFB1, ZIC3, KDM1A, ATOH1, MYD88, POU5F1, TDGF1, PAX8, SOX15, ABRA, RARA, YAP1, IHH, CIITA, BCL10, SATB2, RARG, RXRB, SOX11, NODAL, RXRA, RELA, OTX2, RXRG, SIX2, PPARGC1A, OSM, HES1, MURC, ASCL1, HNF4A, VGLL2, ZFPM2, SMARCA1, ABLIM2, TNF, SOX4, EHF, ZBTB17, PRDM16, WT1, STAT6, FOXH1, NPAS2, MEIS2, REL, OVOL2, HAND1, BCL3, TCEA1, RUNX1, FOX…	1168	419
GOTERM_BP_FAT	GO:0007599~hemostasis	18	1.41066	1.0823e-06	KNG1, F11, F12, C9, F2RL1, MST1, F9, PLG, PROC, FGG, FGA, FGB, KLKB1, PROZ, F2, SERPINC1, APOH, SERPIND1	843	71	13588	4.08641	0.00275821	0.000276164	0.00191373		GOTERM_BP_FAT	GO:0031328~positive regulation of cellular biosynthetic process	116	4.52948	7.15933e-10	MEF2C, MYOD1, CDX1, MEF2A, THRB, STAT5A, RORB, PDX1, TLR7, TGFB1, ZIC3, MLL5, ATOH1, GATA5, BHLHA15, ABRA, RARA, SPN, PITX2, MYST3, CIITA, SATB2, PCBD1, NODAL, RXRG, MECP2, SIX2, TBR1, PPARGC1A, HES1, ASCL1, MSX1, HES5, HNF4A, SIX1, VGLL2, SMARCA1, ADORA2A, CRTC1, ONECUT2, SOX2, SOX5, SFPI1, ITGB2, SOX8, ARNT, HOXA2, OVOL2, RUNX1, NKX2-2, BMP4, KLF5, KLF7, ESRRA, RFX4, IKZF1, FOXA1, TEAD1, NR4A1,…	1617	552	13588	1.76589	2.62747e-06	2.38861e-07	1.3181e-06		GOTERM_BP_FAT	GO:0010628~positive regulation of gene expression	82	4.31352	6.39455e-10	ELF1, CDX1, FOXA2, STAT5A, ARNT2, STAT5B, NFKB1, RORB, NR2E3, TGFB1, ATOH1, BHLHA15, RARB, RHOG, MYST4, MYST3, IHH, EGR1, CIITA, BCL10, SATB2, PCBD1, SOX11, MECP2, SIX2, GRHL3, TBR1, HES1, ASCL1, HES5, ZFP462, HNF4A, SMARCA1, TNF, GLIS1, EHF, SFPI1, SOX8, ARNT, STAT6, NPAS2, OVOL2, HAND1, REL, POU2F2, POU3F3, BCL3, POU3F2, RUNX1, NFATC3, KLF5, KLF6, FOXL2, KAT2B, IKZF1, RFX4, TBX3, CEBPD, KLF13, …	1120	488	13588	2.0386	2.00789e-06	1.82535e-07	1.1573e-06		GOTERM_BP_FAT	GO:0006350~transcription	249	13.5621	2.192e-16	CDX2, RORB, RORA, REST, MAMSTR, FLI1, SIN3A, PPP1R1B, PHTF2, ABRA, RARA, RARG, RXRB, RXRA, RXRG, HNF4G, PPARGC1A, HES1, PRDM8, BAZ1A, PTRF, HNF4A, PARP14, ZFP280D, VGLL2, TGIF1, PIAS2, MCTS2, MYBBP1A, CRTC3, MYEF2, HOXB13, MYBL2, NR1H2, FOXH1, LYL1, LHX4, NR1H4, KLF5, KLF6, ASXL3, ESRRA, IKZF3, KLF12, IKZF1, KLF13, ESRRB, ESRRG, KLF14, SMYD1, ZFP445, NR1I2, ETS1, CSRNP1, AIRE, KLF2, FOXI1, ZFHX3,…	1168	1772
GOTERM_BP_FAT	GO:0042060~wound healing	23	1.80251	1.16572e-06	KNG1, F11, PPARA, F12, C9, F2RL1, MYH2, MST1, F9, SYT7, PLG, PROC, FGG, DYSF, FGA, FGB, KLKB1, PROZ, F2, SERPINC1, APOH, SERPIND1, GAP43	843	112	13588	3.31007	0.0029705	0.000270411	0.00206125		GOTERM_BP_FAT	GO:0007268~synaptic transmission	52	2.03046	1.03763e-09	SYT1, SYT4, GABRB3, GRIK2, GRIK5, TRIM9, GRIN2D, CHRNA7, SHC3, CHRNA1, GABRG1, GABRG2, STX1A, MYO6, NRXN2, SLC25A4, NRXN3, MECP2, MYLK2, NRXN1, STX1B, PCLO, CTNNA2, GRM3, KIF1B, CAMK4, CHRM1, NCAN, MYO5A, ADORA2A, CACNB4, MUSK, GAD2, SYN2, APBA2, SNAP25, GAD1, DLGAP1, GLRB, SLC12A5, LIN7B, NLGN1, NLGN3, ATP1A2, GRIA4, SLC17A6, GRIA2, PNOC, RAPSN, TMOD2, WNT7A, CACNA1B	1617	178	13588	2.45487	3.80808e-06	3.17341e-07	1.91036e-06		GOTERM_BP_FAT	GO:0016337~cell-cell adhesion	50	2.63019	1.08532e-09	CLDN8, CLDN7, CLDN4, CLDN3, NRCAM, PCDH1, DAB1, CTGF, CYR61, PCDHB7, PTPRF, PCDH11X, PCDHB3, ICAM2, CDHR2, PCDH9, CDHR5, PCDH8, MYH9, CTNNA2, NCAM1, IGSF5, CLDN2, NCAN, CHL1, ITGAL, CDK5R1, PARD3, ASTN1, CTNND1, CDH1, ITGB2, CDH2, PCDHB10, CDH4, FAT1, PVRL3, TTYH1, PVRL2, SELPLG, PTPRC, PLEK, PCDH10, NLGN1, ITGA4, CLDN23, DSG2, CDH17, DSC2, CDH10	1120	236	13588	2.57037	3.40789e-06	2.83991e-07	1.96423e-06		GOTERM_BP_FAT	GO:0051252~regulation of RNA metabolic process	217	11.8192	6.39832e-16	CDX1, CDX2, RORB, REST, RORA, MAGED1, MYD88, FLI1, SIN3A, ABRA, RARA, RARG, RXRB, NKX2-6, NODAL, RXRA, RXRG, HNF4G, PPARGC1A, HES1, HNF4A, SMARCAL1, VGLL2, TGIF1, HOXB13, NR1H2, FOXH1, LHX4, LHX9, NR1H4, KLF5, KLF6, ESRRA, KLF12, IKZF1, ESRRB, KLF13, ESRRG, ZFP445, NR1I2, ETS1, CSRNP1, FOXI1, ZFHX3, KLF4, HNF1B, ELF1, ELF3, FOXA2, FOXA3, NFKB1, NFKB2, NR2F6, ZFP354A, NR2F2, ZFP354C, NR2F1, IHH, Z…	1168	1488
GOTERM_BP_FAT	GO:0030182~neuron differentiation	51	3.99687	1.44557e-06	GPRIN1, FOXA2, EFNA1, RORB, NR2E1, ATP2B2, ATOH1, USH2A, TUBB3, RPGR, STMN3, KIF5C, MDGA2, TBR1, CTNNA2, HES1, ASCL1, SLITRK1, HES5, FOXG1, MTAP1B, CUX1, SMARCA1, SLITRK5, GAP43, DCC, CDK5R1, SOX1, ERBB2, ONECUT2, BRSK2, LINGO1, LHX2, POU3F4, PCSK9, POU3F2, DCX, ETV4, CEBPB, PLA2G10, PTPRZ1, FOXA1, DPYSL5, NFASC, CELSR3, ISL1, NTRK3, FEZF2, DLX1, NTRK2, 2610109H07RIK	843	399	13588	2.06028	0.0036823	0.000307378	0.00255608		GOTERM_BP_FAT	GO:0009891~positive regulation of biosynthetic process	116	4.52948	1.24991e-09	MEF2C, MYOD1, CDX1, MEF2A, THRB, STAT5A, RORB, PDX1, TLR7, TGFB1, ZIC3, MLL5, ATOH1, GATA5, BHLHA15, ABRA, RARA, SPN, PITX2, MYST3, CIITA, SATB2, PCBD1, NODAL, RXRG, MECP2, SIX2, TBR1, PPARGC1A, HES1, ASCL1, MSX1, HES5, HNF4A, SIX1, VGLL2, SMARCA1, ADORA2A, CRTC1, ONECUT2, SOX2, SOX5, SFPI1, ITGB2, SOX8, ARNT, HOXA2, OVOL2, RUNX1, NKX2-2, BMP4, KLF5, KLF7, ESRRA, RFX4, IKZF1, FOXA1, TEAD1, NR4A1,…	1617	557	13588	1.75004	4.58716e-06	3.5286e-07	2.3012e-06		GOTERM_BP_FAT	GO:0045321~leukocyte activation	47	2.47238	2.38373e-09	GPR183, ITGAL, STAT5A, STAT5B, PTPN22, ITGB2, SFPI1, TGFB1, HSH2D, CD48, DOCK2, CXCR5, CXCR4, POU2F2, BCL3, FCER1G, BCL6, SPN, APC, RHOH, EGR1, PTPRC, BCL10, ICOSL, H2-M3, IKZF1, PIK3CD, RELB, TGFBR2, MYO1F, MALT1, CD40, MYH9, WAS, VAV1, CARD11, CD86, UNC13D, FCGR2B, LAX1, LILRB3, IRF1, IRF4, BANK1, H2-DMA, LCP1, LCP2	1120	219	13588	2.6037	7.48489e-06	5.75763e-07	4.31413e-06		GOTERM_BP_FAT	GO:0010604~positive regulation of macromolecule metabolic process	114	6.20915	2.1762e-14	CDX1, THRA, ARNT2, RORB, RORA, TLR7, TGFB1, IL10, ZIC3, KDM1A, ATOH1, MYD88, TDGF1, ABRA, RARA, MYST4, CIITA, BCL10, SATB2, RARG, RXRB, PCBD1, RXRA, NODAL, RELA, RXRG, SIX2, GRHL3, PPARGC1A, HES1, ASCL1, HNF4A, VGLL2, SMARCA1, SOX4, LIN28A, WT1, FOXH1, MEIS2, OVOL2, RUNX1, KLF5, KLF6, ESRRA, KLF12, IKZF1, KLF13, FOXA1, ESRRG, TEAD1, SALL4, ETS1, CSRNP1, KLF2, FOXI1, KLF4, ELF1, HNF1B, FOXA2, NFKB…	1168	633
GOTERM_BP_FAT	GO:0050878~regulation of body fluid levels	20	1.5674	1.67632e-06	KNG1, F11, F12, C9, OXT, F2RL1, MST1, F9, PLG, PROC, FGG, FGA, FGB, KLKB1, PROZ, F2, SERPINC1, APOH, SERPIND1, AGR2	843	89	13588	3.62216	0.00426884	0.000329021	0.00296408		GOTERM_BP_FAT	GO:0045944~positive regulation of transcription from RNA polymerase II promoter	83	3.24092	2.39803e-09	MEF2C, MYOD1, PPARA, ELF1, CDX1, HNF1B, THRB, FOXA2, STAT5A, MITF, PPARG, NFKB1, PDX1, TGFB1, ZIC3, ATOH1, BHLHA15, SDPR, PAX8, ABRA, RARA, PITX2, IHH, SATB2, NODAL, SOX11, OTX2, RXRG, SIX2, TBR1, PPARGC1A, HES1, MURC, ASCL1, MSX1, HNF4A, HES5, NRL, SIX1, VGLL2, TNF, CRTC1, ONECUT2, SOX2, SOX5, NFYA, SOX8, ARNT, STAT6, NPAS2, HOXA2, POU3F3, BCL3, TCEA1, MYOG, POU3F2, RUNX1, NKX2-2, FOXD3, ZBTB7B,…	1617	358	13588	1.94823	8.80072e-06	6.28625e-07	4.41498e-06		GOTERM_BP_FAT	GO:0050865~regulation of cell activation	37	1.94634	9.93544e-09	BMI1, ITGAL, NFKBID, IL27RA, ADORA2A, ERBB2, STAT5A, STAT5B, IL4RA, PAWR, TGFB1, STAT6, FCER1G, IL2RG, BCL6, INPP5D, SPN, CLEC2I, PTPRC, PTPN6, BCL10, ICOSL, IKZF1, PLEK, TNFRSF13B, TGFBR2, MALT1, CD40, CLPTM1, CARD11, CORO1A, FCGR2B, H2-OA, CD274, H2-AA, H2-DMA, SASH3	1120	156	13588	2.8775	3.11968e-05	2.22837e-06	1.79813e-05		GOTERM_BP_FAT	GO:0006355~regulation of transcription, DNA-dependent	209	11.3834	2.56917e-14	CDX1, CDX2, RORB, REST, RORA, MAGED1, MYD88, FLI1, SIN3A, ABRA, RARA, RARG, RXRB, NKX2-6, NODAL, RXRA, RXRG, HNF4G, PPARGC1A, HES1, HNF4A, SMARCAL1, VGLL2, TGIF1, HOXB13, NR1H2, FOXH1, LHX4, LHX9, NR1H4, KLF5, KLF6, ESRRA, KLF12, IKZF1, ESRRB, KLF13, ESRRG, ZFP445, NR1I2, ETS1, CSRNP1, FOXI1, ZFHX3, KLF4, HNF1B, ELF1, ELF3, FOXA2, FOXA3, NFKB1, NFKB2, NR2F6, ZFP354A, NR2F2, ZFP354C, NR2F1, IHH, 1…	1168	1465
GOTERM_BP_FAT	GO:0006811~ion transport	77	6.03448	1.89201e-06	SLC22A16, GABRB3, KCNAB2, GABRB2, GRIK2, SLC5A1, SLC9A2, GLRA2, SLC26A1, SLC26A2, KCNIP1, ATP2B2, BHLHA15, SLC24A2, GRIN2D, SLCO1C1, CHRNA7, NIPAL1, NALCN, KCNQ2, ANO9, TRPM4, GABRG1, GABRG2, SLC12A8, SVOP, SLC25A4, CLCA3, CACNG7, CLCA6, CACNG6, TMEM38A, CACNG4, CFTR, SLC26A3, BSPRY, ATP2C2, CLIC6, LCK, SLC30A10, KCNH3, SLC39A14, FXYD3, SCN1A, CACNB4, ATP12A, 1300017J02RIK, VDR, TTYH3, TTYH1, SCO…	843	712	13588	1.74317	0.00481677	0.000344827	0.00334546		GOTERM_BP_FAT	GO:0032989~cellular component morphogenesis	81	3.16283	4.75199e-09	CCKAR, E2F4, ATL1, PIP5K1C, TTN, NR2E1, TGFB1, CUL3, NRCAM, BAK1, ATP2B2, ATOH1, SLC1A3, NEURL1A, TOP2B, DSCAM, ARHGEF2, ACTA1, NODAL, KIF5C, MYH9, TBR1, VASP, MARK2, CTNNA2, HES1, BBS1, SLITRK2, MURC, SLITRK1, SLITRK4, XIRP1, FOXG1, MNX1, STMN1, PMP22, SLITRK5, CHL1, GAP43, DCC, 3110039M20RIK, PARD3, CDK5R1, SHROOM3, MYL2, ONECUT1, TCAP, ADORA2A, ERBB2, ONECUT2, BRSK2, CDH4, ITGB1, DOCK2, HOXA2,…	1617	351	13588	1.9392	1.74397e-05	1.16265e-06	8.74884e-06		GOTERM_BP_FAT	GO:0048666~neuron development	55	2.89321	1.19142e-08	CCKAR, ENAH, RORB, NR2E3, GRIN3A, NR2E1, NRCAM, ATOH1, SLC1A3, CXCR4, TOP2B, IHH, PRRXL1, RPGR, MYO6, STMN3, MTAP2, KIF5C, MECP2, TBR1, VASP, CTNNA2, HES1, SLITRK2, ASCL1, SLITRK1, FOXG1, MTAP1B, STMN1, IGSF9, SLITRK5, CHL1, GAP43, DCC, CDK5R1, NDN, SOX1, ADORA2A, ERBB2, CDH4, LHX2, LHX4, DCX, RUNX1, DCLK1, APC, PLA2G10, PTPRZ1, NR4A2, NFASC, SALL3, FEZF2, PPP1R9A, NTRK2, 2610109H07RIK	1120	292	13588	2.28516	3.74098e-05	2.49403e-06	2.15625e-05		GOTERM_BP_FAT	GO:0006357~regulation of transcription from RNA polymerase II promoter	111	6.04575	4.8546e-14	CDX1, CDX2, THRA, ARNT2, ANKRD1, RORA, NR2E1, TGFB1, ZIC3, MAGED1, KDM1A, ATOH1, MYD88, SIN3A, TDGF1, ABRA, RARA, OLIG2, SATB2, RARG, RXRB, RXRA, NODAL, RXRG, SIX2, HES7, NR0B1, PKIA, PPARGC1A, SUZ12, HES1, ASCL1, TIMELESS, HNF4A, SMARCAL1, VGLL2, TGIF1, ASCL3, SOX4, WT1, NR2C1, FOXH1, NR1H2, MEIS2, OVOL1, RUNX1, NR1H4, KLF6, ESRRA, KLF12, IKZF1, KLF13, FOXA1, TEAD1, FOXP1, FOXP2, SALL4, ETS1, CS…	1168	616
GOTERM_BP_FAT	GO:0003001~generation of a signal involved in cell-cell signaling	19	1.48903	2.95946e-06	MYO5A, SYT1, STX1A, TBX3, NRXN2, SYT4, NRXN3, FAM3B, LIN7B, NLGN1, CACNB4, NRXN1, RIMS2, PCLO, TRIM9, NTRK2, SYN2, SNAP25, CACNA1B	843	84	13588	3.64588	0.0075241	0.000503377	0.00523289		GOTERM_BP_FAT	GO:0007155~cell adhesion	114	4.45139	7.54256e-09	CADM3, NELL1, NELL2, LMO7, POSTN, MEGF10, VCL, NRCAM, DAB1, CTGF, NEGR1, PTPRF, CDHR2, CDHR5, AJAP1, MYH9, SSPO, CTNNA2, NCAM1, HES1, IGSF5, PODXL2, CD36, HEPACAM, HES5, LSAMP, EDA, ITGAL, CDK5R1, OLFM4, ASTN1, ITGB4, DSCAML1, ITGB5, ITGB2, ITGB1, PVRL3, TRO, ITGB7, TTYH1, PCDH10, CELSR3, ITGA3, ITGA4, MUC4, DSG2, PKP3, CFDP1, ANTXR1, FGF6, CLDN8, CLDN7, PPARD, MYBPC2, CLDN4, CLDN3, BCAR1, FERMT3…	1617	561	13588	1.70761	2.76808e-05	1.73007e-06	1.38865e-05		GOTERM_BP_FAT	GO:0045893~positive regulation of transcription, DNA-dependent	70	3.68227	1.27546e-08	CDX1, ELF1, FOXA2, STAT5A, ARNT2, STAT5B, NFKB1, RORB, NR2E3, TGFB1, ATOH1, BHLHA15, RARB, IHH, EGR1, CIITA, BCL10, SATB2, SOX11, MECP2, SIX2, TBR1, HES1, ASCL1, ZFP462, HES5, HNF4A, SMARCA1, TNF, GLIS1, SFPI1, EHF, SOX8, ARNT, STAT6, NPAS2, OVOL2, HAND1, REL, POU3F3, BCL3, POU3F2, RUNX1, NFATC3, KLF6, FOXL2, KAT2B, IKZF1, RFX4, TBX3, CEBPD, KLF13, FOXA1, ESRRG, NR4A2, TEAD1, NR4A1, AFF1, NR4A3, …	1120	416	13588	2.04147	4.00486e-05	2.50308e-06	2.30835e-05		GOTERM_BP_FAT	GO:0045944~positive regulation of transcription from RNA polymerase II promoter	75	4.08497	5.91698e-13	ELF1, CDX1, HNF1B, THRA, FOXA2, ARNT2, NFKB1, RORA, TGFB1, ZIC3, KDM1A, ATOH1, MYD88, POU5F1, PAX8, TDGF1, SOX15, ABRA, RARA, YAP1, IHH, SATB2, RARG, RXRB, NODAL, RXRA, SOX11, OTX2, RXRG, SIX2, PPARGC1A, OSM, HES1, MURC, ASCL1, HNF4A, VGLL2, ZFPM2, ABLIM2, TNF, SOX4, WT1, STAT6, FOXH1, NPAS2, MEIS2, HAND1, BCL3, TCEA1, RUNX1, FOXD3, ZBTB7B, KLF6, FOXL2, ESRRA, CEBPB, IKZF1, KLF12, CEBPD, KLF13, F…	1168	358
GOTERM_BP_FAT	GO:0006869~lipid transport	23	1.80251	3.36095e-06	PLA2G10, ATP10B, APOC2, CFTR, MTTP, ABCG8, APOA4, APOA2, APOB, APOA1, ABCG5, PLIN2, APOF, LCAT, APOC4, APOC3, APOA5, ATP8B1, LIPC, APOL7A, APOM, SLC27A2, SLC27A5	843	119	13588	3.11536	0.00854047	0.000535928	0.00594277		GOTERM_BP_FAT	GO:0022610~biological adhesion	114	4.45139	8.27113e-09	CADM3, NELL1, NELL2, LMO7, POSTN, MEGF10, VCL, NRCAM, DAB1, CTGF, NEGR1, PTPRF, CDHR2, CDHR5, AJAP1, MYH9, SSPO, CTNNA2, NCAM1, HES1, IGSF5, PODXL2, CD36, HEPACAM, HES5, LSAMP, EDA, ITGAL, CDK5R1, OLFM4, ASTN1, ITGB4, DSCAML1, ITGB5, ITGB2, ITGB1, PVRL3, TRO, ITGB7, TTYH1, PCDH10, CELSR3, ITGA3, ITGA4, MUC4, DSG2, PKP3, CFDP1, ANTXR1, FGF6, CLDN8, CLDN7, PPARD, MYBPC2, CLDN4, CLDN3, BCAR1, FERMT3…	1617	562	13588	1.70457	3.03546e-05	1.78559e-06	1.52279e-05		GOTERM_BP_FAT	GO:0051249~regulation of lymphocyte activation	35	1.84114	1.37843e-08	BMI1, ITGAL, NFKBID, IL27RA, ADORA2A, ERBB2, STAT5A, STAT5B, IL4RA, PAWR, TGFB1, STAT6, IL2RG, BCL6, INPP5D, SPN, CLEC2I, PTPRC, PTPN6, BCL10, ICOSL, IKZF1, TNFRSF13B, TGFBR2, MALT1, CD40, CLPTM1, CARD11, CORO1A, FCGR2B, H2-OA, CD274, H2-AA, H2-DMA, SASH3	1120	144	13588	2.94878	4.32817e-05	2.54603e-06	2.4947e-05		GOTERM_BP_FAT	GO:0051172~negative regulation of nitrogen compound metabolic process	74	4.0305	4.43148e-10	BMI1, CDX2, THRA, NFKB1, REST, NR2E1, TGFB1, CDT1, KDM1A, HTR1B, SIN3A, POU5F1, SOX15, RARA, OLIG2, NR2F2, MYST4, NR2F1, CIITA, TBL1XR1, NANOG, SATB2, RARG, SOX14, NODAL, HES7, NR0B1, PKIA, MXD4, HES1, SUZ12, TIMELESS, SMARCA5, TGIF1, ZFPM2, MYBBP1A, BCLAF1, CAV1, SBNO2, TNF, TIPIN, HAT1, NOSTRIN, PRDM16, WT1, NR2C1, FOXH1, VDR, OVOL2, HAND1, OVOL1, NPM1, HELLS, ETV3, FOXD3, MYF6, ZBTB7A, IKZF1, …	1168	401
GOTERM_BP_FAT	GO:0002526~acute inflammatory response	18	1.41066	7.47213e-06	MBL1, MBL2, C9, SNAP91, MASP2, CRP, EPHX2, SAA4, C8G, AHSG, C8A, REG3B, C8B, C4BP, SERPINF2, F2, CFI, REG3G	843	81	13588	3.58192	0.0188883	0.00112107	0.0132116		GOTERM_BP_FAT	GO:0000122~negative regulation of transcription from RNA polymerase II promoter	59	2.30379	1.73486e-08	PPARD, CDX2, THRB, PPARG, PAX4, PDX1, NR2E1, TGFB1, PCGF2, NKX6-2, ZFP238, RARA, OLIG2, NR2F2, NR2F1, SATB1, CTBP1, SATB2, SOX14, NODAL, HES7, MBD3, MBD2, PKIA, NRIP2, HES1, MSX1, HES5, TIMELESS, CUX1, LCOR, EID2, TNF, SOX2, PRDM16, HOXA2, OVOL1, GM608, POU3F3, BCL6, FOXD3, SIM2, CEBPA, DMBX1, IKZF1, ZFP57, FOXA1, TRIM28, LMCD1, SKI, FOXP4, FOXP2, DLX2, DLX1, HIVEP1, INS2, ZFHX3, NCOR2, DNAJB5	1617	231	13588	2.14628	6.36672e-05	3.53717e-06	3.19402e-05		GOTERM_BP_FAT	GO:0030030~cell projection organization	58	3.05103	1.68686e-08	CCKAR, LIMA1, ENAH, WASF2, GRIN3A, NR2E1, NRCAM, ATOH1, CXCR4, TOP2B, LRRC50, PRRXL1, MYO6, STMN3, MTAP2, KIF5C, MECP2, MYH9, TBR1, VASP, CTNNA2, SLITRK2, SLITRK1, FOXG1, MTAP1B, STMN1, SLITRK5, IGSF9, GAP43, CHL1, AKAP4, DCC, CDK5R1, NDN, ADORA2A, ERBB2, ITGB4, CDH4, RAC2, LHX2, TTYH1, LHX4, DCX, DCLK1, APC, KLF5, MYO1A, PLA2G10, PTPRZ1, BAIAP2L1, PCNT, NFASC, NR4A2, NCKAP1, FEZF2, PPP1R9A, CORO…	1120	319	13588	2.20584	5.29659e-05	2.94262e-06	3.0529e-05		GOTERM_BP_FAT	GO:0009890~negative regulation of biosynthetic process	78	4.24837	4.99278e-10	BMI1, CDX2, THRA, NFKB1, REST, NR2E1, TGFB1, CDT1, KDM1A, HTR1B, SIN3A, POU5F1, ANG, SOX15, RARA, OLIG2, NR2F2, MYST4, NR2F1, CIITA, TBL1XR1, NANOG, SATB2, RARG, SOX14, NODAL, HES7, NR0B1, PKIA, MXD4, HES1, SUZ12, TIMELESS, SMARCA5, TGIF1, ZFPM2, MYBBP1A, BCLAF1, CAV1, SBNO2, TNF, TIPIN, HAT1, NOSTRIN, PRDM16, WT1, NR2C1, FOXH1, VDR, OVOL2, HAND1, OVOL1, BCL3, INPP5D, HELLS, ETV3, FOXD3, HHATL, M…	1168	434
GOTERM_BP_FAT	GO:0046395~carboxylic acid catabolic process	18	1.41066	7.47213e-06	ACOX1, LAO1, FTCD, IDO2, HGD, TAT, PHYH, ACOX3, AFMID, AMDHD1, GAD2, TDO2, 6430704M03RIK, FAAH, PRODH2, AKR1D1, SLC27A2, HPD	843	81	13588	3.58192	0.0188883	0.00112107	0.0132116		GOTERM_BP_FAT	GO:0048663~neuron fate commitment	22	0.859039	1.94766e-08	BMP4, LBX1, FOXA2, FOXA1, OTX2, SOX2, ISL1, NKX6-1, FOXN4, HOXC10, HES1, ASCL1, DLX2, DLX1, ATOH1, HES5, NKX6-2, PAX7, MNX1, OLIG1, OLIG2, NKX2-2	1617	47	13588	3.93342	7.14764e-05	3.76204e-06	3.5858e-05		GOTERM_BP_FAT	GO:0051254~positive regulation of RNA metabolic process	70	3.68227	1.69865e-08	CDX1, ELF1, FOXA2, STAT5A, ARNT2, STAT5B, NFKB1, RORB, NR2E3, TGFB1, ATOH1, BHLHA15, RARB, IHH, EGR1, CIITA, BCL10, SATB2, SOX11, MECP2, SIX2, TBR1, HES1, ASCL1, ZFP462, HES5, HNF4A, SMARCA1, TNF, GLIS1, SFPI1, EHF, SOX8, ARNT, STAT6, NPAS2, OVOL2, HAND1, REL, POU3F3, BCL3, POU3F2, RUNX1, NFATC3, KLF6, FOXL2, KAT2B, IKZF1, RFX4, TBX3, CEBPD, KLF13, FOXA1, ESRRG, NR4A2, TEAD1, NR4A1, AFF1, NR4A3, …	1120	419	13588	2.02685	5.33363e-05	2.80725e-06	3.07426e-05		GOTERM_BP_FAT	GO:0045934~negative regulation of nucleobase, nucleoside, nucleotide and nucleic acid metabolic process	73	3.97603	6.91083e-10	BMI1, CDX2, THRA, NFKB1, REST, NR2E1, TGFB1, CDT1, KDM1A, HTR1B, SIN3A, POU5F1, SOX15, RARA, OLIG2, NR2F2, MYST4, NR2F1, CIITA, TBL1XR1, NANOG, SATB2, RARG, SOX14, NODAL, HES7, NR0B1, PKIA, MXD4, HES1, SUZ12, TIMELESS, SMARCA5, TGIF1, ZFPM2, MYBBP1A, BCLAF1, SBNO2, TNF, TIPIN, HAT1, NOSTRIN, PRDM16, WT1, NR2C1, FOXH1, VDR, OVOL2, HAND1, OVOL1, NPM1, HELLS, ETV3, FOXD3, MYF6, ZBTB7A, IKZF1, KLF12,…	1168	397
GOTERM_BP_FAT	GO:0016054~organic acid catabolic process	18	1.41066	7.47213e-06	ACOX1, LAO1, FTCD, IDO2, HGD, TAT, PHYH, ACOX3, AFMID, AMDHD1, GAD2, TDO2, 6430704M03RIK, FAAH, PRODH2, AKR1D1, SLC27A2, HPD	843	81	13588	3.58192	0.0188883	0.00112107	0.0132116		GOTERM_BP_FAT	GO:0048666~neuron development	69	2.69426	2.76911e-08	GPRIN1, CCKAR, ATL1, PIP5K1C, RORB, GRIN3A, NR2E1, NRCAM, ATP2B2, ATOH1, SLC1A3, PITX3, TOP2B, DSCAM, IHH, RPGR, MYO6, STMN3, MTAP2, KIF5C, MECP2, TBR1, VASP, CTNNA2, HES1, BBS1, SLITRK2, ASCL1, SLITRK1, SLITRK4, NRL, MTAP1B, FOXG1, MNX1, STMN1, SLITRK5, CHL1, GAP43, 3110039M20RIK, DCC, CDK5R1, SOX1, ADORA2A, ERBB2, ONECUT2, ABI2, CDH4, LINGO1, HOXA2, LHX2, BCL2, LHX3, LHX4, RUNX1, DCX, ETV4, DCL…	1617	292	13588	1.98569	0.000101621	5.08131e-06	5.09818e-05		GOTERM_BP_FAT	GO:0010604~positive regulation of macromolecule metabolic process	94	4.94477	2.08013e-08	ELF1, CDX1, FOXA2, STAT5A, STAT5B, ARNT2, NFKB1, RORB, NR2E3, PAWR, TLR7, TGFB1, ATOH1, BHLHA15, RARB, LTB, RHOG, MYST4, SPN, MYST3, IHH, EGR1, CIITA, BCL10, SATB2, ICOSL, LYN, PCBD1, SOX11, MECP2, SIX2, GRHL3, CD40, TBR1, HES1, CARD11, ASCL1, HNF4A, HES5, ZFP462, SMARCA1, TNF, GLIS1, EHF, SFPI1, SOX8, ARNT, STAT6, NPAS2, REL, OVOL2, HAND1, POU2F2, POU3F3, BCL3, POU3F2, UBE2D1, RUNX1, NFATC3, APC…	1120	633	13588	1.80161	6.53139e-05	3.2658e-06	3.76466e-05		GOTERM_BP_FAT	GO:0031327~negative regulation of cellular biosynthetic process	77	4.1939	7.87159e-10	BMI1, CDX2, THRA, NFKB1, REST, NR2E1, TGFB1, CDT1, KDM1A, HTR1B, SIN3A, POU5F1, ANG, SOX15, RARA, OLIG2, NR2F2, MYST4, NR2F1, CIITA, TBL1XR1, NANOG, SATB2, RARG, SOX14, NODAL, HES7, NR0B1, PKIA, MXD4, HES1, SUZ12, TIMELESS, SMARCA5, TGIF1, ZFPM2, MYBBP1A, BCLAF1, CAV1, SBNO2, TNF, TIPIN, HAT1, NOSTRIN, PRDM16, WT1, NR2C1, FOXH1, VDR, OVOL2, HAND1, OVOL1, BCL3, INPP5D, HELLS, ETV3, FOXD3, MYF6, ZB…	1168	430
GOTERM_BP_FAT	GO:0010876~lipid localization	23	1.80251	1.14679e-05	PLA2G10, ATP10B, APOC2, CFTR, MTTP, ABCG8, APOA4, APOA2, APOB, APOA1, ABCG5, PLIN2, APOF, LCAT, APOC4, APOC3, APOA5, ATP8B1, LIPC, APOL7A, APOM, SLC27A2, SLC27A5	843	128	13588	2.89632	0.0288422	0.00162458	0.020276		GOTERM_BP_FAT	GO:0010604~positive regulation of macromolecule metabolic process	123	4.80281	2.77377e-08	MEF2C, MYOD1, CDX1, MEF2A, THRB, STAT5A, RORB, PDX1, TLR7, TGFB1, ZIC3, MLL5, ATOH1, GATA5, BHLHA15, ABRA, RARA, SPN, MYST3, PITX2, ADAM9, CIITA, SATB2, PCBD1, NODAL, RXRG, MECP2, SIX2, TBR1, PPARGC1A, HES1, ASCL1, MSX1, HNF4A, HES5, SIX1, VGLL2, SMARCA1, CRTC1, ITLN1, ONECUT2, SOX2, SOX5, SFPI1, SOX8, ARNT, HOXA2, OVOL2, RUNX1, NKX2-2, BMP4, KLF5, KLF7, ESRRA, RFX4, IKZF1, FOXA1, TEAD1, NR4A1, N…	1617	633	13588	1.63285	0.000101792	4.84749e-06	5.10676e-05		GOTERM_BP_FAT	GO:0002694~regulation of leukocyte activation	36	1.89374	2.41101e-08	BMI1, ITGAL, NFKBID, IL27RA, ADORA2A, ERBB2, STAT5A, STAT5B, IL4RA, PAWR, TGFB1, STAT6, FCER1G, IL2RG, BCL6, INPP5D, SPN, CLEC2I, PTPRC, PTPN6, BCL10, ICOSL, IKZF1, TNFRSF13B, TGFBR2, MALT1, CD40, CLPTM1, CARD11, CORO1A, FCGR2B, H2-OA, CD274, H2-AA, H2-DMA, SASH3	1120	154	13588	2.83609	7.57027e-05	3.60502e-06	4.36349e-05		GOTERM_BP_FAT	GO:0010558~negative regulation of macromolecule biosynthetic process	75	4.08497	1.23093e-09	BMI1, CDX2, THRA, NFKB1, REST, NR2E1, TGFB1, CDT1, KDM1A, SIN3A, POU5F1, ANG, SOX15, RARA, OLIG2, NR2F2, MYST4, NR2F1, CIITA, TBL1XR1, NANOG, SATB2, RARG, SOX14, NODAL, HES7, NR0B1, PKIA, MXD4, HES1, SUZ12, TIMELESS, SMARCA5, TGIF1, ZFPM2, MYBBP1A, BCLAF1, SBNO2, TNF, TIPIN, HAT1, NOSTRIN, PRDM16, WT1, NR2C1, FOXH1, VDR, OVOL2, HAND1, OVOL1, BCL3, INPP5D, HELLS, ETV3, FOXD3, HHATL, MYF6, ZBTB7A, …	1168	418
GOTERM_BP_FAT	GO:0050818~regulation of coagulation	9	0.705329	1.35674e-05	F11, F12, KLKB1, APOH, HRG, TMPRSS6, CPB2, PLG, PROC	843	20	13588	7.25338	0.0340316	0.00182066	0.0239876		GOTERM_BP_FAT	GO:0000904~cell morphogenesis involved in differentiation	55	2.1476	3.1814e-08	CCKAR, ATL1, PIP5K1C, NR2E1, TGFB1, NRCAM, CUL3, ATP2B2, ATOH1, SLC1A3, TOP2B, DSCAM, NODAL, KIF5C, MYH9, TBR1, VASP, CTNNA2, HES1, BBS1, SLITRK2, SLITRK1, SLITRK4, FOXG1, MNX1, STMN1, SLITRK5, CHL1, GAP43, 3110039M20RIK, DCC, CDK5R1, ERBB2, CDH4, HOXA2, LHX2, BCL2, LHX3, KRT8, LHX4, DCX, ETV4, DCLK1, APC, NFATC1, KLF7, PTPRZ1, TRIM28, DPYSL5, NFASC, CELSR3, NEUROG2, ISL1, FEZF2, 2610109H07RIK, A…	1617	212	13588	2.18008	0.000116751	5.30714e-06	5.85724e-05		GOTERM_BP_FAT	GO:0050863~regulation of T cell activation	29	1.52551	3.03419e-08	BMI1, ITGAL, NFKBID, ADORA2A, STAT5A, ERBB2, STAT5B, IL4RA, PAWR, TGFB1, IL2RG, BCL6, SPN, CLEC2I, PTPN6, BCL10, PTPRC, ICOSL, IKZF1, TGFBR2, MALT1, CLPTM1, CARD11, CORO1A, H2-OA, CD274, H2-AA, H2-DMA, SASH3	1120	108	13588	3.25771	9.5269e-05	4.33061e-06	5.49133e-05		GOTERM_BP_FAT	GO:0016481~negative regulation of transcription	69	3.75817	1.48978e-09	BMI1, CDX2, THRA, NFKB1, REST, NR2E1, TGFB1, KDM1A, SIN3A, POU5F1, SOX15, RARA, OLIG2, NR2F2, MYST4, NR2F1, CIITA, TBL1XR1, NANOG, SATB2, RARG, SOX14, NODAL, HES7, NR0B1, PKIA, MXD4, HES1, SUZ12, TIMELESS, SMARCA5, TGIF1, ZFPM2, MYBBP1A, BCLAF1, SBNO2, TNF, HAT1, NOSTRIN, PRDM16, WT1, NR2C1, FOXH1, VDR, OVOL2, HAND1, OVOL1, HELLS, ETV3, FOXD3, MYF6, ZBTB7A, IKZF1, KLF12, FOXA1, TRIM28, FZD1, SMYD…	1168	372
GOTERM_BP_FAT	GO:0046903~secretion	32	2.50784	1.61652e-05	MYO5A, SYT1, SYT4, FAM3B, CACNB4, RIMS2, AGXT, GCGR, RIMS3, LLGL2, TRIM9, SYN2, SNAP25, GLRB, STX1A, TBX3, NRXN2, NRXN3, SCRN1, LIN7B, NLGN1, NRXN1, PCLO, CADPS, ABCG8, ABCG5, SYCN, NTRK2, AGR2, UNC13A, CACNA1B, LCP2	843	221	13588	2.33392	0.0404145	0.00206056	0.0285799		GOTERM_BP_FAT	GO:0045165~cell fate commitment	43	1.67903	3.33387e-08	MEF2C, MYOD1, FGFR4, MYL2, FOXA2, ONECUT1, PPARG, SOX2, MITF, ONECUT2, SOX5, SOX8, ITGB1, NR2E1, HOXA2, ATOH1, BCL2, NKX6-2, PAX7, OLIG1, OLIG2, NKX2-2, PITX1, BMP4, LBX1, NODAL, FOXA1, OTX2, DLL3, NEUROG2, VSX2, ISL1, NKX6-1, FOXN4, HES1, HOXC10, ASCL1, DLX2, DLX1, HES5, SIX1, MNX1, GAP43	1617	147	13588	2.45808	0.000122346	5.31969e-06	6.13795e-05		GOTERM_BP_FAT	GO:0006928~cell motion	63	3.31405	3.53781e-08	CCKAR, ENAH, IL16, BCAR1, WASF2, NR2E1, TGFB1, NRCAM, ATOH1, APOB, DAB1, CXCR4, CTGF, TOP2B, NR2F1, SATB2, PRRXL1, KIF5C, MYH9, TBR1, VASP, CTNNA2, ASCL1, FOXG1, ST14, AKAP3, CHL1, GAP43, AKAP4, ACVR1, DCC, SHROOM2, CDK5R1, TNF, NDN, SOX1, ERBB2, ASTN1, ITGB2, CDH2, CDH4, CD9, OVOL2, LHX2, LHX4, POU3F3, FCER1G, POU3F2, DCX, SELPLG, DCLK1, APC, PLA2G10, NR4A2, NFASC, TNP1, ITGA3, ITGA4, TNP2, NCKA…	1120	367	13588	2.08263	0.000111081	4.82987e-06	6.40279e-05		GOTERM_BP_FAT	GO:0042127~regulation of cell proliferation	89	4.84749	2.02031e-09	BMI1, IL6ST, FGF17, PAWR, CXADR, DDR2, NR2E1, TGFB1, IL10, SLFN2, MYD88, ARHGAP5, CDKN2B, ANG, KIFAP3, TDGF1, SERPINE1, RARA, CSK, LTB, FGF4, IHH, NANOG, RARG, NKX2-6, NODAL, TOPORS, SUZ12, HES1, CARD11, TRIM35, HNF4A, XIRP1, SERPINB5, TGIF1, EIF2AK2, ITGAL, FGFR4, CAV1, PPP2R3A, TNF, ADORA2A, ERBB2, CSF1, TIPIN, NFKBIA, SFN, TIMP2, ITGB1, STAT6, CD9, OVOL2, RAC2, NPM1, INPP5D, TFF1, FIGF, FGFBP1…	1168	538
GOTERM_BP_FAT	GO:0055114~oxidation reduction	70	5.48589	2.10236e-05	CYP2D10, ACOX1, SEPX1, CYP2C65, ASPDH, KCNAB2, CYP2S1, CYP2C68, AKR1C12, ACOX3, FAR1, GPX2, RDH9, TDO2, RDH7, AKR1C6, CYP7A1, HPD, CYP2C54, CYP3A13, CYP3A11, CYP2C29, MOSC1, CYP1A2, ALDH16A1, DDO, CYP2C50, HAO1, ALDH1B1, ASPHD2, ASPHD1, CYP2D26, GULO, AKR1D1, DEGS2, CYP2U1, HSD3B3, CYP3A25, HSD17B2, CYP2C44, HSD17B13, HSD3B5, PIPOX, CYP2A12, FMO5, ADH1, ADH4, ETFDH, PNPO, HSD17B6, CYP2C70, CYP2C3…	843	672	13588	1.67902	0.0522389	0.00255163	0.0371681		GOTERM_BP_FAT	GO:0060538~skeletal muscle organ development	28	1.09332	3.7893e-08	MEF2C, MYOD1, CAV2, ERBB2, PDLIM3, CACNB4, TGFB1, MUSK, DNER, HLX, PAX7, MYOG, CHRNA1, NR2F2, PITX1, PITX2, MYF6, FOXL2, ACTA1, RXRG, CACNG2, HOMER1, CACNA1S, FOXP2, SIX1, MNX1, VGLL2, SNTA1	1617	74	13588	3.1796	0.000139058	5.79445e-06	6.97643e-05		GOTERM_BP_FAT	GO:0031175~neuron projection development	44	2.31457	5.50552e-08	DCC, CCKAR, CDK5R1, ENAH, NDN, ADORA2A, ERBB2, GRIN3A, CDH4, NR2E1, NRCAM, ATOH1, CXCR4, LHX2, LHX4, DCX, TOP2B, DCLK1, APC, PRRXL1, MYO6, PLA2G10, STMN3, MTAP2, PTPRZ1, KIF5C, NR4A2, MECP2, NFASC, TBR1, VASP, CTNNA2, SLITRK2, FEZF2, SLITRK1, PPP1R9A, FOXG1, MTAP1B, 2610109H07RIK, STMN1, IGSF9, SLITRK5, GAP43, CHL1	1120	218	13588	2.44869	0.000172858	7.20302e-06	9.96398e-05		GOTERM_BP_FAT	GO:0030029~actin filament-based process	42	2.28758	2.42849e-09	MYO5A, RHOJ, LIMA1, SHROOM3, MYL2, TCAP, BCAR1, WASF2, CAPZA1, ARHGAP17, FHDC1, TTN, ITGB1, RHOU, PFN2, RAC2, GSN, ANG, FAT1, CNN2, WIPF1, CNN1, EHD2, RHOG, FMNL3, ACTA1, MYH9, WAS, LPIN1, VASP, NCKAP1, ELMO1, MURC, CORO1A, CDC42BPG, EPS8, NRAP, XIRP1, USH1C, MYH14, LCP1, MYH10	1168	176
GOTERM_BP_FAT	GO:0009611~response to wounding	43	3.36991	2.33954e-05	MBL1, MBL2, PPARA, SNAP91, C9, ELF3, MASP2, CRP, F2RL1, MST1, SYT7, AHSG, REG3B, FGG, DYSF, FGA, FGB, KLKB1, PROZ, APOH, SERPINC1, CFI, TFF1, REG3G, F11, KNG1, F12, MAP2K3, MYH2, EPHX2, SAA4, F9, CHST4, PLG, C8G, PROC, C8A, C8B, C4BP, SERPINF2, F2, SERPIND1, GAP43	843	347	13588	1.99741	0.0579584	0.00271022	0.0413605		GOTERM_BP_FAT	GO:0016337~cell-cell adhesion	59	2.30379	3.94678e-08	CLDN8, FGF6, CLDN7, CADM3, CLDN4, CLDN3, LMO7, NRCAM, PCDH1, DAB1, CD93, CTGF, CYR61, PCDHB7, PTPRF, ICAM2, PCDH11X, PCDHB3, CDHR2, PCDHB4, PCDH9, CDHR5, PCDH8, MYH9, CTNNA2, NCAM1, IGSF5, CLDN2, NCAN, CHL1, ITGAL, PARD3, CDK5R1, ASTN1, CTNND1, DSCAML1, CDH1, ITGB2, CDH2, CDH4, CLDN15, CDH8, FAT1, BCL2, PVRL3, TTYH1, SELPLG, PTPRC, PLEK, PCDH10, NLGN1, CELSR3, ITGA4, CLDN23, CDH13, DSG2, CDH17, D…	1617	236	13588	2.1008	0.000144836	5.79385e-06	7.26636e-05		GOTERM_BP_FAT	GO:0042110~T cell activation	29	1.52551	1.57553e-07	ITGAL, STAT5A, STAT5B, PTPN22, ITGB2, TGFB1, HSH2D, CD48, DOCK2, CXCR4, BCL3, SPN, APC, RHOH, EGR1, PTPRC, ICOSL, H2-M3, IKZF1, RELB, MALT1, MYH9, VAV1, WAS, CARD11, CD86, IRF1, H2-DMA, LCP1	1120	116	13588	3.03304	0.000494594	1.97885e-05	0.000285142		GOTERM_BP_FAT	GO:0010605~negative regulation of macromolecule metabolic process	84	4.57516	5.18495e-09	BMI1, CDX2, THRA, NFKB1, REST, NR2E1, TGFB1, CDT1, KDM1A, SIN3A, POU5F1, ANG, SOX15, RARA, OLIG2, NR2F2, MYST4, NR2F1, CIITA, TBL1XR1, NANOG, SATB2, RARG, SOX14, NODAL, RELA, HES7, NR0B1, PKIA, MXD4, SUZ12, HES1, HNF4A, TIMELESS, SMARCA5, TGIF1, ZFPM2, MYBBP1A, CR1L, BCLAF1, CAV1, SBNO2, TNF, TIPIN, HAT1, NOSTRIN, LIN28A, PRDM16, WT1, NR2C1, FOXH1, VDR, OVOL2, HAND1, OVOL1, NPM1, FBXO5, BCL3, INP…	1168	506
GOTERM_BP_FAT	GO:0007155~cell adhesion	60	4.70219	4.30087e-05	CLDN7, CADM3, MPZL2, MYBPC2, CLDN4, CLDN3, NELL1, NELL2, FERMT2, POSTN, AZGP1, PCDH1, CGREF1, CNTNAP2, NEGR1, PTPRF, CDHR2, COLEC10, CDHR5, PCDH8, NRXN1, AJAP1, CTNNA2, HES1, PODXL2, HES5, CNTN2, LAMC2, NCAN, PARVA, CDK5R1, ASTN1, ITGB4, CTNND2, CTNND1, CDH1, PXN, CDH8, LAMB3, FAT1, TTYH1, ANGPTL3, PCDH10, NLGN1, NFASC, CELSR3, ITGA3, NID1, CLDN23, MUC4, LAMA3, KLRA21, DSG2, CDH17, PKP3, DSC2, AN…	843	561	13588	1.72392	0.103951	0.00476083	0.0760222		GOTERM_BP_FAT	GO:0051252~regulation of RNA metabolic process	244	9.52753	4.62188e-08	MEF2C, CDX1, MEF2A, CDX2, STAT5A, HOXD12, ZFP639, RORB, MAGED1, FLI1, NKX6-2, NKX6-3, ABRA, RARA, CREB3L3, PITX3, PITX1, PITX2, NODAL, RXRG, MECP2, HMG20B, HNF4G, TBR1, PPARGC1A, HES1, MSX1, HNF4A, HES5, FOXG1, VGLL2, 3110039M20RIK, CRTC1, HOXB13, SFPI1, MYT1, MUSK, LHX2, LHX3, LHX4, NKX2-2, NR1H4, NR1H3, DMBX1, KLF5, BMP4, ESRRA, KLF7, IKZF1, SMAD6, SKI, ZFP445, ZFP444, NKX6-1, DLX2, DLX1, NR1I3…	1617	1488	13588	1.37795	0.000169609	6.52394e-06	8.50928e-05		GOTERM_BP_FAT	GO:0000904~cell morphogenesis involved in differentiation	42	2.20936	1.96376e-07	DCC, CCKAR, CDK5R1, ENAH, NDN, ERBB2, CDH4, NR2E1, TGFB1, NRCAM, ATOH1, SLC1A3, CXCR4, LHX2, KRT8, LHX4, DCX, TOP2B, DCLK1, APC, NFATC1, PRRXL1, PLA2G10, PTPRZ1, KIF5C, NR4A2, NFASC, MYH9, TBR1, VASP, CTNNA2, SLITRK2, HES1, FEZF2, SLITRK1, ID1, FOXG1, 2610109H07RIK, STMN1, SLITRK5, GAP43, CHL1	1120	212	13588	2.40354	0.000616432	2.3716e-05	0.000355405		GOTERM_BP_FAT	GO:0051253~negative regulation of RNA metabolic process	59	3.21351	1.01979e-08	BMI1, CDX2, NFKB1, REST, NR2E1, TGFB1, KDM1A, SIN3A, POU5F1, SOX15, RARA, OLIG2, NR2F2, NR2F1, CIITA, TBL1XR1, SATB2, NANOG, RARG, SOX14, NODAL, HES7, NR0B1, PKIA, HES1, SUZ12, TIMELESS, SMARCA5, TGIF1, ZFPM2, SBNO2, TNF, HAT1, NOSTRIN, PRDM16, WT1, NR2C1, FOXH1, OVOL2, HAND1, NPM1, OVOL1, HELLS, FOXD3, ETV3, ZBTB7A, IKZF1, KLF12, FOXA1, TRIM28, WWTR1, FOXP1, FOXP2, SALL4, ID1, ZFHX3, KLF4, HDAC7…	1168	310
GOTERM_BP_FAT	GO:0022610~biological adhesion	60	4.70219	4.54315e-05	CLDN7, CADM3, MPZL2, MYBPC2, CLDN4, CLDN3, NELL1, NELL2, FERMT2, POSTN, AZGP1, PCDH1, CGREF1, CNTNAP2, NEGR1, PTPRF, CDHR2, COLEC10, CDHR5, PCDH8, NRXN1, AJAP1, CTNNA2, HES1, PODXL2, HES5, CNTN2, LAMC2, NCAN, PARVA, CDK5R1, ASTN1, ITGB4, CTNND2, CTNND1, CDH1, PXN, CDH8, LAMB3, FAT1, TTYH1, ANGPTL3, PCDH10, NLGN1, NFASC, CELSR3, ITGA3, NID1, CLDN23, MUC4, LAMA3, KLRA21, DSG2, CDH17, PKP3, DSC2, AN…	843	562	13588	1.72085	0.109475	0.00481934	0.080303		GOTERM_BP_FAT	GO:0006355~regulation of transcription, DNA-dependent	240	9.37134	6.67053e-08	MEF2C, CDX1, MEF2A, CDX2, STAT5A, HOXD12, ZFP639, RORB, MAGED1, FLI1, NKX6-2, NKX6-3, ABRA, RARA, CREB3L3, PITX3, PITX1, PITX2, NODAL, RXRG, MECP2, HMG20B, HNF4G, TBR1, PPARGC1A, HES1, MSX1, HNF4A, HES5, FOXG1, VGLL2, 3110039M20RIK, CRTC1, HOXB13, SFPI1, MYT1, MUSK, LHX2, LHX3, LHX4, NKX2-2, NR1H4, NR1H3, DMBX1, KLF5, BMP4, ESRRA, KLF7, IKZF1, SMAD6, SKI, ZFP445, ZFP444, NKX6-1, DLX2, DLX1, NR1I3…	1617	1465	13588	1.37664	0.000244778	9.06694e-06	0.00012281		GOTERM_BP_FAT	GO:0002684~positive regulation of immune system process	41	2.15676	2.47109e-07	BMI1, ITGAL, IL27RA, STAT5A, BCAR1, IL4RA, STAT5B, UNC93B1, PTPN22, NFKBIA, TGFB1, STAT6, KLHL6, TAP2, FCER1G, IL2RG, BCL6, INPP5D, SPN, CLEC2I, DAF2, PTPRC, BCL10, PTPN6, ICOSL, LYN, H2-M3, IKZF1, HC, TGFBR2, MALT1, CD40, CARD11, CD37, CORO1A, C4BP, LAX1, H2-AA, CD79B, H2-DMA, SASH3	1120	206	13588	2.41465	0.000775621	2.87374e-05	0.000447221		GOTERM_BP_FAT	GO:0030036~actin cytoskeleton organization	39	2.12418	1.29889e-08	RHOJ, LIMA1, SHROOM3, MYL2, TCAP, BCAR1, WASF2, CAPZA1, ARHGAP17, FHDC1, TTN, ITGB1, RHOU, PFN2, RAC2, GSN, ANG, FAT1, CNN2, CNN1, EHD2, RHOG, FMNL3, ACTA1, MYH9, WAS, LPIN1, VASP, NCKAP1, ELMO1, MURC, CORO1A, CDC42BPG, EPS8, NRAP, XIRP1, USH1C, LCP1, MYH10	1168	165
GOTERM_BP_FAT	GO:0016042~lipid catabolic process	22	1.72414	7.41408e-05	ACOX1, PLCXD3, PLA2G10, ACER1, APOC2, PHYH, ACOX3, CLPS, PLCB3, APOB, FAAH, CYP7A1, ACAP1, PLA2G12B, PLCH1, APOC3, ASPG, LIPH, PLCD1, LIPC, SLC27A2, AKR1D1	843	134	13588	2.64634	0.172391	0.00754	0.131017		GOTERM_BP_FAT	GO:0007519~skeletal muscle tissue development	27	1.05428	8.61104e-08	MEF2C, MYOD1, CAV2, ERBB2, PDLIM3, CACNB4, TGFB1, MUSK, DNER, HLX, PAX7, MYOG, CHRNA1, NR2F2, PITX1, PITX2, MYF6, FOXL2, ACTA1, RXRG, CACNG2, HOMER1, CACNA1S, FOXP2, SIX1, VGLL2, SNTA1	1617	72	13588	3.15121	0.000315975	1.12866e-05	0.000158537		GOTERM_BP_FAT	GO:0046649~lymphocyte activation	39	2.05155	2.57539e-07	ITGAL, GPR183, STAT5A, STAT5B, PTPN22, SFPI1, ITGB2, TGFB1, HSH2D, CD48, DOCK2, CXCR5, CXCR4, POU2F2, BCL3, BCL6, SPN, APC, RHOH, EGR1, PTPRC, ICOSL, H2-M3, IKZF1, RELB, PIK3CD, MALT1, CD40, MYH9, WAS, VAV1, CARD11, CD86, UNC13D, LAX1, IRF1, BANK1, H2-DMA, LCP1	1120	191	13588	2.47724	0.000808345	2.88807e-05	0.000466097		GOTERM_BP_FAT	GO:0045892~negative regulation of transcription, DNA-dependent	58	3.15904	2.05434e-08	BMI1, CDX2, NFKB1, REST, NR2E1, TGFB1, KDM1A, SIN3A, POU5F1, SOX15, RARA, OLIG2, NR2F2, NR2F1, CIITA, TBL1XR1, SATB2, NANOG, RARG, SOX14, NODAL, HES7, NR0B1, PKIA, HES1, SUZ12, TIMELESS, SMARCA5, TGIF1, ZFPM2, SBNO2, TNF, HAT1, NOSTRIN, PRDM16, WT1, NR2C1, FOXH1, OVOL2, HAND1, OVOL1, HELLS, FOXD3, ETV3, ZBTB7A, IKZF1, KLF12, FOXA1, TRIM28, WWTR1, FOXP1, FOXP2, SALL4, ID1, ZFHX3, KLF4, HDAC7, DNAJ…	1168	308
GOTERM_BP_FAT	GO:0032940~secretion by cell	27	2.11599	8.10091e-05	MYO5A, SYT1, GLRB, STX1A, NRXN2, SYT4, TBX3, NRXN3, FAM3B, NLGN1, LIN7B, SCRN1, NRXN1, RIMS2, GCGR, PCLO, RIMS3, LLGL2, CADPS, TRIM9, SYCN, SYN2, NTRK2, SNAP25, UNC13A, LCP2, CACNA1B	843	186	13588	2.3398	0.186772	0.00792014	0.143146		GOTERM_BP_FAT	GO:0030030~cell projection organization	72	2.8114	9.51306e-08	GPRIN1, CCKAR, E2F4, ATL1, WASF2, PIP5K1C, GRIN3A, NR2E1, VCL, AKT1, NRCAM, ATP2B2, ATOH1, NEURL1A, TOP2B, DSCAM, MYO6, STMN3, MTAP2, KIF5C, MECP2, MYH9, TBR1, VASP, CTNNA2, BBS1, SLITRK2, SLITRK1, SLITRK4, MTAP1B, FOXG1, MNX1, STMN1, SLITRK5, CHL1, GAP43, DCC, 3110039M20RIK, CDK5R1, ONECUT1, ADORA2A, ERBB2, ONECUT2, ITGB4, ABI2, RDX, CDH4, LINGO1, HOXA2, RAC2, LHX2, BCL2, LHX3, TTYH1, LHX4, DCX,…	1617	319	13588	1.89665	0.000349068	1.20389e-05	0.000175144		GOTERM_BP_FAT	GO:0007409~axonogenesis	35	1.84114	3.42873e-07	DCC, CCKAR, CDK5R1, ENAH, NDN, ERBB2, CDH4, NR2E1, NRCAM, ATOH1, CXCR4, LHX2, LHX4, DCX, TOP2B, DCLK1, APC, PRRXL1, PLA2G10, PTPRZ1, KIF5C, NR4A2, NFASC, TBR1, VASP, CTNNA2, SLITRK2, SLITRK1, FEZF2, FOXG1, 2610109H07RIK, STMN1, SLITRK5, GAP43, CHL1	1120	163	13588	2.60506	0.00107604	3.71242e-05	0.000620536		GOTERM_BP_FAT	GO:0060537~muscle tissue development	34	1.85185	3.03881e-08	CAV1, MYL2, ERBB2, EGLN1, TTN, CXADR, ITGB1, TGFB1, HAND1, LY6E, DNER, TDGF1, RARA, NR2F2, IHH, MYF6, FOXL2, ACTA1, NKX2-6, RXRB, RXRA, RXRG, MBNL1, HOMER1, CACNA1S, FOXP1, FOXP2, MURC, XIRP1, MEOX2, PDGFRB, VGLL2, ZFPM2, MYH10	1168	136
GOTERM_BP_FAT	GO:0000904~cell morphogenesis involved in differentiation	29	2.27273	0.000120005	DCC, CDK5R1, ERBB2, NR2E1, ATP2B2, ATOH1, LHX2, KRT8, DCX, ETV4, PLA2G10, PTPRZ1, NODAL, KIF5C, NFASC, DPYSL5, CELSR3, ISL1, TBR1, CTNNA2, HES1, SLITRK1, FEZF2, ID1, FOXG1, 2610109H07RIK, ANTXR1, SLITRK5, GAP43	843	212	13588	2.20491	0.263813	0.0112793	0.211985		GOTERM_BP_FAT	GO:0006811~ion transport	132	5.15424	1.43841e-07	SLC22A18, GABRB3, SCN3A, GABRB2, GRIK2, SLC9A3, SLC9A2, ATP1B4, GRIK5, GRIN3A, ATP2B2, BHLHA15, GRIN2D, KCNK5, SLCO1C1, CHRNA7, MCOLN2, NALCN, CHRNA1, SLC4A4, SLC12A8, CLCA3, CLCA6, SCN2A1, SLC34A2, ATP2C2, RYR1, CLCN1, FXYD3, SLC38A3, SCN1A, CLCN2, SCN1B, CACNB1, 2010110P09RIK, CACNB3, CACNB4, ATP12A, FXYD5, KCNA7, KCNMB2, BC021785, VDR, TTYH3, TTYH1, SLC30A8, CACNA2D1, GABRA2, MLC1, GABRA5, TOM…	1617	712	13588	1.5579	0.000527759	1.75964e-05	0.000264824		GOTERM_BP_FAT	GO:0045619~regulation of lymphocyte differentiation	19	0.999474	4.97066e-07	BMI1, PTPN6, PTPRC, NFKBID, IKZF1, STAT5A, ERBB2, IL4RA, TGFBR2, STAT5B, CLPTM1, CARD11, H2-OA, H2-AA, BCL6, IL2RG, INPP5D, H2-DMA, SASH3	1120	58	13588	3.97432	0.00155957	5.20249e-05	0.000899595		GOTERM_BP_FAT	GO:0010629~negative regulation of gene expression	70	3.81264	3.76691e-08	BMI1, CDX2, THRA, NFKB1, REST, NR2E1, TGFB1, KDM1A, SIN3A, POU5F1, SOX15, RARA, OLIG2, NR2F2, MYST4, NR2F1, CIITA, TBL1XR1, NANOG, SATB2, RARG, SOX14, NODAL, HES7, NR0B1, PKIA, MXD4, HES1, SUZ12, TIMELESS, SMARCA5, TGIF1, ZFPM2, MYBBP1A, BCLAF1, SBNO2, TNF, HAT1, NOSTRIN, LIN28A, PRDM16, WT1, NR2C1, FOXH1, VDR, OVOL2, HAND1, OVOL1, HELLS, ETV3, FOXD3, MYF6, ZBTB7A, IKZF1, KLF12, FOXA1, TRIM28, FZ…	1168	410
GOTERM_BP_FAT	GO:0032989~cellular component morphogenesis	41	3.21317	0.000137394	DCC, CDK5R1, SHROOM3, ONECUT1, ERBB2, ONECUT2, BRSK2, NR2E1, ACTG1, ATP2B2, ATOH1, PRDM14, FAT1, LHX2, KRT8, DCX, ETV4, PLA2G10, PTPRZ1, NODAL, KIF5C, DPYSL5, NFASC, CRB3, CELSR3, ISL1, TBR1, MARK2, CTNNA2, HES1, FEZF2, SLITRK1, MURC, NEB, ID1, FOXG1, 2610109H07RIK, ANTXR1, PMP22, SLITRK5, GAP43	843	351	13588	1.8828	0.295771	0.0124452	0.242666		GOTERM_BP_FAT	GO:0007517~muscle organ development	47	1.83522	1.45378e-07	MEF2C, CAV2, MYOD1, EID2, MYL2, ERBB2, PDLIM3, SMTNL1, CACNB4, TTN, ITGB1, TAGLN3, TGFB1, MUSK, LY6E, HLX, DNER, PAX7, RARA, MYOG, NR2F2, CHRNA1, JPH1, UNC45B, PITX1, IHH, PITX2, MYF6, FOXL2, LBX1, ACTA1, CRYAB, RXRG, CACNG2, HOMER1, CACNA1S, FOXP2, MURC, MSX1, XIRP1, SIX1, MNX1, VGLL2, PDGFRB, SCN8A, ZFHX3, SNTA1	1617	176	13588	2.24404	0.000533396	1.72108e-05	0.000267654		GOTERM_BP_FAT	GO:0048667~cell morphogenesis involved in neuron differentiation	37	1.94634	6.13439e-07	DCC, CCKAR, CDK5R1, ENAH, NDN, ERBB2, CDH4, NR2E1, NRCAM, ATOH1, SLC1A3, CXCR4, LHX2, LHX4, DCX, TOP2B, DCLK1, APC, PRRXL1, PLA2G10, PTPRZ1, KIF5C, NR4A2, NFASC, TBR1, VASP, CTNNA2, SLITRK2, HES1, SLITRK1, FEZF2, FOXG1, 2610109H07RIK, STMN1, SLITRK5, GAP43, CHL1	1120	182	13588	2.46642	0.00192435	6.21335e-05	0.00111021		GOTERM_BP_FAT	GO:0043009~chordate embryonic development	71	3.8671	4.90919e-08	BMI1, GNA13, HNF1B, CDX2, FOXA2, ARNT2, TTN, IL10, CUL3, WNT1, KDM1A, SIN3A, POU5F1, CASP8, TDGF1, IPMK, CYR61, BCL10, SATB2, NKX2-6, NODAL, DLL3, SIX2, UBR3, SPINT1, HES7, PCDH8, MBNL1, MYH9, JUNB, VASP, ASCL2, HES1, KRT19, PDGFRB, TGIF1, ZFPM2, CR1L, SHROOM3, TCAP, EGLN1, CDH1, ITGB1, LY6E, OVOL2, HAND1, DNMT3L, KRT8, GBX2, RUNX1, FOXD3, ERCC2, MYF6, CEBPB, ESRRB, NASP, TGFBR2, FZD3, ITGA4, BRC…	1168	421
GOTERM_BP_FAT	GO:0048878~chemical homeostasis	42	3.29154	0.000158281	MYO5A, SCN1A, HAMP2, GRIK2, FOXA3, ERBB2, GNA11, OXT, SLC9A2, CACNB4, ATP12A, 1300017J02RIK, ASGR2, VDR, ATP2B2, APOA2, APOB, GCKR, SLC2A4, INPP5K, HAMP, BHLHA15, GRIN2D, SLC24A2, APOA5, PCSK9, RGN, POU3F2, CHRNA7, ANGPTL3, SCO2, GAL3ST1, TRPM4, GLRB, FOXA1, MTTP, ABCG8, SLC4A10, LCK, LIPC, PMP22, NR5A2	843	365	13588	1.85475	0.332333	0.0138333	0.279509		GOTERM_BP_FAT	GO:0016481~negative regulation of transcription	80	3.12378	1.52028e-07	PPARD, CDX2, THRB, PPARG, NFKB1, ZFP639, PAX4, PDX1, NR2E1, TGFB1, PCGF2, NKX6-2, ZFP238, RARA, OLIG2, NR2F2, NR2F1, MYST3, CIITA, TBL1XR1, SATB1, CTBP1, SATB2, SOX14, NODAL, MECP2, HES7, MBD3, MBD2, PKIA, NRIP2, HES1, MSX1, HES5, TIMELESS, SMARCA5, CUX2, CUX1, LCOR, MYBBP1A, EID2, TNF, SOX2, NOSTRIN, PRDM16, VDR, HOXA2, OVOL2, OVOL1, POU3F3, GM608, BCL6, BHLHE40, NR1H3, SIM2, FOXD3, CEBPA, MYF6,…	1617	372	13588	1.80714	0.000557786	1.74355e-05	0.000279896		GOTERM_BP_FAT	GO:0045580~regulation of T cell differentiation	17	0.894266	7.23539e-07	BMI1, PTPRC, NFKBID, IKZF1, STAT5A, ERBB2, IL4RA, TGFBR2, STAT5B, CLPTM1, CARD11, H2-OA, H2-AA, BCL6, IL2RG, H2-DMA, SASH3	1120	48	13588	4.2968	0.00226934	7.09948e-05	0.00130947		GOTERM_BP_FAT	GO:0000122~negative regulation of transcription from RNA polymerase II promoter	47	2.55991	5.00312e-08	BMI1, TNF, CDX2, PRDM16, NR2E1, WT1, TGFB1, NR2C1, FOXH1, KDM1A, SIN3A, HAND1, POU5F1, OVOL1, SOX15, RARA, OLIG2, NR2F2, FOXD3, ETV3, NR2F1, ZBTB7A, NANOG, SATB2, RARG, IKZF1, KLF12, SOX14, NODAL, FOXA1, TRIM28, HES7, WWTR1, NR0B1, PKIA, FOXP1, FOXP2, HES1, SUZ12, SALL4, TIMELESS, ID1, TGIF1, ZFPM2, ZFHX3, HDAC7, DNAJB5	1168	231
GOTERM_BP_FAT	GO:0055088~lipid homeostasis	10	0.783699	0.000165721	ABCG8, ASGR2, APOA2, APOB, APOA5, PCSK9, LIPC, NR5A2, ANGPTL3, MTTP	843	34	13588	4.74077	0.344891	0.0139996	0.292628		GOTERM_BP_FAT	GO:0010558~negative regulation of macromolecule biosynthetic process	87	3.39711	1.87611e-07	SRP14, PPARD, CDX2, THRB, PPARG, NFKB1, PAX4, ZFP639, PDX1, NR2E1, TGFB1, PCGF2, EIF4EBP2, NKX6-2, ZFP238, RARA, OLIG2, NR2F2, NR2F1, MYST3, CIITA, TBL1XR1, SATB1, CTBP1, SATB2, SOX14, NODAL, MECP2, HES7, MBD3, MBD2, PKIA, NRIP2, HES1, MSX1, HES5, TIMELESS, BACE2, SMARCA5, CUX2, CUX1, LCOR, MYBBP1A, EIF2C4, EID2, TNF, SOX2, NOSTRIN, PRDM16, VDR, HOXA2, OVOL2, OVOL1, POU3F3, GM608, BCL3, BCL6, BHL…	1617	418	13588	1.74899	0.000688297	2.08644e-05	0.000345408		GOTERM_BP_FAT	GO:0048812~neuron projection morphogenesis	36	1.89374	7.67784e-07	DCC, CCKAR, CDK5R1, ENAH, NDN, ADORA2A, ERBB2, CDH4, NR2E1, NRCAM, ATOH1, CXCR4, LHX2, LHX4, DCX, TOP2B, DCLK1, APC, PRRXL1, PLA2G10, PTPRZ1, KIF5C, NR4A2, NFASC, TBR1, VASP, CTNNA2, SLITRK2, SLITRK1, FEZF2, FOXG1, 2610109H07RIK, STMN1, SLITRK5, GAP43, CHL1	1120	176	13588	2.48157	0.00240794	7.30532e-05	0.00138954		GOTERM_BP_FAT	GO:0014706~striated muscle tissue development	32	1.74292	6.84263e-08	CAV1, MYL2, ERBB2, EGLN1, TTN, CXADR, ITGB1, TGFB1, HAND1, LY6E, DNER, TDGF1, RARA, NR2F2, MYF6, FOXL2, ACTA1, NKX2-6, RXRB, RXRA, RXRG, MBNL1, HOMER1, CACNA1S, FOXP1, FOXP2, MURC, XIRP1, MEOX2, VGLL2, ZFPM2, MYH10	1168	127
GOTERM_BP_FAT	GO:0019439~aromatic compound catabolic process	7	0.548589	0.000171472	TDO2, EPHX2, IDO2, HGD, TAT, AFMID, HPD	843	15	13588	7.52202	0.354438	0.0140181	0.30277		GOTERM_BP_FAT	GO:0031175~neuron projection development	54	2.10855	2.19084e-07	GPRIN1, CCKAR, ATL1, PIP5K1C, GRIN3A, NR2E1, NRCAM, ATOH1, TOP2B, DSCAM, MYO6, STMN3, MTAP2, KIF5C, MECP2, TBR1, VASP, CTNNA2, BBS1, SLITRK2, SLITRK1, SLITRK4, MTAP1B, FOXG1, MNX1, STMN1, SLITRK5, CHL1, GAP43, 3110039M20RIK, DCC, CDK5R1, ADORA2A, ERBB2, ABI2, CDH4, LINGO1, HOXA2, LHX2, BCL2, LHX3, LHX4, DCX, ETV4, DCLK1, APC, KLF7, PTPRZ1, DPYSL5, NFASC, CELSR3, NEUROG2, ISL1, FEZF2, 2610109H07RIK	1617	218	13588	2.08153	0.000803716	2.36479e-05	0.000403353		GOTERM_BP_FAT	GO:0048534~hemopoietic or lymphoid organ development	49	2.57759	8.96068e-07	STAT5A, STAT5B, PTPN22, NFKB1, NFKB2, TGFB1, CXCR5, CASP8, SPIB, LTB, SPN, KIRREL3, MYST3, RHOH, EGR1, LTBR, STAP1, LYN, RELB, MYH9, IL20, CARD11, LILRB3, ADD2, GPR183, TNF, TTC7, SFPI1, DOCK2, POU2F2, HOXA9, BCL3, BCL6, RUNX1, ERCC2, APC, PTPRC, IKZF1, CEBPE, HCLS1, TGFBR2, MALT1, VAV1, SP1, IRF8, IRF1, HEPH, IRF4, H2-DMA	1120	281	13588	2.11557	0.0028097	8.27511e-05	0.00162171		GOTERM_BP_FAT	GO:0009792~embryonic development ending in birth or egg hatching	71	3.8671	7.20277e-08	BMI1, GNA13, HNF1B, CDX2, FOXA2, ARNT2, TTN, IL10, CUL3, WNT1, KDM1A, SIN3A, POU5F1, CASP8, TDGF1, IPMK, CYR61, BCL10, SATB2, NKX2-6, NODAL, DLL3, SIX2, UBR3, SPINT1, HES7, PCDH8, MBNL1, MYH9, JUNB, VASP, ASCL2, HES1, KRT19, PDGFRB, TGIF1, ZFPM2, CR1L, SHROOM3, TCAP, EGLN1, CDH1, ITGB1, LY6E, OVOL2, HAND1, DNMT3L, KRT8, GBX2, RUNX1, FOXD3, ERCC2, MYF6, CEBPB, ESRRB, NASP, TGFBR2, FZD3, ITGA4, BRC…	1168	425
GOTERM_BP_FAT	GO:0000902~cell morphogenesis	37	2.89969	0.000192222	DCC, CDK5R1, SHROOM3, ONECUT1, ERBB2, ONECUT2, BRSK2, NR2E1, ATP2B2, ATOH1, PRDM14, FAT1, LHX2, KRT8, DCX, ETV4, PLA2G10, PTPRZ1, NODAL, KIF5C, DPYSL5, NFASC, CELSR3, CRB3, ISL1, TBR1, MARK2, CTNNA2, HES1, FEZF2, SLITRK1, ID1, FOXG1, 2610109H07RIK, ANTXR1, SLITRK5, GAP43	843	309	13588	1.93006	0.387739	0.0152142	0.339348		GOTERM_BP_FAT	GO:0045892~negative regulation of transcription, DNA-dependent	69	2.69426	2.44466e-07	PPARD, CDX2, THRB, PPARG, NFKB1, ZFP639, PAX4, PDX1, NR2E1, TGFB1, PCGF2, NKX6-2, ZFP238, RARA, OLIG2, NR2F2, NR2F1, CIITA, TBL1XR1, SATB1, CTBP1, SATB2, SOX14, NODAL, MECP2, HES7, MBD3, MBD2, PKIA, NRIP2, HES1, MSX1, HES5, TIMELESS, SMARCA5, CUX2, CUX1, LCOR, EID2, TNF, SOX2, NOSTRIN, PRDM16, HOXA2, OVOL2, OVOL1, POU3F3, GM608, BCL6, BHLHE40, SIM2, FOXD3, CEBPA, DMBX1, IKZF1, ZFP57, FOXA1, TRIM2…	1617	308	13588	1.88254	0.000896787	2.56336e-05	0.000450082		GOTERM_BP_FAT	GO:0032989~cellular component morphogenesis	57	2.99842	1.10723e-06	CCKAR, ENAH, NR2E1, TGFB1, NRCAM, ATOH1, SLC1A3, CXCR4, TOP2B, LRRC50, PRRXL1, KIF5C, MYH9, TBR1, VASP, CTNNA2, HES1, SLITRK2, MFN1, SLITRK1, FOXG1, STMN1, PMP22, SLITRK5, CHL1, GAP43, DCC, PARD3, CDK5R1, SHROOM2, SHROOM3, NDN, ADORA2A, ERBB2, CDH4, CD9, DOCK2, FAT1, LHX2, KRT8, LHX4, BCL6, DCX, DCLK1, APC, ERCC2, NFATC1, FABP9, PLA2G10, PTPRZ1, PCNT, NR4A2, NFASC, CRB3, FEZF2, ID1, 2610109H07RIK	1120	351	13588	1.97018	0.00347066	9.93293e-05	0.00200386		GOTERM_BP_FAT	GO:0007010~cytoskeleton organization	58	3.15904	1.57072e-07	RHOJ, LIMA1, BCAR1, WASF2, CAPZA1, ARHGAP17, TTN, RHOU, HOOK2, GSN, ANG, B230120H23RIK, RHOG, FMNL3, KIF11, ACTA1, VIL1, MYH9, WAS, LPIN1, VASP, ELMO1, SS18, MURC, XIRP1, SGCG, CNTROB, USH1C, LCP1, SGCB, ABLIM2, SHROOM3, MYL2, TCAP, FHDC1, KRT20, ITGB1, PFN2, DOCK2, RAC2, FAT1, NPM1, FBXO5, CNN2, CNN1, NEFL, EHD2, CAP2, PSRC1, NDC80, BRCA1, NCKAP1, LSP1, CDC42BPG, CORO1A, EPS8, NRAP, MYH10	1168	326
GOTERM_BP_FAT	GO:0030195~negative regulation of blood coagulation	5	0.39185	0.000198562	KLKB1, TMPRSS6, CPB2, PLG, PROC	843	6	13588	13.4322	0.397569	0.0152397	0.350524		GOTERM_BP_FAT	GO:0007267~cell-cell signaling	66	2.57712	2.52253e-07	SYT1, HNF1B, GABRB3, SYT4, GRIK2, FAM3B, GRIK5, BARX1, TRIM9, BHLHA15, GRIN2D, CHRNA7, SHC3, CHRNA1, IHH, GABRG1, GABRG2, STX1A, MYO6, NRXN2, SLC25A4, NRXN3, MECP2, MYLK2, NRXN1, STX1B, PCLO, CTNNA2, GRM3, KIF1B, CAMK4, CHRM1, SIX1, NCAN, GLP1R, MYO5A, FGFR4, ADORA2A, SOX2, CACNB4, RIMS2, GJC2, MUSK, GAD2, SYN2, APBA2, GAD1, SNAP25, BMP4, GLRB, DLGAP1, FOXA1, SLC12A5, NLGN1, LIN7B, NLGN3, ATP1A2,…	1617	290	13588	1.91246	0.000925341	2.57155e-05	0.000464419		GOTERM_BP_FAT	GO:0000902~cell morphogenesis	52	2.7354	1.19918e-06	CCKAR, ENAH, NR2E1, TGFB1, NRCAM, ATOH1, SLC1A3, CXCR4, TOP2B, LRRC50, PRRXL1, KIF5C, MYH9, TBR1, VASP, CTNNA2, SLITRK2, HES1, SLITRK1, FOXG1, STMN1, SLITRK5, GAP43, CHL1, DCC, CDK5R1, SHROOM2, PARD3, SHROOM3, NDN, ADORA2A, ERBB2, CDH4, DOCK2, FAT1, LHX2, KRT8, LHX4, BCL6, DCX, DCLK1, APC, NFATC1, PLA2G10, PTPRZ1, PCNT, NR4A2, NFASC, CRB3, FEZF2, ID1, 2610109H07RIK	1120	309	13588	2.04166	0.00375835	0.00010459	0.00217028		GOTERM_BP_FAT	GO:0007517~muscle organ development	38	2.06972	2.45863e-07	CAV1, MYL2, ERBB2, EGLN1, CXADR, TTN, ITGB1, TGFB1, HAND1, LY6E, DNER, TDGF1, RARA, NR2F2, JPH1, IHH, MYF6, FOXL2, ACTA1, NKX2-6, RXRB, RXRA, RXRG, MBNL1, HOMER1, CACNA1S, FOXP1, FOXP2, MURC, XIRP1, MEOX2, LAMA5, PDGFRB, VGLL2, ZFPM2, ZFHX3, TCF15, MYH10	1168	176
GOTERM_BP_FAT	GO:0030001~metal ion transport	48	3.76176	0.000201556	SLC39A14, SCN1A, KCNAB2, SLC5A1, SLC9A2, CACNB4, ATP12A, KCNIP1, 1300017J02RIK, VDR, ATP2B2, BHLHA15, SLC24A2, CHRNA7, NIPAL1, NALCN, KCNQ2, SCO2, KCNE3, TRPM4, SLC12A8, SLC12A2, CLCA3, CACNG7, CACNG6, SLC12A5, TMEM38A, CACNG4, ITPR3, KCNK1, CACNA2D3, CACNA1S, KCNV1, SLC10A1, ATP2C2, SLC4A10, BSPRY, SLC17A6, ATP2A1, LCK, SLC17A2, SLC5A8, HEPH, SCN8A, SLC30A10, ACCN5, KCNH3, CACNA1B	843	442	13588	1.75044	0.402154	0.0150162	0.355799		GOTERM_BP_FAT	GO:0006350~transcription	278	10.8551	2.76401e-07	SCAF1, MEF2C, MEF2A, CDX2, STAT5A, HOXD12, ZFP639, RORB, MAMSTR, FLI1, PPP1R1B, NKX6-3, PHTF2, PHTF1, ABRA, RARA, CREB3L3, PITX1, MECP2, RXRG, HMG20A, HMG20B, HNF4G, TBR1, PPARGC1A, HES1, PRDM8, MSX1, PTRF, HNF4A, HES5, PARP14, ZFP280D, FOXG1, VGLL2, MCTS2, MYBBP1A, CRTC3, 3110039M20RIK, TADA3, CRTC1, HOXB13, SFPI1, MYT1, LYL1, LHX2, LHX3, LHX4, PBRM1, NR1H4, NAT14, NR1H3, DMBX1, KLF5, ASXL3, ESR…	1617	1772	13588	1.31834	0.00101388	2.74156e-05	0.000508878		GOTERM_BP_FAT	GO:0002520~immune system development	50	2.63019	1.60314e-06	STAT5A, STAT5B, PTPN22, NFKB1, NFKB2, TGFB1, CXCR5, CASP8, SPIB, LTB, SPN, KIRREL3, MYST3, RHOH, EGR1, ICOSL, LTBR, STAP1, LYN, RELB, MYH9, IL20, CARD11, LILRB3, ADD2, GPR183, TNF, TTC7, SFPI1, DOCK2, POU2F2, HOXA9, BCL3, BCL6, RUNX1, ERCC2, APC, PTPRC, IKZF1, CEBPE, HCLS1, TGFBR2, MALT1, VAV1, SP1, IRF8, IRF1, HEPH, IRF4, H2-DMA	1120	295	13588	2.0563	0.00502123	0.000136041	0.00290136		GOTERM_BP_FAT	GO:0001701~in utero embryonic development	49	2.66885	6.49838e-07	BMI1, GNA13, HNF1B, CDX2, ARNT2, EGLN1, CDH1, TTN, ITGB1, IL10, CUL3, KDM1A, SIN3A, LY6E, HAND1, OVOL2, POU5F1, DNMT3L, TDGF1, KRT8, RUNX1, ERCC2, FOXD3, CYR61, CEBPB, ESRRB, NASP, NODAL, TGFBR2, DLL3, SPINT1, UBR3, MBNL1, ITGA4, MYH9, JUNB, NCKAP1, ASCL2, HES1, KRT19, TJP1, SALL4, SP1, ENDOG, PDGFRB, ZFPM2, CR1L, DMBT1, MYH10	1168	267
GOTERM_BP_FAT	GO:0048666~neuron development	35	2.74295	0.00028813	DCC, GPRIN1, CDK5R1, SOX1, ERBB2, ONECUT2, RORB, NR2E1, LINGO1, ATP2B2, ATOH1, LHX2, DCX, ETV4, RPGR, STMN3, PLA2G10, PTPRZ1, KIF5C, DPYSL5, NFASC, CELSR3, ISL1, TBR1, CTNNA2, HES1, ASCL1, SLITRK1, FEZF2, FOXG1, MTAP1B, NTRK2, 2610109H07RIK, SLITRK5, GAP43	843	292	13588	1.93203	0.520693	0.0207926	0.508258		GOTERM_BP_FAT	GO:0051253~negative regulation of RNA metabolic process	69	2.69426	3.15527e-07	PPARD, CDX2, THRB, PPARG, NFKB1, ZFP639, PAX4, PDX1, NR2E1, TGFB1, PCGF2, NKX6-2, ZFP238, RARA, OLIG2, NR2F2, NR2F1, CIITA, TBL1XR1, SATB1, CTBP1, SATB2, SOX14, NODAL, MECP2, HES7, MBD3, MBD2, PKIA, NRIP2, HES1, MSX1, HES5, TIMELESS, SMARCA5, CUX2, CUX1, LCOR, EID2, TNF, SOX2, NOSTRIN, PRDM16, HOXA2, OVOL2, OVOL1, POU3F3, GM608, BCL6, BHLHE40, SIM2, FOXD3, CEBPA, DMBX1, IKZF1, ZFP57, FOXA1, TRIM2…	1617	310	13588	1.87039	0.00115731	3.04728e-05	0.000580911		GOTERM_BP_FAT	GO:0050867~positive regulation of cell activation	25	1.3151	1.61729e-06	BMI1, PTPRC, BCL10, ITGAL, ICOSL, IKZF1, PLEK, STAT5A, TGFBR2, IL4RA, STAT5B, MALT1, CD40, TGFB1, STAT6, CARD11, CORO1A, FCER1G, H2-AA, IL2RG, BCL6, INPP5D, H2-DMA, SASH3, SPN	1120	101	13588	3.00301	0.00506544	0.000133631	0.00292697		GOTERM_BP_FAT	GO:0001775~cell activation	46	2.50545	8.80757e-07	GNA13, ITGAL, GPR183, SBNO2, TNF, ADORA2A, SOX4, PTPN22, ITGB2, NFKB2, TGFB1, HSH2D, CD48, DOCK2, NLRC3, POU2F2, BCL3, LTB, DNAJA3, HELLS, RHOH, EXO1, PTPRC, BCL10, H2-M3, IKZF1, PLEK, SWAP70, PIK3CD, RELB, TGFBR2, MALT1, MYH9, WAS, SLAMF1, VAV1, FOXP1, CARD11, CD86, UNC13D, IRF1, IRF4, H2-DMA, HDAC7, LCP1, LCP2	1168	246
GOTERM_BP_FAT	GO:0009074~aromatic amino acid family catabolic process	6	0.470219	0.000304609	TDO2, IDO2, HGD, TAT, AFMID, HPD	843	11	13588	8.79198	0.540437	0.0213651	0.537253		GOTERM_BP_FAT	GO:0010629~negative regulation of gene expression	85	3.31902	3.16931e-07	PPARD, CDX2, THRB, PPARG, NFKB1, ZFP639, PAX4, PDX1, NR2E1, TGFB1, PCGF2, NKX6-2, ZFP238, RARA, OLIG2, NR2F2, NR2F1, MYST3, CIITA, TBL1XR1, SATB1, CTBP1, SATB2, ZCCHC11, SOX14, NODAL, MECP2, HES7, MBD3, MBD2, PKIA, NRIP2, HES1, MSX1, HES5, TIMELESS, SMARCA5, CUX2, CUX1, LCOR, MYBBP1A, EIF2C4, EID2, TNF, SOX2, NOSTRIN, PRDM16, VDR, MOV10, HOXA2, OVOL2, OVOL1, POU3F3, GM608, BCL6, BHLHE40, TNRC6B, …	1617	410	13588	1.74213	0.00116246	2.98236e-05	0.000583497		GOTERM_BP_FAT	GO:0045944~positive regulation of transcription from RNA polymerase II promoter	57	2.99842	2.08641e-06	CDX1, ELF1, FOXA2, STAT5A, STAT5B, ARNT2, NFKB1, NR2E3, TGFB1, ATOH1, BHLHA15, RARB, IHH, EGR1, SATB2, SOX11, SIX2, TBR1, HES1, ASCL1, ZFP462, HES5, HNF4A, TNF, GLIS1, SOX8, ARNT, STAT6, NPAS2, HAND1, BCL3, POU3F3, POU3F2, RUNX1, NFATC3, KLF6, FOXL2, KAT2B, RFX4, IKZF1, KLF13, CEBPD, FOXA1, NR4A2, TEAD1, NR4A1, NR4A3, VSX2, STAT3, ATF4, SP1, ETS1, CSRNP1, IRF1, IRF4, NR5A2, KLF4	1120	358	13588	1.93165	0.00652993	0.000167969	0.00377596		GOTERM_BP_FAT	GO:0008285~negative regulation of cell proliferation	43	2.34205	1.03549e-06	CAV1, PPP2R3A, TNF, ADORA2A, ERBB2, PAWR, SFN, CXADR, TIMP2, TGFB1, IL10, SLFN2, CD9, CDKN2B, OVOL2, ANG, KIFAP3, NPM1, TFF1, INPP5D, CSK, LTB, ETV4, RUNX3, NOX4, B4GALT1, MUC2, PTPN6, RARG, TNFRSF13B, TGFBR2, VSX2, SOD2, TRIM35, NUPR1, HNF4A, XIRP1, IRF6, CD274, TGIF1, EIF2AK2, KLF4, NFIB	1168	224
GOTERM_BP_FAT	GO:0006821~chloride transport	13	1.01881	0.00030827	GABRG1, GABRG2, GLRB, GABRA2, SLC12A2, CLCA3, CLCA6, GLRA2, CLIC6, SLC12A5, GABRA5, CFTR, SLC26A1	843	61	13588	3.43512	0.544713	0.0210411	0.543695		GOTERM_BP_FAT	GO:0002478~antigen processing and presentation of exogenous peptide antigen	14	0.546661	3.27844e-07	H2-K1, H2-M3, UNC93B1, H2-AB1, CD74, H2-DMB2, TAPBP, H2-OA, FCGR2B, TAP2, H2-EB1, FCER1G, H2-AA, H2-DMA	1617	23	13588	5.115	0.00120246	3.00793e-05	0.000603588		GOTERM_BP_FAT	GO:0007242~intracellular signaling cascade	116	6.10205	2.20303e-06	GNA13, EFNA1, STAT5A, GNA11, STAT5B, BTK, HMHA1, DAB1, BHLHA15, CTGF, B230120H23RIK, KIFAP3, S1PR4, PRRT1, ARL14, RAB25, ERAS, RAB27B, NET1, PIK3CG, BCL10, STMN3, TRHR2, STMN4, PIK3CD, SOCS1, NTSR2, MARK1, IL20, ACAP1, 4930544G11RIK, RAB17, CAR8, ASB1, ARL8A, STMN1, EPS8L2, UNC13A, ADORA2A, STK17B, ASB17, HCRTR2, RAC2, GMIP, PLCH1, EGF, CDC42EP5, TEC, PTPN6, CNKSR1, RASEF, MALT1, GUCY2C, VAV1, RA…	1120	915	13588	1.53806	0.00689364	0.000172923	0.00398701		GOTERM_BP_FAT	GO:0007155~cell adhesion	82	4.46623	1.97033e-06	CLDN8, CLDN7, MPZL2, THRA, CLDN4, MYBPC2, CLDN3, FERMT3, BCAR1, LY9, CXADR, DDR2, VCL, CD97, CD47, PCDH1, CGREF1, CD44, CTGF, FGF4, CYR61, PARVG, PTPRF, ICAM2, CDHR2, PCDH9, CDHR5, PCDH8, MYH9, SSPO, CTNNA2, CD84, HES1, IGSF5, CLDN2, LAMC2, LAMC1, PARVA, ITGAL, PARD3, CTNND2, ASTN1, ITGB4, CTNND1, ITGB2, CDH1, CDH2, CLDN12, ITGB1, SCARF2, CD9, LAMB3, FAT4, FAT1, PVRL3, TRO, ITGB7, PVRL2, PSTPIP1,…	1168	561
GOTERM_BP_FAT	GO:0015918~sterol transport	8	0.626959	0.000348905	ABCG8, APOB, ABCG5, APOA1, LCAT, CFTR, LIPC, APOM	843	23	13588	5.60648	0.589574	0.0231633	0.615153		GOTERM_BP_FAT	GO:0055002~striated muscle cell development	22	0.859039	3.53061e-07	CAV2, MYL2, ACTA1, TCAP, ERBB2, CACNB4, CACNG2, HOMER1, TTN, FLNC, CAPN3, CACNA1S, ITGB1, MURC, MUSK, NEB, XIRP1, DNER, MYOG, CHRNA1, TMOD1, SNTA1	1617	54	13588	3.42353	0.0012949	3.16028e-05	0.000650014		GOTERM_BP_FAT	GO:0019226~transmission of nerve impulse	41	2.15676	2.9293e-06	MYO5A, SYT1, ADORA2A, GRIK2, ERBB2, TGFB1, NRCAM, CD9, GAD2, TRIM9, GRIN2D, SYN2, APBA2, POU3F2, OLIG2, SHC3, GAL3ST1, ERCC2, GABRG1, DLGAP1, GLRB, EGR3, MYO6, SLC25A4, NRXN2, MAOA, NLGN1, MECP2, CACNG4, SNAPIN, NRXN1, STX1B, QK, CTNNA2, GRM3, SLC17A6, GRIA2, CHRM1, TMOD2, NCAN, PMP22	1120	226	13588	2.20096	0.00915584	0.000224317	0.00530137		GOTERM_BP_FAT	GO:0022610~biological adhesion	82	4.46623	2.13088e-06	CLDN8, CLDN7, MPZL2, THRA, CLDN4, MYBPC2, CLDN3, FERMT3, BCAR1, LY9, CXADR, DDR2, VCL, CD97, CD47, PCDH1, CGREF1, CD44, CTGF, FGF4, CYR61, PARVG, PTPRF, ICAM2, CDHR2, PCDH9, CDHR5, PCDH8, MYH9, SSPO, CTNNA2, CD84, HES1, IGSF5, CLDN2, LAMC2, LAMC1, PARVA, ITGAL, PARD3, CTNND2, ASTN1, ITGB4, CTNND1, ITGB2, CDH1, CDH2, CLDN12, ITGB1, SCARF2, CD9, LAMB3, FAT4, FAT1, PVRL3, TRO, ITGB7, PVRL2, PSTPIP1,…	1168	562
GOTERM_BP_FAT	GO:0030301~cholesterol transport	8	0.626959	0.000348905	ABCG8, APOB, ABCG5, APOA1, LCAT, CFTR, LIPC, APOM	843	23	13588	5.60648	0.589574	0.0231633	0.615153		GOTERM_BP_FAT	GO:0007610~behavior	84	3.27997	3.65413e-07	OPRM1, ADCY1, IL16, GRIK2, SOBP, NR2E1, ATP2B2, SLC1A2, SLC1A3, CHST10, PPP1R1B, SLC24A2, GRIN2D, DLG4, CHRNA7, SLC22A5, PITX3, SHC3, MAN2B1, GNG7, DSCAM, CYR61, GABRG2, MYO6, ZDHHC8, MECP2, MBD2, DDO, CRHR1, BBS1, GRM5, CCR7, CHL1, GLP1R, MYO5A, SCN1A, ADORA2A, SLC37A4, CTNND2, ASTN1, CCL9, ABI2, ITGB2, PF4, CACNB4, ASL, CCL28, ESPN, AMPH, DOCK2, NPAS2, NPAS3, RAC2, ADH1, BCL2, FCER1G, APBA2, ST…	1617	405	13588	1.74289	0.00134017	3.19296e-05	0.000672756		GOTERM_BP_FAT	GO:0048858~cell projection morphogenesis	38	1.99895	2.9872e-06	DCC, CCKAR, CDK5R1, ENAH, NDN, ADORA2A, ERBB2, CDH4, NR2E1, NRCAM, ATOH1, CXCR4, LHX2, LHX4, DCX, TOP2B, DCLK1, LRRC50, APC, PRRXL1, PLA2G10, PTPRZ1, PCNT, KIF5C, NR4A2, NFASC, TBR1, VASP, CTNNA2, SLITRK2, FEZF2, SLITRK1, FOXG1, 2610109H07RIK, STMN1, SLITRK5, GAP43, CHL1	1120	202	13588	2.28228	0.00933598	0.000223304	0.00540616		GOTERM_BP_FAT	GO:0007507~heart development	42	2.28758	2.33891e-06	MYL2, TCAP, ERBB3, ERBB2, SOX4, EGLN1, ADRBK1, CXADR, TTN, ITGB1, ZIC3, FOXH1, HAND1, LY6E, OVOL2, TDGF1, CASP8, GYS1, RARA, NFATC1, MB, NOX4, ALPK3, NKX2-6, RXRB, RXRA, NODAL, TGFBR2, TEAD1, SMYD1, ITGA4, FOXP1, NCKAP1, SOD2, MURC, SALL4, XIRP1, ID1, ZFP697, ZFPM2, ADAMTS1, MYH10	1168	223
GOTERM_BP_FAT	GO:0030030~cell projection organization	37	2.89969	0.000356792	DCC, GPRIN1, CDK5R1, LIMA1, ONECUT1, ERBB2, ONECUT2, ITGB4, NR2E1, PXN, LINGO1, ATP2B2, ATOH1, LHX2, TTYH1, DCX, ETV4, KLF5, MYO1A, STMN3, PLA2G10, PTPRZ1, BAIAP2L1, KIF5C, DPYSL5, NFASC, CELSR3, ISL1, TBR1, CTNNA2, FEZF2, SLITRK1, FOXG1, MTAP1B, 2610109H07RIK, SLITRK5, GAP43	843	319	13588	1.86956	0.597756	0.0230807	0.629018		GOTERM_BP_FAT	GO:0048667~cell morphogenesis involved in neuron differentiation	47	1.83522	4.17811e-07	3110039M20RIK, DCC, CCKAR, CDK5R1, ATL1, ERBB2, PIP5K1C, CDH4, NR2E1, NRCAM, ATP2B2, HOXA2, ATOH1, SLC1A3, BCL2, LHX2, LHX3, LHX4, DCX, TOP2B, ETV4, DCLK1, APC, DSCAM, KLF7, PTPRZ1, KIF5C, DPYSL5, NFASC, CELSR3, NEUROG2, ISL1, TBR1, VASP, CTNNA2, SLITRK2, HES1, BBS1, FEZF2, SLITRK1, SLITRK4, FOXG1, MNX1, 2610109H07RIK, STMN1, SLITRK5, GAP43, CHL1	1617	182	13588	2.17006	0.00153219	3.5659e-05	0.000769223		GOTERM_BP_FAT	GO:0030097~hemopoiesis	44	2.31457	3.04584e-06	GPR183, TNF, STAT5A, STAT5B, PTPN22, SFPI1, TTC7, TGFB1, DOCK2, POU2F2, CASP8, BCL3, HOXA9, SPIB, BCL6, RUNX1, SPN, KIRREL3, APC, RHOH, ERCC2, MYST3, EGR1, PTPRC, LYN, CEBPE, IKZF1, STAP1, HCLS1, TGFBR2, RELB, MALT1, MYH9, VAV1, IL20, CARD11, SP1, LILRB3, IRF8, IRF1, HEPH, IRF4, H2-DMA, ADD2	1120	251	13588	2.12675	0.00951836	0.000222393	0.00551228		GOTERM_BP_FAT	GO:0035295~tube development	47	2.55991	2.70231e-06	GNA13, FGFR4, SHROOM3, CLCN2, FOXA2, CSF1, CDH1, NR3C1, LGR4, ZIC3, TGFB1, FOXH1, VDR, HAND1, CD44, OVOL2, CTGF, CASP8, GBX2, RARA, IPMK, ETV4, IHH, B4GALT1, BCL10, NKX2-6, NODAL, FOXA1, TGFBR2, CFTR, FZD3, FOXP1, VASP, FOXP2, NCKAP1, HES1, SP1, TIMELESS, LAMA5, ID1, GRLF1, ZFP697, TGIF1, PBX1, ZFPM2, AREG, NFIB	1168	264
GOTERM_BP_FAT	GO:0006958~complement activation, classical pathway	9	0.705329	0.000362038	MBL1, C8A, MBL2, C8B, C4BP, C9, MASP2, CFI, C8G	843	30	13588	4.83559	0.603107	0.0228374	0.638239		GOTERM_BP_FAT	GO:0001775~cell activation	58	2.26474	4.35179e-07	GNA13, STAT5A, PTPN22, NFKB2, TGFB1, CD48, BAK1, MLL5, CHRNA7, FAS, LTB, SPN, RHOH, SATB1, PIK3CD, MYH9, WAS, CARD11, CD86, LILRB3, LCK, LCP1, LCP2, GPR183, ITGAL, TNF, ONECUT1, ADORA2A, SFPI1, PF4, ITGB2, CACNB4, CD74, HSH2D, DOCK2, FGA, BCL2, POU2F2, BCL3, FCER1G, BCL6, APC, PTPRC, H2-M3, PLEK, IKZF1, CEBPG, MYO1F, MALT1, VAV1, CBLB, PKNOX1, FCGR2B, SP3, IRF1, IRF4, BANK1, H2-DMA	1617	246	13588	1.98125	0.00159583	3.62973e-05	0.000801201		GOTERM_BP_FAT	GO:0051252~regulation of RNA metabolic process	171	8.99527	3.45587e-06	CDX1, CDX2, STAT5A, STAT5B, ARNT2, ZFP639, RORB, NR2E3, NR2E1, TGFB1, MAGED1, BATF, ATOH1, FLI1, BHLHA15, OLIG1, OLIG2, RARB, CIITA, BCL10, SATB2, NKX2-6, RELB, MECP2, SIX2, HES7, HNF4G, TBR1, PKIA, FOXN3, FOXN4, HES1, ASCL1, HNF4A, ZFP462, HES5, SMARCAL1, FOXG1, SPDEF, ZFP820, SMARCA1, ASCL3, ADORA2A, HOXB13, NOSTRIN, SFPI1, MAPKAPK2, SOX8, ARNT, VDR, OVOL2, ELK4, LHX2, JUND, OVOL1, LHX4, HOXA9,…	1120	1488	13588	1.39422	0.0107928	0.000246594	0.00625432		GOTERM_BP_FAT	GO:0007242~intracellular signaling cascade	119	6.48148	3.50355e-06	GNA13, ADCY7, EFNA1, PLEKHM1, IQGAP1, RGL2, BTK, HMHA1, MYD88, NLRC3, CTGF, B230120H23RIK, KIFAP3, S1PR4, TDGF1, ARL14, RAPGEF6, RAB25, ERAS, RAB27B, NET1, PIK3CG, BCL10, TWF2, RARG, TRHR2, RXRB, RXRA, PIK3CD, RXRG, IL20, ASB8, HRASLS, ACAP1, RAB17, ASB5, EPS8L2, CAV1, ADORA2A, TIPIN, STK17B, ASB12, AKAP13, ASB11, MAP4K1, ASB14, ASB15, HCRTR2, CDC42EP1, RAC2, GMIP, PLCH1, ASB10, RHOBTB2, DNAJA3, …	1168	915
GOTERM_BP_FAT	GO:0048667~cell morphogenesis involved in neuron differentiation	25	1.95925	0.000366713	DCC, CDK5R1, ERBB2, NR2E1, ATP2B2, ATOH1, LHX2, DCX, ETV4, PLA2G10, PTPRZ1, KIF5C, NFASC, DPYSL5, CELSR3, ISL1, TBR1, CTNNA2, HES1, SLITRK1, FEZF2, FOXG1, 2610109H07RIK, SLITRK5, GAP43	843	182	13588	2.2141	0.607816	0.0225712	0.646455		GOTERM_BP_FAT	GO:0000902~cell morphogenesis	68	2.65521	6.00772e-07	CCKAR, E2F4, ATL1, PIP5K1C, NR2E1, TGFB1, CUL3, NRCAM, ATP2B2, ATOH1, SLC1A3, TOP2B, DSCAM, ARHGEF2, NODAL, KIF5C, MYH9, TBR1, VASP, MARK2, CTNNA2, HES1, BBS1, SLITRK2, SLITRK1, SLITRK4, FOXG1, MNX1, STMN1, SLITRK5, CHL1, GAP43, 3110039M20RIK, DCC, PARD3, CDK5R1, SHROOM3, ONECUT1, ADORA2A, ERBB2, ONECUT2, BRSK2, CDH4, HOXA2, DOCK2, FAT1, LHX2, BCL2, LHX3, KRT8, LHX4, BCL6, DCX, ETV4, DCLK1, APC, …	1617	309	13588	1.84925	0.00220241	4.89951e-05	0.00110607		GOTERM_BP_FAT	GO:0032990~cell part morphogenesis	39	2.05155	3.77646e-06	DCC, CCKAR, CDK5R1, ENAH, NDN, ADORA2A, ERBB2, CDH4, NR2E1, NRCAM, ATOH1, CXCR4, LHX2, LHX4, DCX, TOP2B, DCLK1, LRRC50, APC, PRRXL1, PLA2G10, PTPRZ1, PCNT, KIF5C, NR4A2, NFASC, TBR1, VASP, CTNNA2, SLITRK2, FEZF2, MFN1, SLITRK1, FOXG1, 2610109H07RIK, STMN1, SLITRK5, GAP43, CHL1	1120	212	13588	2.23186	0.0117881	0.000263479	0.00683449		GOTERM_BP_FAT	GO:0001825~blastocyst formation	11	0.599129	5.1982e-06	CUL3, HNF1B, TJP1, CDX2, SP1, ESRRB, POU5F1, NODAL, CDH1, JUNB, FOXD3	1168	22
GOTERM_BP_FAT	GO:0015674~di-, tri-valent inorganic cation transport	23	1.80251	0.000385862	TRPM4, SLC39A14, CLCA3, CACNG7, CACNG6, CACNG4, CACNB4, ITPR3, CACNA2D3, CACNA1S, 1300017J02RIK, ATP2B2, VDR, ATP2C2, BSPRY, BHLHA15, SLC24A2, LCK, ATP2A1, CHRNA7, NIPAL1, HEPH, CACNA1B	843	161	13588	2.30266	0.626527	0.0231774	0.680103		GOTERM_BP_FAT	GO:0030001~metal ion transport	89	3.4752	6.06449e-07	KCNK16, SCN3A, KCNAB2, TRPV2, SLC5A1, SLC9A3, ATP1B4, SLC9A2, KCNJ10, GRIN3A, KCNJ12, KCNIP1, ATP2B2, SLC23A1, BHLHA15, SLC24A2, KCNK5, CHRNA7, NIPAL1, SLC22A5, NALCN, KCNQ2, SLC4A4, AI317395, TRPM4, SLC12A8, CLCA3, CACNG8, CACNG7, CACNG6, SCN2A1, TMEM38A, CACNG4, CACNG3, CACNG2, CACNG1, SLC34A2, TMEM38B, ATP2C2, BSPRY, LCK, RYR1, KCNH7, KCNH3, SLC38A3, SCN1A, SCN1B, SLC39A12, CACNB1, 2010110P09R…	1617	442	13588	1.69205	0.00222319	4.83829e-05	0.00111652		GOTERM_BP_FAT	GO:0002521~leukocyte differentiation	30	1.57812	3.84468e-06	GPR183, TNF, STAT5A, STAT5B, PTPN22, SFPI1, TGFB1, DOCK2, CASP8, POU2F2, BCL3, SPIB, BCL6, SPN, APC, RHOH, EGR1, PTPRC, IKZF1, CEBPE, RELB, TGFBR2, MALT1, MYH9, VAV1, CARD11, LILRB3, IRF1, IRF4, H2-DMA	1120	142	13588	2.56313	0.0119997	0.000262407	0.00695794		GOTERM_BP_FAT	GO:0045321~leukocyte activation	40	2.17865	9.02224e-06	ITGAL, GPR183, SBNO2, SOX4, PTPN22, ITGB2, TGFB1, HSH2D, CD48, DOCK2, NLRC3, POU2F2, BCL3, DNAJA3, HELLS, RHOH, EXO1, PTPRC, BCL10, H2-M3, IKZF1, SWAP70, RELB, TGFBR2, PIK3CD, MALT1, MYH9, WAS, VAV1, SLAMF1, FOXP1, CARD11, CD86, UNC13D, IRF1, IRF4, H2-DMA, HDAC7, LCP1, LCP2	1168	219
GOTERM_BP_FAT	GO:0009063~cellular amino acid catabolic process	12	0.940439	0.000397187	AMDHD1, TDO2, GAD2, LAO1, 6430704M03RIK, FTCD, IDO2, PRODH2, HGD, TAT, AFMID, HPD	843	54	13588	3.58192	0.63717	0.0233015	0.699997		GOTERM_BP_FAT	GO:0009890~negative regulation of biosynthetic process	87	3.39711	1.0048e-06	SRP14, PPARD, CDX2, THRB, PPARG, NFKB1, PAX4, ZFP639, PDX1, NR2E1, TGFB1, PCGF2, EIF4EBP2, NKX6-2, ZFP238, RARA, OLIG2, NR2F2, NR2F1, MYST3, CIITA, TBL1XR1, SATB1, CTBP1, SATB2, SOX14, NODAL, MECP2, HES7, MBD3, MBD2, PKIA, NRIP2, HES1, MSX1, HES5, TIMELESS, BACE2, SMARCA5, CUX2, CUX1, LCOR, MYBBP1A, EIF2C4, EID2, TNF, SOX2, NOSTRIN, PRDM16, VDR, HOXA2, OVOL2, OVOL1, POU3F3, GM608, BCL3, BCL6, BHL…	1617	434	13588	1.68452	0.00368081	7.84566e-05	0.0018499		GOTERM_BP_FAT	GO:0002696~positive regulation of leukocyte activation	24	1.26249	4.00424e-06	BMI1, PTPRC, BCL10, ITGAL, ICOSL, IKZF1, STAT5A, STAT5B, IL4RA, TGFBR2, MALT1, CD40, TGFB1, STAT6, CARD11, CORO1A, FCER1G, H2-AA, BCL6, IL2RG, INPP5D, H2-DMA, SPN, SASH3	1120	99	13588	2.94113	0.0124946	0.000267482	0.00724671		GOTERM_BP_FAT	GO:0055007~cardiac muscle cell differentiation	12	0.653595	9.75095e-06	MURC, MYL2, XIRP1, NKX2-6, RXRB, RXRA, TDGF1, RARA, TTN, ITGB1, FOXP1, MYH10	1168	28
GOTERM_BP_FAT	GO:0046700~heterocycle catabolic process	11	0.862069	0.000418341	AMDHD1, TDO2, 6430704M03RIK, ATP2A1, NUDT7, PDE5A, FTCD, IDO2, PRODH2, DPYD, AFMID	843	46	13588	3.85445	0.656246	0.0239767	0.737149		GOTERM_BP_FAT	GO:0042110~T cell activation	34	1.32761	1.07217e-06	ITGAL, STAT5A, PTPN22, ITGB2, CACNB4, TGFB1, CD74, HSH2D, CD48, DOCK2, BCL2, BCL3, CHRNA7, FAS, SPN, APC, RHOH, PTPRC, SATB1, H2-M3, IKZF1, MALT1, MYH9, WAS, VAV1, CARD11, CBLB, CD86, PKNOX1, SP3, LCK, IRF1, H2-DMA, LCP1	1617	116	13588	2.46301	0.00392714	8.19731e-05	0.00197394		GOTERM_BP_FAT	GO:0050670~regulation of lymphocyte proliferation	21	1.10468	5.14737e-06	BMI1, PTPN6, PTPRC, ITGAL, ICOSL, STAT5A, ERBB2, TNFRSF13B, STAT5B, PAWR, CD40, TGFB1, CARD11, CORO1A, FCGR2B, CD274, BCL6, INPP5D, SPN, SASH3, CLEC2I	1120	80	13588	3.18469	0.0160329	0.000336668	0.0093154		GOTERM_BP_FAT	GO:0035051~cardiac cell differentiation	13	0.708061	9.82284e-06	NOX4, MURC, MYL2, XIRP1, NKX2-6, RXRB, RXRA, TDGF1, RARA, TTN, ITGB1, FOXP1, MYH10	1168	33
GOTERM_BP_FAT	GO:0006816~calcium ion transport	19	1.48903	0.000456696	TRPM4, CLCA3, CACNG7, CACNG6, CACNG4, CACNB4, ITPR3, CACNA2D3, CACNA1S, ATP2B2, VDR, BSPRY, ATP2C2, BHLHA15, SLC24A2, LCK, ATP2A1, CHRNA7, CACNA1B	843	121	13588	2.53102	0.688313	0.025573	0.804477		GOTERM_BP_FAT	GO:0045934~negative regulation of nucleobase, nucleoside, nucleotide and nucleic acid metabolic process	81	3.16283	1.20558e-06	PPARD, CDX2, THRB, PPARG, NFKB1, ZFP639, PAX4, PDX1, NR2E1, TGFB1, PCGF2, NKX6-2, ZFP238, RARA, OLIG2, NR2F2, NR2F1, MYST3, CIITA, TBL1XR1, SATB1, CTBP1, SATB2, SOX14, NODAL, MECP2, HES7, MBD3, MBD2, PKIA, NRIP2, HES1, MSX1, HES5, TIMELESS, SMARCA5, CUX2, CUX1, LCOR, MYBBP1A, EID2, TNF, SOX2, NOSTRIN, PRDM16, VDR, HOXA2, OVOL2, OVOL1, POU3F3, GM608, CDA, BCL6, BHLHE40, NR1H3, SIM2, FOXD3, CEBPA, …	1617	397	13588	1.71451	0.0044147	9.02912e-05	0.00221955		GOTERM_BP_FAT	GO:0032944~regulation of mononuclear cell proliferation	21	1.10468	5.14737e-06	BMI1, PTPN6, PTPRC, ITGAL, ICOSL, STAT5A, ERBB2, TNFRSF13B, STAT5B, PAWR, CD40, TGFB1, CARD11, CORO1A, FCGR2B, CD274, BCL6, INPP5D, SPN, SASH3, CLEC2I	1120	80	13588	3.18469	0.0160329	0.000336668	0.0093154		GOTERM_BP_FAT	GO:0016337~cell-cell adhesion	42	2.28758	1.00203e-05	CLDN8, CLDN7, ITGAL, PARD3, THRA, CLDN4, CLDN3, ASTN1, CTNND1, CDH1, ITGB2, CDH2, CLDN12, SCARF2, PCDH1, CTGF, FAT4, FAT1, PVRL3, PVRL2, SELPLG, CYR61, FGF4, PTPRC, PTPRF, PLEK, ICAM2, CDHR2, PCDH9, PCDH8, CDHR5, ITGA4, MYH9, CLDN23, CTNNA2, IGSF5, CDH13, DSG2, CDH17, CLDN2, DSC2, CDH11	1168	236
GOTERM_BP_FAT	GO:0007409~axonogenesis	23	1.80251	0.00045901	DCC, CDK5R1, PLA2G10, PTPRZ1, ERBB2, KIF5C, NFASC, DPYSL5, CELSR3, ISL1, TBR1, NR2E1, CTNNA2, SLITRK1, FEZF2, ATOH1, LHX2, FOXG1, 2610109H07RIK, DCX, SLITRK5, GAP43, ETV4	843	163	13588	2.27441	0.690149	0.0251493	0.808537		GOTERM_BP_FAT	GO:0031327~negative regulation of cellular biosynthetic process	86	3.35806	1.28174e-06	SRP14, PPARD, CDX2, THRB, PPARG, NFKB1, ZFP639, PAX4, PDX1, NR2E1, TGFB1, PCGF2, EIF4EBP2, NKX6-2, ZFP238, RARA, OLIG2, NR2F2, NR2F1, MYST3, CIITA, TBL1XR1, SATB1, CTBP1, SATB2, SOX14, NODAL, MECP2, HES7, MBD3, MBD2, PKIA, NRIP2, HES1, MSX1, HES5, TIMELESS, BACE2, SMARCA5, CUX2, CUX1, LCOR, MYBBP1A, EIF2C4, EID2, TNF, SOX2, NOSTRIN, PRDM16, VDR, HOXA2, OVOL2, OVOL1, POU3F3, GM608, BCL3, BCL6, BHL…	1617	430	13588	1.68064	0.00469293	9.40751e-05	0.00235976		GOTERM_BP_FAT	GO:0050864~regulation of B cell activation	17	0.894266	5.49862e-06	BMI1, PTPN6, PTPRC, IL27RA, STAT5A, TNFRSF13B, STAT5B, PAWR, CD40, TGFB1, STAT6, CARD11, FCGR2B, BCL6, IL2RG, INPP5D, SASH3	1120	55	13588	3.74994	0.0171175	0.000352299	0.00995104		GOTERM_BP_FAT	GO:0043065~positive regulation of apoptosis	43	2.34205	1.49389e-05	BCLAF1, TNF, NFKBID, ADORA2A, ADAMTSL4, RBM5, STK17B, NR3C1, TGFB1, IL10, GCH1, VDR, NOD1, CASP4, B230120H23RIK, SHISA5, PCSK9, BCL3, INPP5D, NDUFS3, CASP1, LTB, RUNX3, ERCC2, B4GALT1, PTPRC, BCL10, PTPN6, MUC2, FOXL2, RARG, CEBPB, CIDEB, BRCA1, TRADD, ASCL1, EPHA7, TRIM35, UNC13D, NUPR1, ENDOG, ERN2, PERP	1168	248
GOTERM_BP_FAT	GO:0045664~regulation of neuron differentiation	17	1.33229	0.000511608	FOXA2, EFNA1, FOXA1, NLGN1, LRRC4C, ISL1, NR2E1, NTRK3, HES1, ASCL1, ATOH1, HES5, NTRK2, FOXG1, SIX1, POU3F2, NEFM	843	102	13588	2.68644	0.729087	0.0274038	0.900791		GOTERM_BP_FAT	GO:0050808~synapse organization	20	0.780945	1.33968e-06	MYO5A, MYO6, NRXN2, NRXN3, ERBB2, NFASC, MECP2, NLGN1, NLGN3, CDH2, CACNB4, CACNG2, NRXN1, CACNA1S, ATP2B2, MUSK, DLG4, CHRNA1, WNT7A, SNTA1	1617	49	13588	3.42988	0.00490457	9.64e-05	0.00246644		GOTERM_BP_FAT	GO:0016477~cell migration	42	2.20936	5.52437e-06	DCC, CCKAR, CDK5R1, SHROOM2, TNF, IL16, SOX1, NDN, BCAR1, WASF2, ASTN1, ITGB2, CDH2, NR2E1, TGFB1, ATOH1, DAB1, OVOL2, CTGF, CXCR4, POU3F3, FCER1G, POU3F2, DCX, TOP2B, SELPLG, DCLK1, APC, NR2F1, PRRXL1, SATB2, NR4A2, ITGA3, ITGA4, MYH9, NCKAP1, CTNNA2, ASCL1, CORO1A, ST14, CHL1, ACVR1	1120	240	13588	2.12312	0.017197	0.000346872	0.00999765		GOTERM_BP_FAT	GO:0048738~cardiac muscle tissue development	17	0.925926	1.55419e-05	MYL2, RXRB, NKX2-6, RXRA, EGLN1, CXADR, TTN, ITGB1, FOXP1, MURC, HAND1, LY6E, XIRP1, TDGF1, RARA, ZFPM2, MYH10	1168	57
GOTERM_BP_FAT	GO:0015698~inorganic anion transport	15	1.17555	0.000533436	GABRG1, GABRG2, GLRB, GABRA2, SLC12A2, CLCA3, CLCA6, GABRA5, SLC12A5, GLRA2, CFTR, SLC26A1, SLC26A2, SLC26A3, CLIC6	843	83	13588	2.913	0.743773	0.02797	0.939055		GOTERM_BP_FAT	GO:0030900~forebrain development	43	1.67903	1.51166e-06	3110039M20RIK, CCKAR, SOX1, SOX3, SOX2, BCAN, NR2E1, SLC1A2, DAB1, LHX2, LHX3, POU3F4, POU3F3, POU3F2, TOP2B, NR2F2, DCLK1, PITX1, PITX2, NR2F1, BMP4, IKZF1, RFX4, OTX1, OTX2, NEUROG2, ISL1, FOXP2, HES1, BBS1, SALL3, ATRX, ASCL1, FEZF2, DLX2, DLX1, HDAC2, MSX1, FOXG1, GRLF1, 2610109H07RIK, FABP7, NCOR2, BMPR1A	1617	167	13588	2.1637	0.00553242	0.000106682	0.00278305		GOTERM_BP_FAT	GO:0051251~positive regulation of lymphocyte activation	23	1.20989	5.67941e-06	BMI1, PTPRC, BCL10, ITGAL, ICOSL, IKZF1, STAT5A, STAT5B, IL4RA, TGFBR2, MALT1, CD40, TGFB1, STAT6, CARD11, CORO1A, H2-AA, BCL6, IL2RG, INPP5D, H2-DMA, SPN, SASH3	1120	94	13588	2.9685	0.0176753	0.000349613	0.0102782		GOTERM_BP_FAT	GO:0043068~positive regulation of programmed cell death	43	2.34205	1.8242e-05	BCLAF1, TNF, NFKBID, ADORA2A, ADAMTSL4, RBM5, STK17B, NR3C1, TGFB1, IL10, GCH1, VDR, NOD1, CASP4, B230120H23RIK, SHISA5, PCSK9, BCL3, INPP5D, NDUFS3, CASP1, LTB, RUNX3, ERCC2, B4GALT1, PTPRC, BCL10, PTPN6, MUC2, FOXL2, RARG, CEBPB, CIDEB, BRCA1, TRADD, ASCL1, EPHA7, TRIM35, UNC13D, NUPR1, ENDOG, ERN2, PERP	1168	250
GOTERM_BP_FAT	GO:0007214~gamma-aminobutyric acid signaling pathway	7	0.548589	0.000541601	GABRG1, GABRG2, GABRA2, SLC12A2, GABRB3, GABRA5, CACNB4	843	18	13588	6.26835	0.74906	0.0278208	0.953363		GOTERM_BP_FAT	GO:0051172~negative regulation of nitrogen compound metabolic process	81	3.16283	1.82093e-06	PPARD, CDX2, THRB, PPARG, NFKB1, ZFP639, PAX4, PDX1, NR2E1, TGFB1, PCGF2, NKX6-2, ZFP238, RARA, OLIG2, NR2F2, NR2F1, MYST3, CIITA, TBL1XR1, SATB1, CTBP1, SATB2, SOX14, NODAL, MECP2, HES7, MBD3, MBD2, PKIA, NRIP2, HES1, MSX1, HES5, TIMELESS, SMARCA5, CUX2, CUX1, LCOR, MYBBP1A, EID2, TNF, SOX2, NOSTRIN, PRDM16, VDR, HOXA2, OVOL2, OVOL1, POU3F3, GM608, CDA, BCL6, BHLHE40, NR1H3, SIM2, FOXD3, CEBPA, …	1617	401	13588	1.69741	0.00666052	0.000126083	0.00335243		GOTERM_BP_FAT	GO:0002478~antigen processing and presentation of exogenous peptide antigen	11	0.578643	5.8243e-06	H2-M3, H2-OA, FCGR2B, TAP2, H2-EB1, UNC93B1, H2-AA, FCER1G, H2-DMA, H2-DMB2, TAPBP	1120	23	13588	5.80233	0.0181222	0.000351638	0.0105404		GOTERM_BP_FAT	GO:0001829~trophectodermal cell differentiation	9	0.490196	1.98715e-05	CUL3, CDX2, SP1, ESRRB, POU5F1, NODAL, CDH1, JUNB, FOXD3	1168	16
GOTERM_BP_FAT	GO:0032101~regulation of response to external stimulus	17	1.33229	0.000571641	F11, PPARA, F12, TMPRSS6, PLG, PROC, CTNNA2, AHSG, GPX2, NTRK3, KLKB1, APOH, CHRNA7, HRG, FABP7, CPB2, SPN	843	103	13588	2.66036	0.767588	0.0287631	1.00599		GOTERM_BP_FAT	GO:0007409~axonogenesis	42	1.63998	1.99858e-06	3110039M20RIK, DCC, CCKAR, CDK5R1, ATL1, ERBB2, PIP5K1C, CDH4, NR2E1, NRCAM, HOXA2, ATOH1, BCL2, LHX2, LHX3, LHX4, DCX, TOP2B, ETV4, DCLK1, APC, KLF7, PTPRZ1, KIF5C, DPYSL5, NFASC, CELSR3, NEUROG2, ISL1, TBR1, VASP, CTNNA2, SLITRK2, FEZF2, SLITRK1, SLITRK4, FOXG1, MNX1, 2610109H07RIK, STMN1, SLITRK5, GAP43, CHL1	1617	163	13588	2.16525	0.00730798	0.000135821	0.0036795		GOTERM_BP_FAT	GO:0070663~regulation of leukocyte proliferation	21	1.10468	7.71221e-06	BMI1, PTPN6, PTPRC, ITGAL, ICOSL, STAT5A, ERBB2, TNFRSF13B, STAT5B, PAWR, CD40, TGFB1, CARD11, CORO1A, FCGR2B, CD274, BCL6, INPP5D, SPN, SASH3, CLEC2I	1120	82	13588	3.10701	0.0239256	0.000456809	0.0139568		GOTERM_BP_FAT	GO:0050865~regulation of cell activation	31	1.68845	2.11627e-05	BMI1, ITGAL, NFKBID, ADORA2A, ERBB2, IL4RA, PAWR, RORA, TGFB1, IL10, STAT6, MYD88, IL2RG, INPP5D, CSK, DNAJA3, CLEC2I, PTPRC, PTPN6, BCL10, PLEK, IKZF1, TNFRSF13B, TGFBR2, MALT1, CARD11, CORO1A, H2-OA, CD274, H2-DMA, SASH3	1168	156
GOTERM_BP_FAT	GO:0050808~synapse organization	11	0.862069	0.0007125	MYO5A, ATP2B2, NRXN2, NRXN3, ERBB2, NLGN1, DLG4, NFASC, NRXN1, CACNB4, CACNA1S	843	49	13588	3.61847	0.837804	0.0350371	1.25241		GOTERM_BP_FAT	GO:0048878~chemical homeostasis	75	2.92854	2.3866e-06	PPARD, JPH2, FOXA3, GRIK2, SLC9A3, GNA11, SLC9A2, GRIK5, PDX1, TGFB1, BAK1, ATP2B2, APOB, SLC2A4, AQP11, BHLHA15, HAMP, GRIN2D, NKX6-2, SLC24A2, RGN, CHRNA7, OLIG2, SLC4A4, CHRNA1, MT3, TRPM4, CCKBR, MECP2, PFKM, CACNG2, SLC9A3R1, QK, G6PC, XIRP1, LCK, RYR1, PMP22, MYO5A, CAV3, SCN1A, ADORA2A, ERBB2, OXT, SLC37A4, NR3C2, 2010110P09RIK, CACNB4, ATP12A, CCL28, SYPL2, VDR, INPP5K, BCL2, PCSK9, POU3F…	1617	365	13588	1.72669	0.00872058	0.000159239	0.00439385		GOTERM_BP_FAT	GO:0048870~cell motility	46	2.41978	1.48439e-05	DCC, CCKAR, CDK5R1, SHROOM2, TNF, IL16, SOX1, NDN, BCAR1, WASF2, ASTN1, ITGB2, CDH2, NR2E1, TGFB1, APOB, ATOH1, DAB1, OVOL2, CTGF, CXCR4, POU3F3, FCER1G, POU3F2, DCX, TOP2B, SELPLG, DCLK1, APC, NR2F1, PRRXL1, SATB2, NR4A2, TNP1, ITGA3, ITGA4, MYH9, TNP2, NCKAP1, CTNNA2, ASCL1, CORO1A, ST14, CHL1, AKAP4, ACVR1	1120	284	13588	1.96507	0.0455405	0.000862777	0.0268613		GOTERM_BP_FAT	GO:0010942~positive regulation of cell death	43	2.34205	2.22045e-05	BCLAF1, TNF, NFKBID, ADORA2A, ADAMTSL4, RBM5, STK17B, NR3C1, TGFB1, IL10, GCH1, VDR, NOD1, CASP4, B230120H23RIK, SHISA5, PCSK9, BCL3, INPP5D, NDUFS3, CASP1, LTB, RUNX3, ERCC2, B4GALT1, PTPRC, BCL10, PTPN6, MUC2, FOXL2, RARG, CEBPB, CIDEB, BRCA1, TRADD, ASCL1, EPHA7, TRIM35, UNC13D, NUPR1, ENDOG, ERN2, PERP	1168	252
GOTERM_BP_FAT	GO:0055092~sterol homeostasis	8	0.626959	0.000795168	ABCG8, APOA2, APOB, PCSK9, LIPC, NR5A2, ANGPTL3, MTTP	843	26	13588	4.95958	0.868674	0.0382877	1.39676		GOTERM_BP_FAT	GO:0002521~leukocyte differentiation	38	1.4838	2.54672e-06	GPR183, TNF, ONECUT1, STAT5A, MITF, PTPN22, SFPI1, CACNB4, CD74, TGFB1, BAK1, DOCK2, BCL2, CASP8, POU2F2, BCL3, BCL6, FAS, SPN, APC, RHOH, CEBPA, PTPRC, SATB1, CEBPE, IKZF1, CEBPG, MALT1, MYH9, VAV1, CARD11, PKNOX1, LILRB3, SP3, LCK, IRF1, IRF4, H2-DMA	1617	142	13588	2.24875	0.00930293	0.000166887	0.00468863		GOTERM_BP_FAT	GO:0051674~localization of cell	46	2.41978	1.48439e-05	DCC, CCKAR, CDK5R1, SHROOM2, TNF, IL16, SOX1, NDN, BCAR1, WASF2, ASTN1, ITGB2, CDH2, NR2E1, TGFB1, APOB, ATOH1, DAB1, OVOL2, CTGF, CXCR4, POU3F3, FCER1G, POU3F2, DCX, TOP2B, SELPLG, DCLK1, APC, NR2F1, PRRXL1, SATB2, NR4A2, TNP1, ITGA3, ITGA4, MYH9, TNP2, NCKAP1, CTNNA2, ASCL1, CORO1A, ST14, CHL1, AKAP4, ACVR1	1120	284	13588	1.96507	0.0455405	0.000862777	0.0268613		GOTERM_BP_FAT	GO:0048863~stem cell differentiation	12	0.653595	3.02105e-05	NANOG, CDX2, RIF1, ESRRB, POU5F1, NODAL, MSI2, LIN28A, KLF4, ETV4, FGF4, ERCC2	1168	31
GOTERM_BP_FAT	GO:0042632~cholesterol homeostasis	8	0.626959	0.000795168	ABCG8, APOA2, APOB, PCSK9, LIPC, NR5A2, ANGPTL3, MTTP	843	26	13588	4.95958	0.868674	0.0382877	1.39676		GOTERM_BP_FAT	GO:0048812~neuron projection morphogenesis	44	1.71808	2.59528e-06	3110039M20RIK, DCC, CCKAR, CDK5R1, ADORA2A, ATL1, ERBB2, PIP5K1C, CDH4, NR2E1, NRCAM, HOXA2, ATOH1, BCL2, LHX2, LHX3, LHX4, DCX, TOP2B, ETV4, DCLK1, APC, DSCAM, KLF7, PTPRZ1, KIF5C, DPYSL5, NFASC, CELSR3, NEUROG2, ISL1, TBR1, VASP, CTNNA2, SLITRK2, FEZF2, SLITRK1, SLITRK4, FOXG1, MNX1, 2610109H07RIK, STMN1, SLITRK5, GAP43, CHL1	1617	176	13588	2.1008	0.00947946	0.000167086	0.00477802		GOTERM_BP_FAT	GO:0050870~positive regulation of T cell activation	18	0.94687	1.6983e-05	BMI1, PTPRC, BCL10, ITGAL, ICOSL, IKZF1, STAT5A, STAT5B, IL4RA, TGFBR2, MALT1, CARD11, CORO1A, H2-AA, IL2RG, H2-DMA, SPN, SASH3	1120	66	13588	3.30877	0.05193	0.000969111	0.0307316		GOTERM_BP_FAT	GO:0051249~regulation of lymphocyte activation	29	1.57952	3.19826e-05	BMI1, PTPRC, BCL10, ITGAL, PTPN6, IKZF1, NFKBID, ADORA2A, ERBB2, TGFBR2, IL4RA, TNFRSF13B, MALT1, PAWR, IL10, TGFB1, STAT6, CARD11, CORO1A, MYD88, H2-OA, CD274, IL2RG, INPP5D, H2-DMA, CSK, SASH3, DNAJA3, CLEC2I	1168	144
GOTERM_BP_FAT	GO:0007411~axon guidance	16	1.25392	0.000982756	DCC, CDK5R1, PLA2G10, ERBB2, KIF5C, DPYSL5, NFASC, ISL1, TBR1, FEZF2, ATOH1, LHX2, FOXG1, 2610109H07RIK, GAP43, ETV4	843	98	13588	2.63161	0.918669	0.0462406	1.72357		GOTERM_BP_FAT	GO:0006928~cell motion	75	2.92854	2.94822e-06	CCKAR, PPARD, IL16, BCAR1, WASF2, NR2E1, TGFB1, NRCAM, ATOH1, APOB, APOA1, DAB1, CTGF, CHRNA7, NEURL1A, NR2F2, TOP2B, NR2F1, SATB2, NODAL, KIF5C, MYH9, MMP14, TBR1, VASP, CTNNA2, ASCL1, ST14, SIX1, FOXG1, CNTN2, MNX1, CHL1, GAP43, 3110039M20RIK, DCC, CDK5R1, TNF, SOX1, ERBB2, SLC37A4, ASTN1, ABI2, ITGB2, PF4, CDH2, CDH4, ITGB1, HOXA2, OVOL2, LHX2, LHX3, LHX4, POU3F3, FCER1G, POU3F2, STRBP, DCX, S…	1617	367	13588	1.71728	0.0107617	0.000186534	0.0054278		GOTERM_BP_FAT	GO:0006355~regulation of transcription, DNA-dependent	163	8.57443	3.78242e-05	CDX1, CDX2, STAT5A, STAT5B, ARNT2, ZFP639, RORB, NR2E3, NR2E1, TGFB1, MAGED1, BATF, ATOH1, FLI1, BHLHA15, OLIG1, OLIG2, RARB, CIITA, BCL10, SATB2, NKX2-6, RELB, MECP2, SIX2, HES7, HNF4G, TBR1, PKIA, FOXN3, FOXN4, HES1, ASCL1, HNF4A, ZFP462, HES5, SMARCAL1, FOXG1, SPDEF, ZFP820, SMARCA1, ASCL3, ADORA2A, HOXB13, NOSTRIN, SFPI1, SOX8, ARNT, VDR, OVOL2, ELK4, LHX2, JUND, OVOL1, LHX4, HOXA9, RUNX1, NR…	1120	1465	13588	1.34986	0.111988	0.00211865	0.0684328		GOTERM_BP_FAT	GO:0046649~lymphocyte activation	35	1.90632	3.35155e-05	ITGAL, GPR183, SOX4, PTPN22, ITGB2, TGFB1, HSH2D, CD48, DOCK2, NLRC3, POU2F2, BCL3, DNAJA3, HELLS, RHOH, EXO1, PTPRC, H2-M3, IKZF1, SWAP70, RELB, PIK3CD, MALT1, MYH9, WAS, VAV1, SLAMF1, FOXP1, CARD11, CD86, UNC13D, IRF1, H2-DMA, HDAC7, LCP1	1168	191
GOTERM_BP_FAT	GO:0031175~neuron projection development	27	2.11599	0.00100629	DCC, GPRIN1, CDK5R1, ERBB2, NR2E1, LINGO1, ATOH1, LHX2, DCX, ETV4, STMN3, PLA2G10, PTPRZ1, KIF5C, DPYSL5, NFASC, CELSR3, ISL1, TBR1, CTNNA2, SLITRK1, FEZF2, FOXG1, MTAP1B, 2610109H07RIK, SLITRK5, GAP43	843	218	13588	1.99634	0.923414	0.0464661	1.76449		GOTERM_BP_FAT	GO:0010605~negative regulation of macromolecule metabolic process	96	3.74854	3.25653e-06	SRP14, PPARD, CDX2, THRB, PPARG, NFKB1, PAX4, ZFP639, PDX1, NR2E1, TGFB1, BAK1, PCGF2, EIF4EBP2, NKX6-2, ZFP238, RARA, OLIG2, NR2F2, NR2F1, MYST3, CIITA, TBL1XR1, SATB1, SATB2, CTBP1, ZCCHC11, SOX14, NODAL, MECP2, HES7, MBD3, MBD2, PKIA, NRIP2, HES1, MSX1, HNF4A, TIMELESS, HES5, BACE2, SMARCA5, CUX2, CUX1, LCOR, MYBBP1A, EIF2C4, EID2, TNF, SOX2, NOSTRIN, PRDM16, VDR, MOV10, HOXA2, INPP5K, OVOL2, …	1617	506	13588	1.59429	0.0118804	0.000202547	0.00599539		GOTERM_BP_FAT	GO:0001764~neuron migration	18	0.94687	3.8809e-05	DCC, CCKAR, CDK5R1, PRRXL1, SATB2, NDN, SOX1, NR4A2, ITGA3, ASCL1, ATOH1, DAB1, CXCR4, DCX, TOP2B, DCLK1, CHL1, NR2F1	1120	70	13588	3.11969	0.11473	0.00213566	0.070214		GOTERM_BP_FAT	GO:0050863~regulation of T cell activation	24	1.30719	3.61613e-05	BMI1, PTPN6, PTPRC, BCL10, ITGAL, IKZF1, NFKBID, ADORA2A, ERBB2, IL4RA, TGFBR2, MALT1, PAWR, TGFB1, CARD11, CORO1A, H2-OA, CD274, IL2RG, CSK, H2-DMA, DNAJA3, SASH3, CLEC2I	1168	108
GOTERM_BP_FAT	GO:0006820~anion transport	19	1.48903	0.00108444	GABRG1, GABRG2, GLRB, GABRA2, SLC12A2, SLC25A4, CLCA3, CLCA6, GLRA2, GABRA5, SLC12A5, CFTR, SLC26A1, SLC26A2, SLC10A1, SLC26A3, SLC4A10, SLC25A13, CLIC6	843	130	13588	2.3558	0.937275	0.0490989	1.90029		GOTERM_BP_FAT	GO:0006836~neurotransmitter transport	26	1.01523	3.35016e-06	SYT1, STX1A, SLC6A1, NRXN2, SYT4, SLC25A4, SLC6A11, NRXN3, SLC6A20A, SLC6A4, NLGN1, LIN7B, NRXN1, ATP1A2, RIMS2, STX1B, SLC6A19, PCLO, RIMS3, SLC17A6, TRIM9, SYN2, SLC18A1, SNAP25, WNT7A, CACNA1B	1617	80	13588	2.73105	0.0122198	0.000204898	0.00616776		GOTERM_BP_FAT	GO:0019884~antigen processing and presentation of exogenous antigen	11	0.578643	4.56053e-05	H2-M3, H2-OA, FCGR2B, TAP2, H2-EB1, UNC93B1, H2-AA, FCER1G, H2-DMA, H2-DMB2, TAPBP	1120	28	13588	4.7662	0.133423	0.00246599	0.0825052		GOTERM_BP_FAT	GO:0042110~T cell activation	25	1.36166	4.06293e-05	PTPRC, ITGAL, H2-M3, IKZF1, RELB, SOX4, PTPN22, ITGB2, MALT1, MYH9, WAS, VAV1, TGFB1, HSH2D, CD48, CARD11, CD86, DOCK2, NLRC3, IRF1, BCL3, H2-DMA, DNAJA3, LCP1, RHOH	1168	116
GOTERM_BP_FAT	GO:0002455~humoral immune response mediated by circulating immunoglobulin	9	0.705329	0.0011052	MBL1, C8A, MBL2, C8B, C4BP, C9, MASP2, CFI, C8G	843	35	13588	4.14479	0.940515	0.0491447	1.93634		GOTERM_BP_FAT	GO:0055001~muscle cell development	22	0.859039	3.61942e-06	CAV2, MYL2, ACTA1, TCAP, ERBB2, CACNB4, CACNG2, HOMER1, TTN, FLNC, CAPN3, CACNA1S, ITGB1, MURC, MUSK, NEB, XIRP1, DNER, MYOG, CHRNA1, TMOD1, SNTA1	1617	61	13588	3.03067	0.0131955	0.000217735	0.00666346		GOTERM_BP_FAT	GO:0048585~negative regulation of response to stimulus	17	0.894266	5.45977e-05	ZFP36, PTPN6, PTPRC, IL27RA, ADORA2A, SOCS1, GRIN3A, TGFB1, CTNNA2, GPX2, STAT6, TNFRSF1B, FCGR2B, BCL6, INPP5D, FABP7, SPN	1120	65	13588	3.17302	0.15755	0.00290157	0.0987659		GOTERM_BP_FAT	GO:0002694~regulation of leukocyte activation	30	1.63399	4.3283e-05	BMI1, ITGAL, NFKBID, ADORA2A, ERBB2, IL4RA, PAWR, RORA, TGFB1, IL10, STAT6, MYD88, IL2RG, INPP5D, CSK, DNAJA3, CLEC2I, PTPRC, PTPN6, BCL10, IKZF1, TNFRSF13B, TGFBR2, MALT1, CARD11, CORO1A, H2-OA, CD274, H2-DMA, SASH3	1168	154
GOTERM_BP_FAT	GO:0007270~nerve-nerve synaptic transmission	8	0.626959	0.00128408	GRM3, GLRB, GABRB3, CAMK4, GRIK2, TMOD2, CACNB4, SHC3	843	28	13588	4.60532	0.962337	0.0559041	2.24639		GOTERM_BP_FAT	GO:0048534~hemopoietic or lymphoid organ development	61	2.38188	3.87664e-06	MAEA, STAT5A, MITF, PTPN22, NFKB1, NFKB2, TGFB1, BAK1, MLL5, BARX1, CASP8, FAS, LTB, SPN, MB, RHOH, MYST3, SATB1, LTBR, STAP1, LYN, MYH9, IL20, CARD11, LILRB3, SIX1, LCK, ADD2, GPR183, TNF, ONECUT1, SLC37A4, SFPI1, CACNB4, CD74, MLF1, DOCK2, BCL2, POU2F2, BCL3, TCEA1, BCL6, RUNX1, APC, BMP4, CEBPA, PTPRC, IKZF1, CEBPE, HCLS1, CEBPG, MALT1, VAV1, PKNOX1, SP3, IRF8, CXCL15, IRF1, HEPH, IRF4, H2-DMA	1617	281	13588	1.82419	0.0141266	0.000229446	0.007137		GOTERM_BP_FAT	GO:0002764~immune response-regulating signal transduction	15	0.789058	5.48481e-05	PTPN6, BCL10, PTPRC, LYN, BCAR1, UNC93B1, NFKBIA, PTPN22, MALT1, CD40, KLHL6, LAX1, FCER1G, CD79B, CLEC2I	1120	52	13588	3.49966	0.158213	0.00286635	0.0992186		GOTERM_BP_FAT	GO:0035239~tube morphogenesis	32	1.74292	5.12906e-05	GNA13, SHROOM3, FOXA2, CSF1, CDH1, NR3C1, LGR4, TGFB1, ZIC3, VDR, HAND1, CD44, OVOL2, CASP8, GBX2, IPMK, ETV4, IHH, B4GALT1, BCL10, NODAL, FOXA1, TGFBR2, FZD3, VASP, NCKAP1, TIMELESS, LAMA5, GRLF1, TGIF1, PBX1, AREG	1168	171
GOTERM_BP_FAT	GO:0050767~regulation of neurogenesis	19	1.48903	0.00129613	FOXA2, EFNA1, FOXA1, NLGN1, LRRC4C, ISL1, NR2E1, NTRK3, HES1, ASCL1, LINGO1, DLX1, ATOH1, HES5, NTRK2, FOXG1, SIX1, POU3F2, NEFM	843	132	13588	2.3201	0.963479	0.0554688	2.26724		GOTERM_BP_FAT	GO:0048858~cell projection morphogenesis	48	1.87427	3.87835e-06	CCKAR, E2F4, ATL1, PIP5K1C, NR2E1, NRCAM, ATOH1, TOP2B, DSCAM, KIF5C, TBR1, VASP, CTNNA2, BBS1, SLITRK2, SLITRK1, SLITRK4, FOXG1, MNX1, STMN1, SLITRK5, CHL1, GAP43, DCC, 3110039M20RIK, CDK5R1, ONECUT1, ADORA2A, ERBB2, ONECUT2, CDH4, HOXA2, LHX2, BCL2, LHX3, LHX4, DCX, DCLK1, ETV4, APC, KLF7, PTPRZ1, NFASC, DPYSL5, CELSR3, NEUROG2, ISL1, FEZF2, 2610109H07RIK	1617	202	13588	1.9968	0.0141327	0.000225904	0.00714013		GOTERM_BP_FAT	GO:0042129~regulation of T cell proliferation	16	0.841662	6.20806e-05	BMI1, PTPN6, ITGAL, PTPRC, ICOSL, STAT5A, ERBB2, STAT5B, PAWR, TGFB1, CARD11, CORO1A, CD274, SPN, SASH3, CLEC2I	1120	59	13588	3.29007	0.177115	0.00319062	0.112295		GOTERM_BP_FAT	GO:0051146~striated muscle cell differentiation	21	1.14379	5.14418e-05	MYL2, ACTA1, TCAP, RXRB, NKX2-6, ERBB2, RXRA, MYH9, HOMER1, TTN, CXADR, CACNA1S, ITGB1, FOXP1, MURC, XIRP1, DYRK1B, DNER, TDGF1, RARA, MYH10	1168	89
GOTERM_BP_FAT	GO:0048812~neuron projection morphogenesis	23	1.80251	0.00129991	DCC, CDK5R1, PLA2G10, PTPRZ1, ERBB2, KIF5C, NFASC, DPYSL5, CELSR3, ISL1, TBR1, NR2E1, CTNNA2, SLITRK1, FEZF2, ATOH1, LHX2, FOXG1, 2610109H07RIK, DCX, SLITRK5, GAP43, ETV4	843	176	13588	2.10641	0.96383	0.0547095	2.27378		GOTERM_BP_FAT	GO:0019884~antigen processing and presentation of exogenous antigen	14	0.546661	6.03062e-06	H2-K1, H2-M3, UNC93B1, H2-AB1, CD74, H2-DMB2, TAPBP, H2-OA, FCGR2B, TAP2, H2-EB1, FCER1G, H2-AA, H2-DMA	1617	28	13588	4.20161	0.0218893	0.00034576	0.0111023		GOTERM_BP_FAT	GO:0006811~ion transport	89	4.68175	6.67831e-05	PLCZ1, KCNK16, SLC22A16, SLC22A18, KCNAB2, GRIK2, TRPV2, SLC5A1, GABRB1, SLC9A2, KCNJ10, GRIN3A, HVCN1, SLC26A2, SLC1A2, SLC1A3, BHLHA15, GRIN2D, SLCO1C1, NIPAL1, MCOLN2, KCNQ2, ANO9, GRID1, TRPM4, GABRG1, TRPM6, SLC12A8, SLC25A4, CLCA3, CACNG8, CLCA6, CACNG7, SCN2A1, CACNG4, CFTR, TRPM2, SLC34A2, SLC26A3, ATP2C2, BSPRY, SLC26A8, CLIC6, KCNH7, PLLP, KCNH3, SRI, FXYD3, CLCN2, SLC39A12, 2010110P09R…	1120	712	13588	1.51652	0.189177	0.00337664	0.120796		GOTERM_BP_FAT	GO:0002684~positive regulation of immune system process	36	1.96078	7.00722e-05	BMI1, ITGAL, BCAR1, IL4RA, UNC93B1, PTPN22, NFKBIA, CACNB3, TGFB1, B2M, STAT6, KLHL6, MYD88, TAP2, IL2RG, INPP5D, THBS1, DNAJA3, CLEC2I, H2-K1, PTPRC, PTPN6, BCL10, H2-M3, IKZF1, RELA, TGFBR2, MALT1, FOXP1, CARD11, CD37, CORO1A, C4BP, H2-DMA, CR1L, SASH3	1168	206
GOTERM_BP_FAT	GO:0006956~complement activation	9	0.705329	0.00134498	MBL1, C8A, MBL2, C8B, C4BP, C9, MASP2, CFI, C8G	843	36	13588	4.02966	0.967765	0.0556372	2.35174		GOTERM_BP_FAT	GO:0060537~muscle tissue development	36	1.4057	6.36038e-06	MEF2C, CAV2, MYOD1, MYL2, ERBB2, PDLIM3, CACNB4, TTN, ITGB1, TGFB1, MUSK, LY6E, HLX, DNER, PAX7, MYOG, RARA, NR2F2, CHRNA1, PITX1, IHH, PITX2, MYF6, FOXL2, ACTA1, RXRG, CACNG2, HOMER1, CACNA1S, FOXP2, MURC, XIRP1, SIX1, PDGFRB, VGLL2, SNTA1	1617	136	13588	2.22438	0.0230724	0.000359054	0.0117094		GOTERM_BP_FAT	GO:0002504~antigen processing and presentation of peptide or polysaccharide antigen via MHC class II	9	0.473435	6.8378e-05	H2-OA, FCGR2B, H2-OB, H2-EB1, UNC93B1, H2-AA, FCER1G, H2-DMA, H2-DMB2	1120	19	13588	5.7468	0.193228	0.00340236	0.123679		GOTERM_BP_FAT	GO:0051090~regulation of transcription factor activity	16	0.87146	0.00010017	IRAK2, BCL10, THRA, TNF, NFKBID, RELA, NFKBIA, ITGB2, MALT1, TGFB1, KDM1A, MYD88, NLRC3, HNF4A, ABRA, DNAJA3	1168	59
GOTERM_BP_FAT	GO:0002541~activation of plasma proteins involved in acute inflammatory response	9	0.705329	0.00134498	MBL1, C8A, MBL2, C8B, C4BP, C9, MASP2, CFI, C8G	843	36	13588	4.02966	0.967765	0.0556372	2.35174		GOTERM_BP_FAT	GO:0032990~cell part morphogenesis	49	1.91332	6.82195e-06	CCKAR, E2F4, ATL1, PIP5K1C, NR2E1, NRCAM, BAK1, ATOH1, TOP2B, DSCAM, KIF5C, TBR1, VASP, CTNNA2, SLITRK2, BBS1, SLITRK1, SLITRK4, FOXG1, MNX1, STMN1, SLITRK5, CHL1, GAP43, DCC, 3110039M20RIK, CDK5R1, ONECUT1, ADORA2A, ERBB2, ONECUT2, CDH4, HOXA2, LHX2, BCL2, LHX3, LHX4, DCX, DCLK1, ETV4, APC, KLF7, PTPRZ1, NFASC, DPYSL5, CELSR3, NEUROG2, ISL1, FEZF2, 2610109H07RIK	1617	212	13588	1.94225	0.0247258	0.000379271	0.0125591		GOTERM_BP_FAT	GO:0002274~myeloid leukocyte activation	12	0.631247	7.3789e-05	BCL10, FCGR2B, LILRB3, RELB, TGFBR2, MYO1F, FCER1G, SFPI1, IRF4, TGFB1, LCP2, RHOH	1120	35	13588	4.15959	0.206821	0.00361386	0.13346		GOTERM_BP_FAT	GO:0042692~muscle cell differentiation	24	1.30719	0.000132849	MYL2, ACTA1, TCAP, RXRB, NKX2-6, ERBB2, RXRA, MBNL1, MYH9, HOMER1, CXADR, TTN, CACNA1S, ITGB1, FOXP1, QK, MURC, XIRP1, DYRK1B, DNER, TDGF1, SOX15, RARA, MYH10	1168	117
GOTERM_BP_FAT	GO:0050819~negative regulation of coagulation	5	0.39185	0.00143439	KLKB1, TMPRSS6, CPB2, PLG, PROC	843	9	13588	8.95479	0.974349	0.0582847	2.50622		GOTERM_BP_FAT	GO:0042592~homeostatic process	106	4.13901	7.54778e-06	MAEA, GRIK2, STAT5A, SLC9A3, GNA11, SLC9A2, GRIK5, PDX1, TGFB1, BAK1, ATP2B2, MLL5, APOB, SLC2A4, BHLHA15, AQP11, GRIN2D, NKX6-2, RGN, CHRNA7, OLIG2, FAS, CHRNA1, SLC4A4, MB, PIK3CD, MECP2, LILRB3, RYR1, PDGFRB, PMP22, CAV3, XDH, SCN1A, ADORA2A, ERBB2, 2010110P09RIK, SFPI1, CACNB4, ATP12A, SYPL2, VDR, GAL3ST1, BMP4, FOXA1, TNFRSF13B, ABCG8, SLC4A10, CORO1A, HOXB6, FABP4, CACNA1E, HEPH, PARP4, ASN…	1617	584	13588	1.52524	0.0273203	0.000413354	0.0138952		GOTERM_BP_FAT	GO:0048002~antigen processing and presentation of peptide antigen	12	0.631247	7.3789e-05	H2-M3, H2-OA, FCGR2B, TAP2, H2-EB1, UNC93B1, H2-AA, FCER1G, MR1, H2-DMA, H2-DMB2, TAPBP	1120	35	13588	4.15959	0.206821	0.00361386	0.13346		GOTERM_BP_FAT	GO:0032989~cellular component morphogenesis	52	2.83224	0.000134318	CCKAR, TTN, NR2E1, TGFB1, CUL3, ATOH1, TOP2B, PRRXL1, ACTA1, NODAL, MYH9, STK4, SLIT2, VASP, CTNNA2, HES1, MFN1, MURC, SS18, XIRP1, PMP22, PARD3, SHROOM3, MYL2, TCAP, NDN, ADORA2A, ERBB2, ITGB1, CD9, DOCK2, PRDM14, FAT1, KRT8, GBX2, LHX4, NEFL, RUNX3, ETV4, ERCC2, NFATC1, NOX4, PLA2G10, ESRRB, TRIM28, CRB3, WWTR1, EPHA7, ID1, LAMA5, PRICKLE2, MYH10	1168	351
GOTERM_BP_FAT	GO:0006959~humoral immune response	11	0.862069	0.00156765	BMI1, MBL1, C8A, MBL2, C8B, C4BP, C9, MASP2, ANG4, CFI, C8G	843	54	13588	3.28342	0.981754	0.0625363	2.73603		GOTERM_BP_FAT	GO:0045321~leukocyte activation	50	1.95236	7.76841e-06	STAT5A, PTPN22, TGFB1, CD48, BAK1, MLL5, CHRNA7, FAS, SPN, RHOH, SATB1, PIK3CD, MYH9, WAS, CARD11, CD86, LILRB3, LCK, LCP1, LCP2, GPR183, ITGAL, ONECUT1, SFPI1, ITGB2, CACNB4, CD74, HSH2D, DOCK2, BCL2, POU2F2, BCL3, FCER1G, BCL6, APC, PTPRC, H2-M3, IKZF1, CEBPG, MYO1F, MALT1, VAV1, CBLB, PKNOX1, FCGR2B, SP3, IRF1, BANK1, IRF4, H2-DMA	1617	219	13588	1.91854	0.0281076	0.000419179	0.0143014		GOTERM_BP_FAT	GO:0042127~regulation of cell proliferation	71	3.73488	7.83992e-05	BMI1, STAT5A, STAT5B, NR2E3, PAWR, CXADR, NR2E1, TGFB1, SLFN2, CDKN2B, ANG, KIFAP3, PRRT1, RARB, LTB, SPN, IHH, ICOSL, LYN, NKX2-6, MECP2, CD40, HES1, CARD11, TRIM35, HNF4A, SERPINB5, FOXG1, ITGAL, FGFR4, PPP2R3A, TNF, ADORA2A, ERBB2, BEX1, NFKBIA, SFN, STAT6, CD9, OVOL2, RAC2, BCL6, POU3F2, PLCD1, INPP5D, TFF1, EGF, FGFBP1, APC, CLEC2I, KLF5, PTPRC, MUC2, PTPN6, TBX3, HCLS1, TGFBR2, TNFRSF13B, A…	1120	538	13588	1.60108	0.218221	0.00378027	0.141793		GOTERM_BP_FAT	GO:0051101~regulation of DNA binding	18	0.980392	0.000138313	IRAK2, BCL10, THRA, TNF, NFKBID, RELA, NFKBIA, ITGB2, MALT1, TGFB1, KDM1A, MYD88, NLRC3, HNF4A, ABRA, IRF4, DNAJA3, ERCC2	1168	74
GOTERM_BP_FAT	GO:0008206~bile acid metabolic process	6	0.470219	0.00160755	BAAT, ATP8B1, NR5A2, AKR1D1, SLC27A5, NR1H4	843	15	13588	6.44745	0.983523	0.0630927	2.80473		GOTERM_BP_FAT	GO:0050767~regulation of neurogenesis	35	1.36665	8.4089e-06	3110039M20RIK, FOXA2, EFNA1, SOX2, SOX5, LRRC4C, TIMP2, CDH4, NR2E1, TGFB1, LINGO1, HOXA2, ATOH1, BCL2, NKX6-2, RHOC, POU3F2, NEFM, NKX2-2, MT3, LBX1, FOXA1, NLGN1, ISL1, NKX6-1, HES1, NTRK3, ASCL1, DLX2, DLX1, HES5, FOXG1, SIX1, NTRK2, WNT7A, BMPR1A	1617	132	13588	2.22813	0.0303895	0.000447158	0.0154804		GOTERM_BP_FAT	GO:0006350~transcription	189	9.94214	9.14776e-05	AKNA, CDX2, IL16, LMO3, STAT5A, ARNT2, STAT5B, ZFP639, RORB, NR2E3, NR2E1, BATF, ATOH1, FLI1, BHLHA15, MIER1, PPP1R1B, PHTF2, OLIG1, OLIG2, RARB, ZFP276, GABPB2, MYST4, MYST3, CIITA, ZFP691, RBL2, RELB, MECP2, GRHL3, HES7, HNF4G, TBR1, GRHL2, FOXN3, FOXN4, HES1, ASCL1, HNF4A, HES5, PARP14, FOXG1, SPDEF, ZFP260, SMARCA1, MCTS2, ASCL3, CRTC2, EID3, SOX1, HOXB13, SFPI1, SOX8, ARNT, VDR, OVOL2, LYL1,…	1120	1772	13588	1.294	0.249678	0.00434286	0.165429		GOTERM_BP_FAT	GO:0031032~actomyosin structure organization	10	0.544662	0.000141872	MURC, MYL2, TCAP, XIRP1, ACTA1, CNN2, CNN1, TTN, ITGB1, MYH10	1168	25
GOTERM_BP_FAT	GO:0048858~cell projection morphogenesis	25	1.95925	0.00162835	DCC, CDK5R1, ONECUT1, PLA2G10, PTPRZ1, ERBB2, ONECUT2, KIF5C, NFASC, DPYSL5, CELSR3, ISL1, TBR1, NR2E1, CTNNA2, SLITRK1, FEZF2, ATOH1, LHX2, FOXG1, 2610109H07RIK, DCX, SLITRK5, GAP43, ETV4	843	202	13588	1.99488	0.984376	0.062917	2.84053		GOTERM_BP_FAT	GO:0006816~calcium ion transport	33	1.28856	8.51091e-06	TRPV2, CACNB1, CACNB3, GRIN3A, CACNB4, ATP2B2, VDR, BHLHA15, SLC24A2, CHRNA7, NFATC1, TRPM4, PTPRC, CACNA2D1, CLCA3, CACNG8, CACNG7, CACNG6, CACNG4, CACNG3, CACNG2, CACNG1, CACNA2D3, CACNA1S, ACCN2, ATP2C2, BSPRY, CORO1A, LCK, ATP2A1, RYR1, CACNA1E, CACNA1B	1617	121	13588	2.29179	0.0307524	0.000446117	0.0156682		GOTERM_BP_FAT	GO:0002757~immune response-activating signal transduction	14	0.736454	9.4182e-05	PTPRC, PTPN6, BCL10, LYN, BCAR1, UNC93B1, PTPN22, NFKBIA, MALT1, KLHL6, LAX1, FCER1G, CD79B, CLEC2I	1120	48	13588	3.53854	0.256023	0.00440438	0.170315		GOTERM_BP_FAT	GO:0012501~programmed cell death	64	3.48584	0.000292547	PGLYRP1, RBM5, NFKB1, PAWR, ATOH1, TMEM173, NOD1, CASP4, CASP8, CASP1, LTB, API5, NDUFS1, IRAK2, BCL10, NCF1, TOPORS, STK4, ELMO3, ELMO1, OSM, TNS4, TRIM35, KRT18, RELT, RIPK1, ERN2, PDCD6IP, TNFAIP3, EIF2AK2, PPP1R15A, TRAF1, TNF, XIAP, MCL1, ADAMTSL4, STK17B, KRT20, SHISA5, KRT8, ZC3H12A, XAF1, INPP5D, NAIP1, PPP2R2B, TRAF5, SRGN, DNAJA3, ERCC2, CFLAR, MUC2, FOXL2, CIDEB, MALT1, BIRC3, SOD2, TR…	1168	473
GOTERM_BP_FAT	GO:0060284~regulation of cell development	21	1.64577	0.00195922	TBX3, FOXA2, EFNA1, FOXA1, NLGN1, LRRC4C, ISL1, NR2E1, NTRK3, HES1, VDR, ASCL1, LINGO1, DLX1, ATOH1, HES5, NTRK2, FOXG1, SIX1, POU3F2, NEFM	843	159	13588	2.12887	0.993294	0.0741077	3.40831		GOTERM_BP_FAT	GO:0030097~hemopoiesis	55	2.1476	9.25864e-06	MAEA, STAT5A, MITF, PTPN22, TGFB1, BAK1, MLL5, CASP8, FAS, SPN, MB, RHOH, MYST3, SATB1, LYN, STAP1, MYH9, IL20, CARD11, LILRB3, LCK, ADD2, GPR183, TNF, ONECUT1, SLC37A4, SFPI1, CACNB4, CD74, MLF1, DOCK2, BCL2, POU2F2, BCL3, TCEA1, BCL6, RUNX1, APC, BMP4, CEBPA, PTPRC, CEBPE, IKZF1, HCLS1, CEBPG, MALT1, VAV1, PKNOX1, SP3, IRF8, CXCL15, IRF1, HEPH, IRF4, H2-DMA	1617	251	13588	1.84134	0.0334086	0.000478468	0.0170446		GOTERM_BP_FAT	GO:0030029~actin filament-based process	31	1.63072	0.000100865	MYO5A, LIMA1, ENAH, SHROOM3, CAPZA3, BCAR1, WASF2, ARHGAP17, FHDC1, RHOU, PFN2, RAC2, ANG, GSN, FAT1, BCL6, CNN1, WIPF1, RHOG, ARHGEF18, MYH9, WAS, VASP, NCKAP1, FMN2, PPP1R9A, CORO1A, CDC42BPG, EPS8, MYH14, LCP1	1120	176	13588	2.13691	0.271474	0.004647	0.18239		GOTERM_BP_FAT	GO:0006915~apoptosis	63	3.43137	0.000317007	PGLYRP1, RBM5, NFKB1, PAWR, ATOH1, TMEM173, NOD1, CASP4, CASP8, CASP1, LTB, API5, NDUFS1, IRAK2, BCL10, NCF1, TOPORS, STK4, ELMO3, ELMO1, OSM, TNS4, TRIM35, KRT18, RIPK1, ERN2, PDCD6IP, TNFAIP3, EIF2AK2, PPP1R15A, TRAF1, TNF, XIAP, MCL1, ADAMTSL4, STK17B, KRT20, SHISA5, KRT8, ZC3H12A, XAF1, INPP5D, NAIP1, PPP2R2B, TRAF5, SRGN, DNAJA3, ERCC2, CFLAR, MUC2, FOXL2, CIDEB, MALT1, BIRC3, SOD2, TRADD, L…	1168	465
GOTERM_BP_FAT	GO:0009310~amine catabolic process	12	0.940439	0.0019952	AMDHD1, TDO2, GAD2, LAO1, 6430704M03RIK, FTCD, IDO2, PRODH2, HGD, TAT, AFMID, HPD	843	65	13588	2.97575	0.993884	0.0743182	3.46987		GOTERM_BP_FAT	GO:0014706~striated muscle tissue development	34	1.32761	9.2967e-06	MEF2C, CAV2, MYOD1, MYL2, ERBB2, PDLIM3, CACNB4, TTN, ITGB1, TGFB1, MUSK, LY6E, DNER, HLX, PAX7, MYOG, RARA, NR2F2, CHRNA1, PITX1, PITX2, MYF6, FOXL2, ACTA1, RXRG, CACNG2, HOMER1, CACNA1S, FOXP2, MURC, XIRP1, SIX1, VGLL2, SNTA1	1617	127	13588	2.24968	0.0335435	0.000473763	0.0171147		GOTERM_BP_FAT	GO:0002683~negative regulation of immune system process	18	0.94687	0.000117497	PTPRC, PTPN6, ELF1, NFKBID, IL27RA, ADORA2A, ERBB2, TNFRSF13B, IL4RA, PAWR, TGFB1, GPX2, STAT6, FCGR2B, CD274, BCL6, INPP5D, SPN	1120	76	13588	2.8734	0.308549	0.00533302	0.212435		GOTERM_BP_FAT	GO:0008284~positive regulation of cell proliferation	43	2.34205	0.000348221	BMI1, ITGAL, FGFR4, TNF, IL6ST, CSF1, FGF17, TIPIN, ITGB1, NR2E1, DDR2, TGFB1, ARHGAP5, MYD88, RAC2, ANG, TDGF1, NPM1, RARA, FIGF, TRAF5, FGFBP1, DNAJA3, IHH, FGF4, KLF5, B4GALT1, PTPRC, NANOG, NKX2-6, NODAL, HCLS1, TGFBR2, VSX2, FOXP1, FOXP2, HES1, SUZ12, CARD11, CORO1A, TGIF1, PBX1, SASH3	1168	284
GOTERM_BP_FAT	GO:0043062~extracellular structure organization	20	1.5674	0.00214319	MYO5A, ELF3, LGALS3, NRXN2, NRXN3, ERBB2, COL3A1, NFASC, NLGN1, SPINT1, POSTN, NID1, NFKB2, CACNB4, NRXN1, CACNA1S, SERPINH1, ATP2B2, SERPINB5, DLG4	843	149	13588	2.16357	0.995811	0.0784708	3.72267		GOTERM_BP_FAT	GO:0016477~cell migration	53	2.0695	1.09315e-05	CCKAR, PPARD, IL16, BCAR1, WASF2, NR2E1, TGFB1, ATOH1, APOA1, DAB1, CTGF, TOP2B, NR2F2, NR2F1, SATB2, NODAL, MYH9, MMP14, CTNNA2, ASCL1, SIX1, ST14, CNTN2, MNX1, CHL1, DCC, CDK5R1, TNF, SOX1, SLC37A4, ASTN1, ABI2, PF4, ITGB2, CDH2, ITGB1, OVOL2, FCER1G, POU3F3, POU3F2, DCX, SCNN1B, SELPLG, DCLK1, APC, SCG2, ITGA3, NEUROG2, ITGA4, ISL1, NCKAP1, CORO1A, CXCL15	1617	240	13588	1.85571	0.0393248	0.000549423	0.020124		GOTERM_BP_FAT	GO:0007411~axon guidance	21	1.10468	0.000119624	DCC, CDK5R1, PRRXL1, ENAH, PLA2G10, ERBB2, KIF5C, NFASC, CDH4, TBR1, VASP, NRCAM, FEZF2, ATOH1, CXCR4, LHX2, FOXG1, LHX4, 2610109H07RIK, GAP43, CHL1	1120	98	13588	2.59974	0.313152	0.00535195	0.216277		GOTERM_BP_FAT	GO:0002521~leukocyte differentiation	26	1.41612	0.000419483	GPR183, TNF, SOX4, PTPN22, TGFB1, DOCK2, CASP8, POU2F2, BCL3, HELLS, DNAJA3, RHOH, PTPRC, IKZF1, CEBPE, RELB, TGFBR2, MALT1, MYH9, VAV1, FOXP1, CARD11, IRF1, IRF4, H2-DMA, HDAC7	1168	142
GOTERM_BP_FAT	GO:0042730~fibrinolysis	4	0.31348	0.0021572	KLKB1, TMPRSS6, CPB2, PLG	843	5	13588	12.8949	0.995958	0.0778485	3.74656		GOTERM_BP_FAT	GO:0042692~muscle cell differentiation	32	1.24951	1.12368e-05	MEF2C, FGF6, CAV2, MYOD1, MYL2, TCAP, ERBB2, CACNB4, TTN, ITGB1, MUSK, DNER, MYOG, RARA, CHRNA1, PITX1, BMP4, ACTA1, CACNG2, MYH9, HOMER1, FLNC, CACNA1S, CAPN3, QK, MURC, NEB, XIRP1, DYRK1B, BIN1, TMOD1, SNTA1	1617	117	13588	2.29832	0.0404006	0.000557133	0.0206859		GOTERM_BP_FAT	GO:0050871~positive regulation of B cell activation	12	0.631247	0.000129729	BMI1, STAT6, CARD11, PTPRC, STAT5A, STAT5B, BCL6, IL2RG, INPP5D, CD40, SASH3, TGFB1	1120	37	13588	3.93475	0.334607	0.00572127	0.234527		GOTERM_BP_FAT	GO:0048864~stem cell development	9	0.490196	0.00043865	NANOG, CDX2, RIF1, ESRRB, POU5F1, NODAL, MSI2, KLF4, FGF4	1168	23
GOTERM_BP_FAT	GO:0006631~fatty acid metabolic process	23	1.80251	0.00230396	MYO5A, PRKAG3, PPARA, ACOX1, CPT2, EDN2, EPHX2, PHYH, ACOX3, FAR1, APOA2, BAAT, UCP3, MLYCD, FAAH, ACOT12, ELOVL7, PRKAA2, LIPC, SLC27A2, ACSM5, DEGS2, SLC27A5	843	184	13588	2.01483	0.997223	0.0817738	3.99659		GOTERM_BP_FAT	GO:0051960~regulation of nervous system development	37	1.44475	1.83307e-05	3110039M20RIK, FOXA2, EFNA1, SOX2, SOX5, LRRC4C, TIMP2, CDH4, NR2E1, TGFB1, LINGO1, HOXA2, MUSK, ATOH1, BCL2, NKX6-2, RHOC, POU3F2, NEFM, NKX2-2, MT3, LBX1, FOXA1, NLGN1, MECP2, ISL1, NKX6-1, HES1, NTRK3, ASCL1, DLX2, DLX1, HES5, FOXG1, SIX1, NTRK2, WNT7A, BMPR1A	1617	148	13588	2.1008	0.0650614	0.000896591	0.0337431		GOTERM_BP_FAT	GO:0006357~regulation of transcription from RNA polymerase II promoter	78	4.1031	0.00013211	BMI1, ELF1, CDX1, CDX2, FOXA2, STAT5A, ARNT2, STAT5B, NFKB1, NR2E3, NR2E1, TGFB1, MAGED1, ATOH1, BHLHA15, RARB, OLIG2, NR2F1, IHH, EGR1, SATB2, SOX14, OTX1, SOX11, SIX2, HES7, HLTF, PKIA, TBR1, HES1, ASCL1, IFNAR2, ZFP462, HES5, HNF4A, HIPK3, SMARCAL1, ASCL3, TNF, GLIS1, SOX8, ARNT, STAT6, NPAS2, HAND1, OVOL1, POU3F3, BCL3, BCL6, POU3F2, RUNX1, NFATC3, NR1H4, KLF6, FOXL2, KAT2B, IKZF1, RFX4, CEBP…	1120	616	13588	1.53621	0.339562	0.00574526	0.238825		GOTERM_BP_FAT	GO:0002478~antigen processing and presentation of exogenous peptide antigen	9	0.490196	0.00043865	H2-K1, H2-M3, H2-OA, TAP2, UNC93B1, H2-DMA, H2-DMB2, B2M, TAPBP	1168	23
GOTERM_BP_FAT	GO:0042157~lipoprotein metabolic process	13	1.01881	0.00234077	GPAA1, PIGO, MTTP, APOA4, APOA2, APOB, APOA1, LCAT, APOC3, APOA5, PCSK9, APOL7A, APOM	843	76	13588	2.75713	0.997473	0.0818898	4.0592		GOTERM_BP_FAT	GO:0002504~antigen processing and presentation of peptide or polysaccharide antigen via MHC class II	11	0.42952	1.84054e-05	H2-OA, FCGR2B, H2-OB, H2-EB1, UNC93B1, H2-AA, FCER1G, H2-AB1, H2-DMA, CD74, H2-DMB2	1617	19	13588	4.86502	0.0653176	0.000888401	0.0338806		GOTERM_BP_FAT	GO:0050777~negative regulation of immune response	10	0.526039	0.000145381	GPX2, STAT6, PTPN6, PTPRC, IL27RA, FCGR2B, BCL6, INPP5D, TGFB1, SPN	1120	26	13588	4.66621	0.366521	0.00623431	0.262786		GOTERM_BP_FAT	GO:0060429~epithelium development	41	2.23312	0.000495657	SHROOM3, FOXA2, ELF3, CSF1, CTNND1, HOXB13, EHF, SFN, NR3C1, WT1, TGFB1, VDR, OVOL2, CD44, CASP8, IPMK, ETV4, B4GALT1, BCL10, RARG, CEBPB, NKX2-6, RXRA, NODAL, FOXA1, FZD1, CRB3, FZD3, PCDH8, VASP, NCKAP1, EVPL, TIMELESS, SERPINB5, LAMA5, ID1, IRF6, GRLF1, TGIF1, PBX1, AREG	1168	271
GOTERM_BP_FAT	GO:0018904~organic ether metabolic process	10	0.783699	0.00243081	APOB, APOA5, APOC3, PCSK9, CYP1A2, CDS1, LIPC, ANGPTL3, SLC27A5, MTTP	843	48	13588	3.35805	0.997993	0.0837614	4.21218		GOTERM_BP_FAT	GO:0002520~immune system development	61	2.38188	1.88322e-05	MAEA, STAT5A, MITF, PTPN22, NFKB1, NFKB2, TGFB1, BAK1, MLL5, BARX1, CASP8, FAS, LTB, SPN, MB, RHOH, MYST3, SATB1, LTBR, STAP1, LYN, MYH9, IL20, CARD11, LILRB3, SIX1, LCK, ADD2, GPR183, TNF, ONECUT1, SLC37A4, SFPI1, CACNB4, CD74, MLF1, DOCK2, BCL2, POU2F2, BCL3, TCEA1, BCL6, RUNX1, APC, BMP4, CEBPA, PTPRC, IKZF1, CEBPE, HCLS1, CEBPG, MALT1, VAV1, PKNOX1, SP3, IRF8, CXCL15, IRF1, HEPH, IRF4, H2-DMA	1617	295	13588	1.73761	0.0667803	0.00089719	0.034666		GOTERM_BP_FAT	GO:0002495~antigen processing and presentation of peptide antigen via MHC class II	8	0.420831	0.000148433	H2-OA, FCGR2B, H2-EB1, UNC93B1, H2-AA, FCER1G, H2-DMA, H2-DMB2	1120	16	13588	6.06607	0.372564	0.00627904	0.268296		GOTERM_BP_FAT	GO:0032970~regulation of actin filament-based process	15	0.816993	0.000531544	LIMA1, PLEK, TNNC1, CAPZA1, VIL1, KANK2, ARPC1B, CORO1A, GSN, ARPC2, SPNB1, CAPG, SCIN, TMOD3, CLEC2I	1168	61
GOTERM_BP_FAT	GO:0006812~cation transport	49	3.84013	0.00297957	SLC39A14, SLC22A16, SCN1A, KCNAB2, SLC5A1, SLC9A2, CACNB4, ATP12A, 1300017J02RIK, KCNIP1, VDR, ATP2B2, BHLHA15, SLC24A2, CHRNA7, NIPAL1, NALCN, KCNQ2, SCO2, KCNE3, TRPM4, SLC12A8, SLC12A2, CLCA3, CACNG7, SLC12A5, CACNG6, TMEM38A, CACNG4, ITPR3, CACNA2D3, KCNK1, CACNA1S, KCNV1, SLC10A1, SLC4A10, ATP2C2, BSPRY, SLC17A6, ATP2A1, SLC17A2, LCK, SLC5A8, HEPH, SCN8A, SLC30A10, KCNH3, ACCN5, CACNA1B	843	515	13588	1.53362	0.999507	0.100366	5.13965		GOTERM_BP_FAT	GO:0035270~endocrine system development	23	0.898087	1.90561e-05	BMP4, HNF1B, ONECUT1, FOXA2, ONECUT2, SOX2, NR3C1, PDX1, ISL1, NKX6-1, HES1, APOA1, LY6E, NKX6-2, PAX8, LHX3, SIX1, MNX1, POU3F2, NKX2-2, PITX1, BMPR1A, PITX2	1617	72	13588	2.68436	0.067547	0.00089622	0.0350781		GOTERM_BP_FAT	GO:0019886~antigen processing and presentation of exogenous peptide antigen via MHC class II	8	0.420831	0.000148433	H2-OA, FCGR2B, H2-EB1, UNC93B1, H2-AA, FCER1G, H2-DMA, H2-DMB2	1120	16	13588	6.06607	0.372564	0.00627904	0.268296		GOTERM_BP_FAT	GO:0001892~embryonic placenta development	15	0.816993	0.000531544	CEBPB, ESRRB, NODAL, SPINT1, EGLN1, ITGA4, IL10, JUNB, KRT19, HAND1, OVOL2, SP1, KRT8, FOXD3, CYR61	1168	61
GOTERM_BP_FAT	GO:0032990~cell part morphogenesis	25	1.95925	0.00309892	DCC, CDK5R1, ONECUT1, PLA2G10, PTPRZ1, ERBB2, ONECUT2, KIF5C, NFASC, DPYSL5, CELSR3, ISL1, TBR1, NR2E1, CTNNA2, SLITRK1, FEZF2, ATOH1, LHX2, FOXG1, 2610109H07RIK, DCX, SLITRK5, GAP43, ETV4	843	212	13588	1.90078	0.999637	0.102824	5.34023		GOTERM_BP_FAT	GO:0046903~secretion	49	1.91332	2.19909e-05	SYT1, HNF1B, SYT4, FAM3B, ARHGAP17, AMN, TRIM9, GUCA2B, STX1A, MYO6, NRXN2, NRXN3, MECP2, NRXN1, PCLO, SYCN, CAR9, UNC13A, GLP1R, LCP2, MYO5A, ARFGAP3, ADORA2A, NR3C2, CACNB4, RIMS2, LLGL2, RIMS3, LY6E, SYN2, POU2F2, EXOC3, SNAP23, SNAP25, GLRB, PLEK, LIN7B, SCRN1, NLGN1, MYO1F, ABCG8, CADPS, ABCG5, CADPS2, NTRK2, WNT7A, AGR2, YKT6, CACNA1B	1617	221	13588	1.86316	0.0775365	0.00102109	0.0404794		GOTERM_BP_FAT	GO:0001817~regulation of cytokine production	26	1.3677	0.000156804	ELF1, TNF, IL27RA, STAT5A, STAT5B, NFKB1, TLR7, REL, FCER1G, BCL3, BCL6, INPP5D, CASP1, LTB, SRGN, SPN, CLEC2I, BCL10, ICOSL, H2-M3, CD40, CARD11, ZFP287, IRF1, IRF4, SASH3	1120	139	13588	2.26932	0.388844	0.00654386	0.283406		GOTERM_BP_FAT	GO:0051098~regulation of binding	19	1.03486	0.000554999	IRAK2, BCL10, THRA, TNF, NFKBID, PCBD1, RELA, NFKBIA, ITGB2, MALT1, TGFB1, KDM1A, NLRC3, MYD88, HNF4A, ABRA, IRF4, DNAJA3, ERCC2	1168	90
GOTERM_BP_FAT	GO:0016337~cell-cell adhesion	27	2.11599	0.00310753	CLDN7, CDK5R1, CADM3, CLDN4, CLDN3, ASTN1, CTNND1, CDH1, CDH8, PCDH1, FAT1, TTYH1, PTPRF, CDHR2, PCDH10, NLGN1, COLEC10, CELSR3, CDHR5, PCDH8, CLDN23, CTNNA2, DSG2, CDH17, DSC2, NCAN, CDH10	843	236	13588	1.84408	0.999645	0.101775	5.3547		GOTERM_BP_FAT	GO:0019886~antigen processing and presentation of exogenous peptide antigen via MHC class II	10	0.390472	2.43423e-05	H2-OA, FCGR2B, H2-EB1, UNC93B1, H2-AA, FCER1G, H2-AB1, H2-DMA, CD74, H2-DMB2	1617	16	13588	5.25201	0.0854629	0.00111609	0.0448068		GOTERM_BP_FAT	GO:0002768~immune response-regulating cell surface receptor signaling pathway	13	0.683851	0.000161938	BCL10, PTPN6, PTPRC, KLHL6, LYN, LAX1, BCAR1, PTPN22, FCER1G, MALT1, CD79B, CD40, CLEC2I	1120	44	13588	3.5845	0.398618	0.00666879	0.292672		GOTERM_BP_FAT	GO:0002757~immune response-activating signal transduction	13	0.708061	0.000576259	BCL10, PTPN6, PTPRC, KLHL6, MYD88, RELA, BCAR1, UNC93B1, PTPN22, NFKBIA, MALT1, CACNB3, CLEC2I	1168	48
GOTERM_BP_FAT	GO:0010557~positive regulation of macromolecule biosynthetic process	50	3.9185	0.00320904	PPARA, CDX1, FOXA2, RORB, PAWR, ZIC3, APOA2, ATOH1, BHLHA15, ABRA, SPN, SATB2, NODAL, SOX11, TBR1, HES1, ASCL1, MURC, MSX1, HES5, HNF4A, SIX1, SMARCA1, CRTC1, ONECUT2, EHF, NFYA, PRDM16, STAT6, OVOL2, POU3F3, POU3F2, ETV4, FOXD3, KLF5, MYF6, CEBPB, TBX3, CEBPD, FOXA1, TEAD1, NEUROG3, ISL1, SAMD4, CSRNP3, IRF6, NLRP12, NR5A2, KLF1, KLF4	843	530	13588	1.52062	0.999726	0.1036	5.52497		GOTERM_BP_FAT	GO:0002495~antigen processing and presentation of peptide antigen via MHC class II	10	0.390472	2.43423e-05	H2-OA, FCGR2B, H2-EB1, UNC93B1, H2-AA, FCER1G, H2-AB1, H2-DMA, CD74, H2-DMB2	1617	16	13588	5.25201	0.0854629	0.00111609	0.0448068		GOTERM_BP_FAT	GO:0042035~regulation of cytokine biosynthetic process	16	0.841662	0.000168012	BCL10, ICOSL, STAT5A, STAT5B, NFKB1, TLR7, CARD11, ZFP287, REL, IRF1, BCL3, IRF4, INPP5D, LTB, SPN, CLEC2I	1120	64	13588	3.03304	0.409982	0.00682856	0.303635		GOTERM_BP_FAT	GO:0048729~tissue morphogenesis	37	2.01525	0.000585345	SHROOM3, CSF1, CTNND1, HOXB13, EGLN1, NR3C1, TGFB1, VDR, HAND1, LY6E, CD44, OVOL2, POU5F1, CASP8, IPMK, ETV4, RUNX3, BCL10, NANOG, RARG, RXRA, NODAL, FOXA1, CRB3, FZD3, PCDH8, ECSIT, VASP, NCKAP1, TIMELESS, SERPINB5, LAMA5, GRLF1, TGIF1, PBX1, AREG, KLF4	1168	238
GOTERM_BP_FAT	GO:0006936~muscle contraction	11	0.862069	0.00353263	MYBPC2, MYOM2, MYBPC1, ACTA2, MAP2K3, CALD1, MYH2, MYH4, ACTN3, TRIM63, CACNA1S	843	60	13588	2.95508	0.99988	0.112043	6.06581		GOTERM_BP_FAT	GO:0051146~striated muscle cell differentiation	26	1.01523	2.66592e-05	MYOD1, CAV2, MYL2, TCAP, ERBB2, CACNB4, TTN, ITGB1, MUSK, DNER, MYOG, RARA, CHRNA1, ACTA1, CACNG2, MYH9, HOMER1, FLNC, CAPN3, CACNA1S, MURC, XIRP1, NEB, DYRK1B, TMOD1, SNTA1	1617	89	13588	2.45487	0.0932064	0.00120718	0.0490704		GOTERM_BP_FAT	GO:0001773~myeloid dendritic cell activation	6	0.315623	0.000170198	LILRB3, RELB, TGFBR2, SFPI1, IRF4, TGFB1	1120	8	13588	9.09911	0.414019	0.00682872	0.30758		GOTERM_BP_FAT	GO:0042981~regulation of apoptosis	71	3.8671	0.000605348	BMI1, RBM5, NR2E1, TGFB1, IL10, NOD1, CASP4, SIN3A, B230120H23RIK, CASP8, TPT1, CASP1, NDUFS3, LTB, API5, FGF4, IHH, PIK3CG, IRAK2, BCL10, RARG, NOL3, NKX2-6, PROC, CARD11, ASCL1, TRIM35, UNC13D, BTG2, ERN2, TRAF1, BCLAF1, TNF, XIAP, NFKBID, MCL1, ADORA2A, ERBB3, ADAMTSL4, STK17B, CDH1, NR3C1, GCH1, VDR, SHISA5, LHX4, BCL3, PCSK9, INPP5D, NEFL, TRAF5, RUNX3, HELLS, ERCC2, B4GALT1, CFLAR, PTPRC, M…	1168	553
GOTERM_BP_FAT	GO:0008203~cholesterol metabolic process	12	0.940439	0.0036415	SOAT2, APOA2, APOA1, CYP46A1, APOF, CYP7A1, LCAT, APOC3, PCSK9, CFTR, PRKAA2, LIPC	843	70	13588	2.76319	0.999909	0.113886	6.24711		GOTERM_BP_FAT	GO:0021515~cell differentiation in spinal cord	14	0.546661	3.5343e-05	LBX1, MDGA2, ISL1, NKX6-1, HOXC10, ASCL1, NKX6-2, PAX7, LHX3, MNX1, LHX4, 2610109H07RIK, OLIG2, NKX2-2	1617	32	13588	3.67641	0.121651	0.00158059	0.0650495		GOTERM_BP_FAT	GO:0043011~myeloid dendritic cell differentiation	6	0.315623	0.000170198	LILRB3, RELB, TGFBR2, SFPI1, IRF4, TGFB1	1120	8	13588	9.09911	0.414019	0.00682872	0.30758		GOTERM_BP_FAT	GO:0030834~regulation of actin filament depolymerization	9	0.490196	0.000608854	LIMA1, PLEK, GSN, SPNB1, SCIN, CAPZA1, CAPG, VIL1, TMOD3	1168	24
GOTERM_BP_FAT	GO:0045893~positive regulation of transcription, DNA-dependent	41	3.21317	0.00377266	PPARA, CDX1, FOXA2, CRTC1, ONECUT2, RORB, EHF, NFYA, PRDM16, ZIC3, STAT6, ATOH1, OVOL2, BHLHA15, ABRA, POU3F3, POU3F2, FOXD3, SATB2, CEBPB, TBX3, CEBPD, SOX11, NODAL, FOXA1, TEAD1, NEUROG3, ISL1, TBR1, HES1, ASCL1, MURC, MSX1, CSRNP3, HNF4A, HES5, SIX1, NR5A2, SMARCA1, KLF1, KLF4	843	416	13588	1.58861	0.999935	0.116326	6.46511		GOTERM_BP_FAT	GO:0030029~actin filament-based process	41	1.60094	3.53617e-05	MYO5A, RHOJ, SHROOM3, MYL2, TCAP, BCAR1, WASF2, PDLIM3, ARHGAP17, TTN, ITGB1, RHOU, ESPN, PFN2, RAC2, FAT1, BCL2, BCL6, WIPF1, RHOG, ARHGEF2, ACTA1, MYH9, FLNC, WAS, CAPN3, VASP, NCKAP1, FMN2, MURC, CORO1A, CDC42BPG, NEB, NRAP, XIRP1, USH1C, MYH14, ANTXR1, DBN1, LCP1, TMOD1	1617	176	13588	1.95757	0.121711	0.00156239	0.065084		GOTERM_BP_FAT	GO:0030900~forebrain development	29	1.52551	0.000225768	CCKAR, SOX1, BCAN, NR2E1, WNT1, SLC1A2, DAB1, LHX2, POU3F4, POU3F3, POU3F2, RARB, TOP2B, DCLK1, NR2F1, IKZF1, TBX3, RFX4, NKX2-6, OTX1, HES1, SALL3, ASCL1, FEZF2, FOXG1, GRLF1, 2610109H07RIK, FABP7, BMPR1A	1120	167	13588	2.10678	0.50786	0.00893442	0.407811		GOTERM_BP_FAT	GO:0043388~positive regulation of DNA binding	12	0.653595	0.000633758	IRAK2, BCL10, TNF, MYD88, NLRC3, RELA, ABRA, MALT1, ITGB2, IRF4, TGFB1, ERCC2	1168	42
GOTERM_BP_FAT	GO:0051254~positive regulation of RNA metabolic process	41	3.21317	0.00426892	PPARA, CDX1, FOXA2, CRTC1, ONECUT2, RORB, EHF, NFYA, PRDM16, ZIC3, STAT6, ATOH1, OVOL2, BHLHA15, ABRA, POU3F3, POU3F2, FOXD3, SATB2, CEBPB, TBX3, CEBPD, SOX11, NODAL, FOXA1, TEAD1, NEUROG3, ISL1, TBR1, HES1, ASCL1, MURC, MSX1, CSRNP3, HNF4A, HES5, SIX1, NR5A2, SMARCA1, KLF1, KLF4	843	419	13588	1.57724	0.999982	0.129073	7.28557		GOTERM_BP_FAT	GO:0045449~regulation of transcription	323	12.6123	3.5445e-05	MEF2C, MEF2A, CDX1, CDX2, STAT5A, HOXD12, RORB, ZFP639, MAGED1, MAMSTR, FLI1, NKX6-2, NKX6-3, PHTF2, PHTF1, ABRA, RARA, CREB3L3, PITX3, PITX1, PITX2, PCBD1, NODAL, MECP2, RXRG, HMG20A, HMG20B, HNF4G, TBR1, PPARGC1A, HES1, PRDM8, MSX1, PTRF, HNF4A, HES5, ZFP280D, PARP14, FOXG1, VGLL2, MCTS2, MYBBP1A, CRTC3, 3110039M20RIK, TADA3, NFKBID, CRTC1, HOXB13, SFPI1, MYT1, MUSK, LYL1, LHX2, LHX3, LHX4, PBR…	1617	2227	13588	1.21879	0.121979	0.00154744	0.0652371		GOTERM_BP_FAT	GO:0030099~myeloid cell differentiation	20	1.05208	0.00026655	TNF, STAP1, CEBPE, LYN, HCLS1, RELB, TGFBR2, SFPI1, MYH9, TGFB1, SP1, LILRB3, IRF8, CASP8, BCL6, SPIB, HEPH, IRF4, ERCC2, MYST3	1120	96	13588	2.52753	0.567027	0.0104089	0.48131		GOTERM_BP_FAT	GO:0010927~cellular component assembly involved in morphogenesis	11	0.599129	0.000671211	CD9, MURC, MYL2, TCAP, XIRP1, ACTA1, TTN, PMP22, ITGB1, MYH10, ERCC2	1168	36
GOTERM_BP_FAT	GO:0001889~liver development	9	0.705329	0.00439301	HES1, ONECUT1, SP3, HLX, NODAL, ONECUT2, PCSK9, LSR, KLF1	843	43	13588	3.37367	0.999987	0.131029	7.48966		GOTERM_BP_FAT	GO:0060284~regulation of cell development	38	1.4838	3.99983e-05	3110039M20RIK, FOXA2, EFNA1, SOX2, SOX5, LRRC4C, TIMP2, CDH4, NR2E1, TGFB1, LINGO1, VDR, HOXA2, ATOH1, MUSK, BCL2, NKX6-2, RHOC, POU3F2, NEFM, NKX2-2, MT3, BMP4, LBX1, FOXA1, NLGN1, ISL1, NKX6-1, HES1, NTRK3, ASCL1, DLX2, DLX1, HES5, FOXG1, SIX1, NTRK2, WNT7A, BMPR1A	1617	159	13588	2.00832	0.13653	0.00172553	0.0736147		GOTERM_BP_FAT	GO:0050778~positive regulation of immune response	25	1.3151	0.0002833	IL27RA, STAT5A, BCAR1, STAT5B, UNC93B1, NFKBIA, PTPN22, KLHL6, TAP2, FCER1G, DAF2, CLEC2I, PTPN6, BCL10, PTPRC, H2-M3, LYN, HC, MALT1, C4BP, LAX1, H2-AA, CD79B, H2-DMA, SASH3	1120	136	13588	2.23017	0.589216	0.0109237	0.511482		GOTERM_BP_FAT	GO:0008219~cell death	66	3.59477	0.000672351	PGLYRP1, RBM5, NFKB1, PAWR, TGFB1, ATOH1, TMEM173, NOD1, CASP4, CASP8, CASP1, LTB, API5, NDUFS1, IRAK2, BCL10, NCF1, TOPORS, STK4, ELMO3, ELMO1, OSM, TNS4, TRIM35, KRT18, RELT, RIPK1, ERN2, PDCD6IP, TNFAIP3, EIF2AK2, PPP1R15A, TRAF1, TNF, XIAP, MCL1, ADAMTSL4, STK17B, KRT20, TNFRSF1B, SHISA5, KRT8, ZC3H12A, XAF1, INPP5D, NAIP1, PPP2R2B, TRAF5, SRGN, DNAJA3, ERCC2, CFLAR, MUC2, FOXL2, CIDEB, MALT1…	1168	507
GOTERM_BP_FAT	GO:0006639~acylglycerol metabolic process	9	0.705329	0.00439301	APOB, APOA5, APOC3, PCSK9, CDS1, LIPC, ANGPTL3, SLC27A5, MTTP	843	43	13588	3.37367	0.999987	0.131029	7.48966		GOTERM_BP_FAT	GO:0045664~regulation of neuron differentiation	28	1.09332	4.12752e-05	3110039M20RIK, FOXA2, EFNA1, SOX2, SOX5, LRRC4C, TIMP2, CDH4, NR2E1, HOXA2, ATOH1, BCL2, RHOC, POU3F2, NKX2-2, NEFM, LBX1, FOXA1, NLGN1, ISL1, NKX6-1, NTRK3, HES1, ASCL1, HES5, FOXG1, NTRK2, SIX1, WNT7A	1617	102	13588	2.30677	0.140568	0.00175988	0.075964		GOTERM_BP_FAT	GO:0045621~positive regulation of lymphocyte differentiation	11	0.578643	0.000288773	PTPRC, IKZF1, STAT5A, STAT5B, TGFBR2, IL4RA, H2-AA, IL2RG, INPP5D, H2-DMA, SASH3	1120	34	13588	3.92511	0.596217	0.0109986	0.521339		GOTERM_BP_FAT	GO:0030239~myofibril assembly	8	0.43573	0.000677205	MURC, MYL2, TCAP, XIRP1, ACTA1, TTN, ITGB1, MYH10	1168	19
GOTERM_BP_FAT	GO:0051960~regulation of nervous system development	19	1.48903	0.00461555	FOXA2, EFNA1, FOXA1, NLGN1, LRRC4C, ISL1, NR2E1, NTRK3, HES1, ASCL1, LINGO1, DLX1, ATOH1, HES5, NTRK2, FOXG1, SIX1, POU3F2, NEFM	843	148	13588	2.06928	0.999993	0.135631	7.85462		GOTERM_BP_FAT	GO:0006814~sodium ion transport	32	1.24951	4.58593e-05	SCN1A, SLC38A3, SCN1B, SCN3A, SLC9A3, SLC5A1, ATP1B4, SLC9A2, 2010110P09RIK, BC021785, SLC23A1, NALCN, SLC22A5, SLC4A4, SCNN1B, AI317395, SCNN1A, SLC12A5, SCN2A1, ATP1A2, SLC10A2, SLC34A2, ACCN2, SLC4A10, SLC17A6, SLC17A1, SLC5A8, SLC13A1, SLC5A9, SCN4B, SLC13A2, SCN8A	1617	125	13588	2.15122	0.154906	0.0019327	0.0843973		GOTERM_BP_FAT	GO:0002573~myeloid leukocyte differentiation	11	0.578643	0.000288773	TNF, CEBPE, LILRB3, RELB, TGFBR2, CASP8, SFPI1, SPIB, IRF4, MYH9, TGFB1	1120	34	13588	3.92511	0.596217	0.0109986	0.521339		GOTERM_BP_FAT	GO:0022612~gland morphogenesis	18	0.980392	0.00067906	CAV1, RARG, TNF, ELF3, CSF1, FOXA1, TGFBR2, CTNND1, HOXB13, CDH1, NR3C1, TGFB1, VDR, CD44, SERPINB5, LAMA5, AREG, ETV4	1168	84
GOTERM_BP_FAT	GO:0008038~neuron recognition	5	0.39185	0.00485109	FEZF2, CDK5R1, FOXG1, CELSR3, GAP43	843	12	13588	6.71609	0.999996	0.140447	8.23941		GOTERM_BP_FAT	GO:0030098~lymphocyte differentiation	30	1.17142	4.84427e-05	GPR183, ONECUT1, STAT5A, PTPN22, SFPI1, CACNB4, TGFB1, CD74, BAK1, DOCK2, BCL2, POU2F2, BCL3, BCL6, FAS, SPN, APC, RHOH, PTPRC, SATB1, IKZF1, CEBPG, MALT1, VAV1, CARD11, PKNOX1, SP3, LCK, IRF1, H2-DMA	1617	114	13588	2.21137	0.162881	0.00201829	0.0891497		GOTERM_BP_FAT	GO:0043065~positive regulation of apoptosis	38	1.99895	0.000289535	CDK5R1, TNF, NFKBID, ADORA2A, ADAMTSL4, STK17B, NR3C1, TGFB1, GCH1, VDR, CASP4, B230120H23RIK, CASP7, SHISA5, PCSK9, BCL3, INPP5D, RARB, CASP1, LTB, SPN, APC, ERCC2, PTPRC, PTPN6, MUC2, BCL10, FOXL2, TFPT, ARHGEF7, CIDEB, NR4A1, ASCL1, TRIM35, UNC13D, NUPR1, ERN2, PERP	1120	248	13588	1.85896	0.597183	0.0108953	0.522711		GOTERM_BP_FAT	GO:0048732~gland development	32	1.74292	0.000701286	CAV1, CLCN2, TNF, ELF3, CSF1, CTNND1, HOXB13, CDH1, NR3C1, TGFB1, KDM1A, VDR, ARHGAP5, LY6E, CD44, PAX8, ETV4, B4GALT1, RARG, CEBPB, IKZF1, RXRA, FOXA1, TGFBR2, NR0B1, HES1, CCND1, IRF6, LAMA5, SERPINB5, PBX1, AREG	1168	197
GOTERM_BP_FAT	GO:0045941~positive regulation of transcription	45	3.52665	0.00487989	PPARA, CDX1, FOXA2, CRTC1, ONECUT2, RORB, EHF, NFYA, PRDM16, ZIC3, STAT6, ATOH1, OVOL2, BHLHA15, ABRA, POU3F3, POU3F2, ETV4, FOXD3, MYF6, KLF5, SATB2, CEBPB, TBX3, CEBPD, SOX11, NODAL, FOXA1, TEAD1, NEUROG3, ISL1, TBR1, HES1, ASCL1, MURC, MSX1, CSRNP3, HNF4A, HES5, IRF6, SIX1, NR5A2, SMARCA1, KLF1, KLF4	843	475	13588	1.52703	0.999996	0.139644	8.28635		GOTERM_BP_FAT	GO:0046649~lymphocyte activation	43	1.67903	5.18719e-05	GPR183, ITGAL, ONECUT1, STAT5A, PTPN22, ITGB2, SFPI1, CACNB4, CD74, TGFB1, HSH2D, CD48, BAK1, DOCK2, BCL2, POU2F2, BCL3, CHRNA7, BCL6, FAS, SPN, APC, RHOH, PTPRC, SATB1, H2-M3, IKZF1, CEBPG, PIK3CD, MALT1, MYH9, WAS, VAV1, CARD11, CBLB, CD86, PKNOX1, SP3, LCK, IRF1, BANK1, H2-DMA, LCP1	1617	191	13588	1.89182	0.173351	0.00213676	0.0954577		GOTERM_BP_FAT	GO:0007268~synaptic transmission	30	1.57812	0.000291175	MYO5A, SYT1, ADORA2A, GRIK2, GAD2, TRIM9, GRIN2D, SYN2, APBA2, SHC3, GABRG1, DLGAP1, EGR3, GLRB, MYO6, SLC25A4, NRXN2, MAOA, MECP2, NLGN1, SNAPIN, NRXN1, STX1B, CTNNA2, GRM3, SLC17A6, GRIA2, CHRM1, TMOD2, NCAN	1120	178	13588	2.04474	0.599252	0.0108269	0.525664		GOTERM_BP_FAT	GO:0016265~death	67	3.64924	0.000755479	PGLYRP1, RBM5, NFKB1, PAWR, TGFB1, ATOH1, TMEM173, NOD1, CASP4, CASP8, CASP1, LTB, API5, NDUFS1, IRAK2, BCL10, NCF1, TOPORS, STK4, ELMO3, ELMO1, OSM, TNS4, TRIM35, KRT18, RELT, RIPK1, ERN2, PDCD6IP, TNFAIP3, EIF2AK2, PPP1R15A, TRAF1, TNF, XIAP, MCL1, ADAMTSL4, STK17B, KRT20, TNFRSF1B, SHISA5, KRT8, ZC3H12A, XAF1, INPP5D, NAIP1, PPP2R2B, TRAF5, SRGN, DNAJA3, ERCC2, CFLAR, MUC2, FOXL2, CIDEB, MALT1…	1168	519
GOTERM_BP_FAT	GO:0009891~positive regulation of biosynthetic process	51	3.99687	0.0051697	PPARA, CDX1, FOXA2, RORB, PAWR, ZIC3, APOA2, ATOH1, BHLHA15, ABRA, SPN, SATB2, NODAL, SOX11, TBR1, HES1, ASCL1, MURC, MSX1, HES5, HNF4A, SIX1, SMARCA1, CRTC1, ONECUT2, EHF, NFYA, PRDM16, SEC14L2, STAT6, OVOL2, POU3F3, POU3F2, ETV4, FOXD3, KLF5, MYF6, CEBPB, TBX3, CEBPD, FOXA1, TEAD1, NEUROG3, ISL1, SAMD4, CSRNP3, IRF6, NLRP12, NR5A2, KLF1, KLF4	843	557	13588	1.47585	0.999998	0.145696	8.75751		GOTERM_BP_FAT	GO:0006812~cation transport	92	3.59235	6.00073e-05	KCNK16, SCN3A, KCNAB2, TRPV2, SLC5A1, SLC9A3, ATP1B4, SLC9A2, KCNJ10, GRIN3A, KCNJ12, HVCN1, KCNIP1, ATP2B2, SLC23A1, BHLHA15, SLC24A2, KCNK5, CHRNA7, NIPAL1, SLC22A5, NALCN, KCNQ2, SLC4A4, AI317395, SLC22A1, TRPM4, SLC12A8, CLCA3, CACNG8, CACNG7, CACNG6, SCN2A1, TMEM38A, CACNG4, CACNG3, CACNG2, CACNG1, SLC34A2, TMEM38B, ATP2C2, BSPRY, LCK, RYR1, KCNH7, KCNH3, SLC38A3, SCN1A, SCN1B, SLC39A12, CAC…	1617	515	13588	1.50116	0.197668	0.00244404	0.110421		GOTERM_BP_FAT	GO:0002823~negative regulation of adaptive immune response based on somatic recombination of immune receptors built from immunoglobulin superfamily domains	7	0.368227	0.000318328	STAT6, PTPN6, PTPRC, IL27RA, FCGR2B, BCL6, SPN	1120	13	13588	6.53269	0.632014	0.0116924	0.574551		GOTERM_BP_FAT	GO:0002520~immune system development	43	2.34205	0.000772913	GPR183, TNF, SOX4, PTPN22, NFKB1, NFKB2, TGFB1, DOCK2, ANK1, POU2F2, CASP8, BCL3, TCEA1, RUNX1, LTB, DNAJA3, HELLS, RHOH, ERCC2, MB, EXO1, PTPRC, CEBPE, IKZF1, STAP1, SWAP70, HCLS1, RELB, TGFBR2, MALT1, MYH9, VAV1, FOXP1, SOD2, IL20, CARD11, SP1, IRF8, IRF1, PBX1, IRF4, H2-DMA, HDAC7	1168	295
GOTERM_BP_FAT	GO:0006662~glycerol ether metabolic process	9	0.705329	0.00585552	APOB, APOA5, APOC3, PCSK9, CDS1, LIPC, ANGPTL3, SLC27A5, MTTP	843	45	13588	3.22372	1	0.16165	9.86337		GOTERM_BP_FAT	GO:0045596~negative regulation of cell differentiation	41	1.60094	7.83844e-05	3110039M20RIK, CDX2, LMO2, NFKBID, FOXA2, STAT5A, SOX2, IL4RA, PF4, PRDM16, ITGB1, NR2E1, CD74, TGFB1, LINGO1, HOXA2, IAPP, HLX, NKX6-2, BCL6, RHOC, INPP5D, NKX2-2, IHH, APC, MT3, MYST3, ZFP36, BMP4, ZCCHC11, LBX1, NODAL, SIX2, ISL1, NKX6-1, HES1, DLX2, DLX1, HES5, FOXG1, NCOR2, BMPR1A	1617	182	13588	1.89303	0.25	0.00315635	0.144214		GOTERM_BP_FAT	GO:0002820~negative regulation of adaptive immune response	7	0.368227	0.000318328	STAT6, PTPN6, PTPRC, IL27RA, FCGR2B, BCL6, SPN	1120	13	13588	6.53269	0.632014	0.0116924	0.574551		GOTERM_BP_FAT	GO:0030097~hemopoiesis	38	2.06972	0.000811117	GPR183, TNF, SOX4, PTPN22, TGFB1, DOCK2, ANK1, CASP8, POU2F2, BCL3, TCEA1, RUNX1, DNAJA3, HELLS, RHOH, ERCC2, MB, PTPRC, CEBPE, IKZF1, STAP1, HCLS1, RELB, TGFBR2, MALT1, MYH9, VAV1, FOXP1, SOD2, IL20, CARD11, SP1, IRF8, IRF1, PBX1, IRF4, H2-DMA, HDAC7	1168	251
GOTERM_BP_FAT	GO:0006638~neutral lipid metabolic process	9	0.705329	0.00585552	APOB, APOA5, APOC3, PCSK9, CDS1, LIPC, ANGPTL3, SLC27A5, MTTP	843	45	13588	3.22372	1	0.16165	9.86337		GOTERM_BP_FAT	GO:0045619~regulation of lymphocyte differentiation	19	0.741898	8.53972e-05	PTPN6, PTPRC, NFKBID, IKZF1, STAT5A, ERBB2, IL4RA, CD74, CARD11, H2-OA, HLX, LCK, H2-AA, BCL6, IL2RG, FAS, INPP5D, H2-DMA, SASH3	1617	58	13588	2.75278	0.269058	0.00340095	0.157107		GOTERM_BP_FAT	GO:0043068~positive regulation of programmed cell death	38	1.99895	0.000339883	CDK5R1, TNF, NFKBID, ADORA2A, ADAMTSL4, STK17B, NR3C1, TGFB1, GCH1, VDR, CASP4, B230120H23RIK, CASP7, SHISA5, PCSK9, BCL3, INPP5D, RARB, CASP1, LTB, SPN, APC, ERCC2, PTPRC, PTPN6, MUC2, BCL10, FOXL2, TFPT, ARHGEF7, CIDEB, NR4A1, ASCL1, TRIM35, UNC13D, NUPR1, ERN2, PERP	1120	250	13588	1.84409	0.656103	0.0123351	0.613342		GOTERM_BP_FAT	GO:0051092~positive regulation of NF-kappaB transcription factor activity	9	0.490196	0.00082861	IRAK2, BCL10, TNF, MYD88, NLRC3, RELA, MALT1, ITGB2, TGFB1	1168	25
GOTERM_BP_FAT	GO:0006641~triglyceride metabolic process	8	0.626959	0.00587859	APOB, APOA5, APOC3, PCSK9, LIPC, ANGPTL3, SLC27A5, MTTP	843	36	13588	3.58192	1	0.160508	9.90035		GOTERM_BP_FAT	GO:0051094~positive regulation of developmental process	46	1.79617	8.88813e-05	3110039M20RIK, MYOD1, TNF, CDX2, FOXA2, THRB, STAT5A, PPARG, SOX2, IL4RA, PAX4, ITGB2, CDH4, CD74, VDR, ATOH1, HLX, BCL2, NKX6-2, JUND, ERAP1, IL2RG, INPP5D, RUNX1, FNDC3B, NKX2-2, IHH, APC, BMP4, LPL, PTPRC, IKZF1, FOXA1, MECP2, NKX6-1, TRADD, NTRK3, ASCL1, CD36, FOXG1, LCK, H2-AA, H2-DMA, WNT7A, SASH3, DMBT1, IFI204	1617	214	13588	1.8063	0.278345	0.00350148	0.163512		GOTERM_BP_FAT	GO:0002429~immune response-activating cell surface receptor signaling pathway	12	0.631247	0.000353093	BCL10, PTPN6, PTPRC, KLHL6, LYN, LAX1, BCAR1, PTPN22, FCER1G, MALT1, CD79B, CLEC2I	1120	41	13588	3.55087	0.670081	0.0126652	0.637109		GOTERM_BP_FAT	GO:0043067~regulation of programmed cell death	71	3.8671	0.000838629	BMI1, RBM5, NR2E1, TGFB1, IL10, NOD1, CASP4, SIN3A, B230120H23RIK, CASP8, TPT1, CASP1, NDUFS3, LTB, API5, FGF4, IHH, PIK3CG, IRAK2, BCL10, RARG, NOL3, NKX2-6, PROC, CARD11, ASCL1, TRIM35, UNC13D, BTG2, ERN2, TRAF1, BCLAF1, TNF, XIAP, NFKBID, MCL1, ADORA2A, ERBB3, ADAMTSL4, STK17B, CDH1, NR3C1, GCH1, VDR, SHISA5, LHX4, BCL3, PCSK9, INPP5D, NEFL, TRAF5, RUNX3, HELLS, ERCC2, B4GALT1, CFLAR, PTPRC, M…	1168	560
GOTERM_BP_FAT	GO:0042490~mechanoreceptor differentiation	8	0.626959	0.00587859	NTRK3, HES1, ATP2B2, ATOH1, HES5, NTRK2, CUX1, USH2A	843	36	13588	3.58192	1	0.160508	9.90035		GOTERM_BP_FAT	GO:0048002~antigen processing and presentation of peptide antigen	14	0.546661	0.000106535	H2-K1, H2-M3, UNC93B1, H2-AB1, CD74, H2-DMB2, TAPBP, H2-OA, FCGR2B, TAP2, H2-EB1, FCER1G, H2-AA, H2-DMA	1617	35	13588	3.36129	0.323622	0.00415098	0.195958		GOTERM_BP_FAT	GO:0030098~lymphocyte differentiation	22	1.15729	0.000366121	EGR1, PTPRC, GPR183, IKZF1, STAT5A, RELB, STAT5B, PTPN22, MALT1, SFPI1, VAV1, TGFB1, CARD11, DOCK2, POU2F2, IRF1, BCL3, BCL6, H2-DMA, SPN, APC, RHOH	1120	114	13588	2.34129	0.683309	0.0129813	0.660543		GOTERM_BP_FAT	GO:0008064~regulation of actin polymerization or depolymerization	13	0.708061	0.000855557	ARPC1B, CORO1A, LIMA1, PLEK, ARPC2, GSN, SPNB1, SCIN, CAPZA1, CAPG, VIL1, TMOD3, CLEC2I	1168	50
GOTERM_BP_FAT	GO:0006357~regulation of transcription from RNA polymerase II promoter	55	4.31034	0.00623177	BMI1, PPARA, CDX1, CDX2, FOXA2, NR2E1, ZIC3, ATOH1, BHLHA15, ABRA, NR2F2, ELP3, SATB2, NODAL, OTX1, SOX11, HES7, TBR1, HES1, ASCL1, MURC, MSX1, HES5, HIPK1, HNF4A, SIX1, ZFPM1, CUX1, ONECUT1, CRTC1, ONECUT2, NFYA, PRDM16, STAT6, NR1H2, OVOL1, POU3F3, POU3F2, NR1H4, SIM2, FOXD3, CEBPB, CEBPD, FOXA1, LMCD1, TEAD1, NEUROG3, ISL1, DLX1, CSRNP3, ID1, NR5A2, KLF1, ZFHX3, KLF4	843	616	13588	1.43916	1	0.16754	10.4647		GOTERM_BP_FAT	GO:0050801~ion homeostasis	58	2.26474	0.000109692	PPARD, JPH2, GRIK2, SLC9A3, GNA11, SLC9A2, GRIK5, TGFB1, BAK1, ATP2B2, HAMP, AQP11, GRIN2D, NKX6-2, SLC24A2, RGN, CHRNA7, OLIG2, SLC4A4, CHRNA1, MT3, TRPM4, CCKBR, MECP2, CACNG2, SLC9A3R1, QK, XIRP1, LCK, RYR1, PMP22, MYO5A, CAV3, SCN1A, ADORA2A, ERBB2, SLC37A4, NR3C2, 2010110P09RIK, CACNB4, ATP12A, CCL28, SYPL2, VDR, BCL2, POU3F2, SLC39A5, SLC39A4, GAL3ST1, HRC, PTPRC, GLRB, NLGN3, ATP1A2, SLC4A…	1617	293	13588	1.66344	0.331414	0.00422882	0.201759		GOTERM_BP_FAT	GO:0030217~T cell differentiation	17	0.894266	0.000385854	EGR1, PTPRC, IKZF1, STAT5A, RELB, STAT5B, PTPN22, VAV1, TGFB1, CARD11, DOCK2, IRF1, BCL3, H2-DMA, SPN, APC, RHOH	1120	76	13588	2.71377	0.702343	0.0135236	0.696026		GOTERM_BP_FAT	GO:0010941~regulation of cell death	71	3.8671	0.000993712	BMI1, RBM5, NR2E1, TGFB1, IL10, NOD1, CASP4, SIN3A, B230120H23RIK, CASP8, TPT1, CASP1, NDUFS3, LTB, API5, FGF4, IHH, PIK3CG, IRAK2, BCL10, RARG, NOL3, NKX2-6, PROC, CARD11, ASCL1, TRIM35, UNC13D, BTG2, ERN2, TRAF1, BCLAF1, TNF, XIAP, NFKBID, MCL1, ADORA2A, ERBB3, ADAMTSL4, STK17B, CDH1, NR3C1, GCH1, VDR, SHISA5, LHX4, BCL3, PCSK9, INPP5D, NEFL, TRAF5, RUNX3, HELLS, ERCC2, B4GALT1, CFLAR, PTPRC, M…	1168	563
GOTERM_BP_FAT	GO:0051605~protein maturation by peptide bond cleavage	11	0.862069	0.00635111	MBL1, C8A, MBL2, C8B, C4BP, C9, MASP2, DNER, PCSK9, CFI, C8G	843	65	13588	2.72777	1	0.168704	10.6546		GOTERM_BP_FAT	GO:0030239~myofibril assembly	10	0.390472	0.000140697	MURC, MYL2, TCAP, XIRP1, NEB, ACTA1, TTN, CAPN3, ITGB1, TMOD1	1617	19	13588	4.42275	0.403331	0.00536466	0.258718		GOTERM_BP_FAT	GO:0010942~positive regulation of cell death	38	1.99895	0.000397898	CDK5R1, TNF, NFKBID, ADORA2A, ADAMTSL4, STK17B, NR3C1, TGFB1, GCH1, VDR, CASP4, B230120H23RIK, CASP7, SHISA5, PCSK9, BCL3, INPP5D, RARB, CASP1, LTB, SPN, APC, ERCC2, PTPRC, PTPN6, MUC2, BCL10, FOXL2, TFPT, ARHGEF7, CIDEB, NR4A1, ASCL1, TRIM35, UNC13D, NUPR1, ERN2, PERP	1120	252	13588	1.82945	0.713394	0.013789	0.717679		GOTERM_BP_FAT	GO:0030048~actin filament-based movement	7	0.381264	0.00100553	MYO5A, WASF2, MYH14, WIPF1, MYH9, WAS, MYH10	1168	15
GOTERM_BP_FAT	GO:0031640~killing of cells of another organism	4	0.31348	0.00687229	MBL1, MBL2, HAMP2, ALB	843	7	13588	9.21064	1	0.179415	11.4796		GOTERM_BP_FAT	GO:0048665~neuron fate specification	10	0.390472	0.000140697	HOXC10, ASCL1, ATOH1, LBX1, FOXA2, NKX6-2, FOXA1, MNX1, NKX6-1, NKX2-2	1617	19	13588	4.42275	0.403331	0.00536466	0.258718		GOTERM_BP_FAT	GO:0002460~adaptive immune response based on somatic recombination of immune receptors built from immunoglobulin superfamily domains	18	0.94687	0.000419453	BCL10, ICOSL, HC, RELB, NFKB2, C4BP, KLHL6, UNC13D, FCGR2B, LILRB3, POU2F2, FCER1G, BCL3, H2-AA, BCL6, INPP5D, H2-DMA, DAF2	1120	84	13588	2.59974	0.732158	0.0143722	0.756418		GOTERM_BP_FAT	GO:0007519~skeletal muscle tissue development	16	0.87146	0.00100774	MYF6, FOXL2, CAV1, ACTA1, ERBB2, RXRG, MBNL1, HOMER1, CACNA1S, FOXP1, TGFB1, FOXP2, MEOX2, DNER, VGLL2, NR2F2	1168	72
GOTERM_BP_FAT	GO:0044242~cellular lipid catabolic process	10	0.783699	0.00706181	ACOX1, APOB, PLCB3, FAAH, ACER1, APOC3, LIPC, SLC27A2, PHYH, ACOX3	843	56	13588	2.87833	1	0.182048	11.7779		GOTERM_BP_FAT	GO:0030217~T cell differentiation	22	0.859039	0.000148444	PTPRC, SATB1, IKZF1, STAT5A, PTPN22, CACNB4, VAV1, TGFB1, CD74, CARD11, DOCK2, PKNOX1, SP3, BCL2, LCK, IRF1, BCL3, FAS, H2-DMA, SPN, APC, RHOH	1617	76	13588	2.43251	0.42006	0.00560106	0.272945		GOTERM_BP_FAT	GO:0002250~adaptive immune response	18	0.94687	0.000419453	BCL10, ICOSL, HC, RELB, NFKB2, C4BP, KLHL6, UNC13D, FCGR2B, LILRB3, POU2F2, FCER1G, BCL3, H2-AA, BCL6, INPP5D, H2-DMA, DAF2	1120	84	13588	2.59974	0.732158	0.0143722	0.756418		GOTERM_BP_FAT	GO:0048534~hemopoietic or lymphoid organ development	41	2.23312	0.0010207	GPR183, TNF, SOX4, PTPN22, NFKB1, NFKB2, TGFB1, DOCK2, ANK1, CASP8, POU2F2, BCL3, TCEA1, RUNX1, LTB, DNAJA3, HELLS, RHOH, ERCC2, MB, PTPRC, CEBPE, IKZF1, STAP1, HCLS1, RELB, TGFBR2, MALT1, MYH9, VAV1, FOXP1, SOD2, IL20, CARD11, SP1, IRF8, IRF1, PBX1, IRF4, H2-DMA, HDAC7	1168	281
GOTERM_BP_FAT	GO:0006928~cell motion	36	2.82132	0.0075027	DCC, CDK5R1, SOX1, ERBB2, ASTN1, NR2E1, PXN, ATOH1, APOB, APOA1, OVOL2, LHX2, POU3F3, POU3F2, CHRNA7, DCX, NR2F2, ETV4, SATB2, PLA2G10, NODAL, KIF5C, DPYSL5, NFASC, ITGA3, ISL1, TBR1, CTNNA2, ASCL1, FEZF2, FOXG1, SIX1, ST14, CNTN2, 2610109H07RIK, GAP43	843	367	13588	1.58112	1	0.190387	12.468		GOTERM_BP_FAT	GO:0007269~neurotransmitter secretion	14	0.546661	0.000148736	SYT1, STX1A, SYT4, NRXN2, NRXN3, TRIM9, SYN2, NLGN1, LIN7B, NRXN1, WNT7A, PCLO, SNAP25, CACNA1B	1617	36	13588	3.26792	0.420682	0.00555495	0.273482		GOTERM_BP_FAT	GO:0030036~actin cytoskeleton organization	28	1.47291	0.00043233	LIMA1, ENAH, SHROOM3, CAPZA3, BCAR1, WASF2, ARHGAP17, FHDC1, RHOU, PFN2, RAC2, ANG, GSN, FAT1, BCL6, CNN1, RHOG, ARHGEF18, MYH9, WAS, VASP, NCKAP1, FMN2, PPP1R9A, CORO1A, CDC42BPG, EPS8, LCP1	1120	165	13588	2.05879	0.742777	0.0146504	0.779554		GOTERM_BP_FAT	GO:0030832~regulation of actin filament length	13	0.708061	0.0010328	ARPC1B, CORO1A, LIMA1, PLEK, ARPC2, GSN, SPNB1, SCIN, CAPZA1, CAPG, VIL1, TMOD3, CLEC2I	1168	51
GOTERM_BP_FAT	GO:0016125~sterol metabolic process	12	0.940439	0.00759793	SOAT2, APOA2, APOA1, CYP46A1, APOF, CYP7A1, LCAT, APOC3, PCSK9, CFTR, PRKAA2, LIPC	843	77	13588	2.51199	1	0.190683	12.6164		GOTERM_BP_FAT	GO:0048870~cell motility	56	2.18665	0.000162355	CCKAR, PPARD, IL16, BCAR1, WASF2, NR2E1, TGFB1, ATOH1, APOB, APOA1, DAB1, CTGF, CHRNA7, NEURL1A, TOP2B, NR2F2, NR2F1, SATB2, NODAL, MYH9, MMP14, CTNNA2, ASCL1, SIX1, ST14, CNTN2, MNX1, CHL1, DCC, CDK5R1, TNF, SOX1, SLC37A4, ASTN1, ABI2, PF4, ITGB2, CDH2, ITGB1, OVOL2, FCER1G, POU3F3, POU3F2, DCX, SCNN1B, SELPLG, DCLK1, APC, SCG2, ITGA3, NEUROG2, ITGA4, ISL1, NCKAP1, CORO1A, CXCL15	1617	284	13588	1.65697	0.44893	0.00600104	0.298489		GOTERM_BP_FAT	GO:0006955~immune response	61	3.20884	0.000438563	BMI1, LY86, PGLYRP1, NFKB2, TLR7, TGFB1, TMEM173, KLHL6, ERAP1, LTB, DAF2, TRPM4, CIITA, BCL10, ICOSL, GBP6, NCF1, ANG4, RELB, H2-DMB2, CCR7, C4BP, UNC13D, H2-OA, LAX1, LILRB3, H2-OB, H2-AA, LCP1, TNFAIP8L2, GPR183, TNF, IL4RA, ACP5, IL31, TNFRSF1B, TAP2, POU2F2, BCL3, FCER1G, BCL6, MR1, INPP5D, IL1RAPL1, PTPRC, PTPN6, H2-M3, HC, TNFRSF13B, MYO1F, MALT1, VAV1, PSMB8, CD180, PSMB9, FCGR2B, H2-EB1,…	1120	471	13588	1.57125	0.747764	0.0147015	0.790751		GOTERM_BP_FAT	GO:0045619~regulation of lymphocyte differentiation	14	0.762527	0.00105377	BMI1, PTPN6, PTPRC, NFKBID, IKZF1, ERBB2, IL4RA, TGFBR2, CARD11, H2-OA, IL2RG, INPP5D, H2-DMA, SASH3	1168	58
GOTERM_BP_FAT	GO:0048489~synaptic vesicle transport	7	0.548589	0.00773083	STX1A, SYT4, TRIM9, NLGN1, DLG4, PCLO, UNC13A	843	29	13588	3.8907	1	0.191815	12.823		GOTERM_BP_FAT	GO:0051674~localization of cell	56	2.18665	0.000162355	CCKAR, PPARD, IL16, BCAR1, WASF2, NR2E1, TGFB1, ATOH1, APOB, APOA1, DAB1, CTGF, CHRNA7, NEURL1A, TOP2B, NR2F2, NR2F1, SATB2, NODAL, MYH9, MMP14, CTNNA2, ASCL1, SIX1, ST14, CNTN2, MNX1, CHL1, DCC, CDK5R1, TNF, SOX1, SLC37A4, ASTN1, ABI2, PF4, ITGB2, CDH2, ITGB1, OVOL2, FCER1G, POU3F3, POU3F2, DCX, SCNN1B, SELPLG, DCLK1, APC, SCG2, ITGA3, NEUROG2, ITGA4, ISL1, NCKAP1, CORO1A, CXCL15	1617	284	13588	1.65697	0.44893	0.00600104	0.298489		GOTERM_BP_FAT	GO:0042108~positive regulation of cytokine biosynthetic process	12	0.631247	0.000443239	BCL10, CARD11, ICOSL, REL, STAT5A, STAT5B, IRF1, BCL3, IRF4, TLR7, LTB, SPN	1120	42	13588	3.46633	0.751442	0.0147002	0.799151		GOTERM_BP_FAT	GO:0050670~regulation of lymphocyte proliferation	17	0.925926	0.0011038	BMI1, ITGAL, PTPRC, PTPN6, ERBB2, TNFRSF13B, PAWR, IL10, TGFB1, CARD11, CORO1A, MYD88, CD274, INPP5D, SASH3, DNAJA3, CLEC2I	1168	80
GOTERM_BP_FAT	GO:0009110~vitamin biosynthetic process	7	0.548589	0.00773083	RDH9, ASPDH, NMNAT2, NADSYN1, PNPO, GULO, NAPRT1	843	29	13588	3.8907	1	0.191815	12.823		GOTERM_BP_FAT	GO:0030036~actin cytoskeleton organization	37	1.44475	0.000203561	RHOJ, SHROOM3, MYL2, TCAP, BCAR1, WASF2, PDLIM3, ARHGAP17, TTN, ITGB1, RHOU, ESPN, PFN2, RAC2, FAT1, BCL2, BCL6, RHOG, ARHGEF2, ACTA1, MYH9, WAS, CAPN3, VASP, NCKAP1, FMN2, MURC, CORO1A, CDC42BPG, NEB, NRAP, XIRP1, USH1C, ANTXR1, DBN1, LCP1, TMOD1	1617	165	13588	1.88436	0.526283	0.00744361	0.37411		GOTERM_BP_FAT	GO:0045449~regulation of transcription	225	11.8359	0.000476633	CDX1, CDX2, STAT5A, STAT5B, ZFP639, RORB, MAGED1, FLI1, PHTF2, RARB, PCBD1, NKX2-6, MECP2, HNF4G, TBR1, HES1, HNF4A, ZFP462, HES5, PARP14, FOXG1, SMARCAL1, ZFP820, MCTS2, CRTC2, NFKBID, NFKBIA, HOXB13, SFPI1, LYL1, LHX2, LHX4, NR1H4, NAT14, KLF5, KLF6, IKZF3, IKZF1, KLF13, SMAD6, ESRRG, KLF14, NR1I2, ETS1, CSRNP1, KLF2, KLF4, KLF3, ELF1, BACH2, ELF3, FOXA2, FOXA3, EZH1, NFKB1, NFKB2, YBX1, YBX2, …	1120	2227	13588	1.22574	0.776196	0.0156342	0.859113		GOTERM_BP_FAT	GO:0032944~regulation of mononuclear cell proliferation	17	0.925926	0.0011038	BMI1, ITGAL, PTPRC, PTPN6, ERBB2, TNFRSF13B, PAWR, IL10, TGFB1, CARD11, CORO1A, MYD88, CD274, INPP5D, SASH3, DNAJA3, CLEC2I	1168	80
GOTERM_BP_FAT	GO:0010628~positive regulation of gene expression	45	3.52665	0.00782549	PPARA, CDX1, FOXA2, CRTC1, ONECUT2, RORB, EHF, NFYA, PRDM16, ZIC3, STAT6, ATOH1, OVOL2, BHLHA15, ABRA, POU3F3, POU3F2, ETV4, FOXD3, MYF6, KLF5, SATB2, CEBPB, TBX3, CEBPD, SOX11, NODAL, FOXA1, TEAD1, NEUROG3, ISL1, TBR1, HES1, ASCL1, MURC, MSX1, CSRNP3, HNF4A, HES5, IRF6, SIX1, NR5A2, SMARCA1, KLF1, KLF4	843	488	13588	1.48635	1	0.192078	12.97		GOTERM_BP_FAT	GO:0031018~endocrine pancreas development	9	0.351425	0.000209371	HNF1B, FOXA2, ONECUT1, NKX6-2, ONECUT2, MNX1, PDX1, NKX6-1, NKX2-2	1617	16	13588	4.72681	0.536279	0.00757976	0.384768		GOTERM_BP_FAT	GO:0050851~antigen receptor-mediated signaling pathway	11	0.578643	0.000481055	BCL10, PTPN6, PTPRC, KLHL6, LYN, LAX1, BCAR1, PTPN22, MALT1, CD79B, CLEC2I	1120	36	13588	3.70704	0.779284	0.0156151	0.867052		GOTERM_BP_FAT	GO:0060562~epithelial tube morphogenesis	21	1.14379	0.00113257	BCL10, SHROOM3, NODAL, CSF1, FZD3, NR3C1, VASP, TGFB1, NCKAP1, VDR, CD44, OVOL2, TIMELESS, LAMA5, CASP8, GRLF1, TGIF1, PBX1, AREG, IPMK, ETV4	1168	111
GOTERM_BP_FAT	GO:0003012~muscle system process	11	0.862069	0.00787434	MYBPC2, MYOM2, MYBPC1, ACTA2, MAP2K3, CALD1, MYH2, MYH4, ACTN3, TRIM63, CACNA1S	843	67	13588	2.64634	1	0.191332	13.0457		GOTERM_BP_FAT	GO:0001505~regulation of neurotransmitter levels	19	0.741898	0.000220377	SYT1, STX1A, SLC25A4, SYT4, NRXN2, NRXN3, LIN7B, NLGN1, ATP1A2, NRXN1, PCLO, GAD2, SLC17A6, TRIM9, SYN2, WNT7A, GAD1, SNAP25, CACNA1B	1617	62	13588	2.57518	0.554641	0.00789878	0.404957		GOTERM_BP_FAT	GO:0002700~regulation of production of molecular mediator of immune response	10	0.526039	0.000492758	STAT6, PTPRC, CD37, TNF, IL27RA, FCER1G, BCL6, CD40, SASH3, TGFB1	1120	30	13588	4.04405	0.787251	0.0158285	0.888056		GOTERM_BP_FAT	GO:0009611~response to wounding	48	2.61438	0.00115752	GNA13, TNF, NFKBID, ELF3, F2RL1, CRP, ITGB2, ELK3, CCL5, TIMP3, TLR7, TGFB1, REG3B, TNFRSF1B, ANXA8, MYD88, CD44, SAA1, CNR2, SOX15, REG3G, TFF1, THBS1, NEFL, PAPSS2, CIITA, B4GALT1, KLF6, NFKBIZ, PTPN6, PLEK, NCF1, TGFBR2, MYH2, GRHL3, CHST4, STAT3, CD180, SOD2, PROC, C4BP, UNC13D, NUPR1, F3, CR1L, HDAC7, LCP1, MYH10	1168	347
GOTERM_BP_FAT	GO:0006887~exocytosis	15	1.17555	0.00792204	MYO5A, GLRB, STX1A, LIN7B, SCRN1, NLGN1, RIMS2, GCGR, PCLO, LLGL2, RIMS3, CADPS, TRIM9, SYCN, UNC13A	843	110	13588	2.19799	1	0.190576	13.1196		GOTERM_BP_FAT	GO:0051250~negative regulation of lymphocyte activation	17	0.663803	0.000233166	PTPN6, NFKBID, ADORA2A, ERBB2, TNFRSF13B, IL4RA, PAWR, CD74, TGFB1, CBLB, FCGR2B, HLX, CD274, BCL6, INPP5D, FAS, SPN	1617	52	13588	2.74721	0.575066	0.00827451	0.428409		GOTERM_BP_FAT	GO:0002822~regulation of adaptive immune response based on somatic recombination of immune receptors built from immunoglobulin superfamily domains	14	0.736454	0.000497186	STAT6, PTPN6, PTPRC, H2-M3, IL27RA, FCGR2B, TAP2, IL4RA, FCER1G, BCL6, CD40, TGFB1, SASH3, SPN	1120	56	13588	3.03304	0.79019	0.0158079	0.896003		GOTERM_BP_FAT	GO:0051099~positive regulation of binding	12	0.653595	0.00118388	IRAK2, BCL10, TNF, MYD88, NLRC3, RELA, ABRA, MALT1, ITGB2, IRF4, TGFB1, ERCC2	1168	45
GOTERM_BP_FAT	GO:0009072~aromatic amino acid family metabolic process	6	0.470219	0.00799066	TDO2, IDO2, HGD, TAT, AFMID, HPD	843	21	13588	4.60532	1	0.190285	13.2258		GOTERM_BP_FAT	GO:0005996~monosaccharide metabolic process	41	1.60094	0.000233742	ALDOA, PRKAG3, PPARA, TNF, ONECUT1, GNE, IL6ST, ALDOC, PHKA1, SLC37A4, ALDOB, PGAM2, PDX1, G6PC2, AKT1, GALM, PPP1R3C, B4GALNT2, GYS1, MAN2B1, AGL, GPD1, PDK2, ST6GAL2, GMDS, PHKG1, HKDC1, FBP1, CHST2, RBKS, PFKM, FBP2, PMM2, PCK1, PGM2, G6PC, PYGM, PKLR, INS2, INS1, XYLB	1617	191	13588	1.80383	0.575963	0.00821544	0.429466		GOTERM_BP_FAT	GO:0002819~regulation of adaptive immune response	14	0.736454	0.000497186	STAT6, PTPN6, PTPRC, H2-M3, IL27RA, FCGR2B, TAP2, IL4RA, FCER1G, BCL6, CD40, TGFB1, SASH3, SPN	1120	56	13588	3.03304	0.79019	0.0158079	0.896003		GOTERM_BP_FAT	GO:0002764~immune response-regulating signal transduction	13	0.708061	0.00123951	BCL10, PTPN6, PTPRC, KLHL6, MYD88, RELA, BCAR1, UNC93B1, PTPN22, NFKBIA, MALT1, CACNB3, CLEC2I	1168	52
GOTERM_BP_FAT	GO:0045944~positive regulation of transcription from RNA polymerase II promoter	35	2.74295	0.00866556	PPARA, CDX1, FOXA2, CRTC1, ONECUT2, NFYA, ZIC3, STAT6, ATOH1, BHLHA15, ABRA, POU3F3, POU3F2, FOXD3, SATB2, CEBPB, CEBPD, SOX11, NODAL, FOXA1, TEAD1, NEUROG3, ISL1, TBR1, HES1, ASCL1, MURC, MSX1, CSRNP3, HES5, HNF4A, SIX1, NR5A2, KLF1, KLF4	843	358	13588	1.57584	1	0.202794	14.2638		GOTERM_BP_FAT	GO:0032940~secretion by cell	40	1.56189	0.000270919	MYO5A, SYT1, HNF1B, ARFGAP3, SYT4, FAM3B, ARHGAP17, RIMS2, RIMS3, LLGL2, LY6E, TRIM9, SYN2, POU2F2, EXOC3, SNAP23, SNAP25, GLRB, STX1A, MYO6, NRXN2, PLEK, NRXN3, NLGN1, MECP2, SCRN1, LIN7B, MYO1F, NRXN1, PCLO, CADPS, CADPS2, SYCN, NTRK2, YKT6, WNT7A, UNC13A, GLP1R, LCP2, CACNA1B	1617	186	13588	1.80714	0.630058	0.00942585	0.497612		GOTERM_BP_FAT	GO:0007156~homophilic cell adhesion	22	1.15729	0.000525944	PCDHB7, PTPRF, PCDH11X, PCDHB3, PCDH10, CDHR2, PCDH9, CDHR5, PCDH8, CDH1, CDH2, CDH4, PCDHB10, PCDH1, DSG2, CDH17, PVRL3, FAT1, PVRL2, DSC2, CDH10, CHL1	1120	117	13588	2.28126	0.808315	0.0165474	0.947596		GOTERM_BP_FAT	GO:0007265~Ras protein signal transduction	14	0.762527	0.00124724	RHOJ, GNA13, CNKSR1, WASF2, RHOU, ELMO1, MURC, DOK1, CDC42EP1, KIFAP3, HRASLS, EPS8L2, RHOG, CDC42EP5	1168	59
GOTERM_BP_FAT	GO:0030855~epithelial cell differentiation	16	1.25392	0.00900785	CEBPB, SHROOM3, ONECUT1, ELF3, FOXA2, FOXA1, ONECUT2, CRB3, HOXB13, EHF, NEUROG3, SFN, EVPL, IRF6, ID1, SIX1	843	123	13588	2.09673	1	0.208048	14.7858		GOTERM_BP_FAT	GO:0030099~myeloid cell differentiation	25	0.976181	0.000279558	MAEA, TNF, MITF, SFPI1, TGFB1, MLL5, CASP8, TCEA1, BCL6, MB, MYST3, BMP4, CEBPA, STAP1, CEBPE, LYN, CEBPG, HCLS1, MYH9, PKNOX1, LILRB3, SP3, IRF8, HEPH, IRF4	1617	96	13588	2.18834	0.641606	0.00963369	0.51344		GOTERM_BP_FAT	GO:0002467~germinal center formation	5	0.263019	0.000599436	KLHL6, UNC13D, BCL3, BCL6, NFKB2	1120	6	13588	10.1101	0.847835	0.0186518	1.07933		GOTERM_BP_FAT	GO:0006955~immune response	61	3.32244	0.00126637	BMI1, PGLYRP1, NFKB2, TLR7, IL10, TGFB1, B2M, CD47, TMEM173, KLHL6, MYD88, ERAP1, LTB, H2-K1, TRPM4, CIITA, BCL10, NCF1, ANG4, RELB, ECSIT, H2-DMB2, OSM, CCR7, C4BP, UNC13D, H2-OA, H2-OB, GBP3, CR1L, LCP1, TNFAIP8L2, GPR183, SBNO2, TNF, IL4RA, CCL5, CCL28, TNFRSF1B, TAP2, POU2F2, BCL3, INPP5D, EXO1, PTPRC, PTPN6, H2-M3, SWAP70, TNFRSF13B, SAMHD1, MALT1, VAV1, PSMB8, CD180, FOXP1, PSMB9, DDX58, IR…	1168	471
GOTERM_BP_FAT	GO:0006953~acute-phase response	7	0.548589	0.00916824	REG3B, SERPINF2, CRP, F2, SAA4, REG3G, AHSG	843	30	13588	3.76101	1	0.209471	15.0293		GOTERM_BP_FAT	GO:0050866~negative regulation of cell activation	17	0.663803	0.000297577	PTPN6, NFKBID, ADORA2A, ERBB2, TNFRSF13B, IL4RA, PAWR, CD74, TGFB1, CBLB, FCGR2B, HLX, CD274, BCL6, INPP5D, FAS, SPN	1617	53	13588	2.69537	0.664546	0.0101562	0.546449		GOTERM_BP_FAT	GO:0002637~regulation of immunoglobulin production	9	0.473435	0.000625992	STAT6, PTPRC, CD37, TNF, IL27RA, BCL6, CD40, SASH3, TGFB1	1120	25	13588	4.36757	0.860016	0.0192794	1.12689		GOTERM_BP_FAT	GO:0016477~cell migration	36	1.96078	0.00134074	CCKAR, TNF, NDN, IL16, BCAR1, WASF2, ASTN1, ITGB2, CDH2, ITGB1, NR2E1, TGFB1, ATOH1, OVOL2, CTGF, GBX2, NR2F2, TOP2B, SELPLG, NR2F1, B4GALT1, PRRXL1, SATB2, NODAL, ITGA1, ITGA3, ITGA4, MYH9, NCKAP1, CTNNA2, ASCL1, CORO1A, LAMA5, ST14, LAMC1, MYH10	1168	240
GOTERM_BP_FAT	GO:0042364~water-soluble vitamin biosynthetic process	6	0.470219	0.00982358	ASPDH, NMNAT2, NADSYN1, PNPO, GULO, NAPRT1	843	22	13588	4.39599	1	0.220765	16.0176		GOTERM_BP_FAT	GO:0002695~negative regulation of leukocyte activation	17	0.663803	0.000297577	PTPN6, NFKBID, ADORA2A, ERBB2, TNFRSF13B, IL4RA, PAWR, CD74, TGFB1, CBLB, FCGR2B, HLX, CD274, BCL6, INPP5D, FAS, SPN	1617	53	13588	2.69537	0.664546	0.0101562	0.546449		GOTERM_BP_FAT	GO:0002706~regulation of lymphocyte mediated immunity	15	0.789058	0.000689405	PTPN6, PTPRC, IL27RA, H2-M3, STAT5A, STAT5B, CD40, TGFB1, STAT6, FCGR2B, TAP2, FCER1G, BCL6, SPN, SASH3	1120	65	13588	2.79973	0.885305	0.0210064	1.24037		GOTERM_BP_FAT	GO:0030835~negative regulation of actin filament depolymerization	8	0.43573	0.0013415	LIMA1, GSN, SPNB1, SCIN, CAPZA1, CAPG, VIL1, TMOD3	1168	21
GOTERM_BP_FAT	GO:0001825~blastocyst formation	6	0.470219	0.00982358	TJP1, CDX2, SP3, NODAL, CDH1, FOXD3	843	22	13588	4.39599	1	0.220765	16.0176		GOTERM_BP_FAT	GO:0045580~regulation of T cell differentiation	16	0.624756	0.000300357	PTPRC, NFKBID, IKZF1, STAT5A, ERBB2, IL4RA, CD74, CARD11, H2-OA, HLX, LCK, H2-AA, BCL6, IL2RG, H2-DMA, SASH3	1617	48	13588	2.80107	0.667952	0.0101562	0.55154		GOTERM_BP_FAT	GO:0043009~chordate embryonic development	55	2.89321	0.000709736	GNA13, BMI1, ENAH, CDX2, FOXA2, ARNT2, YBX1, WNT1, APOB, CASP8, IPMK, CYR61, BCL10, SATB2, NKX2-6, SPINT1, SIX2, PCDH8, HES7, MBNL1, MYH9, VASP, SLC34A2, ASCL2, HES1, MAN2A1, KRT19, PDGFRB, ACVR1, SHROOM3, CDH1, SOX8, ARNT, LY6E, OVOL2, HAND1, KRT8, APBA2, HOXA9, PLCD1, RUNX1, ERCC2, MAFF, TBX3, HC, TGFBR2, FZD3, ITGA4, NCKAP1, TJP1, SP1, HOXB6, GRLF1, BMPR1A, DMBT1	1120	421	13588	1.58496	0.892403	0.0214117	1.27673		GOTERM_BP_FAT	GO:0060538~skeletal muscle organ development	16	0.87146	0.00135287	MYF6, FOXL2, CAV1, ACTA1, ERBB2, RXRG, MBNL1, HOMER1, CACNA1S, FOXP1, TGFB1, FOXP2, MEOX2, DNER, VGLL2, NR2F2	1168	74
GOTERM_BP_FAT	GO:0051702~interaction with symbiont	4	0.31348	0.0104929	MBL1, GPX2, MBL2, ALB	843	8	13588	8.05931	1	0.231962	17.0158		GOTERM_BP_FAT	GO:0050863~regulation of T cell activation	27	1.05428	0.000303527	ITGAL, NFKBID, ADORA2A, STAT5A, ERBB2, IL4RA, PAWR, TGFB1, CD74, HLX, BCL6, IL2RG, SPN, PTPN6, PTPRC, SIT1, IKZF1, MALT1, CARD11, CORO1A, CBLB, H2-OA, CD274, LCK, H2-AA, H2-DMA, SASH3	1617	108	13588	2.1008	0.671793	0.0101692	0.557345		GOTERM_BP_FAT	GO:0008285~negative regulation of cell proliferation	34	1.78853	0.000753636	PPP2R3A, TNF, ADORA2A, ERBB2, NR2E3, PAWR, SFN, CXADR, TGFB1, SLFN2, CD9, CDKN2B, OVOL2, ANG, KIFAP3, BCL6, INPP5D, TFF1, RARB, LTB, SPN, APC, PTPN6, MUC2, TNFRSF13B, TGFBR2, VSX2, TRIM35, NUPR1, HNF4A, FCGR2B, IRF6, CD274, KLF4	1120	224	13588	1.84149	0.906267	0.0225055	1.35519		GOTERM_BP_FAT	GO:0048598~embryonic morphogenesis	49	2.66885	0.00136761	BMI1, SHROOM3, FOXA2, TCAP, EFNA1, ZBTB17, IL10, CUL3, WNT1, ATOH1, HAND1, OVOL2, POU5F1, CASP8, TDGF1, GBX2, IPMK, FGF4, CYR61, IHH, BCL10, FOXL2, NANOG, SATB2, MYO6, RARG, ESRRB, NODAL, OTX2, TGFBR2, SIX2, SPINT1, FZD3, PCDH8, MBNL1, ITGA4, ECSIT, VASP, NCKAP1, HES1, SALL4, SP1, LAMA5, GRLF1, ZFP697, USH1C, TGIF1, PBX1, FOXI1	1168	359
GOTERM_BP_FAT	GO:0031328~positive regulation of cellular biosynthetic process	49	3.84013	0.0106988	PPARA, CDX1, FOXA2, RORB, PAWR, ZIC3, APOA2, ATOH1, BHLHA15, ABRA, SPN, SATB2, NODAL, SOX11, TBR1, HES1, MURC, ASCL1, MSX1, HES5, HNF4A, SIX1, SMARCA1, CRTC1, ONECUT2, EHF, NFYA, PRDM16, STAT6, OVOL2, POU3F3, POU3F2, ETV4, FOXD3, KLF5, MYF6, CEBPB, TBX3, CEBPD, FOXA1, TEAD1, NEUROG3, ISL1, SAMD4, CSRNP3, IRF6, NR5A2, KLF1, KLF4	843	552	13588	1.43082	1	0.233952	17.3206		GOTERM_BP_FAT	GO:0045597~positive regulation of cell differentiation	38	1.4838	0.000323776	3110039M20RIK, CDX2, FOXA2, THRB, STAT5A, PPARG, SOX2, IL4RA, PAX4, CDH4, CD74, ATOH1, HLX, BCL2, NKX6-2, JUND, IL2RG, INPP5D, RUNX1, FNDC3B, NKX2-2, IHH, APC, BMP4, LPL, PTPRC, IKZF1, FOXA1, NKX6-1, NTRK3, ASCL1, CD36, FOXG1, LCK, H2-AA, H2-DMA, SASH3, DMBT1, IFI204	1617	175	13588	1.8247	0.695307	0.010746	0.594424		GOTERM_BP_FAT	GO:0006816~calcium ion transport	22	1.15729	0.000831086	TRPM4, SRI, PLCZ1, PTPRC, TRPM6, CLCA3, CACNG8, CACNG7, TRPV2, CACNG4, GRIN3A, ITPR3, CACNA2D3, TRPM2, ANXA6, VDR, BSPRY, CORO1A, ATP2C2, BHLHA15, CACNA1E, NFATC1	1120	121	13588	2.20584	0.926517	0.0245572	1.49348		GOTERM_BP_FAT	GO:0048568~embryonic organ development	36	1.96078	0.00144262	BMI1, TCAP, EFNA1, EGLN1, IL10, WNT1, ATOH1, HAND1, OVOL2, KRT8, GBX2, RUNX1, IHH, CYR61, FOXD3, FOXL2, SATB2, MYO6, RARG, CEBPB, ESRRB, NODAL, OTX2, TGFBR2, SIX2, SPINT1, FZD3, ITGA4, JUNB, NCKAP1, KRT19, SP1, USH1C, PBX1, ZFPM2, FOXI1	1168	241
GOTERM_BP_FAT	GO:0042668~auditory receptor cell fate determination	3	0.23511	0.0110324	HES1, ATOH1, HES5	843	3	13588	16.1186	1	0.238315	17.8121		GOTERM_BP_FAT	GO:0044057~regulation of system process	42	1.63998	0.000352073	TNF, THRB, ADORA2A, TNNC1, GRIK2, EDN2, CALD1, GRIK5, CTNND2, ADRBK1, CSPG5, SMTNL1, APOA4, ATP2B2, APOA1, SLC1A3, GRIN2D, SLC24A2, DLG4, CHRNA7, BHLHE40, LGI1, LTB, HRC, STX1A, MYO6, GNAO1, NCF1, NLGN1, MECP2, NLGN3, ATP1A2, GRM5, GRM3, GRIA2, ATP2A1, SP4, NTRK2, RYR1, CASQ1, GLP1R, CACNA1B	1617	201	13588	1.7559	0.725371	0.0115751	0.646214		GOTERM_BP_FAT	GO:0045582~positive regulation of T cell differentiation	10	0.526039	0.000831517	PTPRC, IKZF1, STAT5A, STAT5B, TGFBR2, IL4RA, H2-AA, IL2RG, H2-DMA, SASH3	1120	32	13588	3.79129	0.926616	0.0243408	1.49425		GOTERM_BP_FAT	GO:0070663~regulation of leukocyte proliferation	17	0.925926	0.00145258	BMI1, ITGAL, PTPRC, PTPN6, ERBB2, TNFRSF13B, PAWR, IL10, TGFB1, CARD11, CORO1A, MYD88, CD274, INPP5D, SASH3, DNAJA3, CLEC2I	1168	82
GOTERM_BP_FAT	GO:0051648~vesicle localization	5	0.39185	0.0115283	MYO5A, MYO1A, MLPH, NLGN1, PCLO	843	15	13588	5.37287	1	0.245591	18.5378		GOTERM_BP_FAT	GO:0001708~cell fate specification	18	0.70285	0.00036082	BMP4, FGFR4, LBX1, MYL2, FOXA2, FOXA1, OTX2, SOX2, ITGB1, NKX6-1, HOXC10, ASCL1, ATOH1, NKX6-2, SIX1, MNX1, OLIG2, NKX2-2	1617	59	13588	2.56369	0.734051	0.0117558	0.662219		GOTERM_BP_FAT	GO:0030888~regulation of B cell proliferation	10	0.526039	0.000831517	BMI1, CARD11, PTPRC, FCGR2B, TNFRSF13B, BCL6, PAWR, INPP5D, CD40, SASH3	1120	32	13588	3.79129	0.926616	0.0243408	1.49425		GOTERM_BP_FAT	GO:0032956~regulation of actin cytoskeleton organization	14	0.762527	0.00146939	LIMA1, PLEK, CAPZA1, VIL1, KANK2, ARPC1B, CORO1A, GSN, ARPC2, SPNB1, CAPG, SCIN, TMOD3, CLEC2I	1168	60
GOTERM_BP_FAT	GO:0007610~behavior	38	2.97806	0.011589	MYO5A, OPRM1, SCN1A, ADCY1, GRIK2, CTNND2, ASTN1, CACNB4, NR2E1, ATP2B2, NPAS3, CHST10, ADH1, ALB, GRIN2D, SLC24A2, DLG4, APBA2, CHRNA7, LECT2, SHC3, GABRG2, GLRB, ZDHHC8, GABRA5, ITGA3, DDO, GRM5, CRHR1, FEZF2, EPS8, GRIA1, PRKAR1B, NTRK2, TMOD2, PYY, SCN8A, CACNA1B	843	405	13588	1.51236	1	0.2447	18.6262		GOTERM_BP_FAT	GO:0007411~axon guidance	25	0.976181	0.000388957	DCC, 3110039M20RIK, CDK5R1, ERBB2, CDH4, NRCAM, ATOH1, HOXA2, LHX2, LHX3, LHX4, ETV4, KLF7, KIF5C, DPYSL5, NFASC, NEUROG2, ISL1, TBR1, VASP, FEZF2, FOXG1, MNX1, 2610109H07RIK, CHL1, GAP43	1617	98	13588	2.14368	0.760152	0.0125555	0.713684		GOTERM_BP_FAT	GO:0051250~negative regulation of lymphocyte activation	13	0.683851	0.000857483	PTPN6, NFKBID, ADORA2A, ERBB2, IL4RA, TNFRSF13B, PAWR, TGFB1, FCGR2B, CD274, BCL6, INPP5D, SPN	1120	52	13588	3.03304	0.932367	0.0248601	1.54057		GOTERM_BP_FAT	GO:0002009~morphogenesis of an epithelium	28	1.52505	0.00170109	SHROOM3, CSF1, CTNND1, HOXB13, NR3C1, TGFB1, VDR, CD44, OVOL2, CASP8, IPMK, ETV4, BCL10, RARG, NODAL, FOXA1, CRB3, FZD3, PCDH8, VASP, NCKAP1, TIMELESS, LAMA5, SERPINB5, GRLF1, TGIF1, PBX1, AREG	1168	173
GOTERM_BP_FAT	GO:0001892~embryonic placenta development	10	0.783699	0.0122865	KRT19, CEBPB, OVOL2, SP3, NODAL, KRT8, SPINT1, PLCD1, PLG, FOXD3	843	61	13588	2.6424	1	0.255359	19.6356		GOTERM_BP_FAT	GO:0006873~cellular ion homeostasis	51	1.99141	0.000411041	PPARD, JPH2, GRIK2, GNA11, GRIK5, TGFB1, ATP2B2, BAK1, HAMP, AQP11, GRIN2D, NKX6-2, SLC24A2, RGN, CHRNA7, OLIG2, CHRNA1, MT3, TRPM4, CCKBR, MECP2, CACNG2, SLC9A3R1, QK, XIRP1, LCK, RYR1, PMP22, MYO5A, CAV3, SCN1A, ADORA2A, ERBB2, SLC37A4, NR3C2, CACNB4, CCL28, SYPL2, VDR, BCL2, POU3F2, SLC39A5, SLC39A4, GAL3ST1, PTPRC, GLRB, NLGN3, ATP1A2, PYGM, BANK1, ASNA1	1617	261	13588	1.64201	0.778831	0.0131481	0.75406		GOTERM_BP_FAT	GO:0007610~behavior	53	2.78801	0.000864538	OPRM1, IL16, GRIK2, ZIC1, NR2E1, SLC1A2, SLC1A3, PPP1R1B, GRIN2D, DLG4, SHC3, MAN2B1, CYR61, GNG7, EGR1, MYO6, ZDHHC8, MECP2, DDO, GRM5, CRHR1, CCR7, CMTM2A, CMTM2B, CHL1, MYO5A, ADORA2A, ASTN1, CTNND2, ITGB2, NPAS2, DOCK2, NPAS3, RAC2, ADH1, FCER1G, APBA2, RUNX1, GLRB, GNAO1, NR4A2, ITGA3, NR4A3, STAT3, LSP1, FEZF2, CORO1A, EPS8, GRIA1, NTRK2, TMOD2, PYY, CMTM5	1120	405	13588	1.58766	0.93385	0.024833	1.55315		GOTERM_BP_FAT	GO:0055001~muscle cell development	14	0.762527	0.00172339	MYL2, ACTA1, TCAP, NKX2-6, ERBB2, HOMER1, CXADR, TTN, ITGB1, CACNA1S, MURC, XIRP1, DNER, MYH10	1168	61
GOTERM_BP_FAT	GO:0042592~homeostatic process	51	3.99687	0.012585	GRIK2, FOXA3, GNA11, SLC9A2, GPX2, ASGR2, ATP2B2, APOA2, APOB, SLC2A4, HAMP, BHLHA15, GRIN2D, SLC24A2, APOA5, RGN, CHRNA7, TRPM4, PIK3CD, LCK, PDGFRB, PMP22, MYO5A, SCN1A, HAMP2, OXT, ERBB2, CACNB4, ATP12A, 1300017J02RIK, VDR, GCKR, PRDM14, INPP5K, PCSK9, POU3F2, ANGPTL3, GAL3ST1, SCO2, GLRB, SLC12A2, FOXA1, PLG, MTTP, ABCG8, SLC4A10, SP3, HEPH, LIPC, NR5A2, KLF1	843	584	13588	1.40762	1	0.258639	20.0641		GOTERM_BP_FAT	GO:0055082~cellular chemical homeostasis	52	2.03046	0.000425857	PPARD, JPH2, FOXA3, GRIK2, GNA11, GRIK5, TGFB1, ATP2B2, BAK1, HAMP, AQP11, GRIN2D, NKX6-2, SLC24A2, RGN, CHRNA7, OLIG2, CHRNA1, MT3, TRPM4, CCKBR, MECP2, CACNG2, SLC9A3R1, QK, XIRP1, LCK, RYR1, PMP22, MYO5A, CAV3, SCN1A, ADORA2A, ERBB2, SLC37A4, NR3C2, CACNB4, CCL28, SYPL2, VDR, BCL2, POU3F2, SLC39A5, SLC39A4, GAL3ST1, PTPRC, GLRB, NLGN3, ATP1A2, PYGM, BANK1, ASNA1	1617	268	13588	1.63047	0.790541	0.0135013	0.78114		GOTERM_BP_FAT	GO:0009792~embryonic development ending in birth or egg hatching	55	2.89321	0.000885332	GNA13, BMI1, ENAH, CDX2, FOXA2, ARNT2, YBX1, WNT1, APOB, CASP8, IPMK, CYR61, BCL10, SATB2, NKX2-6, SPINT1, SIX2, PCDH8, HES7, MBNL1, MYH9, VASP, SLC34A2, ASCL2, HES1, MAN2A1, KRT19, PDGFRB, ACVR1, SHROOM3, CDH1, SOX8, ARNT, LY6E, OVOL2, HAND1, KRT8, APBA2, HOXA9, PLCD1, RUNX1, ERCC2, MAFF, TBX3, HC, TGFBR2, FZD3, ITGA4, NCKAP1, TJP1, SP1, HOXB6, GRLF1, BMPR1A, DMBT1	1120	425	13588	1.57004	0.938034	0.0251926	1.59022		GOTERM_BP_FAT	GO:0008360~regulation of cell shape	12	0.653595	0.00173327	RHOJ, GNA13, CORO1A, CDC42EP1, SHROOM3, GRLF1, MYH14, MYH9, ARHGAP15, RHOU, MYH10, CDC42EP5	1168	47
GOTERM_BP_FAT	GO:0044057~regulation of system process	22	1.72414	0.013135	STX1A, GRIK2, EDN2, CALD1, CTNND2, NLGN1, GRM5, APOA4, ATP2B2, APOA2, GRM3, APOA1, GRIA2, SLC24A2, GRIN2D, NTRK2, ATP2A1, DLG4, CHRNA7, LGI1, CASQ1, CACNA1B	843	201	13588	1.76423	1	0.266234	20.8477		GOTERM_BP_FAT	GO:0002683~negative regulation of immune system process	21	0.819992	0.000428867	PTPN6, PTPRC, ELF1, NFKBID, ADORA2A, ERBB2, TNFRSF13B, IL4RA, PAWR, CD74, TGFB1, GPX2, STAT6, CBLB, FCGR2B, HLX, CD274, BCL6, INPP5D, FAS, SPN	1617	76	13588	2.32194	0.792843	0.0134797	0.786641		GOTERM_BP_FAT	GO:0002695~negative regulation of leukocyte activation	13	0.683851	0.00102679	PTPN6, NFKBID, ADORA2A, ERBB2, IL4RA, TNFRSF13B, PAWR, TGFB1, FCGR2B, CD274, BCL6, INPP5D, SPN	1120	53	13588	2.97581	0.960276	0.0288995	1.84209		GOTERM_BP_FAT	GO:0055002~striated muscle cell development	13	0.708061	0.00175609	MYL2, ACTA1, TCAP, ERBB2, CXADR, TTN, HOMER1, ITGB1, CACNA1S, MURC, XIRP1, DNER, MYH10	1168	54
GOTERM_BP_FAT	GO:0007156~homophilic cell adhesion	15	1.17555	0.0133355	CADM3, PTPRF, PCDH10, CDHR2, CELSR3, CDHR5, PCDH8, CDH1, CDH8, PCDH1, DSG2, CDH17, FAT1, DSC2, CDH10	843	117	13588	2.06649	1	0.267626	21.1315		GOTERM_BP_FAT	GO:0006936~muscle contraction	18	0.70285	0.000448476	MYH1, MYBPC2, MYBPC1, CALD1, MAP2K3, MYH2, MYH4, ACTN2, ACTN3, HOMER1, TPM2, TTN, TRIM63, CACNA1S, ANK2, JSRP1, MYOM2, RYR1, MYOM1	1617	60	13588	2.52096	0.807234	0.0139722	0.822468		GOTERM_BP_FAT	GO:0050866~negative regulation of cell activation	13	0.683851	0.00102679	PTPN6, NFKBID, ADORA2A, ERBB2, IL4RA, TNFRSF13B, PAWR, TGFB1, FCGR2B, CD274, BCL6, INPP5D, SPN	1120	53	13588	2.97581	0.960276	0.0288995	1.84209		GOTERM_BP_FAT	GO:0001824~blastocyst development	13	0.708061	0.00175609	CUL3, HNF1B, TJP1, CDX2, SP1, POU5F1, ESRRB, NODAL, NASP, CDH1, JUNB, DMBT1, FOXD3	1168	54
GOTERM_BP_FAT	GO:0021954~central nervous system neuron development	7	0.548589	0.0146113	DCC, LINGO1, ASCL1, SOX1, FOXG1, DCX, NR2E1	843	33	13588	3.4191	1	0.287095	22.9156		GOTERM_BP_FAT	GO:0015674~di-, tri-valent inorganic cation transport	35	1.36665	0.000566952	TRPV2, CACNB1, CACNB3, GRIN3A, CACNB4, ATP2B2, VDR, BHLHA15, SLC24A2, NIPAL1, CHRNA7, NFATC1, TRPM4, PTPRC, CACNA2D1, CLCA3, CACNG8, CACNG7, CACNG6, CACNG4, CACNG3, CACNG2, CACNG1, CACNA2D3, CACNA1S, ACCN2, ATP2C2, BSPRY, CORO1A, LCK, ATP2A1, RYR1, CACNA1E, HEPH, CACNA1B	1617	161	13588	1.82679	0.875233	0.0174835	1.03867		GOTERM_BP_FAT	GO:0001701~in utero embryonic development	38	1.99895	0.00119487	GNA13, BMI1, CDX2, ARNT2, CDH1, SOX8, YBX1, ARNT, APOB, HAND1, LY6E, OVOL2, KRT8, APBA2, PLCD1, RUNX1, CYR61, ERCC2, MAFF, TBX3, HC, TGFBR2, SPINT1, ITGA4, MBNL1, MYH9, SLC34A2, NCKAP1, ASCL2, HES1, MAN2A1, KRT19, TJP1, SP1, PDGFRB, BMPR1A, DMBT1, ACVR1	1120	267	13588	1.72667	0.976579	0.0332555	2.14055		GOTERM_BP_FAT	GO:0051493~regulation of cytoskeleton organization	19	1.03486	0.00176342	CAV1, LIMA1, PLEK, PSRC1, CAPZA1, MTAP4, VIL1, KANK2, ARPC1B, CORO1A, TRIM54, ARPC2, GSN, SPNB1, SCIN, NPM1, CAPG, TMOD3, CLEC2I	1168	99
GOTERM_BP_FAT	GO:0007416~synaptogenesis	5	0.39185	0.0146311	NRXN2, NRXN3, NLGN1, DLG4, NRXN1	843	16	13588	5.03707	1	0.285264	22.9428		GOTERM_BP_FAT	GO:0002684~positive regulation of immune system process	42	1.63998	0.000595766	ITGAL, C3, STAT5A, BCAR1, IL4RA, UNC93B1, PTPN22, CACNB3, CACNB4, CD74, TGFB1, CFP, STAT6, C1RA, KLHL6, TAP2, HLX, FCER1G, IL2RG, BCL6, INPP5D, THBS1, SPN, H2-K1, PTPRC, PTPN6, LYN, H2-M3, IKZF1, MALT1, POLR3C, C8A, CARD11, CBLB, CD37, CORO1A, C4BP, LCK, H2-AA, CD79B, H2-DMA, SASH3	1617	206	13588	1.71328	0.88776	0.0182112	1.09119		GOTERM_BP_FAT	GO:0007416~synaptogenesis	7	0.368227	0.00119742	MYO6, NRXN2, NLGN1, MECP2, DLG4, NRXN1, CDH2	1120	16	13588	5.30781	0.976766	0.0330327	2.14507		GOTERM_BP_FAT	GO:0002683~negative regulation of immune system process	16	0.87146	0.00179209	PTPRC, PTPN6, ELF1, NFKBID, ADORA2A, ERBB2, TNFRSF13B, IL4RA, PAWR, IL10, TGFB1, STAT6, GPX2, CD274, INPP5D, CR1L	1168	76
GOTERM_BP_FAT	GO:0001829~trophectodermal cell differentiation	5	0.39185	0.0146311	CDX2, SP3, NODAL, CDH1, FOXD3	843	16	13588	5.03707	1	0.285264	22.9428		GOTERM_BP_FAT	GO:0043062~extracellular structure organization	33	1.28856	0.00059856	MYO5A, TNF, ELF3, ERBB2, ADAMTSL4, COL3A1, POSTN, NFKB2, CACNB4, CDH2, SERPINH1, ATP2B2, MUSK, TNR, DLG4, BCL3, CHRNA1, CYR61, MYO6, LGALS3, NRXN2, NRXN3, MECP2, NFASC, NLGN1, SPINT1, NLGN3, NID1, NRXN1, CACNG2, CACNA1S, WNT7A, SNTA1	1617	149	13588	1.86111	0.888905	0.0181448	1.09628		GOTERM_BP_FAT	GO:0045577~regulation of B cell differentiation	7	0.368227	0.00119742	CARD11, PTPN6, PTPRC, STAT5A, STAT5B, IL2RG, INPP5D	1120	16	13588	5.30781	0.976766	0.0330327	2.14507		GOTERM_BP_FAT	GO:0051091~positive regulation of transcription factor activity	10	0.544662	0.00179889	IRAK2, BCL10, TNF, MYD88, NLRC3, RELA, ABRA, MALT1, ITGB2, TGFB1	1168	34
GOTERM_BP_FAT	GO:0050892~intestinal absorption	4	0.31348	0.0150222	ABCG8, VDR, ABCG5, SLC5A1	843	9	13588	7.16383	1	0.289536	23.4819		GOTERM_BP_FAT	GO:0007626~locomotory behavior	47	1.83522	0.000617822	MYO5A, OPRM1, SCN1A, IL16, ADORA2A, SLC37A4, CCL9, ASTN1, SOBP, ITGB2, PF4, CACNB4, ASL, CCL28, ESPN, ATP2B2, NPAS2, DOCK2, NPAS3, RAC2, GRIN2D, DLG4, APBA2, FCER1G, SLC22A5, LECT2, PITX3, CYR61, GNG7, SCG2, DSCAM, DMBX1, GLRB, MYO6, GNAO1, MECP2, ATP1A2, GRM5, LSP1, FEZF2, CORO1A, CCR7, ECSCR, CXCL15, SCN8A, CHL1, CACNA1B	1617	239	13588	1.65252	0.896492	0.0185701	1.13137		GOTERM_BP_FAT	GO:0046903~secretion	33	1.73593	0.00120652	MYO5A, SYT1, ADORA2A, FAM3B, ARHGAP17, LLGL2, LY6E, TRIM9, SYN2, POU2F2, GLRB, MYO6, PLEK, TBX3, NRXN2, MECP2, SCRN1, NLGN1, ANXA1, MYO1F, SNAPIN, NRXN1, TNP2, CADPS, UNC13D, ABCG5, CADPS2, LAX1, SYCN, NTRK2, AGR2, UNC13A, LCP2	1120	221	13588	1.81159	0.977421	0.0329901	2.1612		GOTERM_BP_FAT	GO:0019827~stem cell maintenance	8	0.43573	0.00182325	NANOG, CDX2, RIF1, ESRRB, POU5F1, NODAL, KLF4, FGF4	1168	22
GOTERM_BP_FAT	GO:0016064~immunoglobulin mediated immune response	10	0.783699	0.0150309	MBL1, C8A, MBL2, C8B, C4BP, SNAP91, C9, MASP2, CFI, C8G	843	63	13588	2.55851	1	0.287543	23.4939		GOTERM_BP_FAT	GO:0021510~spinal cord development	15	0.585709	0.000639293	LBX1, RFX4, MDGA2, ISL1, NKX6-1, HOXC10, ASCL1, NKX6-2, PAX7, LHX3, MNX1, LHX4, 2610109H07RIK, OLIG2, NKX2-2	1617	46	13588	2.74018	0.90434	0.0190535	1.17047		GOTERM_BP_FAT	GO:0030001~metal ion transport	56	2.94582	0.00129916	PLCZ1, KCNK16, KCNAB2, SLC5A1, TRPV2, SLC9A2, KCNJ10, GRIN3A, BHLHA15, NIPAL1, KCNQ2, TRPM4, TRPM6, SLC12A8, CACNG8, CLCA3, CACNG7, SCN2A1, CACNG4, TRPM2, SLC34A2, BSPRY, ATP2C2, KCNH7, KCNH3, SRI, SLC39A12, 2010110P09RIK, KCNA6, KCNA5, ATP12A, SFXN5, ANXA6, VDR, SLC39A5, SLC30A8, SLC39A4, SCNN1A, KCNE3, NFATC1, PTPRC, SLC12A2, NIPA1, ITPR3, KCNK1, CACNA2D3, SLC10A2, KCTD4, KCNV1, CORO1A, SLC17A6…	1120	442	13588	1.5371	0.983127	0.0351737	2.32531		GOTERM_BP_FAT	GO:0019884~antigen processing and presentation of exogenous antigen	9	0.490196	0.00188837	H2-K1, H2-M3, H2-OA, TAP2, UNC93B1, H2-DMA, H2-DMB2, B2M, TAPBP	1168	28
GOTERM_BP_FAT	GO:0051604~protein maturation	13	1.01881	0.0152954	MBL1, MBL2, C9, MASP2, SERPINH1, C8G, AMBP, C8A, C8B, C4BP, DNER, PCSK9, CFI	843	96	13588	2.18273	1	0.289685	23.8563		GOTERM_BP_FAT	GO:0042391~regulation of membrane potential	28	1.09332	0.000641426	MYO5A, CAV3, SCN1A, PPARD, GRIK2, ADORA2A, GNA11, ERBB2, GRIK5, CACNB4, TGFB1, BAK1, GRIN2D, BCL2, NKX6-2, CHRNA7, POU3F2, OLIG2, CHRNA1, GAL3ST1, TRPM4, GLRB, MECP2, NLGN3, CACNG2, QK, XIRP1, PMP22	1617	119	13588	1.97723	0.905087	0.0189625	1.17435		GOTERM_BP_FAT	GO:0032940~secretion by cell	29	1.52551	0.00131371	MYO5A, SYT1, FAM3B, ARHGAP17, LLGL2, LY6E, TRIM9, SYN2, POU2F2, GLRB, MYO6, PLEK, TBX3, NRXN2, MECP2, SCRN1, NLGN1, MYO1F, SNAPIN, NRXN1, TNP2, CADPS, UNC13D, CADPS2, LAX1, SYCN, NTRK2, UNC13A, LCP2	1120	186	13588	1.89157	0.983881	0.0352571	2.35107		GOTERM_BP_FAT	GO:0045580~regulation of T cell differentiation	12	0.653595	0.00207725	BMI1, CARD11, PTPRC, IKZF1, NFKBID, H2-OA, ERBB2, TGFBR2, IL4RA, IL2RG, H2-DMA, SASH3	1168	48
GOTERM_BP_FAT	GO:0030900~forebrain development	19	1.48903	0.0154456	TBX3, SOX1, OTX1, ISL1, NR2E1, AHSG, HES1, ASCL1, FEZF2, DLX1, MSX1, LHX2, FOXG1, POU3F4, POU3F3, 2610109H07RIK, POU3F2, FABP7, NR2F2	843	167	13588	1.83386	1	0.289975	24.0615		GOTERM_BP_FAT	GO:0003001~generation of a signal involved in cell-cell signaling	22	0.859039	0.000656132	MYO5A, SYT1, STX1A, HNF1B, MYO6, SYT4, NRXN2, NRXN3, FAM3B, LIN7B, NLGN1, CACNB4, NRXN1, RIMS2, PCLO, TRIM9, NTRK2, SYN2, WNT7A, SNAP25, GLP1R, CACNA1B	1617	84	13588	2.20084	0.910076	0.0192383	1.20112		GOTERM_BP_FAT	GO:0042981~regulation of apoptosis	67	3.52446	0.00134865	BMI1, GRIK2, STAT5A, STAT5B, NR2E1, TGFB1, PAK7, CASP4, ANK2, CASP7, B230120H23RIK, CASP8, TPT1, RARB, CASP1, LTB, SPN, IHH, PIK3CG, BCL10, TFPT, NKX2-6, ARHGEF7, MECP2, CARD11, ASCL1, TRIM35, UNC13D, BTG2, ERN2, TRAF1, CDK5R1, TNF, NFKBID, MCL1, ADORA2A, ERBB3, ADAMTSL4, STK17B, CDH1, NR3C1, GCH1, VDR, SHISA5, LHX4, POU3F3, BCL3, FCER1G, PCSK9, BCL6, INPP5D, APC, ERCC2, CFLAR, PTPRC, MUC2, PTPN6…	1120	553	13588	1.4699	0.985558	0.035872	2.41288		GOTERM_BP_FAT	GO:0006917~induction of apoptosis	27	1.47059	0.00212427	TNF, ADORA2A, STK17B, GCH1, CASP4, NOD1, SHISA5, PCSK9, BCL3, NDUFS3, CASP1, LTB, RUNX3, ERCC2, BCL10, MUC2, PTPN6, FOXL2, CEBPB, CIDEB, BRCA1, TRADD, TRIM35, UNC13D, NUPR1, ERN2, PERP	1168	167
GOTERM_BP_FAT	GO:0045935~positive regulation of nucleobase, nucleoside, nucleotide and nucleic acid metabolic process	45	3.52665	0.0161137	PPARA, CDX1, FOXA2, CRTC1, ONECUT2, RORB, EHF, NFYA, PRDM16, ZIC3, STAT6, ATOH1, OVOL2, BHLHA15, ABRA, POU3F3, POU3F2, ETV4, FOXD3, MYF6, KLF5, SATB2, CEBPB, TBX3, CEBPD, SOX11, NODAL, FOXA1, TEAD1, NEUROG3, ISL1, TBR1, HES1, ASCL1, MURC, MSX1, CSRNP3, HNF4A, HES5, IRF6, SIX1, NR5A2, SMARCA1, KLF1, KLF4	843	510	13588	1.42223	1	0.29836	24.9675		GOTERM_BP_FAT	GO:0050865~regulation of cell activation	34	1.32761	0.000657261	ITGAL, NFKBID, ADORA2A, ERBB2, STAT5A, IL4RA, PAWR, TGFB1, CD74, STAT6, HLX, FCER1G, IL2RG, BCL6, FAS, INPP5D, SPN, PTPRC, PTPN6, SIT1, PLEK, IKZF1, TNFRSF13B, MALT1, CARD11, CBLB, CORO1A, FCGR2B, H2-OA, CD274, LCK, H2-AA, H2-DMA, SASH3	1617	156	13588	1.83147	0.910449	0.0191184	1.20318		GOTERM_BP_FAT	GO:0021700~developmental maturation	19	0.999474	0.00139198	MYO5A, FOXA1, MECP2, NR4A2, HOXB13, FZD5, SOX8, BTK, HES1, NRCAM, WNT1, HES5, BHLHA15, POU2F2, DLG4, PEBP1, UNC13A, IHH, ERCC2	1120	101	13588	2.28228	0.987397	0.0366933	2.48947		GOTERM_BP_FAT	GO:0012502~induction of programmed cell death	27	1.47059	0.00212427	TNF, ADORA2A, STK17B, GCH1, CASP4, NOD1, SHISA5, PCSK9, BCL3, NDUFS3, CASP1, LTB, RUNX3, ERCC2, BCL10, MUC2, PTPN6, FOXL2, CEBPB, CIDEB, BRCA1, TRADD, TRIM35, UNC13D, NUPR1, ERN2, PERP	1168	167
GOTERM_BP_FAT	GO:0002064~epithelial cell development	6	0.470219	0.0170014	SHROOM3, ONECUT1, ID1, FOXA1, ONECUT2, HOXB13	843	25	13588	3.86847	1	0.309854	26.1555		GOTERM_BP_FAT	GO:0051249~regulation of lymphocyte activation	32	1.24951	0.000692997	ITGAL, NFKBID, ADORA2A, STAT5A, ERBB2, IL4RA, PAWR, TGFB1, CD74, STAT6, HLX, IL2RG, BCL6, FAS, INPP5D, SPN, PTPRC, PTPN6, SIT1, IKZF1, TNFRSF13B, MALT1, CARD11, CBLB, CORO1A, FCGR2B, H2-OA, CD274, LCK, H2-AA, H2-DMA, SASH3	1617	144	13588	1.86738	0.921463	0.0199894	1.2682		GOTERM_BP_FAT	GO:0002703~regulation of leukocyte mediated immunity	15	0.789058	0.00148455	PTPN6, PTPRC, IL27RA, H2-M3, STAT5A, STAT5B, CD40, TGFB1, STAT6, FCGR2B, TAP2, FCER1G, BCL6, SPN, SASH3	1120	70	13588	2.59974	0.99058	0.0387622	2.65294		GOTERM_BP_FAT	GO:0001763~morphogenesis of a branching structure	22	1.19826	0.00214649	GNA13, B4GALT1, FOXA2, CSF1, FOXA1, TGFBR2, CTNND2, HOXB13, SPINT1, IL10, TGFB1, VDR, EPHA7, CD44, TIMELESS, LAMA5, TDGF1, GBX2, PBX1, AREG, ETV4, IHH	1168	125
GOTERM_BP_FAT	GO:0001508~regulation of action potential	9	0.705329	0.0173515	MYO5A, SCN1A, GRIK2, ERBB2, GNA11, POU3F2, CHRNA7, PMP22, GAL3ST1	843	54	13588	2.68644	1	0.312968	26.6192		GOTERM_BP_FAT	GO:0048568~embryonic organ development	47	1.83522	0.000743968	3110039M20RIK, TCAP, EFNA1, SOX2, SOBP, ARNT, AKT1, ATP2B2, HOXA2, ATOH1, PCGF2, OSR2, HOXC9, OVOL2, HLX, KRT8, RUNX1, IHH, CYR61, PITX2, MYST3, FOXD3, CEBPA, BMP4, FOXL2, SATB2, MYO6, TBX15, CEBPB, OTX1, NODAL, OTX2, C630004H02RIK, SIX2, SPINT1, FZD3, NR4A3, ITGA4, NCKAP1, DLX2, KRT19, HOXB5, SP3, FOXG1, SIX1, HOXB6, USH1C, BMPR1A	1617	241	13588	1.6388	0.934871	0.0212773	1.36088		GOTERM_BP_FAT	GO:0015674~di-, tri-valent inorganic cation transport	26	1.3677	0.00149867	TRPM4, SRI, PLCZ1, PTPRC, TRPM6, CLCA3, CACNG8, CACNG7, TRPV2, CACNG4, NIPA1, GRIN3A, ITPR3, CACNA2D3, TRPM2, SFXN5, ANXA6, VDR, BSPRY, CORO1A, ATP2C2, BHLHA15, CACNA1E, NIPAL1, HEPH, NFATC1	1120	161	13588	1.95923	0.990989	0.0388016	2.67785		GOTERM_BP_FAT	GO:0050867~positive regulation of cell activation	19	1.03486	0.00222277	BMI1, PTPRC, BCL10, ITGAL, PLEK, IKZF1, IL4RA, TGFBR2, MALT1, TGFB1, STAT6, CARD11, CORO1A, MYD88, IL2RG, INPP5D, H2-DMA, SASH3, DNAJA3	1168	101
GOTERM_BP_FAT	GO:0019724~B cell mediated immunity	10	0.783699	0.0182018	MBL1, C8A, MBL2, C8B, C4BP, SNAP91, C9, MASP2, CFI, C8G	843	65	13588	2.47979	1	0.323388	27.7339		GOTERM_BP_FAT	GO:0048741~skeletal muscle fiber development	12	0.468567	0.000775201	CAV2, MUSK, ACTA1, ERBB2, DNER, MYOG, CACNG2, CACNB4, HOMER1, CHRNA1, CACNA1S, SNTA1	1617	32	13588	3.15121	0.941929	0.0219897	1.41762		GOTERM_BP_FAT	GO:0002253~activation of immune response	17	0.894266	0.00158072	PTPN6, BCL10, PTPRC, LYN, HC, BCAR1, UNC93B1, NFKBIA, PTPN22, MALT1, C4BP, KLHL6, LAX1, FCER1G, CD79B, DAF2, CLEC2I	1120	86	13588	2.39821	0.993039	0.0405498	2.82248		GOTERM_BP_FAT	GO:0043242~negative regulation of protein complex disassembly	10	0.544662	0.00223998	LIMA1, TRIM54, GSN, SPNB1, MTAP4, SCIN, CAPZA1, CAPG, VIL1, TMOD3	1168	35
GOTERM_BP_FAT	GO:0001890~placenta development	12	0.940439	0.0182503	KRT19, CDX2, CEBPB, OVOL2, SP3, NODAL, KRT8, GJB3, SPINT1, PLCD1, PLG, FOXD3	843	87	13588	2.22326	1	0.321908	27.7971		GOTERM_BP_FAT	GO:0006631~fatty acid metabolic process	38	1.4838	0.0008817	MYO5A, PRKAG3, ACOX2, PPARA, ACOX1, PPARD, EDN2, STAT5A, EHHADH, ABHD5, PTGS1, CD74, ACOT4, CRYL1, ACSL1, ALOX5AP, ACOT12, ELOVL7, PRKAA2, TBXAS1, NCF1, ACNAT2, PRKAB2, ADIPOR1, LYPLA2, QK, ACSM3, ACSM1, BAAT, ANKRD23, UCP3, FAAH, HAO2, FABP4, HPGD, SLC27A2, DEGS2, ACSM5	1617	184	13588	1.73545	0.960729	0.0247828	1.61089		GOTERM_BP_FAT	GO:0042102~positive regulation of T cell proliferation	10	0.526039	0.00167254	BMI1, ITGAL, CARD11, PTPRC, CORO1A, ICOSL, STAT5A, STAT5B, SASH3, SPN	1120	35	13588	3.46633	0.994785	0.0425094	2.9841		GOTERM_BP_FAT	GO:0030852~regulation of granulocyte differentiation	4	0.217865	0.00236559	IKZF1, INPP5D, RUNX1, PRDM16	1168	4
GOTERM_BP_FAT	GO:0019228~regulation of action potential in neuron	8	0.626959	0.0197581	MYO5A, SCN1A, GRIK2, ERBB2, POU3F2, CHRNA7, PMP22, GAL3ST1	843	45	13588	2.86553	1	0.341268	29.7329		GOTERM_BP_FAT	GO:0006006~glucose metabolic process	31	1.21046	0.000907402	ALDOA, PRKAG3, PPARA, TNF, ONECUT1, IL6ST, ALDOC, PHKA1, SLC37A4, ALDOB, PGAM2, PDX1, G6PC2, AKT1, PPP1R3C, GYS1, AGL, GPD1, PDK2, PHKG1, HKDC1, FBP1, PFKM, FBP2, PCK1, PGM2, G6PC, PYGM, PKLR, INS2, INS1	1617	140	13588	1.86071	0.964267	0.0253027	1.65748		GOTERM_BP_FAT	GO:0019221~cytokine-mediated signaling pathway	13	0.683851	0.00170882	PTPN6, KLF6, TNF, STAT5A, STAT5B, SOCS1, STAT1, STAT3, IRAK4, KRT18, LILRB3, KRT8, CSF2RB	1120	56	13588	2.81639	0.995347	0.043064	3.04789		GOTERM_BP_FAT	GO:0051251~positive regulation of lymphocyte activation	18	0.980392	0.00247712	BMI1, PTPRC, BCL10, ITGAL, IKZF1, IL4RA, TGFBR2, MALT1, TGFB1, STAT6, CARD11, CORO1A, MYD88, IL2RG, INPP5D, H2-DMA, SASH3, DNAJA3	1168	94
GOTERM_BP_FAT	GO:0006957~complement activation, alternative pathway	4	0.31348	0.0204858	C8A, C8B, C9, C8G	843	10	13588	6.44745	1	0.349134	30.6496		GOTERM_BP_FAT	GO:0007270~nerve-nerve synaptic transmission	11	0.42952	0.000953243	GRM3, GLRB, KIF1B, GABRB3, CAMK4, ADORA2A, GRIK2, GRIK5, TMOD2, CACNB4, SHC3	1617	28	13588	3.30126	0.969805	0.0263643	1.74052		GOTERM_BP_FAT	GO:0001964~startle response	7	0.368227	0.00172267	GLRB, ADORA2A, GRIN2D, MECP2, GRIN3A, FABP7, CTNNA2	1120	17	13588	4.99559	0.995546	0.0430605	3.07223		GOTERM_BP_FAT	GO:0032535~regulation of cellular component size	26	1.41612	0.00265356	LIMA1, NDN, PLEK, VIL1, CAPZA1, PSRC1, SFN, TGFB1, ARPC1B, CORO1A, ARHGAP5, ARPC2, GSN, TRO, ACAP1, CAPG, SPNB1, NPM1, SCIN, TMOD3, TNK1, NDUFS3, NEFL, EMP1, SERTAD1, CLEC2I	1168	161
GOTERM_BP_FAT	GO:0033344~cholesterol efflux	4	0.31348	0.0204858	ABCG8, ABCG5, APOA1, APOM	843	10	13588	6.44745	1	0.349134	30.6496		GOTERM_BP_FAT	GO:0007010~cytoskeleton organization	59	2.30379	0.00103632	RHOJ, MAEA, BCAR1, WASF2, PDLIM3, ARHGAP17, TTN, RHOU, HOOK2, B230120H23RIK, NEURL1A, RHOG, INA, ARHGEF2, ACTA1, STMN3, MTAP2, VIL1, MYH9, WAS, PCLO, MARK1, VASP, BBS1, FMN2, MURC, XIRP1, SGCG, CNTROB, MTAP1B, USH1C, STMN1, DBN1, LCP1, SGCB, SHROOM3, MYL2, TCAP, KRT20, ITGB1, ESPN, PFN2, DOCK2, RAC2, FAT1, BCL2, BCL6, NEFM, CAP2, CAPN3, NCKAP1, LSP1, CDC42BPG, CORO1A, TUBA8, NEB, NRAP, ANTXR1, TM…	1617	326	13588	1.52083	0.977747	0.0284162	1.89084		GOTERM_BP_FAT	GO:0019882~antigen processing and presentation	17	0.894266	0.00179219	H2-M3, RELB, UNC93B1, H2-DMB2, PSMB8, PSMB9, TAPBP, H2-OA, FCGR2B, TAP2, H2-OB, H2-EB1, FCER1G, H2-AA, H2-T24, MR1, H2-DMA	1120	87	13588	2.37065	0.99642	0.0444073	3.19432		GOTERM_BP_FAT	GO:0001944~vasculature development	36	1.96078	0.00270577	GNA13, CAV1, CDX2, WASF2, ELK3, CDH2, WT1, HAND1, OVOL2, CTGF, ANG, CASP8, TDGF1, GBX2, ZC3H12A, NR2F2, FIGF, IHH, CYR61, KLF5, B4GALT1, NODAL, EFNB2, TGFBR2, SPINT1, ITGA4, MYH9, FZD5, JUNB, QK, ANXA2, MEOX2, ID1, ZFP697, ZFPM2, HDAC7	1168	250
GOTERM_BP_FAT	GO:0006642~triglyceride mobilization	3	0.23511	0.0211601	APOB, APOC3, SLC27A5	843	4	13588	12.089	1	0.356068	31.489		GOTERM_BP_FAT	GO:0048747~muscle fiber development	13	0.507614	0.00107025	CAV2, ACTA1, ERBB2, CACNB4, CACNG2, FLNC, HOMER1, CACNA1S, MUSK, DNER, MYOG, CHRNA1, SNTA1	1617	38	13588	2.87478	0.980354	0.0291159	1.95216		GOTERM_BP_FAT	GO:0035295~tube development	37	1.94634	0.00183716	GNA13, FGFR4, ENAH, SHROOM3, CLCN2, FOXA2, CDH1, NR3C1, TGFB1, VDR, HAND1, OVOL2, CTGF, CXCR4, CASP8, RARB, EGF, IPMK, IHH, BCL10, TBX3, NKX2-6, FOXA1, TGFBR2, CFTR, FZD3, NR4A3, VASP, NCKAP1, HES1, MAN2A1, SP1, ID1, GRLF1, AREG, BMPR1A, ACVR1	1120	264	13588	1.70034	0.996893	0.0451412	3.27321		GOTERM_BP_FAT	GO:0042035~regulation of cytokine biosynthetic process	14	0.762527	0.00271131	BCL10, CEBPB, RELA, NFKB1, TLR7, CARD11, MYD88, REL, IRF1, BCL3, IRF4, INPP5D, LTB, CLEC2I	1168	64
GOTERM_BP_FAT	GO:0030300~regulation of intestinal cholesterol absorption	3	0.23511	0.0211601	APOA4, APOA2, APOA1	843	4	13588	12.089	1	0.356068	31.489		GOTERM_BP_FAT	GO:0002694~regulation of leukocyte activation	33	1.28856	0.00108042	ITGAL, NFKBID, ADORA2A, STAT5A, ERBB2, IL4RA, PAWR, TGFB1, CD74, STAT6, HLX, FCER1G, IL2RG, BCL6, FAS, INPP5D, SPN, PTPRC, PTPN6, SIT1, IKZF1, TNFRSF13B, MALT1, CARD11, CBLB, CORO1A, FCGR2B, H2-OA, CD274, LCK, H2-AA, H2-DMA, SASH3	1617	154	13588	1.80069	0.981075	0.0291726	1.97055		GOTERM_BP_FAT	GO:0043067~regulation of programmed cell death	67	3.52446	0.00186084	BMI1, GRIK2, STAT5A, STAT5B, NR2E1, TGFB1, PAK7, CASP4, ANK2, CASP7, B230120H23RIK, CASP8, TPT1, RARB, CASP1, LTB, SPN, IHH, PIK3CG, BCL10, TFPT, NKX2-6, ARHGEF7, MECP2, CARD11, ASCL1, TRIM35, UNC13D, BTG2, ERN2, TRAF1, CDK5R1, TNF, NFKBID, MCL1, ADORA2A, ERBB3, ADAMTSL4, STK17B, CDH1, NR3C1, GCH1, VDR, SHISA5, LHX4, POU3F3, BCL3, FCER1G, PCSK9, BCL6, INPP5D, APC, ERCC2, CFLAR, PTPRC, MUC2, PTPN6…	1120	560	13588	1.45152	0.997116	0.0453557	3.31473		GOTERM_BP_FAT	GO:0001890~placenta development	17	0.925926	0.00274782	CEBPB, CDX2, ESRRB, NODAL, GJB3, SPINT1, EGLN1, ITGA4, IL10, JUNB, KRT19, HAND1, OVOL2, SP1, KRT8, CYR61, FOXD3	1168	87
GOTERM_BP_FAT	GO:0019441~tryptophan catabolic process to kynurenine	3	0.23511	0.0211601	TDO2, IDO2, AFMID	843	4	13588	12.089	1	0.356068	31.489		GOTERM_BP_FAT	GO:0055065~metal ion homeostasis	25	0.976181	0.0012886	PTPRC, JPH2, CCKBR, GRIK2, SLC37A4, NR3C2, ATP1A2, CACNB4, ATP12A, CCL28, SYPL2, TGFB1, BAK1, ATP2B2, VDR, PYGM, SLC24A2, BCL2, LCK, RYR1, RGN, BANK1, ASNA1, HRC, MT3	1617	106	13588	1.98189	0.991193	0.0344462	2.346		GOTERM_BP_FAT	GO:0002697~regulation of immune effector process	17	0.894266	0.00202684	PTPN6, PTPRC, TNF, H2-M3, IL27RA, STAT5A, STAT5B, CD40, TGFB1, STAT6, CD37, FCGR2B, TAP2, FCER1G, BCL6, SPN, SASH3	1120	88	13588	2.34371	0.998289	0.0489259	3.60534		GOTERM_BP_FAT	GO:0009952~anterior/posterior pattern formation	25	1.36166	0.00279012	MYF6, BMI1, CDX1, HNF1B, RARG, TCAP, FOXA2, NODAL, OTX2, DLL3, HES7, PCDH8, TTN, ZIC3, NCKAP1, HES1, FOXH1, WNT1, BTG2, MEOX2, TDGF1, GBX2, PBX1, NR2F2, TCF15	1168	153
GOTERM_BP_FAT	GO:0034637~cellular carbohydrate biosynthetic process	9	0.705329	0.0212686	PRKAG3, ATF3, SDS, PHKG1, GNPNAT1, GYS1, CAR5A, FBP2, AGL	843	56	13588	2.59049	1	0.355257	31.6231		GOTERM_BP_FAT	GO:0045621~positive regulation of lymphocyte differentiation	12	0.468567	0.0013733	PTPRC, IKZF1, HLX, STAT5A, LCK, IL4RA, H2-AA, IL2RG, INPP5D, H2-DMA, CD74, SASH3	1617	34	13588	2.96584	0.993549	0.0364051	2.49836		GOTERM_BP_FAT	GO:0050671~positive regulation of lymphocyte proliferation	12	0.631247	0.00210522	BMI1, ITGAL, CARD11, PTPRC, CORO1A, ICOSL, STAT5A, STAT5B, BCL6, CD40, SASH3, SPN	1120	50	13588	2.91171	0.998663	0.0503846	3.74227		GOTERM_BP_FAT	GO:0032271~regulation of protein polymerization	13	0.708061	0.00285122	ARPC1B, CORO1A, CAV1, ARPC2, GSN, SPNB1, SCIN, CAPZA1, CAPG, PSRC1, VIL1, TMOD3, CLEC2I	1168	57
GOTERM_BP_FAT	GO:0007611~learning or memory	12	0.940439	0.0213018	GRM5, ADCY1, CHST10, GRIA1, SLC24A2, PRKAR1B, GABRA5, TMOD2, CTNND2, CHRNA7, ITGA3, SHC3	843	89	13588	2.1733	1	0.353452	31.6642		GOTERM_BP_FAT	GO:0016358~dendrite development	13	0.507614	0.00138091	BBS1, FEZF2, KLF7, MYO6, MTAP2, MTAP1B, MECP2, ABI2, GRIN3A, DCX, DCLK1, CTNNA2, DSCAM	1617	39	13588	2.80107	0.993727	0.0363411	2.51205		GOTERM_BP_FAT	GO:0032946~positive regulation of mononuclear cell proliferation	12	0.631247	0.00210522	BMI1, ITGAL, CARD11, PTPRC, CORO1A, ICOSL, STAT5A, STAT5B, BCL6, CD40, SASH3, SPN	1120	50	13588	2.91171	0.998663	0.0503846	3.74227		GOTERM_BP_FAT	GO:0043244~regulation of protein complex disassembly	11	0.599129	0.00291709	LIMA1, TRIM54, PLEK, GSN, SPNB1, MTAP4, SCIN, CAPZA1, CAPG, VIL1, TMOD3	1168	43
GOTERM_BP_FAT	GO:0031644~regulation of neurological system process	14	1.09718	0.022489	STX1A, GRIK2, CTNND2, NLGN1, GRM5, ATP2B2, GRM3, GRIA2, SLC24A2, GRIN2D, NTRK2, DLG4, CHRNA7, LGI1	843	113	13588	1.997	1	0.36686	33.1152		GOTERM_BP_FAT	GO:0019318~hexose metabolic process	35	1.36665	0.00138389	ALDOA, PRKAG3, PPARA, TNF, ONECUT1, IL6ST, ALDOC, PHKA1, SLC37A4, ALDOB, PGAM2, PDX1, G6PC2, AKT1, GALM, PPP1R3C, GYS1, MAN2B1, AGL, GPD1, PDK2, GMDS, PHKG1, HKDC1, FBP1, PFKM, FBP2, PMM2, PCK1, PGM2, G6PC, PYGM, PKLR, INS2, INS1	1617	169	13588	1.74031	0.993795	0.036159	2.5174		GOTERM_BP_FAT	GO:0010941~regulation of cell death	67	3.52446	0.00211888	BMI1, GRIK2, STAT5A, STAT5B, NR2E1, TGFB1, PAK7, CASP4, ANK2, CASP7, B230120H23RIK, CASP8, TPT1, RARB, CASP1, LTB, SPN, IHH, PIK3CG, BCL10, TFPT, NKX2-6, ARHGEF7, MECP2, CARD11, ASCL1, TRIM35, UNC13D, BTG2, ERN2, TRAF1, CDK5R1, TNF, NFKBID, MCL1, ADORA2A, ERBB3, ADAMTSL4, STK17B, CDH1, NR3C1, GCH1, VDR, SHISA5, LHX4, POU3F3, BCL3, FCER1G, PCSK9, BCL6, INPP5D, APC, ERCC2, CFLAR, PTPRC, MUC2, PTPN6…	1120	563	13588	1.44379	0.998719	0.0503202	3.7661		GOTERM_BP_FAT	GO:0048514~blood vessel morphogenesis	30	1.63399	0.0031147	GNA13, CAV1, WASF2, CDH2, ELK3, WT1, HAND1, OVOL2, ANG, CTGF, CASP8, TDGF1, GBX2, ZC3H12A, NR2F2, FIGF, IHH, CYR61, B4GALT1, KLF5, TGFBR2, ITGA4, MYH9, FZD5, JUNB, QK, ANXA2, MEOX2, ZFPM2, HDAC7	1168	198
GOTERM_BP_FAT	GO:0006954~inflammatory response	23	1.80251	0.0227551	KNG1, MBL1, MBL2, SNAP91, C9, ELF3, MASP2, MAP2K3, CRP, EPHX2, SAA4, CHST4, C8G, AHSG, C8A, REG3B, C8B, C4BP, SERPINF2, KLKB1, F2, CFI, REG3G	843	225	13588	1.64768	1	0.368035	33.4364		GOTERM_BP_FAT	GO:0015698~inorganic anion transport	21	0.819992	0.00142578	CLCN1, GABRG1, GABRG2, GLRB, GABRA2, CLCN2, CLCA3, CLCA6, GLRA2, GABRA5, SLC12A5, ANO1, CFTR, SLC26A1, SLC26A2, SLC34A2, SLC26A3, SLC17A1, CLIC6, SLC13A1, SLC4A4	1617	83	13588	2.12611	0.99468	0.0369708	2.59265		GOTERM_BP_FAT	GO:0002443~leukocyte mediated immunity	17	0.894266	0.0022866	BCL10, PTPN6, ICOSL, HC, NCF1, MYO1F, C4BP, UNC13D, FCGR2B, LILRB3, POU2F2, FCER1G, BCL3, H2-AA, INPP5D, H2-DMA, DAF2	1120	89	13588	2.31738	0.999245	0.0537924	4.05841		GOTERM_BP_FAT	GO:0043254~regulation of protein complex assembly	14	0.762527	0.00312858	CAV1, PLEK, PSRC1, CAPZA1, VIL1, ARPC1B, CORO1A, GSN, ARPC2, SPNB1, CAPG, SCIN, TMOD3, CLEC2I	1168	65
GOTERM_BP_FAT	GO:0048663~neuron fate commitment	8	0.626959	0.0246262	HES1, ASCL1, DLX1, ATOH1, FOXA2, HES5, FOXA1, ISL1	843	47	13588	2.7436	1	0.389379	35.6544		GOTERM_BP_FAT	GO:0007416~synaptogenesis	8	0.312378	0.00143232	MYO6, NRXN2, NRXN3, NLGN1, MECP2, DLG4, NRXN1, CDH2	1617	16	13588	4.20161	0.994807	0.0368769	2.60439		GOTERM_BP_FAT	GO:0002712~regulation of B cell mediated immunity	9	0.473435	0.00234039	STAT6, PTPN6, PTPRC, IL27RA, FCGR2B, FCER1G, BCL6, CD40, TGFB1	1120	30	13588	3.63964	0.999362	0.0546155	4.15199		GOTERM_BP_FAT	GO:0006816~calcium ion transport	21	1.14379	0.00328448	TRPM4, SRI, PTPRC, TRPM6, CAV1, CLCA3, CACNG7, TRPV2, CACNG6, CACNG4, CACNB3, ITPR3, CACNA1S, TRPM2, VDR, BSPRY, CORO1A, ATP2C2, CACNA1E, CAMK2A, NFATC1	1168	121
GOTERM_BP_FAT	GO:0051173~positive regulation of nitrogen compound metabolic process	45	3.52665	0.0261352	PPARA, CDX1, FOXA2, CRTC1, ONECUT2, RORB, EHF, NFYA, PRDM16, ZIC3, STAT6, ATOH1, OVOL2, BHLHA15, ABRA, POU3F3, POU3F2, ETV4, FOXD3, MYF6, KLF5, SATB2, CEBPB, TBX3, CEBPD, SOX11, NODAL, FOXA1, TEAD1, NEUROG3, ISL1, TBR1, HES1, ASCL1, MURC, MSX1, CSRNP3, HNF4A, HES5, IRF6, SIX1, NR5A2, SMARCA1, KLF1, KLF4	843	526	13588	1.37897	1	0.405407	37.3921		GOTERM_BP_FAT	GO:0007611~learning or memory	22	0.859039	0.00145933	ADCY1, GABRA5, CTNND2, MECP2, ABI2, NLGN3, ITGA3, ATP1A2, AMPH, FOXP2, ACCN2, GRM5, CHST10, GRIA1, SLC24A2, PRKAR1B, TMOD2, NEUROD2, CHRNA7, SHC3, MAN2B1, GLP1R	1617	89	13588	2.0772	0.995297	0.0372983	2.65289		GOTERM_BP_FAT	GO:0002889~regulation of immunoglobulin mediated immune response	9	0.473435	0.00234039	STAT6, PTPN6, PTPRC, IL27RA, FCGR2B, FCER1G, BCL6, CD40, TGFB1	1120	30	13588	3.63964	0.999362	0.0546155	4.15199		GOTERM_BP_FAT	GO:0002711~positive regulation of T cell mediated immunity	6	0.326797	0.00331773	H2-K1, PTPRC, H2-M3, TAP2, SASH3, B2M	1168	13
GOTERM_BP_FAT	GO:0009250~glucan biosynthetic process	4	0.31348	0.0268932	PRKAG3, PHKG1, GYS1, AGL	843	11	13588	5.86132	1	0.412029	38.2481		GOTERM_BP_FAT	GO:0048872~homeostasis of number of cells	26	1.01523	0.00146293	MAEA, STAT5A, SLC37A4, SFPI1, TGFB1, AKT1, BAK1, MLL5, BCL2, TCEA1, BCL6, FAS, MB, BMP4, LYN, HCLS1, CEBPG, TNFRSF13B, PIK3CD, CORO1A, PKNOX1, LILRB3, SP3, HOXB6, HEPH, SASH3	1617	113	13588	1.93348	0.995359	0.0371302	2.65935		GOTERM_BP_FAT	GO:0042552~myelination	10	0.526039	0.00253851	MYO5A, CD9, ERBB2, POU3F2, OLIG2, PMP22, GAL3ST1, TGFB1, QK, ERCC2	1120	37	13588	3.27896	0.999658	0.058671	4.49589		GOTERM_BP_FAT	GO:0050854~regulation of antigen receptor-mediated signaling pathway	6	0.326797	0.00331773	BCL10, PTPN6, PTPRC, ELF1, MALT1, PAWR	1168	13
GOTERM_BP_FAT	GO:0005978~glycogen biosynthetic process	4	0.31348	0.0268932	PRKAG3, PHKG1, GYS1, AGL	843	11	13588	5.86132	1	0.412029	38.2481		GOTERM_BP_FAT	GO:0031032~actomyosin structure organization	10	0.390472	0.00160123	MURC, MYL2, TCAP, XIRP1, NEB, ACTA1, TTN, CAPN3, ITGB1, TMOD1	1617	25	13588	3.36129	0.997209	0.0402933	2.90728		GOTERM_BP_FAT	GO:0048584~positive regulation of response to stimulus	28	1.47291	0.00270305	TNF, IL27RA, IL16, STAT5A, BCAR1, STAT5B, UNC93B1, NFKBIA, PTPN22, KLHL6, TAP2, FCER1G, DAF2, CLEC2I, PTPRC, PTPN6, BCL10, LYN, H2-M3, HC, MALT1, NTRK3, C4BP, LAX1, H2-AA, CD79B, H2-DMA, SASH3	1120	186	13588	1.82634	0.999796	0.0619037	4.7806		GOTERM_BP_FAT	GO:0042089~cytokine biosynthetic process	6	0.326797	0.00331773	IRF9, MYD88, NOD1, CEBPE, IRF7, PAWR	1168	13
GOTERM_BP_FAT	GO:0001764~neuron migration	10	0.783699	0.0282112	DCC, ASCL1, CDK5R1, ATOH1, SATB2, SOX1, CNTN2, ITGA3, NR2F2, DCX	843	70	13588	2.30266	1	0.424926	39.7104		GOTERM_BP_FAT	GO:0007423~sensory organ development	48	1.87427	0.00167206	3110039M20RIK, SOX1, TCAP, SOX2, MITF, ABI2, SOBP, RORB, NR2E1, TGFB1, BAK1, ATP2B2, HOXA2, ATOH1, BCL2, PVRL3, POU3F4, USH2A, PITX2, APC, DSCAM, BMP4, FOXL2, RPGR, MYO6, IKZF1, BHLHE22, CRYAB, OTX1, OTX2, C630004H02RIK, SIX2, FZD3, NR4A3, VSX2, CACNA1S, FOXP2, HES1, ASCL1, PKNOX1, HES5, NRL, SP3, FOXG1, SIX1, NTRK2, GRLF1, USH1C, CUX1	1617	257	13588	1.56947	0.997849	0.0417533	3.03401		GOTERM_BP_FAT	GO:0050854~regulation of antigen receptor-mediated signaling pathway	6	0.315623	0.00275609	BCL10, PTPN6, PTPRC, ELF1, MALT1, PAWR	1120	13	13588	5.59945	0.999828	0.0626254	4.87222		GOTERM_BP_FAT	GO:0045596~negative regulation of cell differentiation	28	1.52505	0.00354652	CAV1, CDX2, FOXA2, NFKBID, IL4RA, NFKBIA, REST, PRDM16, ITGB1, NR2E1, TGFB1, POU5F1, INPP5D, IHH, FGF4, ZFP36, NANOG, ESRRB, NODAL, SIX2, NR0B1, WWTR1, SOD2, HES1, CCND1, RIF1, PBX1, KLF4	1168	182
GOTERM_BP_FAT	GO:0000122~negative regulation of transcription from RNA polymerase II promoter	23	1.80251	0.0295509	BMI1, SATB2, CDX2, NODAL, FOXA1, LMCD1, HES7, PRDM16, NR2E1, HES1, DLX1, MSX1, HES5, HIPK1, ID1, OVOL1, POU3F3, ZFPM1, CUX1, NR2F2, ZFHX3, SIM2, FOXD3	843	231	13588	1.60488	1	0.437615	41.1633		GOTERM_BP_FAT	GO:0003012~muscle system process	18	0.70285	0.00174132	MYH1, MYBPC2, MYBPC1, CALD1, MAP2K3, MYH2, MYH4, ACTN2, ACTN3, HOMER1, TPM2, TTN, TRIM63, CACNA1S, ANK2, JSRP1, MYOM2, RYR1, MYOM1	1617	67	13588	2.25758	0.998332	0.043153	3.15778		GOTERM_BP_FAT	GO:0051094~positive regulation of developmental process	31	1.63072	0.00279	CDX2, TNF, FOXA2, STAT5A, STAT5B, IL4RA, BEX1, ITGB2, CDH4, VDR, ATOH1, JUND, ERAP1, IL2RG, INPP5D, RUNX1, IHH, APC, PTPRC, IKZF1, FOXA1, TGFBR2, MECP2, NTRK3, ASCL1, ETS1, FOXG1, H2-AA, H2-DMA, SASH3, DMBT1	1120	214	13588	1.75746	0.999845	0.0629177	4.93075		GOTERM_BP_FAT	GO:0050870~positive regulation of T cell activation	14	0.762527	0.00359664	BMI1, BCL10, ITGAL, PTPRC, IKZF1, IL4RA, TGFBR2, MALT1, CARD11, CORO1A, IL2RG, H2-DMA, SASH3, DNAJA3	1168	66
GOTERM_BP_FAT	GO:0060429~epithelium development	26	2.03762	0.0305506	SHROOM3, FOXA2, ELF3, ONECUT1, ONECUT2, CTNND1, HOXB13, EHF, SFN, VDR, OVOL2, IPMK, ETV4, CEBPB, TBX3, NODAL, FOXA1, CRB3, PCDH8, NEUROG3, EVPL, ID1, IRF6, SERPINB5, SIX1, AREG	843	271	13588	1.54644	1	0.446172	42.2259		GOTERM_BP_FAT	GO:0050806~positive regulation of synaptic transmission	9	0.351425	0.00191563	TNF, SLC1A3, GRIA2, ADORA2A, SLC24A2, NTRK2, MECP2, LGI1, LTB	1617	21	13588	3.60138	0.999121	0.0470561	3.46863		GOTERM_BP_FAT	GO:0007267~cell-cell signaling	39	2.05155	0.00285437	MYO5A, SYT1, FGFR4, ADORA2A, GRIK2, FAM3B, WNT1, GAD2, TRIM9, BHLHA15, GRIN2D, SYN2, APBA2, SHC3, IHH, GABRG1, DLGAP1, GLRB, EGR3, MYO6, FOXL1, SLC25A4, TBX3, NRXN2, MAOA, FOXA1, NLGN1, MECP2, SNAPIN, NRXN1, STX1B, CTNNA2, GRM3, SLC17A6, GRIA2, CHRM1, NTRK2, TMOD2, NCAN	1120	290	13588	1.63156	0.999874	0.0638659	5.04174		GOTERM_BP_FAT	GO:0001817~regulation of cytokine production	23	1.25272	0.003662	BCL10, ELF1, CEBPB, TNF, H2-M3, RELA, NFKB1, TLR7, IL10, DDX58, CARD11, NOD1, MYD88, REL, IRF1, BCL3, IRF4, INPP5D, CASP1, LTB, SRGN, SASH3, CLEC2I	1168	139
GOTERM_BP_FAT	GO:0007613~memory	6	0.470219	0.0310163	ADCY1, CHST10, GRIA1, SLC24A2, CHRNA7, ITGA3	843	29	13588	3.33489	1	0.448772	42.7146		GOTERM_BP_FAT	GO:0050854~regulation of antigen receptor-mediated signaling pathway	7	0.273331	0.00228769	PTPN6, PTPRC, ELF1, CBLB, LCK, MALT1, PAWR	1617	13	13588	4.52481	0.999776	0.0555757	4.12899		GOTERM_BP_FAT	GO:0070665~positive regulation of leukocyte proliferation	12	0.631247	0.00292588	BMI1, ITGAL, CARD11, PTPRC, CORO1A, ICOSL, STAT5A, STAT5B, BCL6, CD40, SASH3, SPN	1120	52	13588	2.79973	0.999899	0.0649531	5.16491		GOTERM_BP_FAT	GO:0030098~lymphocyte differentiation	20	1.08932	0.00373432	PTPRC, GPR183, IKZF1, RELB, SOX4, PTPN22, MALT1, VAV1, TGFB1, FOXP1, CARD11, DOCK2, POU2F2, IRF1, BCL3, H2-DMA, HELLS, DNAJA3, HDAC7, RHOH	1168	114
GOTERM_BP_FAT	GO:0007212~dopamine receptor signaling pathway	5	0.39185	0.0320129	OPRM1, GNAL, GNA11, NSG1, TAAR1	843	20	13588	4.02966	1	0.456941	43.7476		GOTERM_BP_FAT	GO:0048562~embryonic organ morphogenesis	33	1.28856	0.00230532	3110039M20RIK, TCAP, EFNA1, SOX2, SOBP, ATP2B2, HOXA2, ATOH1, PCGF2, OSR2, HOXC9, OVOL2, HLX, IHH, BMP4, FOXL2, SATB2, TBX15, MYO6, OTX1, NODAL, OTX2, C630004H02RIK, SIX2, FZD3, NR4A3, NCKAP1, DLX2, HOXB5, SP3, FOXG1, SIX1, HOXB6, USH1C	1617	161	13588	1.7224	0.99979	0.0556248	4.16018		GOTERM_BP_FAT	GO:0048469~cell maturation	15	0.789058	0.00293045	FOXA1, MECP2, NR4A2, HOXB13, FZD5, SOX8, BTK, HES1, NRCAM, HES5, BHLHA15, POU2F2, PEBP1, IHH, ERCC2	1120	75	13588	2.42643	0.9999	0.0645954	5.17278		GOTERM_BP_FAT	GO:0042129~regulation of T cell proliferation	13	0.708061	0.00384937	BMI1, CARD11, PTPN6, PTPRC, ITGAL, CORO1A, ERBB2, CD274, PAWR, TGFB1, DNAJA3, SASH3, CLEC2I	1168	59
GOTERM_BP_FAT	GO:0009912~auditory receptor cell fate commitment	3	0.23511	0.0338288	HES1, ATOH1, HES5	843	5	13588	9.67117	1	0.473265	45.5846		GOTERM_BP_FAT	GO:0010927~cellular component assembly involved in morphogenesis	12	0.468567	0.00230533	MURC, MYL2, TCAP, XIRP1, NEB, ACTA1, NEURL1A, TTN, PMP22, CAPN3, ITGB1, TMOD1	1617	36	13588	2.80107	0.99979	0.0552623	4.16021		GOTERM_BP_FAT	GO:0019228~regulation of action potential in neuron	11	0.578643	0.00306292	MYO5A, CD9, GRIK2, ERBB2, POU3F2, OLIG2, PMP22, GAL3ST1, TGFB1, QK, ERCC2	1120	45	13588	2.96563	0.999934	0.0669507	5.40053		GOTERM_BP_FAT	GO:0051693~actin filament capping	7	0.381264	0.00404337	GSN, SPNB1, SCIN, CAPZA1, CAPG, VIL1, TMOD3	1168	19
GOTERM_BP_FAT	GO:0046218~indolalkylamine catabolic process	3	0.23511	0.0338288	TDO2, IDO2, AFMID	843	5	13588	9.67117	1	0.473265	45.5846		GOTERM_BP_FAT	GO:0007156~homophilic cell adhesion	26	1.01523	0.00243043	CADM3, DSCAML1, CDH1, CDH2, CDH4, CDH8, PCDH1, FAT1, PVRL3, PCDHB7, PTPRF, PCDH11X, PCDHB3, PCDH10, CDHR2, PCDHB4, PCDH9, CELSR3, PCDH8, CDHR5, CDH13, DSG2, CDH17, DSC2, CHL1, CDH10	1617	117	13588	1.86738	0.999868	0.0577992	4.3812		GOTERM_BP_FAT	GO:0048535~lymph node development	7	0.368227	0.00327398	LTBR, IKZF1, CXCR5, NFKB1, NFKB2, LTB, TGFB1	1120	19	13588	4.46974	0.999966	0.0709115	5.76235		GOTERM_BP_FAT	GO:0030833~regulation of actin filament polymerization	11	0.599129	0.00414916	ARPC1B, CORO1A, ARPC2, GSN, SPNB1, SCIN, CAPZA1, CAPG, VIL1, TMOD3, CLEC2I	1168	45
GOTERM_BP_FAT	GO:0042436~indole derivative catabolic process	3	0.23511	0.0338288	TDO2, IDO2, AFMID	843	5	13588	9.67117	1	0.473265	45.5846		GOTERM_BP_FAT	GO:0006766~vitamin metabolic process	18	0.70285	0.0024478	ALDH8A1, ASPDH, NMNAT2, PPARD, NCF2, NCF1, NADSYN1, TPK1, RDH9, DHRS4, ADH1, RFK, PNPO, SLC22A5, RDH16, BCO2, RETSAT, NAPRT1	1617	69	13588	2.19214	0.999876	0.0578265	4.41186		GOTERM_BP_FAT	GO:0002449~lymphocyte mediated immunity	15	0.789058	0.00332638	BCL10, PTPN6, ICOSL, HC, C4BP, UNC13D, FCGR2B, LILRB3, POU2F2, BCL3, H2-AA, FCER1G, INPP5D, H2-DMA, DAF2	1120	76	13588	2.3945	0.999971	0.0715143	5.85197		GOTERM_BP_FAT	GO:0002696~positive regulation of leukocyte activation	18	0.980392	0.00432643	BMI1, PTPRC, BCL10, ITGAL, IKZF1, IL4RA, TGFBR2, MALT1, TGFB1, STAT6, CARD11, CORO1A, MYD88, IL2RG, INPP5D, H2-DMA, SASH3, DNAJA3	1168	99
GOTERM_BP_FAT	GO:0048149~behavioral response to ethanol	3	0.23511	0.0338288	EPS8, ADH1, CHRNA7	843	5	13588	9.67117	1	0.473265	45.5846		GOTERM_BP_FAT	GO:0042127~regulation of cell proliferation	87	3.39711	0.00246457	FGF6, PPARD, FOSL2, E2F4, IL6ST, FGF17, STAT5A, PTGS1, MITF, PPARG, BAP1, PDX1, PAWR, DDR2, NR2E1, TGFB1, SLFN2, OSR2, HLX, SERPINE1, RARA, LTB, SPN, PITX2, IHH, LBX1, CCKBR, LYN, NODAL, MECP2, MBD2, HES1, CARD11, TRIM35, MSX1, HNF4A, XIRP1, FOXG1, 3110039M20RIK, ITGAL, CAV2, FGFR4, EID2, PPP2R3A, TNF, ADORA2A, ERBB2, IFITM3, SOX2, BCL2L1, TIMP2, ITGB1, STAT6, OVOL2, RAC2, BCL2, BCL6, POU3F2, INP…	1617	538	13588	1.35888	0.999883	0.0578398	4.44144		GOTERM_BP_FAT	GO:0035239~tube morphogenesis	26	1.3677	0.00345881	GNA13, ENAH, SHROOM3, FOXA2, CDH1, NR3C1, TGFB1, VDR, HAND1, OVOL2, CXCR4, CASP8, EGF, IPMK, IHH, BCL10, TBX3, FOXA1, TGFBR2, FZD3, NR4A3, VASP, NCKAP1, GRLF1, AREG, ACVR1	1120	171	13588	1.84465	0.999981	0.0737546	6.07811		GOTERM_BP_FAT	GO:0021915~neural tube development	16	0.87146	0.00436245	BMI1, BCL10, SHROOM3, FOXA2, NODAL, FZD3, VASP, NCKAP1, HES1, WNT1, OVOL2, CASP8, GBX2, GRLF1, TGIF1, IPMK	1168	83
GOTERM_BP_FAT	GO:0032374~regulation of cholesterol transport	3	0.23511	0.0338288	APOA4, APOA2, APOA1	843	5	13588	9.67117	1	0.473265	45.5846		GOTERM_BP_FAT	GO:0006820~anion transport	28	1.09332	0.0025662	CLCN1, CLCN2, SLC22A18, GLRA2, ANO1, SLC26A1, SLC26A2, SLC1A2, SLC1A3, SLC4A4, GABRG1, GABRG2, GLRB, GABRA2, SLC25A4, CLCA3, CLCA6, SLC12A5, GABRA5, TOMM40, CFTR, SLC10A2, SLC34A2, SLC26A3, SLC4A10, SLC17A1, CLIC6, SLC13A1	1617	130	13588	1.80992	0.99992	0.0597735	4.62053		GOTERM_BP_FAT	GO:0046578~regulation of Ras protein signal transduction	27	1.42031	0.00370376	FGD2, CYTH1, CYTH4, ITSN2, DOCK2, RASGRP4, PLEKHG6, BCL6, NET1, ARHGEF4, TBC1D10C, ARHGEF1, STMN3, ARHGEF7, ARHGEF6, ARHGEF18, ARHGEF5, ARHGEF16, PSD4, PSD2, DGKI, ARHGEF9, VAV1, DNMBP, ACAP1, TNK1, TBC1D21	1120	181	13588	1.80977	0.999991	0.0782473	6.49505		GOTERM_BP_FAT	GO:0016601~Rac protein signal transduction	5	0.272331	0.00479617	WASF2, RHOU, EPS8L2, RHOG, ELMO1	1168	9
GOTERM_BP_FAT	GO:0006572~tyrosine catabolic process	3	0.23511	0.0338288	HGD, TAT, HPD	843	5	13588	9.67117	1	0.473265	45.5846		GOTERM_BP_FAT	GO:0051971~positive regulation of transmission of nerve impulse	9	0.351425	0.00269995	TNF, SLC1A3, GRIA2, ADORA2A, SLC24A2, NTRK2, MECP2, LGI1, LTB	1617	22	13588	3.43768	0.999951	0.0623983	4.85572		GOTERM_BP_FAT	GO:0016358~dendrite development	10	0.526039	0.00372625	FEZF2, MYO6, MTAP2, MTAP1B, MECP2, GRIN3A, DCX, IGSF9, DCLK1, CTNNA2	1120	39	13588	3.11081	0.999992	0.0781795	6.53325		GOTERM_BP_FAT	GO:0001916~positive regulation of T cell mediated cytotoxicity	5	0.272331	0.00479617	H2-K1, PTPRC, H2-M3, TAP2, B2M	1168	9
GOTERM_BP_FAT	GO:0001778~plasma membrane repair	3	0.23511	0.0338288	DYSF, MYH2, SYT7	843	5	13588	9.67117	1	0.473265	45.5846		GOTERM_BP_FAT	GO:0050868~negative regulation of T cell activation	13	0.507614	0.00278522	PTPN6, NFKBID, ADORA2A, ERBB2, IL4RA, PAWR, TGFB1, CD74, CBLB, HLX, CD274, BCL6, SPN	1617	42	13588	2.601	0.999964	0.0639055	5.00538		GOTERM_BP_FAT	GO:0007272~ensheathment of neurons	10	0.526039	0.00372625	MYO5A, CD9, ERBB2, POU3F2, OLIG2, PMP22, GAL3ST1, TGFB1, QK, ERCC2	1120	39	13588	3.11081	0.999992	0.0781795	6.53325		GOTERM_BP_FAT	GO:0045075~regulation of interleukin-12 biosynthetic process	5	0.272331	0.00479617	REL, RELA, IRF1, NFKB1, LTB	1168	9
GOTERM_BP_FAT	GO:0032371~regulation of sterol transport	3	0.23511	0.0338288	APOA4, APOA2, APOA1	843	5	13588	9.67117	1	0.473265	45.5846		GOTERM_BP_FAT	GO:0001764~neuron migration	18	0.70285	0.00288211	DCC, CCKAR, CDK5R1, SATB2, SOX1, NEUROG2, ITGA3, ASCL1, ATOH1, DAB1, CNTN2, MNX1, DCX, NR2F2, TOP2B, DCLK1, CHL1, NR2F1	1617	70	13588	2.16083	0.999975	0.0656473	5.17516		GOTERM_BP_FAT	GO:0008366~axon ensheathment	10	0.526039	0.00372625	MYO5A, CD9, ERBB2, POU3F2, OLIG2, PMP22, GAL3ST1, TGFB1, QK, ERCC2	1120	39	13588	3.11081	0.999992	0.0781795	6.53325		GOTERM_BP_FAT	GO:0055013~cardiac muscle cell development	6	0.326797	0.00479962	MURC, MYL2, XIRP1, NKX2-6, TTN, MYH10	1168	14
GOTERM_BP_FAT	GO:0006569~tryptophan catabolic process	3	0.23511	0.0338288	TDO2, IDO2, AFMID	843	5	13588	9.67117	1	0.473265	45.5846		GOTERM_BP_FAT	GO:0006875~cellular metal ion homeostasis	23	0.898087	0.00294499	PTPRC, JPH2, CCKBR, GRIK2, SLC37A4, NR3C2, ATP1A2, CACNB4, CCL28, SYPL2, TGFB1, BAK1, ATP2B2, VDR, PYGM, SLC24A2, BCL2, LCK, RYR1, RGN, BANK1, ASNA1, MT3	1617	100	13588	1.93274	0.99998	0.0666201	5.28519		GOTERM_BP_FAT	GO:0001508~regulation of action potential	12	0.631247	0.00398612	MYO5A, CD9, GRIK2, ERBB2, GNA11, POU3F2, OLIG2, PMP22, GAL3ST1, TGFB1, QK, ERCC2	1120	54	13588	2.69603	0.999996	0.0828577	6.9735		GOTERM_BP_FAT	GO:0042107~cytokine metabolic process	6	0.326797	0.00479962	IRF9, MYD88, NOD1, CEBPE, IRF7, PAWR	1168	14
GOTERM_BP_FAT	GO:0060120~inner ear receptor cell fate commitment	3	0.23511	0.0338288	HES1, ATOH1, HES5	843	5	13588	9.67117	1	0.473265	45.5846		GOTERM_BP_FAT	GO:0001709~cell fate determination	10	0.390472	0.00294784	BMP4, MEF2C, HES1, MYOD1, ASCL1, HOXA2, ATOH1, LBX1, HES5, DLL3	1617	27	13588	3.1123	0.99998	0.0662748	5.29017		GOTERM_BP_FAT	GO:0045596~negative regulation of cell differentiation	27	1.42031	0.00399248	CDX2, FOXA2, NFKBID, LMO2, STAT5A, STAT5B, IL4RA, BEX1, NFKBIA, NR2E1, TGFB1, IAPP, RHOC, BCL6, INPP5D, IHH, MYST3, MT3, APC, ZFP36, TBX3, SIX2, HES1, HES5, FOXG1, KLF4, BMPR1A	1120	182	13588	1.79982	0.999996	0.0824401	6.98424		GOTERM_BP_FAT	GO:0055006~cardiac cell development	6	0.326797	0.00479962	MURC, MYL2, XIRP1, NKX2-6, TTN, MYH10	1168	14
GOTERM_BP_FAT	GO:0006536~glutamate metabolic process	4	0.31348	0.0342406	AMDHD1, GAD2, NAGS, PRODH2	843	12	13588	5.37287	1	0.474969	45.9933		GOTERM_BP_FAT	GO:0045582~positive regulation of T cell differentiation	11	0.42952	0.0030042	PTPRC, IKZF1, HLX, STAT5A, LCK, IL4RA, H2-AA, IL2RG, H2-DMA, CD74, SASH3	1617	32	13588	2.88861	0.999984	0.06709	5.38869		GOTERM_BP_FAT	GO:0045191~regulation of isotype switching	6	0.315623	0.00399927	STAT6, PTPRC, IL27RA, BCL6, CD40, TGFB1	1120	14	13588	5.19949	0.999997	0.0820367	6.99572		GOTERM_BP_FAT	GO:0007229~integrin-mediated signaling pathway	15	0.816993	0.00484725	ADAM4, ITGAL, CTGF, ITGB7, BCAR1, ITGB1BP2, GRLF1, ITGA1, ITGB4, ITGA3, ITGB2, ITGA4, ITGB1, VAV1, ADAM15	1168	76
GOTERM_BP_FAT	GO:0002250~adaptive immune response	11	0.862069	0.0343864	MBL1, C8A, MBL2, C8B, C4BP, SNAP91, C9, MASP2, NFKB2, CFI, C8G	843	84	13588	2.11077	1	0.47399	46.1373		GOTERM_BP_FAT	GO:0008045~motor axon guidance	7	0.273331	0.00360364	HOXA2, ERBB2, KIF5C, LHX3, LHX4, MNX1, ETV4	1617	14	13588	4.20161	0.999998	0.0794719	6.43053		GOTERM_BP_FAT	GO:0050853~B cell receptor signaling pathway	6	0.315623	0.00399927	PTPN6, PTPRC, KLHL6, LYN, BCAR1, CD79B	1120	14	13588	5.19949	0.999997	0.0820367	6.99572		GOTERM_BP_FAT	GO:0060443~mammary gland morphogenesis	9	0.490196	0.00574347	VDR, CAV1, ELF3, CSF1, TGFBR2, AREG, NR3C1, TGFB1, ETV4	1168	33
GOTERM_BP_FAT	GO:0002460~adaptive immune response based on somatic recombination of immune receptors built from immunoglobulin superfamily domains	11	0.862069	0.0343864	MBL1, C8A, MBL2, C8B, C4BP, SNAP91, C9, MASP2, NFKB2, CFI, C8G	843	84	13588	2.11077	1	0.47399	46.1373		GOTERM_BP_FAT	GO:0050853~B cell receptor signaling pathway	7	0.273331	0.00360364	PTPN6, PTPRC, KLHL6, LYN, BCAR1, LCK, CD79B	1617	14	13588	4.20161	0.999998	0.0794719	6.43053		GOTERM_BP_FAT	GO:0035023~regulation of Rho protein signal transduction	16	0.841662	0.00416702	FGD2, ARHGEF4, ARHGEF1, STMN3, ARHGEF7, ARHGEF6, ARHGEF18, ARHGEF5, ARHGEF16, ITSN2, ARHGEF9, VAV1, DNMBP, PLEKHG6, BCL6, NET1	1120	86	13588	2.25714	0.999998	0.0847821	7.27881		GOTERM_BP_FAT	GO:0000902~cell morphogenesis	41	2.23312	0.00576435	CCKAR, PARD3, SHROOM3, NDN, ADORA2A, ERBB2, NR2E1, TGFB1, CUL3, ATOH1, DOCK2, PRDM14, FAT1, KRT8, LHX4, GBX2, TOP2B, NEFL, ETV4, RUNX3, NFATC1, NOX4, PRRXL1, PLA2G10, ESRRB, NODAL, TRIM28, CRB3, MYH9, WWTR1, STK4, VASP, SLIT2, CTNNA2, HES1, SS18, EPHA7, LAMA5, ID1, PRICKLE2, MYH10	1168	309
GOTERM_BP_FAT	GO:0060113~inner ear receptor cell differentiation	6	0.470219	0.0353859	HES1, ATP2B2, ATOH1, HES5, CUX1, USH2A	843	30	13588	3.22372	1	0.481452	47.1146		GOTERM_BP_FAT	GO:0050905~neuromuscular process	16	0.624756	0.00370039	MYO5A, GLRB, SCN1A, ADORA2A, SOX2, MECP2, NR4A3, GRIN3A, CTNNA2, HOXC10, ATP2B2, SLC1A3, GRIN2D, NKX6-2, USH1C, FABP7	1617	60	13588	2.24086	0.999999	0.0810347	6.59766		GOTERM_BP_FAT	GO:0007010~cytoskeleton organization	42	2.20936	0.0042313	LIMA1, ENAH, SHROOM3, CAPZA3, BCAR1, WASF2, ARHGAP17, FHDC1, KRT20, RHOU, KIF2B, HOOK2, PFN2, DOCK2, RAC2, GSN, ANG, FAT1, B230120H23RIK, BCL6, CNN1, RHOG, STMN3, MTAP2, ARHGEF18, PCNT, VIL1, MYH9, WAS, MARK1, VASP, NCKAP1, LSP1, FMN2, CDC42BPG, CORO1A, PPP1R9A, EPS8, MTAP1B, STMN1, LCP1, SGCB	1120	326	13588	1.56304	0.999998	0.0854826	7.38706		GOTERM_BP_FAT	GO:0006928~cell motion	47	2.55991	0.00591563	CCKAR, TNF, IL16, NDN, ERBB2, BCAR1, WASF2, ASTN1, ITGB2, CDH2, ITGB1, NR2E1, TGFB1, CD9, ATOH1, OVOL2, CTGF, LHX4, GBX2, STRBP, NR2F2, TOP2B, SELPLG, ETV4, RUNX3, NR2F1, B4GALT1, PRRXL1, SATB2, PLA2G10, NODAL, ITGA1, ITGA3, ITGA4, MYH9, VASP, SLIT2, NCKAP1, CTNNA2, ELMO1, ASCL1, EPHA7, CORO1A, LAMA5, ST14, LAMC1, MYH10	1168	367
GOTERM_BP_FAT	GO:0002253~activation of immune response	11	0.862069	0.0395376	MBL1, C8A, MBL2, C8B, C4BP, C9, MASP2, LCK, CFI, CACNB4, C8G	843	86	13588	2.06168	1	0.518156	50.9982		GOTERM_BP_FAT	GO:0030705~cytoskeleton-dependent intracellular transport	11	0.42952	0.00385851	MYO5A, DYNC1I1, KIF1B, KLC1, WASF2, MYH14, WIPF1, MYH9, WAS, HAP1, NEFM	1617	33	13588	2.80107	0.999999	0.0838553	6.8702		GOTERM_BP_FAT	GO:0008360~regulation of cell shape	11	0.578643	0.00427894	GNA13, CORO1A, SHROOM3, ARHGEF18, FERMT2, GRLF1, MYH14, MYH9, ARHGAP15, RHOU, CDC42EP5	1120	47	13588	2.83944	0.999999	0.0858537	7.46722		GOTERM_BP_FAT	GO:0050864~regulation of B cell activation	12	0.653595	0.00632922	BMI1, STAT6, CARD11, PTPN6, PTPRC, TNFRSF13B, IL2RG, PAWR, INPP5D, IL10, SASH3, TGFB1	1168	55
GOTERM_BP_FAT	GO:0046942~carboxylic acid transport	12	0.940439	0.0423519	SLC22A16, SLC25A13, SLC25A4, PLIN2, SLC6A20A, SLC6A14, CACNB4, SLC26A1, SLC27A2, AGXT, SLC27A5, SLC10A1	843	99	13588	1.95377	1	0.540552	53.476		GOTERM_BP_FAT	GO:0006073~cellular glucan metabolic process	11	0.42952	0.00385851	PRKAG3, AKT1, PPP1R3C, G6PC, PYGM, PHKG1, IL6ST, PHKA1, SLC37A4, GYS1, AGL	1617	33	13588	2.80107	0.999999	0.0838553	6.8702		GOTERM_BP_FAT	GO:0032101~regulation of response to external stimulus	18	0.94687	0.00429093	ZFP36, PLEK, IL16, ADORA2A, STAT5A, TGFBR2, STAT5B, GRIN3A, CTNNA2, ANXA2, GPX2, NTRK3, TNFRSF1B, FCGR2B, FCER1G, BCL6, FABP7, SPN	1120	103	13588	2.12018	0.999999	0.0855391	7.48738		GOTERM_BP_FAT	GO:0007266~Rho protein signal transduction	8	0.43573	0.0064991	RHOJ, GNA13, CNKSR1, MURC, CDC42EP1, KIFAP3, RHOG, CDC42EP5	1168	27
GOTERM_BP_FAT	GO:0042434~indole derivative metabolic process	4	0.31348	0.0425125	ATP2B2, TDO2, IDO2, AFMID	843	13	13588	4.95958	1	0.539427	53.6138		GOTERM_BP_FAT	GO:0005977~glycogen metabolic process	11	0.42952	0.00385851	PRKAG3, AKT1, PPP1R3C, G6PC, PYGM, PHKG1, IL6ST, PHKA1, SLC37A4, GYS1, AGL	1617	33	13588	2.80107	0.999999	0.0838553	6.8702		GOTERM_BP_FAT	GO:0045597~positive regulation of cell differentiation	26	1.3677	0.00469966	CDX2, FOXA2, STAT5A, STAT5B, IL4RA, BEX1, CDH4, ATOH1, JUND, IL2RG, INPP5D, RUNX1, APC, IHH, PTPRC, IKZF1, FOXA1, TGFBR2, NTRK3, ASCL1, ETS1, FOXG1, H2-AA, H2-DMA, SASH3, DMBT1	1120	175	13588	1.80249	1	0.0927288	8.17227		GOTERM_BP_FAT	GO:0001655~urogenital system development	23	1.25272	0.00664167	HNF1B, RARG, SLC5A1, RXRA, FOXA1, HOXB13, SIX2, WWTR1, TENC1, WT1, SLIT2, CD44, TIMELESS, SERPINB5, AQP11, LAMA5, PAX8, PCSK9, PDGFRB, PBX1, ADAMTS1, RARA, HELLS	1168	146
GOTERM_BP_FAT	GO:0006586~indolalkylamine metabolic process	4	0.31348	0.0425125	ATP2B2, TDO2, IDO2, AFMID	843	13	13588	4.95958	1	0.539427	53.6138		GOTERM_BP_FAT	GO:0044042~glucan metabolic process	11	0.42952	0.00385851	PRKAG3, AKT1, PPP1R3C, G6PC, PYGM, PHKG1, IL6ST, PHKA1, SLC37A4, GYS1, AGL	1617	33	13588	2.80107	0.999999	0.0838553	6.8702		GOTERM_BP_FAT	GO:0051494~negative regulation of cytoskeleton organization	11	0.578643	0.00501496	SHROOM2, LIMA1, CAPZA3, MTAP2, GSN, SCIN, MTAP1B, VIL1, STMN1, KANK2, APC	1120	48	13588	2.78028	1	0.0980357	8.69732		GOTERM_BP_FAT	GO:0032655~regulation of interleukin-12 production	6	0.326797	0.00669667	REL, RELA, IRF1, NFKB1, LTB, IL10	1168	15
GOTERM_BP_FAT	GO:0042430~indole and derivative metabolic process	4	0.31348	0.0425125	ATP2B2, TDO2, IDO2, AFMID	843	13	13588	4.95958	1	0.539427	53.6138		GOTERM_BP_FAT	GO:0015758~glucose transport	10	0.390472	0.00389265	PRKAG3, AKT1, G6PC, SLC2A4, SLC5A1, SLC2A2, SLC37A4, INS2, INS1, YES1	1617	28	13588	3.00115	0.999999	0.0840699	6.92894		GOTERM_BP_FAT	GO:0012502~induction of programmed cell death	25	1.3151	0.0051325	PTPN6, MUC2, BCL10, FOXL2, TNF, TFPT, ADORA2A, CIDEB, STK17B, NR4A1, GCH1, TRIM35, UNC13D, CASP4, NUPR1, CASP7, SHISA5, PCSK9, ERN2, BCL3, PERP, CASP1, LTB, SPN, ERCC2	1120	167	13588	1.81619	1	0.0996027	8.89233		GOTERM_BP_FAT	GO:0051494~negative regulation of cytoskeleton organization	11	0.599129	0.00672792	LIMA1, TRIM54, GSN, SPNB1, MTAP4, SCIN, CAPZA1, CAPG, VIL1, TMOD3, KANK2	1168	48
GOTERM_BP_FAT	GO:0021953~central nervous system neuron differentiation	7	0.548589	0.0433544	DCC, LINGO1, ASCL1, SOX1, FOXG1, DCX, NR2E1	843	42	13588	2.68644	1	0.544104	54.3297		GOTERM_BP_FAT	GO:0015672~monovalent inorganic cation transport	53	2.0695	0.00398155	KCNK16, KCNAB2, SCN3A, SLC5A1, SLC9A3, ATP1B4, SLC9A2, KCNJ10, HVCN1, KCNJ12, KCNIP1, SLC23A1, KCNK5, NALCN, SLC22A5, AI317395, SLC4A4, KCNQ2, SLC12A8, SCN2A1, TMEM38A, TMEM38B, SLC34A2, KCNH7, KCNH3, SCN1A, SLC38A3, SCN1B, 2010110P09RIK, ATP12A, KCNA7, KCNMB2, BC021785, SCNN1B, SCNN1A, KCNE3, SLC12A5, ATP1A2, SLC10A2, KCTD4, KCNV1, ACCN2, SLC4A10, SLC17A6, SLC17A1, SLC13A1, SLC5A8, SLC5A9, SCN4B…	1617	303	13588	1.46987	1	0.085408	7.08176		GOTERM_BP_FAT	GO:0006917~induction of apoptosis	25	1.3151	0.0051325	PTPN6, MUC2, BCL10, FOXL2, TNF, TFPT, ADORA2A, CIDEB, STK17B, NR4A1, GCH1, TRIM35, UNC13D, CASP4, NUPR1, CASP7, SHISA5, PCSK9, ERN2, BCL3, PERP, CASP1, LTB, SPN, ERCC2	1120	167	13588	1.81619	1	0.0996027	8.89233		GOTERM_BP_FAT	GO:0008283~cell proliferation	34	1.85185	0.00720512	ITGAL, HNF1B, TNF, ITGB2, SFN, LGR4, NR2C2, TGFB1, HDGFRP3, KDM1A, TNFRSF1B, DOCK2, MCM7, GBX2, FIGF, LHX9, HELLS, ERCC2, PTPRC, CEBPB, ESRRB, RXRB, NCF1, RXRA, NASP, MALT1, ASCL1, IFNAR2, CCND1, CD86, IRF6, AREG, DMBT1, MYH10	1168	247
GOTERM_BP_FAT	GO:0045892~negative regulation of transcription, DNA-dependent	28	2.19436	0.0434986	BMI1, CDX2, PRDM16, NR2E1, OVOL2, OVOL1, POU3F3, NR2F2, FOXD3, SIM2, SATB2, TBX3, NODAL, FOXA1, LMCD1, HES7, HES1, DLX1, MSX1, HES5, HIPK1, ID1, SMARCA5, CUX2, ZFPM1, CUX1, ZFHX3, KLF4	843	308	13588	1.46533	1	0.542841	54.4512		GOTERM_BP_FAT	GO:0008202~steroid metabolic process	32	1.24951	0.00440493	HSD3B2, CYB5R3, HSD17B11, HSD3B3, HSD17B2, SLC37A4, SULT2B1, NR3C1, RDH9, SULT4A1, APOA1, SAA1, APOC3, ATP8B1, PCSK9, HSD17B6, PRKAA2, NR1H4, SOAT2, CUBN, CYP46A1, MECP2, FDPS, CFTR, SIGMAR1, G6PC, BAAT, SULT1B1, HSD11B2, NR5A2, AKR1D1, FABP6	1617	161	13588	1.6702	1	0.0935259	7.80625		GOTERM_BP_FAT	GO:0006836~neurotransmitter transport	15	0.789058	0.00537005	SYT1, SLC25A4, SLC6A1, NRXN2, SLC6A11, SLC6A20A, SLC6A4, SLC6A14, NLGN1, SNAPIN, NRXN1, STX1B, SLC17A6, TRIM9, SYN2	1120	80	13588	2.27478	1	0.103341	9.28523		GOTERM_BP_FAT	GO:0043484~regulation of RNA splicing	5	0.272331	0.0074546	NPM1, ESRP1, RBM5, MBNL1, ESRP2	1168	10
GOTERM_BP_FAT	GO:0042491~auditory receptor cell differentiation	5	0.39185	0.0438522	HES1, ATP2B2, ATOH1, HES5, CUX1	843	22	13588	3.66332	1	0.543345	54.748		GOTERM_BP_FAT	GO:0032583~regulation of gene-specific transcription	17	0.663803	0.00451425	CEBPA, LBX1, IKZF1, TRIM28, NFKB1, RORB, NKX6-1, HES1, DLX2, DLX1, PKNOX1, TIMELESS, HES5, NKX6-2, ZFP238, IRF4, SMARCA1	1617	67	13588	2.13216	1	0.0951888	7.99245		GOTERM_BP_FAT	GO:0030048~actin filament-based movement	6	0.315623	0.00559688	MYO5A, WASF2, MYH14, WIPF1, MYH9, WAS	1120	15	13588	4.85286	1	0.106824	9.65892		GOTERM_BP_FAT	GO:0042108~positive regulation of cytokine biosynthetic process	10	0.544662	0.00821776	BCL10, CARD11, MYD88, REL, RELA, IRF1, BCL3, IRF4, TLR7, LTB	1168	42
GOTERM_BP_FAT	GO:0002449~lymphocyte mediated immunity	10	0.783699	0.0446722	MBL1, C8A, MBL2, C8B, C4BP, SNAP91, C9, MASP2, CFI, C8G	843	76	13588	2.12087	1	0.547691	55.4294		GOTERM_BP_FAT	GO:0009611~response to wounding	59	2.30379	0.00452623	GNA13, PPARA, PPARD, ELF3, LY86, PPARG, CRP, F2RL1, SYT7, TLR7, TGFB1, CFP, AKT1, REG3B, C1RA, SLC1A2, DYSF, SLC1A3, SAA1, PAX7, PROZ, REG3G, TFPI2, CIITA, KNG1, MYH1, NCF1, MYH2, CHST2, CHST4, PROC, C8A, C4BP, THBD, SERPINF2, CTSB, GAP43, LCP1, TNF, SNAP91, NFKBID, C3, ITGB2, PF4, TIMP3, F13B, FGA, BCL2, CNR2, TFF1, THBS1, SCNN1B, PAPSS2, PTPN6, PLEK, MAP2K3, CD180, NUPR1, CXCL15, CD14	1617	347	13588	1.42879	1	0.094886	8.01282		GOTERM_BP_FAT	GO:0050806~positive regulation of synaptic transmission	7	0.368227	0.00567955	TNF, SLC1A3, GRIA2, ADORA2A, NTRK2, MECP2, LTB	1120	21	13588	4.04405	1	0.107666	9.79476		GOTERM_BP_FAT	GO:0006338~chromatin remodeling	9	0.490196	0.00835487	SATB2, BAZ1A, NASP, SMARCA5, INO80, CHD1, SMYD1, SMARCA1, HELLS	1168	35
GOTERM_BP_FAT	GO:0010604~positive regulation of macromolecule metabolic process	51	3.99687	0.0448721	PPARA, CDX1, FOXA2, RORB, PAWR, ZIC3, APOA2, ATOH1, BHLHA15, ABRA, SPN, SATB2, NODAL, SOX11, TBR1, HES1, ASCL1, MURC, MSX1, HES5, HNF4A, SIX1, SMARCA1, CRTC1, ONECUT2, EHF, NFYA, PRDM16, STAT6, OVOL2, POU3F3, POU3F2, ETV4, FOXD3, KLF5, MYF6, CEBPB, TBX3, CEBPD, FOXA1, TEAD1, NEUROG3, ISL1, SAMD4, CSRNP3, HPX, IRF6, NLRP12, NR5A2, KLF1, KLF4	843	633	13588	1.29866	1	0.546898	55.594		GOTERM_BP_FAT	GO:0051384~response to glucocorticoid stimulus	8	0.312378	0.00457381	BCL2, SLC9A3, ALDOB, FABP4, FAS, ASL, TAT, ADAM9	1617	19	13588	3.5382	1	0.0952939	8.09374		GOTERM_BP_FAT	GO:0019724~B cell mediated immunity	13	0.683851	0.00621602	BCL10, ICOSL, C4BP, FCGR2B, HC, LILRB3, POU2F2, FCER1G, H2-AA, BCL3, INPP5D, H2-DMA, DAF2	1120	65	13588	2.42643	1	0.116549	10.6715		GOTERM_BP_FAT	GO:0048002~antigen processing and presentation of peptide antigen	9	0.490196	0.00835487	H2-K1, H2-M3, H2-OA, TAP2, UNC93B1, H2-DMA, H2-DMB2, B2M, TAPBP	1168	35
GOTERM_BP_FAT	GO:0050804~regulation of synaptic transmission	12	0.940439	0.0450439	GRM5, ATP2B2, STX1A, GRIA2, GRIK2, SLC24A2, NTRK2, NLGN1, DLG4, CTNND2, CHRNA7, LGI1	843	100	13588	1.93423	1	0.545886	55.7351		GOTERM_BP_FAT	GO:0002573~myeloid leukocyte differentiation	11	0.42952	0.00489402	CEBPA, TNF, CEBPE, LILRB3, SP3, MITF, CASP8, SFPI1, IRF4, MYH9, TGFB1	1617	34	13588	2.71869	1	0.10106	8.63652		GOTERM_BP_FAT	GO:0051223~regulation of protein transport	13	0.683851	0.00621602	TNF, HNF4A, ADORA2A, ANG, KRT20, CD40, EGF, CASP1, PKIA, LTB, LCP1, TGFB1, SRGN	1120	65	13588	2.42643	1	0.116549	10.6715		GOTERM_BP_FAT	GO:0042592~homeostatic process	68	3.7037	0.0085718	JPH2, FOXA3, SLC9A3, SLC9A2, POT1A, PDIA5, TENC1, TGFB1, GPX2, ANK1, SLC2A4, AQP11, GRIN2D, MT1, OLIG2, SLC4A4, NDUFS1, MB, TRPM4, PIK3CD, PFKM, QK, XIRP1, PDGFRB, PMP22, MYO5A, CAV3, CAV1, NDN, ADORA2A, ERBB2, CSF1, OXT, 2010110P09RIK, KCNA5, ATP12A, CCL28, CD9, VDR, PRDM14, NPM1, PCSK9, TCEA1, SLC39A5, SLC39A4, GAL3ST1, DNAJA3, HRC, ERCC2, TERF1, NOX4, PTPRC, GLRB, SLC12A2, HCLS1, FOXA1, TNFRSF…	1168	584
GOTERM_BP_FAT	GO:0015849~organic acid transport	12	0.940439	0.0450439	SLC22A16, SLC25A13, SLC25A4, PLIN2, SLC6A20A, SLC6A14, CACNB4, SLC26A1, SLC27A2, AGXT, SLC27A5, SLC10A1	843	100	13588	1.93423	1	0.545886	55.7351		GOTERM_BP_FAT	GO:0045665~negative regulation of neuron differentiation	11	0.42952	0.00489402	3110039M20RIK, HES1, HOXA2, LBX1, FOXA2, HES5, SOX2, FOXG1, RHOC, ISL1, NR2E1, NKX2-2	1617	34	13588	2.71869	1	0.10106	8.63652		GOTERM_BP_FAT	GO:0050868~negative regulation of T cell activation	10	0.526039	0.00627574	PTPN6, NFKBID, ADORA2A, ERBB2, CD274, IL4RA, BCL6, PAWR, TGFB1, SPN	1120	42	13588	2.88861	1	0.116909	10.7686		GOTERM_BP_FAT	GO:0044092~negative regulation of molecular function	21	1.14379	0.00882301	CAV3, IRAK2, OPRM1, CFLAR, PTPRC, PTPN6, CAV1, THRA, XIAP, NFKBID, ADORA2A, NFKBIA, PKIA, SH3BP5, KDM1A, HNF4A, FBXO5, PCSK9, DNAJC3, DUSP9, DNAJA3	1168	132
GOTERM_BP_FAT	GO:0051253~negative regulation of RNA metabolic process	28	2.19436	0.0464297	BMI1, CDX2, PRDM16, NR2E1, OVOL2, OVOL1, POU3F3, NR2F2, FOXD3, SIM2, SATB2, TBX3, NODAL, FOXA1, LMCD1, HES7, HES1, DLX1, MSX1, HES5, HIPK1, ID1, SMARCA5, CUX2, ZFPM1, CUX1, ZFHX3, KLF4	843	310	13588	1.45588	1	0.55463	56.8572		GOTERM_BP_FAT	GO:0034637~cellular carbohydrate biosynthetic process	15	0.585709	0.00495949	PRKAG3, GPD1, PHKG1, GNE, ALDOB, FBP1, FBP2, PMM2, G6PC2, PCK1, AKT1, G6PC, PPP1R3C, GYS1, AGL	1617	56	13588	2.25086	1	0.101773	8.74712		GOTERM_BP_FAT	GO:0032945~negative regulation of mononuclear cell proliferation	9	0.473435	0.00651747	PTPN6, FCGR2B, ERBB2, CD274, TNFRSF13B, PAWR, INPP5D, TGFB1, SPN	1120	35	13588	3.11969	1	0.120432	11.1607		GOTERM_BP_FAT	GO:0043433~negative regulation of transcription factor activity	7	0.381264	0.00890142	IRAK2, KDM1A, THRA, HNF4A, NFKBID, NFKBIA, DNAJA3	1168	22
GOTERM_BP_FAT	GO:0009064~glutamine family amino acid metabolic process	7	0.548589	0.0478543	GLS2, AMDHD1, GAD2, NAGS, OTC, PRODH2, CPS1	843	43	13588	2.62396	1	0.56341	57.9829		GOTERM_BP_FAT	GO:0002822~regulation of adaptive immune response based on somatic recombination of immune receptors built from immunoglobulin superfamily domains	15	0.585709	0.00495949	H2-K1, PTPRC, PTPN6, H2-M3, C3, IL4RA, TGFB1, STAT6, FCGR2B, HLX, TAP2, FCER1G, BCL6, SPN, SASH3	1617	56	13588	2.25086	1	0.101773	8.74712		GOTERM_BP_FAT	GO:0043242~negative regulation of protein complex disassembly	9	0.473435	0.00651747	SHROOM2, LIMA1, CAPZA3, MTAP2, GSN, SCIN, MTAP1B, VIL1, APC	1120	35	13588	3.11969	1	0.120432	11.1607		GOTERM_BP_FAT	GO:0035050~embryonic heart tube development	6	0.326797	0.00906209	FOXH1, HAND1, NKX2-6, NODAL, ZFP697, NCKAP1	1168	16
GOTERM_BP_FAT	GO:0051640~organelle localization	8	0.626959	0.0479457	MYO5A, FMN2, MYO1A, BHLHA15, ALB, MLPH, NLGN1, PCLO	843	54	13588	2.38794	1	0.56173	58.0541		GOTERM_BP_FAT	GO:0002819~regulation of adaptive immune response	15	0.585709	0.00495949	H2-K1, PTPRC, PTPN6, H2-M3, C3, IL4RA, TGFB1, STAT6, FCGR2B, HLX, TAP2, FCER1G, BCL6, SPN, SASH3	1617	56	13588	2.25086	1	0.101773	8.74712		GOTERM_BP_FAT	GO:0050672~negative regulation of lymphocyte proliferation	9	0.473435	0.00651747	PTPN6, FCGR2B, ERBB2, CD274, TNFRSF13B, PAWR, INPP5D, TGFB1, SPN	1120	35	13588	3.11969	1	0.120432	11.1607		GOTERM_BP_FAT	GO:0050851~antigen receptor-mediated signaling pathway	9	0.490196	0.00995258	BCL10, PTPN6, PTPRC, KLHL6, BCAR1, PTPN22, MALT1, CACNB3, CLEC2I	1168	36
GOTERM_BP_FAT	GO:0055002~striated muscle cell development	8	0.626959	0.0479457	ACTG1, MURC, NEB, ERBB2, DNER, CACNB4, FLNC, CACNA1S	843	54	13588	2.38794	1	0.56173	58.0541		GOTERM_BP_FAT	GO:0031646~positive regulation of neurological system process	9	0.351425	0.00499877	TNF, SLC1A3, GRIA2, ADORA2A, SLC24A2, NTRK2, MECP2, LGI1, LTB	1617	24	13588	3.15121	1	0.101971	8.81343		GOTERM_BP_FAT	GO:0070664~negative regulation of leukocyte proliferation	9	0.473435	0.00651747	PTPN6, FCGR2B, ERBB2, CD274, TNFRSF13B, PAWR, INPP5D, TGFB1, SPN	1120	35	13588	3.11969	1	0.120432	11.1607		GOTERM_BP_FAT	GO:0016044~membrane organization	36	1.96078	0.0102234	CAV3, CAV1, SLC9A3, WASF2, NOSTRIN, ITSN2, CD47, CD9, CTTN, DOCK2, PACSIN3, NECAP2, EHD2, UPK2, GHR, MYO6, CEBPE, HCK, MYH2, TGFBR2, LMNA, DNHD1, ITGA3, ELMO3, VAV1, ELMO1, MFN1, KCNN4, UNC13D, GRIA2, LRP10, SGCG, IRF8, SGCA, MYH10, SGCB	1168	272
GOTERM_BP_FAT	GO:0051818~disruption of cells of other organism during symbiotic interaction	3	0.23511	0.0486852	MBL1, MBL2, ALB	843	6	13588	8.05931	1	0.565035	58.6265		GOTERM_BP_FAT	GO:0009110~vitamin biosynthetic process	10	0.390472	0.00505862	TPK1, RDH9, ALDH8A1, ASPDH, NMNAT2, RFK, NADSYN1, PNPO, RDH16, NAPRT1	1617	29	13588	2.89766	1	0.102562	8.91436		GOTERM_BP_FAT	GO:0051493~regulation of cytoskeleton organization	17	0.894266	0.00675671	SHROOM2, LIMA1, PLEK, STMN3, MTAP2, CAPZA3, VIL1, MYO1F, NEXN, KANK2, CORO1A, GSN, SCIN, MTAP1B, STMN1, APC, CLEC2I	1120	99	13588	2.0833	1	0.123855	11.547		GOTERM_BP_FAT	GO:0006952~defense response	54	2.94118	0.0103172	ELF3, CRP, PGLYRP1, TLR7, IL10, TGFB1, B2M, TAPBP, REG3B, TMEM173, MYD88, NOD1, CD44, SAA1, REG3G, H2-K1, CIITA, BCL10, NFKBIZ, ANG4, NCF1, RELA, IFI47, CHST4, CLIC1, ECSIT, C4BP, UNC13D, CR1L, TNFAIP8L2, TNF, NFKBID, ITGB2, CCL5, TNFRSF1B, CNR2, BCL3, THBS1, CLEC2H, B4GALT1, PTPRC, PTPN6, H2-M3, CEBPE, HCK, SAMHD1, MALT1, CD180, STAT3, LSP1, DDX58, NUPR1, IRF8, HDAC7	1168	448
GOTERM_BP_FAT	GO:0051883~killing of cells in other organism during symbiotic interaction	3	0.23511	0.0486852	MBL1, MBL2, ALB	843	6	13588	8.05931	1	0.565035	58.6265		GOTERM_BP_FAT	GO:0019228~regulation of action potential in neuron	13	0.507614	0.00517321	MYO5A, PPARD, SCN1A, GRIK2, ERBB2, TGFB1, QK, NKX6-2, CHRNA7, POU3F2, OLIG2, PMP22, GAL3ST1	1617	45	13588	2.4276	1	0.104192	9.10731		GOTERM_BP_FAT	GO:0007423~sensory organ development	34	1.78853	0.00704511	SHROOM2, SOX1, RORB, NR2E3, ZIC1, NR2E1, TGFB1, WNT1, ATOH1, PVRL3, POU3F4, RARB, USH2A, APC, FOXL2, RPGR, MYO6, BHLHE22, IKZF1, NKX2-6, OTX1, SIX2, FZD3, NR4A3, VSX2, STAT3, HES1, ASCL1, SP1, HES5, FOXG1, NTRK2, GRLF1, KLF4	1120	257	13588	1.60503	1	0.128062	12.0107		GOTERM_BP_FAT	GO:0055003~cardiac myofibril assembly	4	0.217865	0.0103663	MURC, MYL2, TTN, MYH10	1168	6
GOTERM_BP_FAT	GO:0006559~L-phenylalanine catabolic process	3	0.23511	0.0486852	HGD, TAT, HPD	843	6	13588	8.05931	1	0.565035	58.6265		GOTERM_BP_FAT	GO:0042953~lipoprotein transport	5	0.195236	0.0051811	APOB, CD36, CUBN, LSR, MTTP	1617	7	13588	6.0023	1	0.103775	9.12057		GOTERM_BP_FAT	GO:0051056~regulation of small GTPase mediated signal transduction	31	1.63072	0.00704517	FGD2, CYTH1, SIPA1, CYTH4, GM4871, ITSN2, DOCK2, RASGRP4, PLEKHG6, RASAL3, BCL6, RASA3, NET1, ARHGEF4, TBC1D10C, ARHGEF1, STMN3, ARHGEF7, ARHGEF6, ARHGEF18, ARHGEF5, ARHGEF16, PSD4, PSD2, DGKI, ARHGEF9, VAV1, DNMBP, ACAP1, TNK1, TBC1D21	1120	228	13588	1.64955	1	0.127329	12.0108		GOTERM_BP_FAT	GO:0002467~germinal center formation	4	0.217865	0.0103663	KLHL6, UNC13D, BCL3, NFKB2	1168	6
GOTERM_BP_FAT	GO:0032368~regulation of lipid transport	3	0.23511	0.0486852	APOA4, APOA2, APOA1	843	6	13588	8.05931	1	0.565035	58.6265		GOTERM_BP_FAT	GO:0045061~thymic T cell selection	7	0.273331	0.00540788	CARD11, PTPRC, DOCK2, FAS, H2-DMA, CD74, SPN	1617	15	13588	3.9215	1	0.107491	9.50124		GOTERM_BP_FAT	GO:0006952~defense response	53	2.78801	0.0071585	IL27RA, ELF3, GRIK2, LY86, CRP, PGLYRP1, TLR7, TGFB1, TAPBP, REG3B, TMEM173, SAA1, REG3G, SPN, DAF2, GNG7, CIITA, BCL10, PLD1, ANG4, NCF1, MECP2, IFI47, CHST4, C4BP, UNC13D, H2-AA, ACVR1, TNFAIP8L2, TNF, NFKBID, PPP3R2, ITGB2, TNFRSF1B, CNR2, BCL3, FCER1G, CLEC2H, IL1RAPL1, PTPRC, PTPN6, CEBPE, H2-M3, HC, HCK, MYO1F, MALT1, CD180, STAT3, LSP1, FCGR2B, NUPR1, IRF8	1120	448	13588	1.43528	1	0.128511	12.1924		GOTERM_BP_FAT	GO:0014823~response to activity	4	0.217865	0.0103663	MYH2, MYH4, TENC1, SOD2	1168	6
GOTERM_BP_FAT	GO:0048664~neuron fate determination	3	0.23511	0.0486852	HES1, ATOH1, HES5	843	6	13588	8.05931	1	0.565035	58.6265		GOTERM_BP_FAT	GO:0034101~erythrocyte homeostasis	14	0.546661	0.00558924	BMP4, MAEA, LYN, CEBPG, HCLS1, SFPI1, MLL5, PKNOX1, SP3, HOXB6, BCL6, HEPH, TCEA1, MB	1617	51	13588	2.30677	1	0.110304	9.80458		GOTERM_BP_FAT	GO:0002252~immune effector process	20	1.05208	0.00720233	PTPN6, PTPRC, BCL10, ICOSL, HC, NCF1, MYO1F, TLR7, C4BP, UNC13D, FCGR2B, LAX1, LILRB3, POU2F2, FCER1G, BCL3, H2-AA, INPP5D, H2-DMA, DAF2	1120	126	13588	1.92574	1	0.128517	12.2625		GOTERM_BP_FAT	GO:0045123~cellular extravasation	4	0.217865	0.0103663	TNF, ITGA1, ITGB2, SELPLG	1168	6
GOTERM_BP_FAT	GO:0051851~modification by host of symbiont morphology or physiology	3	0.23511	0.0486852	MBL1, MBL2, ALB	843	6	13588	8.05931	1	0.565035	58.6265		GOTERM_BP_FAT	GO:0010551~regulation of specific transcription from RNA polymerase II promoter	14	0.546661	0.00558924	CEBPA, LBX1, IKZF1, NFKB1, NKX6-1, HES1, DLX2, DLX1, PKNOX1, TIMELESS, HES5, NKX6-2, ZFP238, IRF4	1617	51	13588	2.30677	1	0.110304	9.80458		GOTERM_BP_FAT	GO:0051971~positive regulation of transmission of nerve impulse	7	0.368227	0.00727463	TNF, SLC1A3, GRIA2, ADORA2A, NTRK2, MECP2, LTB	1120	22	13588	3.86023	1	0.128995	12.3781		GOTERM_BP_FAT	GO:0001841~neural tube formation	11	0.599129	0.0104029	BCL10, SHROOM3, OVOL2, NODAL, CASP8, GRLF1, TGIF1, FZD3, IPMK, VASP, NCKAP1	1168	51
GOTERM_BP_FAT	GO:0044058~regulation of digestive system process	3	0.23511	0.0486852	APOA4, APOA2, APOA1	843	6	13588	8.05931	1	0.565035	58.6265		GOTERM_BP_FAT	GO:0042593~glucose homeostasis	12	0.468567	0.0056782	CAV3, G6PC, INPP5K, SLC2A4, BHLHA15, FOXA3, FOXA1, SLC37A4, CACNA1E, PFKM, PDX1, NCOR2	1617	40	13588	2.52096	1	0.111366	9.95301		GOTERM_BP_FAT	GO:0043244~regulation of protein complex disassembly	10	0.526039	0.00737065	SHROOM2, LIMA1, PLEK, CAPZA3, MTAP2, GSN, SCIN, MTAP1B, VIL1, APC	1120	43	13588	2.82143	1	0.129858	12.5313		GOTERM_BP_FAT	GO:0001568~blood vessel development	33	1.79739	0.0104777	GNA13, CAV1, CDX2, WASF2, CDH2, ELK3, WT1, HAND1, OVOL2, CTGF, ANG, CASP8, TDGF1, GBX2, ZC3H12A, NR2F2, FIGF, IHH, CYR61, B4GALT1, KLF5, TGFBR2, SPINT1, ITGA4, MYH9, FZD5, JUNB, QK, ANXA2, MEOX2, ZFP697, ZFPM2, HDAC7	1168	244
														GOTERM_BP_FAT	GO:0033500~carbohydrate homeostasis	12	0.468567	0.0056782	CAV3, G6PC, INPP5K, SLC2A4, BHLHA15, FOXA3, FOXA1, SLC37A4, CACNA1E, PFKM, PDX1, NCOR2	1617	40	13588	2.52096	1	0.111366	9.95301		GOTERM_BP_FAT	GO:0043487~regulation of RNA stability	6	0.315623	0.00759663	ZFP36L1, ZFP36, ZFP36L2, TNFRSF1B, MAPKAPK2, YBX2	1120	16	13588	4.54955	1	0.132836	12.891		GOTERM_BP_FAT	GO:0035148~tube lumen formation	12	0.653595	0.0108128	BCL10, SHROOM3, OVOL2, NODAL, CASP8, GRLF1, TGIF1, FZD3, CDH1, IPMK, VASP, NCKAP1	1168	59
														GOTERM_BP_FAT	GO:0009250~glucan biosynthetic process	6	0.234283	0.00588546	PRKAG3, AKT1, PPP1R3C, PHKG1, GYS1, AGL	1617	11	13588	4.58357	1	0.11459	10.2979		GOTERM_BP_FAT	GO:0032102~negative regulation of response to external stimulus	9	0.473435	0.00778827	GPX2, ZFP36, TNFRSF1B, FCGR2B, ADORA2A, GRIN3A, FABP7, SPN, CTNNA2	1120	36	13588	3.03304	1	0.135213	13.1949		GOTERM_BP_FAT	GO:0050856~regulation of T cell receptor signaling pathway	5	0.272331	0.0109271	BCL10, PTPN6, ELF1, MALT1, PAWR	1168	11
														GOTERM_BP_FAT	GO:0005978~glycogen biosynthetic process	6	0.234283	0.00588546	PRKAG3, AKT1, PPP1R3C, PHKG1, GYS1, AGL	1617	11	13588	4.58357	1	0.11459	10.2979		GOTERM_BP_FAT	GO:0045637~regulation of myeloid cell differentiation	11	0.578643	0.00782922	ZFP36, TNF, IKZF1, LMO2, ETS1, STAT5A, STAT5B, NFKBIA, INPP5D, RUNX1, APC	1120	51	13588	2.61674	1	0.135133	13.2598		GOTERM_BP_FAT	GO:0055012~ventricular cardiac muscle cell differentiation	5	0.272331	0.0109271	NKX2-6, RXRB, RXRA, RARA, MYH10	1168	11
														GOTERM_BP_FAT	GO:0050856~regulation of T cell receptor signaling pathway	6	0.234283	0.00588546	PTPN6, ELF1, CBLB, LCK, MALT1, PAWR	1617	11	13588	4.58357	1	0.11459	10.2979		GOTERM_BP_FAT	GO:0009636~response to toxin	8	0.420831	0.00785536	DDC, HTR1B, NUPR1, CYP2F2, ARNT2, NR4A2, GUCY2C, ARNT	1120	29	13588	3.3468	1	0.134817	13.3011		GOTERM_BP_FAT	GO:0009250~glucan biosynthetic process	5	0.272331	0.0109271	PRKAG3, PPP1R3C, PHKG1, GYS1, AGL	1168	11
														GOTERM_BP_FAT	GO:0045214~sarcomere organization	6	0.234283	0.00588546	TCAP, XIRP1, NEB, TTN, CAPN3, ITGB1	1617	11	13588	4.58357	1	0.11459	10.2979		GOTERM_BP_FAT	GO:0042391~regulation of membrane potential	19	0.999474	0.00848336	MYO5A, TRPM4, GLRB, ADORA2A, GRIK2, GNA11, ERBB2, MECP2, KCNA5, NTSR2, TGFB1, QK, CD9, GRIN2D, POU3F2, OLIG2, PMP22, GAL3ST1, ERCC2	1120	119	13588	1.93706	1	0.14404	14.2889		GOTERM_BP_FAT	GO:0005978~glycogen biosynthetic process	5	0.272331	0.0109271	PRKAG3, PPP1R3C, PHKG1, GYS1, AGL	1168	11
														GOTERM_BP_FAT	GO:0030852~regulation of granulocyte differentiation	4	0.156189	0.00611929	IKZF1, INPP5D, RUNX1, PRDM16	1617	4	13588	8.40322	1	0.118251	10.6856		GOTERM_BP_FAT	GO:0045664~regulation of neuron differentiation	17	0.894266	0.00899576	FOXA2, EFNA1, FOXA1, NLGN1, BEX1, LRRC4C, CDH4, NR2E1, NTRK3, HES1, ASCL1, ATOH1, HES5, NTRK2, FOXG1, POU3F2, RHOC	1120	102	13588	2.02202	1	0.15127	15.0871		GOTERM_BP_FAT	GO:0001914~regulation of T cell mediated cytotoxicity	5	0.272331	0.0109271	H2-K1, PTPRC, H2-M3, TAP2, B2M	1168	11
														GOTERM_BP_FAT	GO:0021522~spinal cord motor neuron differentiation	8	0.312378	0.00632455	HOXC10, NKX6-2, MDGA2, LHX3, LHX4, MNX1, ISL1, NKX6-1	1617	20	13588	3.36129	1	0.121342	11.0246		GOTERM_BP_FAT	GO:0048664~neuron fate determination	4	0.210416	0.00921516	HES1, WNT1, ATOH1, HES5	1120	6	13588	8.0881	1	0.153857	15.4266		GOTERM_BP_FAT	GO:0016338~calcium-independent cell-cell adhesion	7	0.381264	0.0111858	CLDN8, CLDN7, CLDN4, CLDN3, CLDN2, CLDN12, CLDN23	1168	23
														GOTERM_BP_FAT	GO:0050804~regulation of synaptic transmission	22	0.859039	0.00638703	STX1A, MYO6, TNF, ADORA2A, GRIK2, GRIK5, CTNND2, MECP2, NLGN1, NLGN3, CSPG5, GRM5, ATP2B2, SLC1A3, GRIA2, SLC24A2, NTRK2, DLG4, CHRNA7, BHLHE40, LGI1, LTB	1617	100	13588	1.84871	1	0.121835	11.1275		GOTERM_BP_FAT	GO:0050856~regulation of T cell receptor signaling pathway	5	0.263019	0.00942919	BCL10, PTPN6, ELF1, MALT1, PAWR	1120	11	13588	5.51461	1	0.156326	15.7567		GOTERM_BP_FAT	GO:0007389~pattern specification process	37	2.01525	0.0116367	BMI1, GNA13, MFNG, HNF1B, CDX1, SHROOM3, CDX2, FOXA2, TCAP, TTN, ZIC3, FOXH1, WNT1, OVOL2, TDGF1, GBX2, NR2F2, IHH, MYF6, NANOG, SATB2, RARG, NODAL, OTX2, TGFBR2, DLL3, GRHL3, HES7, PCDH8, NCKAP1, HES1, ASCL1, MEOX2, BTG2, TGIF1, PBX1, TCF15	1168	284
														GOTERM_BP_FAT	GO:0008645~hexose transport	10	0.390472	0.00647794	PRKAG3, AKT1, G6PC, SLC2A4, SLC5A1, SLC2A2, SLC37A4, INS2, INS1, YES1	1617	30	13588	2.80107	1	0.122827	11.2771		GOTERM_BP_FAT	GO:0021952~central nervous system projection neuron axonogenesis	5	0.263019	0.00942919	DCC, NR4A2, DCX, NR2E1, DCLK1	1120	11	13588	5.51461	1	0.156326	15.7567		GOTERM_BP_FAT	GO:0042552~myelination	9	0.490196	0.0117663	MYO5A, CD9, ERBB2, OLIG2, PMP22, GAL3ST1, TGFB1, QK, ERCC2	1168	37
														GOTERM_BP_FAT	GO:0002260~lymphocyte homeostasis	10	0.390472	0.00647794	AKT1, BAK1, CORO1A, LILRB3, BCL2, STAT5A, TNFRSF13B, PIK3CD, FAS, TGFB1	1617	30	13588	2.80107	1	0.122827	11.2771		GOTERM_BP_FAT	GO:0050708~regulation of protein secretion	8	0.420831	0.00953383	TNF, ADORA2A, ANG, KRT20, CD40, EGF, CASP1, SRGN	1120	30	13588	3.23524	1	0.157101	15.9176		GOTERM_BP_FAT	GO:0002460~adaptive immune response based on somatic recombination of immune receptors built from immunoglobulin superfamily domains	15	0.816993	0.0118105	EXO1, BCL10, SWAP70, RELB, NFKB2, C4BP, MYD88, KLHL6, UNC13D, IRF7, POU2F2, BCL3, INPP5D, H2-DMA, CR1L	1168	84
														GOTERM_BP_FAT	GO:0031644~regulation of neurological system process	24	0.937134	0.00662016	STX1A, TNF, MYO6, ADORA2A, GRIK2, GRIK5, CTNND2, MECP2, NLGN1, NLGN3, CSPG5, GRM5, ATP2B2, GRM3, SLC1A3, GRIA2, SLC24A2, GRIN2D, NTRK2, DLG4, CHRNA7, BHLHE40, LGI1, LTB	1617	113	13588	1.78475	1	0.124716	11.5107		GOTERM_BP_FAT	GO:0002260~lymphocyte homeostasis	8	0.420831	0.00953383	CORO1A, LILRB3, STAT5A, STAT5B, TNFRSF13B, PIK3CD, IKBKB, TGFB1	1120	30	13588	3.23524	1	0.157101	15.9176		GOTERM_BP_FAT	GO:0002250~adaptive immune response	15	0.816993	0.0118105	EXO1, BCL10, SWAP70, RELB, NFKB2, C4BP, MYD88, KLHL6, UNC13D, IRF7, POU2F2, BCL3, INPP5D, H2-DMA, CR1L	1168	84
														GOTERM_BP_FAT	GO:0002429~immune response-activating cell surface receptor signaling pathway	12	0.468567	0.00694389	PTPN6, PTPRC, KLHL6, LYN, BCAR1, LCK, PTPN22, FCER1G, MALT1, CD79B, CACNB3, CACNB4	1617	41	13588	2.45948	1	0.129758	12.0401		GOTERM_BP_FAT	GO:0051960~regulation of nervous system development	22	1.15729	0.00977259	FOXA2, EFNA1, FOXA1, MECP2, NLGN1, BEX1, LRRC4C, CDH4, NR2E1, TGFB1, NTRK3, HES1, ASCL1, ATOH1, HES5, NTRK2, FOXG1, POU3F2, RHOC, EGF, BMPR1A, MT3	1120	148	13588	1.80343	1	0.159888	16.2837		GOTERM_BP_FAT	GO:0051250~negative regulation of lymphocyte activation	11	0.599129	0.0119162	PTPN6, NFKBID, ADORA2A, ERBB2, CD274, TNFRSF13B, IL4RA, PAWR, INPP5D, IL10, TGFB1	1168	52
														GOTERM_BP_FAT	GO:0009953~dorsal/ventral pattern formation	16	0.624756	0.00704256	3110039M20RIK, BMP4, FOXA2, OTX2, NKX6-1, HOXA2, OVOL2, PAX7, LHX2, NKX6-2, FOXG1, LHX3, MNX1, SP8, WNT7A, BMPR1A, APC	1617	64	13588	2.1008	1	0.130819	12.2009		GOTERM_BP_FAT	GO:0006820~anion transport	20	1.05208	0.0100092	GABRG1, GLRB, GABRA2, SLC22A18, CLCN2, SLC12A2, SLC25A4, CLCA3, SLCO6B1, CLCA6, CFTR, SLC10A2, SLC26A2, SLC34A2, SLC26A3, SLC1A2, SLC1A3, SLC26A8, CLIC6, SLCO6C1	1120	130	13588	1.86648	1	0.162602	16.6449		GOTERM_BP_FAT	GO:0030217~T cell differentiation	14	0.762527	0.0121183	PTPRC, IKZF1, RELB, SOX4, PTPN22, VAV1, TGFB1, CARD11, DOCK2, IRF1, BCL3, H2-DMA, DNAJA3, RHOH	1168	76
														GOTERM_BP_FAT	GO:0050867~positive regulation of cell activation	22	0.859039	0.00718372	PTPRC, ITGAL, PLEK, IKZF1, STAT5A, IL4RA, MALT1, TGFB1, CD74, STAT6, CARD11, CORO1A, HLX, LCK, FCER1G, H2-AA, BCL6, IL2RG, INPP5D, H2-DMA, SPN, SASH3	1617	101	13588	1.8304	1	0.1326	12.4304		GOTERM_BP_FAT	GO:0032970~regulation of actin filament-based process	12	0.631247	0.0102789	SHROOM2, CORO1A, LIMA1, PLEK, TNNC1, CAPZA3, GSN, SCIN, VIL1, MYO1F, CLEC2I, KANK2	1120	61	13588	2.38665	1	0.165769	17.055		GOTERM_BP_FAT	GO:0050778~positive regulation of immune response	21	1.14379	0.0121326	H2-K1, PTPN6, PTPRC, BCL10, H2-M3, RELA, BCAR1, UNC93B1, NFKBIA, PTPN22, CACNB3, MALT1, B2M, C4BP, MYD88, KLHL6, TAP2, H2-DMA, CR1L, SASH3, CLEC2I	1168	136
														GOTERM_BP_FAT	GO:0007242~intracellular signaling cascade	134	5.23233	0.00724648	GNA13, ADCY1, RAB9B, EFNA1, FGF14, GNA11, STAT5A, FGF12, BTK, HMHA1, MLL5, EIF4EBP2, DAB1, BHLHA15, CTGF, B230120H23RIK, ARL14, RRAS, RAB25, ERAS, MLL3, RAPGEF2, RAB27B, PIK3CG, STMN3, TRHR2, STMN4, PIK3CD, RXRG, PCLO, MARK1, IL20, MARK2, ASB8, ACAP1, RAB17, REM2, ARL8A, STMN1, ASB5, EPS8L2, UNC13A, RALGPS2, PLCXD3, ADORA2A, ASB12, ASB11, ASB14, RIMS2, ASB15, CD74, HCRTR2, RAC2, GMIP, PLCH1, ASB1…	1617	915	13588	1.23063	1	0.133016	12.5322		GOTERM_BP_FAT	GO:0043062~extracellular structure organization	22	1.15729	0.0105219	MYO5A, TNF, MYO6, ELF3, LGALS3, NRXN2, ADAMTSL4, ERBB2, NFASC, MECP2, NLGN1, SPINT1, NFKB2, CDH2, NRXN1, ANXA2, SERPINB5, TNR, DLG4, BCL3, CYR61, ERCC2	1120	149	13588	1.79132	1	0.168498	17.4228		GOTERM_BP_FAT	GO:0006936~muscle contraction	12	0.653595	0.0122424	MYBPC2, MYOM2, CALD1, PDE4B, MYH2, MYH4, ACTN2, MYOM1, TTN, HOMER1, TRIM63, CACNA1S	1168	60
														GOTERM_BP_FAT	GO:0007389~pattern specification process	49	1.91332	0.00736434	GNA13, 3110039M20RIK, CDX1, HNF1B, CDX2, SHROOM3, FOXA2, TCAP, HOXD12, TTN, ZIC3, PCGF2, BARX1, HOXA2, HOXC9, OVOL2, NKX6-2, LHX2, PAX7, LHX3, NR2F2, APC, IHH, SIM2, PITX2, MYF6, BMP4, SATB2, OTX1, NODAL, OTX2, DLL3, HES7, PCDH8, NKX6-1, NCKAP1, HOXC10, HES1, DLX2, ASCL1, DLX1, HOXB5, HOXB6, SIX1, FOXG1, MNX1, SP8, WNT7A, BMP5, BMPR1A	1617	284	13588	1.44985	1	0.134366	12.7232		GOTERM_BP_FAT	GO:0008284~positive regulation of cell proliferation	36	1.89374	0.0105245	BMI1, ITGAL, FGFR4, TNF, STAT5A, STAT5B, BEX1, NR2E1, TGFB1, RAC2, ANG, PRRT1, BCL6, POU3F2, EGF, FGFBP1, SPN, IHH, KLF5, PTPRC, ICOSL, LYN, TBX3, NKX2-6, HCLS1, TGFBR2, MECP2, CD40, VSX2, HES1, CARD11, POLD4, CORO1A, FOXG1, SASH3, BMPR1A	1120	284	13588	1.53788	1	0.167688	17.4267		GOTERM_BP_FAT	GO:0048754~branching morphogenesis of a tube	16	0.87146	0.0125521	GNA13, B4GALT1, FOXA2, CSF1, FOXA1, TGFBR2, TGFB1, VDR, TIMELESS, CD44, LAMA5, GBX2, PBX1, AREG, ETV4, IHH	1168	93
														GOTERM_BP_FAT	GO:0055074~calcium ion homeostasis	21	0.819992	0.0074455	PTPRC, JPH2, CCKBR, GRIK2, SLC37A4, ATP1A2, CACNB4, CCL28, SYPL2, TGFB1, BAK1, ATP2B2, VDR, PYGM, SLC24A2, BCL2, LCK, RYR1, RGN, BANK1, HRC	1617	95	13588	1.85755	1	0.135079	12.8545		GOTERM_BP_FAT	GO:0042592~homeostatic process	65	3.41925	0.0110346	JPH2, FOXA3, GRIK2, GNA11, STAT5A, SLC9A2, STAT5B, PDIA5, TENC1, TGFB1, GPX2, APOB, SLC2A4, BHLHA15, GRIN2D, OLIG2, MT3, TRPM4, LYN, PIK3CD, MECP2, SLC9A3R1, NTSR2, QK, LILRB3, PDGFRB, PMP22, MYO5A, NDN, ADORA2A, ERBB2, OXT, ACP5, 2010110P09RIK, TTC7, SFPI1, KCNA5, ATP12A, CD9, VDR, PCSK9, POU3F2, BCL6, SLC39A5, SLC39A4, GAL3ST1, APC, ERCC2, PTPRC, GLRB, SLC12A2, HCLS1, FOXA1, TNFRSF13B, STAT3, C…	1120	584	13588	1.35032	1	0.174227	18.1937		GOTERM_BP_FAT	GO:0042391~regulation of membrane potential	19	1.03486	0.012755	MYO5A, TRPM4, CAV3, GLRB, CAV1, ADORA2A, ERBB2, KCNA5, TGFB1, QK, SOD2, CD9, XIRP1, GRIN2D, OLIG2, PMP22, NDUFS1, GAL3ST1, ERCC2	1168	119
														GOTERM_BP_FAT	GO:0006641~triglyceride metabolic process	11	0.42952	0.00760855	CAV3, LPL, G6PC, APOB, DGAT2, ABHD5, APOC3, SLC37A4, PCSK9, MTTP, PCK1	1617	36	13588	2.56765	1	0.137161	13.1177		GOTERM_BP_FAT	GO:0030834~regulation of actin filament depolymerization	7	0.368227	0.0113921	SHROOM2, LIMA1, PLEK, CAPZA3, GSN, SCIN, VIL1	1120	24	13588	3.53854	1	0.178474	18.7272		GOTERM_BP_FAT	GO:0048878~chemical homeostasis	45	2.45098	0.0135347	MYO5A, CAV3, CAV1, JPH2, NDN, ADORA2A, FOXA3, ERBB2, SLC9A3, OXT, SLC9A2, 2010110P09RIK, KCNA5, ATP12A, CCL28, TGFB1, CD9, VDR, SLC2A4, AQP11, GRIN2D, PCSK9, MT1, OLIG2, SLC39A5, SLC39A4, SLC4A4, GAL3ST1, HRC, NDUFS1, ERCC2, TRPM4, PTPRC, GLRB, FOXA1, PFKM, ATP1A2, STAT3, QK, SOD2, PYGM, XIRP1, CACNA1E, NR5A2, PMP22	1168	365
														GOTERM_BP_FAT	GO:0042490~mechanoreceptor differentiation	11	0.42952	0.00760855	NTRK3, HES1, ATP2B2, ATOH1, MYO6, HES5, NTRK2, C630004H02RIK, USH1C, CUX1, USH2A	1617	36	13588	2.56765	1	0.137161	13.1177		GOTERM_BP_FAT	GO:0031646~positive regulation of neurological system process	7	0.368227	0.0113921	TNF, SLC1A3, GRIA2, ADORA2A, NTRK2, MECP2, LTB	1120	24	13588	3.53854	1	0.178474	18.7272		GOTERM_BP_FAT	GO:0050866~negative regulation of cell activation	11	0.599129	0.0135897	PTPN6, NFKBID, ADORA2A, ERBB2, CD274, TNFRSF13B, IL4RA, PAWR, INPP5D, IL10, TGFB1	1168	53
														GOTERM_BP_FAT	GO:0050851~antigen receptor-mediated signaling pathway	11	0.42952	0.00760855	PTPN6, PTPRC, KLHL6, LYN, BCAR1, LCK, PTPN22, MALT1, CD79B, CACNB3, CACNB4	1617	36	13588	2.56765	1	0.137161	13.1177		GOTERM_BP_FAT	GO:0010639~negative regulation of organelle organization	12	0.631247	0.0115931	SHROOM2, LIMA1, CAPZA3, MTAP2, GSN, SCIN, MTAP1B, VIL1, MECP2, STMN1, KANK2, APC	1120	62	13588	2.34816	1	0.180445	19.0258		GOTERM_BP_FAT	GO:0002695~negative regulation of leukocyte activation	11	0.599129	0.0135897	PTPN6, NFKBID, ADORA2A, ERBB2, CD274, TNFRSF13B, IL4RA, PAWR, INPP5D, IL10, TGFB1	1168	53
														GOTERM_BP_FAT	GO:0002443~leukocyte mediated immunity	20	0.780945	0.00768416	PTPN6, SNAP91, C3, NCF1, CEBPG, MYO1F, CD74, C8A, C1RA, MLL5, C4BP, FCGR2B, LILRB3, POU2F2, FCER1G, BCL3, H2-AA, FAS, INPP5D, H2-DMA	1617	89	13588	1.88836	1	0.137757	13.2395		GOTERM_BP_FAT	GO:0050767~regulation of neurogenesis	20	1.05208	0.011709	FOXA2, EFNA1, FOXA1, NLGN1, BEX1, LRRC4C, CDH4, NR2E1, TGFB1, NTRK3, HES1, ASCL1, ATOH1, HES5, NTRK2, FOXG1, POU3F2, RHOC, BMPR1A, MT3	1120	132	13588	1.8382	1	0.181195	19.1975		GOTERM_BP_FAT	GO:0002253~activation of immune response	15	0.816993	0.0144025	PTPN6, BCL10, PTPRC, BCAR1, RELA, UNC93B1, NFKBIA, PTPN22, CACNB3, MALT1, C4BP, MYD88, KLHL6, CR1L, CLEC2I	1168	86
														GOTERM_BP_FAT	GO:0043009~chordate embryonic development	68	2.65521	0.0077212	GNA13, HNF1B, CDX2, FOXA2, TTN, AKT1, CUL3, APOB, PCGF2, OSR2, HOXC9, PAX7, CASP8, IPMK, PITX2, CYR61, SATB2, TBX15, NODAL, PTPRR, DLL3, SPINT1, SIX2, HES7, PCDH8, MBD3, MYH9, VASP, SLC34A2, HES1, KRT19, MSX1, SIX1, MNX1, PDGFRB, SHROOM3, TCAP, CDH1, BCL2L1, SOX8, ITGB1, ARNT, HOXA2, LY6E, INPP5K, OVOL2, KRT8, APBA2, RUNX1, TERF2, FOXD3, BMP4, MYF6, CEBPA, CEBPB, FZD3, ITGA4, NCKAP1, DLX2, DLX1, …	1617	421	13588	1.35729	1	0.137707	13.2991		GOTERM_BP_FAT	GO:0070201~regulation of establishment of protein localization	13	0.683851	0.0125531	TNF, HNF4A, ADORA2A, ANG, KRT20, CD40, EGF, CASP1, PKIA, LTB, LCP1, TGFB1, SRGN	1120	71	13588	2.22138	1	0.192053	20.4374		GOTERM_BP_FAT	GO:0042060~wound healing	18	0.980392	0.0147342	GNA13, B4GALT1, KLF6, PLEK, F2RL1, MYH2, TGFBR2, GRHL3, ELK3, TIMP3, TGFB1, PROC, ANXA8, CD44, F3, SOX15, PAPSS2, MYH10	1168	112
														GOTERM_BP_FAT	GO:0031111~negative regulation of microtubule polymerization or depolymerization	7	0.273331	0.00779322	ARHGEF2, TRIM54, MTAP2, MTAP4, MTAP1B, STMN1, APC	1617	16	13588	3.67641	1	0.138235	13.4149		GOTERM_BP_FAT	GO:0022604~regulation of cell morphogenesis	16	0.841662	0.0127171	GNA13, SHROOM3, EFNA1, ARHGEF18, FERMT2, LRRC4C, MYH9, ARHGAP15, CDH4, RHOU, NTRK3, CORO1A, GRLF1, POU3F2, MYH14, CDC42EP5	1120	97	13588	2.00118	1	0.193385	20.6763		GOTERM_BP_FAT	GO:0002709~regulation of T cell mediated immunity	6	0.326797	0.0153942	H2-K1, PTPRC, H2-M3, TAP2, SASH3, B2M	1168	18
														GOTERM_BP_FAT	GO:0048585~negative regulation of response to stimulus	16	0.624756	0.00817382	ZFP36, PPARA, PTPRC, PTPN6, ADORA2A, GRIN3A, TGFB1, CTNNA2, GPX2, STAT6, FCGR2B, BCL6, CHRNA7, INPP5D, FABP7, SPN	1617	65	13588	2.06848	1	0.143811	14.0243		GOTERM_BP_FAT	GO:0043603~cellular amide metabolic process	9	0.473435	0.0127213	NMNAT2, CBR2, NCF2, NCF1, STAT5A, OTC, STAT5B, NADSYN1, CPS1	1120	39	13588	2.79973	1	0.192519	20.6823		GOTERM_BP_FAT	GO:0001838~embryonic epithelial tube formation	11	0.599129	0.0154332	BCL10, SHROOM3, OVOL2, NODAL, CASP8, GRLF1, TGIF1, FZD3, IPMK, VASP, NCKAP1	1168	54
														GOTERM_BP_FAT	GO:0015749~monosaccharide transport	10	0.390472	0.00818397	PRKAG3, AKT1, G6PC, SLC2A4, SLC5A1, SLC2A2, SLC37A4, INS2, INS1, YES1	1617	31	13588	2.71071	1	0.143294	14.0405		GOTERM_BP_FAT	GO:0016064~immunoglobulin mediated immune response	12	0.631247	0.0130316	BCL10, ICOSL, C4BP, FCGR2B, HC, POU2F2, H2-AA, FCER1G, BCL3, INPP5D, H2-DMA, DAF2	1120	63	13588	2.31088	1	0.195816	21.1323		GOTERM_BP_FAT	GO:0008366~axon ensheathment	9	0.490196	0.016105	MYO5A, CD9, ERBB2, OLIG2, PMP22, GAL3ST1, TGFB1, QK, ERCC2	1168	39
														GOTERM_BP_FAT	GO:0045058~T cell selection	8	0.312378	0.00852901	CARD11, PTPRC, DOCK2, BCL2, FAS, H2-DMA, CD74, SPN	1617	21	13588	3.20123	1	0.148185	14.5894		GOTERM_BP_FAT	GO:0006812~cation transport	58	3.05103	0.0130739	PLCZ1, SLC22A16, KCNK16, KCNAB2, SLC5A1, TRPV2, SLC9A2, KCNJ10, GRIN3A, HVCN1, BHLHA15, NIPAL1, KCNQ2, TRPM4, TRPM6, SLC12A8, CLCA3, CACNG8, CACNG7, SCN2A1, CACNG4, TRPM2, SLC34A2, BSPRY, ATP2C2, KCNH7, KCNH3, SRI, SLC39A12, 2010110P09RIK, KCNA6, KCNA5, ATP12A, SFXN5, ANXA6, VDR, SLC39A5, SLC30A8, SLC39A4, SCNN1A, KCNE3, NFATC1, PTPRC, SLC12A2, NIPA1, ITPR3, CACNA2D3, SLC10A2, KCNK1, KCTD4, KCNV1…	1120	515	13588	1.36634	1	0.195463	21.1934		GOTERM_BP_FAT	GO:0007272~ensheathment of neurons	9	0.490196	0.016105	MYO5A, CD9, ERBB2, OLIG2, PMP22, GAL3ST1, TGFB1, QK, ERCC2	1168	39
														GOTERM_BP_FAT	GO:0050777~negative regulation of immune response	9	0.351425	0.00855495	GPX2, STAT6, PTPN6, PTPRC, FCGR2B, BCL6, INPP5D, TGFB1, SPN	1617	26	13588	2.90881	1	0.147907	14.6305		GOTERM_BP_FAT	GO:0045646~regulation of erythrocyte differentiation	5	0.263019	0.0132345	LMO2, ETS1, STAT5A, STAT5B, INPP5D	1120	12	13588	5.05506	1	0.196699	21.4253		GOTERM_BP_FAT	GO:0048584~positive regulation of response to stimulus	26	1.41612	0.016498	TNF, IL16, BCAR1, UNC93B1, NFKBIA, PTPN22, CACNB3, B2M, CD47, MYD88, KLHL6, NOD1, TAP2, THBS1, CLEC2I, H2-K1, PTPN6, BCL10, PTPRC, H2-M3, RELA, MALT1, C4BP, H2-DMA, CR1L, SASH3	1168	186
														GOTERM_BP_FAT	GO:0042632~cholesterol homeostasis	9	0.351425	0.00855495	CAV3, ABCG8, G6PC, APOB, SLC37A4, PCSK9, FABP4, NR5A2, MTTP	1617	26	13588	2.90881	1	0.147907	14.6305		GOTERM_BP_FAT	GO:0008038~neuron recognition	5	0.263019	0.0132345	FEZF2, CDK5R1, NDN, FOXG1, GAP43	1120	12	13588	5.05506	1	0.196699	21.4253		GOTERM_BP_FAT	GO:0030099~myeloid cell differentiation	16	0.87146	0.0165398	TNF, STAP1, CEBPE, HCLS1, RELB, TGFBR2, MYH9, TGFB1, ANK1, SP1, IRF8, CASP8, TCEA1, IRF4, ERCC2, MB	1168	96
														GOTERM_BP_FAT	GO:0055092~sterol homeostasis	9	0.351425	0.00855495	CAV3, ABCG8, G6PC, APOB, SLC37A4, PCSK9, FABP4, NR5A2, MTTP	1617	26	13588	2.90881	1	0.147907	14.6305		GOTERM_BP_FAT	GO:0008037~cell recognition	10	0.526039	0.0132577	FEZF2, ADAM3, DOCK2, CDK5R1, ZPBP, NDN, FOXG1, ATP8B3, GAP43, TNP2	1120	47	13588	2.58131	1	0.196091	21.4587		GOTERM_BP_FAT	GO:0030888~regulation of B cell proliferation	8	0.43573	0.0169177	BMI1, CARD11, PTPRC, TNFRSF13B, PAWR, INPP5D, IL10, SASH3	1168	32
														GOTERM_BP_FAT	GO:0002757~immune response-activating signal transduction	13	0.507614	0.00896071	PTPRC, PTPN6, LYN, BCAR1, UNC93B1, PTPN22, CACNB3, MALT1, CACNB4, KLHL6, LCK, FCER1G, CD79B	1617	48	13588	2.27587	1	0.153664	15.2715		GOTERM_BP_FAT	GO:0048663~neuron fate commitment	10	0.526039	0.0132577	HES1, WNT1, ASCL1, ATOH1, FOXA2, HES5, FOXA1, OLIG1, OLIG2, FOXN4	1120	47	13588	2.58131	1	0.196091	21.4587		GOTERM_BP_FAT	GO:0002637~regulation of immunoglobulin production	7	0.381264	0.0169378	STAT6, PTPRC, CD37, TNF, SASH3, TGFB1, FOXP1	1168	25
														GOTERM_BP_FAT	GO:0051494~negative regulation of cytoskeleton organization	13	0.507614	0.00896071	ARHGEF2, MTAP2, MTAP4, VIL1, RDX, KANK2, ESPN, TRIM54, MTAP1B, SCIN, TMOD3, STMN1, APC	1617	48	13588	2.27587	1	0.153664	15.2715		GOTERM_BP_FAT	GO:0007626~locomotory behavior	31	1.63072	0.0133418	MYO5A, OPRM1, IL16, ADORA2A, ASTN1, ITGB2, DOCK2, NPAS2, NPAS3, RAC2, GRIN2D, DLG4, FCER1G, APBA2, CYR61, GNG7, GLRB, GNAO1, MYO6, MECP2, NR4A2, GRM5, LSP1, FEZF2, CMTM2A, CCR7, CORO1A, CMTM2B, EPS8, CHL1, CMTM5	1120	239	13588	1.57363	1	0.196297	21.5798		GOTERM_BP_FAT	GO:0030837~negative regulation of actin filament polymerization	7	0.381264	0.0169378	GSN, SPNB1, SCIN, CAPZA1, CAPG, VIL1, TMOD3	1168	25
														GOTERM_BP_FAT	GO:0030218~erythrocyte differentiation	13	0.507614	0.00896071	BMP4, MAEA, LYN, CEBPG, HCLS1, SFPI1, MLL5, PKNOX1, SP3, BCL6, HEPH, TCEA1, MB	1617	48	13588	2.27587	1	0.153664	15.2715		GOTERM_BP_FAT	GO:0033077~T cell differentiation in the thymus	8	0.420831	0.0136522	CARD11, PTPRC, DOCK2, STAT5A, STAT5B, H2-DMA, SPN, APC	1120	32	13588	3.03304	1	0.199478	22.025		GOTERM_BP_FAT	GO:0045084~positive regulation of interleukin-12 biosynthetic process	4	0.217865	0.0169913	REL, RELA, IRF1, LTB	1168	7
														GOTERM_BP_FAT	GO:0032101~regulation of response to external stimulus	22	0.859039	0.00902034	ZFP36, PPARA, MYOD1, PLEK, IL16, C3, ADORA2A, STAT5A, GRIN3A, PROC, CTNNA2, GPX2, NTRK3, FCGR2B, FCER1G, FABP4, BCL6, CHRNA7, FABP7, THBS1, SPN, SCG2	1617	103	13588	1.79486	1	0.153893	15.3653		GOTERM_BP_FAT	GO:0048568~embryonic organ development	31	1.63072	0.0148693	BMI1, EFNA1, ZIC1, ARNT, WNT1, ATOH1, HAND1, OVOL2, KRT8, PLCD1, RARB, RUNX1, IHH, CYR61, MYST3, FOXL2, SATB2, MYO6, OTX1, TGFBR2, SIX2, SPINT1, FZD3, ITGA4, NR4A3, NCKAP1, KRT19, SP1, FOXG1, HOXB6, BMPR1A	1120	241	13588	1.56057	1	0.214341	23.7481		GOTERM_BP_FAT	GO:0002335~mature B cell differentiation	4	0.217865	0.0169913	GPR183, POU2F2, BCL3, MALT1	1168	7
														GOTERM_BP_FAT	GO:0008285~negative regulation of cell proliferation	40	1.56189	0.00911963	CAV2, PPARD, PPP2R3A, TNF, ADORA2A, IFITM3, ERBB2, PPARG, BAP1, PAWR, PDX1, TIMP2, TGFB1, SLFN2, OVOL2, BCL2, BCL6, INPP5D, TFF1, LTB, ETV4, SPN, APC, CEBPA, BMP4, PTPN6, MUC2, LBX1, NF2, TNFRSF13B, VSX2, CBLB, TRIM35, MSX1, NUPR1, HNF4A, XIRP1, FCGR2B, IRF6, CD274	1617	224	13588	1.50057	1	0.154742	15.5213		GOTERM_BP_FAT	GO:0051098~regulation of binding	15	0.789058	0.014995	BCL10, TNF, NFKBID, PCBD1, NFKBIA, ITGB2, MALT1, TGFB1, YBX2, ZFP462, HNF4A, HIPK3, IRF4, IKBKB, ERCC2	1120	90	13588	2.02202	1	0.214979	23.924		GOTERM_BP_FAT	GO:0007098~centrosome cycle	4	0.217865	0.0169913	KIF11, CNTROB, NPM1, BRCA1	1168	7
														GOTERM_BP_FAT	GO:0001508~regulation of action potential	14	0.546661	0.00928295	MYO5A, PPARD, SCN1A, GRIK2, NKX6-2, ERBB2, GNA11, POU3F2, CHRNA7, OLIG2, PMP22, TGFB1, GAL3ST1, QK	1617	54	13588	2.17861	1	0.156577	15.7773		GOTERM_BP_FAT	GO:0032880~regulation of protein localization	15	0.789058	0.014995	TNF, ADORA2A, CD40, KRT20, PKIA, TGFB1, NCKAP1, HNF4A, ANG, CASP1, EGF, LTB, SRGN, LCP1, APC	1120	90	13588	2.02202	1	0.214979	23.924		GOTERM_BP_FAT	GO:0051323~metaphase	4	0.217865	0.0169913	RPS6KA2, FBXO5, NDC80, MYH9	1168	7
														GOTERM_BP_FAT	GO:0006112~energy reserve metabolic process	11	0.42952	0.00933994	PRKAG3, AKT1, PPP1R3C, G6PC, PYGM, PHKG1, IL6ST, PHKA1, SLC37A4, GYS1, AGL	1617	37	13588	2.49825	1	0.156747	15.8664		GOTERM_BP_FAT	GO:0007015~actin filament organization	11	0.578643	0.0150386	CORO1A, PPP1R9A, LIMA1, ENAH, ANG, GSN, FAT1, BCAR1, ARHGAP17, WAS, LCP1	1120	56	13588	2.3831	1	0.214568	23.9849		GOTERM_BP_FAT	GO:0021903~rostrocaudal neural tube patterning	4	0.217865	0.0169913	BMI1, HES1, WNT1, GBX2	1168	7
														GOTERM_BP_FAT	GO:0031016~pancreas development	11	0.42952	0.00933994	HNF1B, FOXA2, ONECUT1, NKX6-2, ONECUT2, MNX1, PDX1, ISL1, NKX6-1, NKX2-2, IHH	1617	37	13588	2.49825	1	0.156747	15.8664		GOTERM_BP_FAT	GO:0030225~macrophage differentiation	4	0.210416	0.015146	CEBPE, CASP8, SFPI1, SPIB	1120	7	13588	6.93265	1	0.214969	24.1348		GOTERM_BP_FAT	GO:0048663~neuron fate commitment	10	0.544662	0.0170887	HES1, WNT1, ASCL1, ATOH1, FOXA2, FOXA1, OTX2, OLIG1, OLIG2, FOXN4	1168	47
														GOTERM_BP_FAT	GO:0021537~telencephalon development	17	0.663803	0.00935403	BMP4, SOX2, BCAN, NR2E1, FOXP2, SALL3, BBS1, DLX2, ASCL1, DLX1, SLC1A2, DAB1, HDAC2, LHX2, POU3F3, POU3F2, NCOR2	1617	72	13588	1.98409	1	0.156256	15.8885		GOTERM_BP_FAT	GO:0002335~mature B cell differentiation	4	0.210416	0.015146	GPR183, POU2F2, BCL3, MALT1	1120	7	13588	6.93265	1	0.214969	24.1348		GOTERM_BP_FAT	GO:0048870~cell motility	36	1.96078	0.0189149	CCKAR, TNF, NDN, IL16, BCAR1, WASF2, ASTN1, ITGB2, CDH2, ITGB1, NR2E1, TGFB1, ATOH1, OVOL2, CTGF, GBX2, NR2F2, TOP2B, SELPLG, NR2F1, B4GALT1, PRRXL1, SATB2, NODAL, ITGA1, ITGA3, ITGA4, MYH9, NCKAP1, CTNNA2, ASCL1, CORO1A, LAMA5, ST14, LAMC1, MYH10	1168	284
														GOTERM_BP_FAT	GO:0008643~carbohydrate transport	15	0.585709	0.00943164	PRKAG3, SLC5A1, SLC45A1, SLC37A4, SLC35A3, BC021785, AKT1, SLC35C1, G6PC, SLC2A4, SLC2A2, INS2, AI317395, YES1, INS1	1617	60	13588	2.1008	1	0.156742	16.0097		GOTERM_BP_FAT	GO:0016044~membrane organization	34	1.78853	0.0157504	WASF2, NOSTRIN, ITSN2, MEGF10, NRCAM, CD9, CTTN, DOCK2, DYSF, DLG4, FCER1G, SPAM1, UPK2, ATP8B3, SH3GL3, MYO6, CEBPE, HCK, TGFBR2, LMNA, DNHD1, ITGA3, ELMO3, VAV1, MFN1, UNC13D, GRIA2, FCGR2B, FNBP1L, GRIA1, IRF8, UNC13A, SH3GL2, SGCB	1120	272	13588	1.51652	1	0.221591	24.9731		GOTERM_BP_FAT	GO:0051674~localization of cell	36	1.96078	0.0189149	CCKAR, TNF, NDN, IL16, BCAR1, WASF2, ASTN1, ITGB2, CDH2, ITGB1, NR2E1, TGFB1, ATOH1, OVOL2, CTGF, GBX2, NR2F2, TOP2B, SELPLG, NR2F1, B4GALT1, PRRXL1, SATB2, NODAL, ITGA1, ITGA3, ITGA4, MYH9, NCKAP1, CTNNA2, ASCL1, CORO1A, LAMA5, ST14, LAMC1, MYH10	1168	284
														GOTERM_BP_FAT	GO:0050870~positive regulation of T cell activation	16	0.624756	0.00944493	PTPRC, ITGAL, IKZF1, STAT5A, IL4RA, MALT1, CD74, CARD11, CORO1A, HLX, LCK, H2-AA, IL2RG, H2-DMA, SPN, SASH3	1617	66	13588	2.03714	1	0.156243	16.0304		GOTERM_BP_FAT	GO:0021954~central nervous system neuron development	8	0.420831	0.0161291	DCC, ASCL1, SOX1, FOXG1, NR4A2, DCX, NR2E1, DCLK1	1120	33	13588	2.94113	1	0.22531	25.4938		GOTERM_BP_FAT	GO:0060541~respiratory system development	19	1.03486	0.0189284	FGFR4, CLCN2, RARG, FOXA2, NODAL, FOXA1, TGFBR2, CFTR, FOXP1, FOXP2, HES1, ASCL1, SP1, TIMELESS, ID1, LAMA5, CTGF, ZFPM2, NFIB	1168	124
														GOTERM_BP_FAT	GO:0009792~embryonic development ending in birth or egg hatching	68	2.65521	0.00952819	GNA13, HNF1B, CDX2, FOXA2, TTN, AKT1, CUL3, APOB, PCGF2, OSR2, HOXC9, PAX7, CASP8, IPMK, PITX2, CYR61, SATB2, TBX15, NODAL, PTPRR, DLL3, SPINT1, SIX2, HES7, PCDH8, MBD3, MYH9, VASP, SLC34A2, HES1, KRT19, MSX1, SIX1, MNX1, PDGFRB, SHROOM3, TCAP, CDH1, BCL2L1, SOX8, ITGB1, ARNT, HOXA2, LY6E, INPP5K, OVOL2, KRT8, APBA2, RUNX1, TERF2, FOXD3, BMP4, MYF6, CEBPA, CEBPB, FZD3, ITGA4, NCKAP1, DLX2, DLX1, …	1617	425	13588	1.34451	1	0.156811	16.1603		GOTERM_BP_FAT	GO:0002285~lymphocyte activation during immune response	6	0.315623	0.0164491	GPR183, UNC13D, H2-M3, RELB, BCL3, LCP1	1120	19	13588	3.8312	1	0.228256	25.9311		GOTERM_BP_FAT	GO:0001525~angiogenesis	20	1.08932	0.0189474	GNA13, KLF5, B4GALT1, TGFBR2, WASF2, ELK3, MYH9, FZD5, ANXA2, HAND1, MEOX2, OVOL2, ANG, CTGF, CASP8, GBX2, ZC3H12A, FIGF, IHH, CYR61	1168	133
														GOTERM_BP_FAT	GO:0006874~cellular calcium ion homeostasis	20	0.780945	0.00978504	PTPRC, JPH2, CCKBR, GRIK2, SLC37A4, ATP1A2, CACNB4, CCL28, SYPL2, TGFB1, BAK1, ATP2B2, VDR, PYGM, SLC24A2, BCL2, LCK, RYR1, RGN, BANK1	1617	91	13588	1.84686	1	0.159987	16.5597		GOTERM_BP_FAT	GO:0043525~positive regulation of neuron apoptosis	6	0.315623	0.0164491	ASCL1, CDK5R1, TNF, PCSK9, NR3C1, LTB	1120	19	13588	3.8312	1	0.228256	25.9311		GOTERM_BP_FAT	GO:0044087~regulation of cellular component biogenesis	15	0.816993	0.0190846	CAV1, PLEK, PSRC1, CAPZA1, VIL1, KANK2, ARPC1B, CORO1A, GSN, ARPC2, SPNB1, CAPG, SCIN, TMOD3, CLEC2I	1168	89
														GOTERM_BP_FAT	GO:0043583~ear development	22	0.859039	0.0100715	3110039M20RIK, MYO6, TCAP, OTX1, OTX2, SOX2, C630004H02RIK, SIX2, SOBP, FZD3, NR4A3, HES1, ATP2B2, HOXA2, ATOH1, HES5, BCL2, FOXG1, SIX1, POU3F4, USH1C, CUX1, USH2A	1617	104	13588	1.7776	1	0.163564	17.003		GOTERM_BP_FAT	GO:0007167~enzyme linked receptor protein signaling pathway	34	1.78853	0.0165512	FGFR4, NDN, ERBB3, EFNA1, STAT5A, BCAR1, ERBB2, STAT5B, BEX1, TGFB1, CTGF, PTK2B, EGF, CLEC2I, GNG7, STAP1, SMAD6, TGFBR2, EPHA1, STAT3, EPHA5, NTRK3, TOM1L1, ID1, CSRNP1, NTRK2, PDGFRB, MST1R, INS2, HPGD, AKAP3, AKAP4, BMPR1A, ACVR1	1120	273	13588	1.51096	1	0.228512	26.0701		GOTERM_BP_FAT	GO:0043525~positive regulation of neuron apoptosis	6	0.326797	0.0194481	ASCL1, EPHA7, TNF, PCSK9, NR3C1, LTB	1168	19
														GOTERM_BP_FAT	GO:0001889~liver development	12	0.468567	0.0101269	CEBPA, HES1, ONECUT1, SP3, HLX, NODAL, CEBPG, ONECUT2, PCSK9, RUNX1, ASL, LSR	1617	43	13588	2.34508	1	0.16367	17.0884		GOTERM_BP_FAT	GO:0048878~chemical homeostasis	43	2.26197	0.0168461	MYO5A, JPH2, NDN, ADORA2A, GRIK2, FOXA3, ERBB2, GNA11, OXT, SLC9A2, 2010110P09RIK, TTC7, KCNA5, ATP12A, TGFB1, CD9, VDR, APOB, SLC2A4, BHLHA15, GRIN2D, PCSK9, POU3F2, OLIG2, SLC39A5, SLC39A4, GAL3ST1, ERCC2, MT3, TRPM4, PTPRC, GLRB, FOXA1, MECP2, SLC9A3R1, NTSR2, STAT3, QK, CACNA1E, BANK1, PMP22, NR5A2, ATP7B	1120	365	13588	1.42927	1	0.231101	26.4704		GOTERM_BP_FAT	GO:0002285~lymphocyte activation during immune response	6	0.326797	0.0194481	GPR183, UNC13D, H2-M3, RELB, BCL3, LCP1	1168	19
														GOTERM_BP_FAT	GO:0044264~cellular polysaccharide metabolic process	12	0.468567	0.0101269	PRKAG3, AKT1, PPP1R3C, G6PC, PYGM, GNE, PHKG1, IL6ST, PHKA1, SLC37A4, GYS1, AGL	1617	43	13588	2.34508	1	0.16367	17.0884		GOTERM_BP_FAT	GO:0019953~sexual reproduction	45	2.36718	0.0170708	PLCZ1, SLC22A16, H1FNT, CAPZA3, ADCYAP1R1, ACSBG2, PAQR8, TGFB1, YBX2, ADAM3, CD9, APOB, ZPBP, CXCR4, PVRL3, PVRL2, OVOL1, ODF4, SPATA4, BCL6, ODF1, SPAM1, PPP2R2B, GAL3ST1, ATP8B3, GLRB, FABP9, LIMK2, ADAM25, LMNA, TNP1, ITGA3, TNP2, STAT3, QK, ZFP37, FMN2, HILS1, SLC26A8, PRM3, SPATA19, GYKL1, PEBP1, TSSK2, ACVR1	1120	386	13588	1.41437	1	0.232814	26.7739		GOTERM_BP_FAT	GO:0007015~actin filament organization	11	0.599129	0.0196685	CORO1A, LIMA1, ACTA1, ANG, GSN, FAT1, BCAR1, USH1C, ARHGAP17, WAS, LCP1	1168	56
														GOTERM_BP_FAT	GO:0006639~acylglycerol metabolic process	12	0.468567	0.0101269	CAV3, LPL, G6PC, APOB, DGAT2, ABHD5, APOC3, SLC37A4, PCSK9, CDS1, MTTP, PCK1	1617	43	13588	2.34508	1	0.16367	17.0884		GOTERM_BP_FAT	GO:0051101~regulation of DNA binding	13	0.683851	0.0171656	BCL10, TNF, HNF4A, NFKBID, ZFP462, HIPK3, NFKBIA, MALT1, ITGB2, IRF4, IKBKB, TGFB1, ERCC2	1120	74	13588	2.13132	1	0.232955	26.9016		GOTERM_BP_FAT	GO:0030705~cytoskeleton-dependent intracellular transport	8	0.43573	0.0199261	MYO5A, KIF1B, WASF2, MYH14, WIPF1, MYH9, WAS, MYH10	1168	33
														GOTERM_BP_FAT	GO:0055080~cation homeostasis	34	1.32761	0.0101484	JPH2, GRIK2, SLC9A3, SLC37A4, SLC9A2, NR3C2, 2010110P09RIK, CACNB4, ATP12A, SYPL2, CCL28, TGFB1, BAK1, ATP2B2, VDR, AQP11, HAMP, BCL2, SLC24A2, RGN, SLC39A5, SLC39A4, SLC4A4, HRC, MT3, PTPRC, CCKBR, ATP1A2, SLC4A10, PYGM, LCK, RYR1, BANK1, ASNA1	1617	184	13588	1.55277	1	0.163277	17.1217		GOTERM_BP_FAT	GO:0050808~synapse organization	10	0.526039	0.0172554	MYO5A, MYO6, NRXN2, ERBB2, NLGN1, MECP2, DLG4, NFASC, NRXN1, CDH2	1120	49	13588	2.47595	1	0.233036	27.0224		GOTERM_BP_FAT	GO:0001822~kidney development	17	0.925926	0.0200946	HNF1B, SLC5A1, SIX2, WWTR1, TENC1, WT1, SLIT2, TIMELESS, CD44, AQP11, LAMA5, PAX8, PCSK9, PDGFRB, PBX1, ADAMTS1, RARA	1168	107
														GOTERM_BP_FAT	GO:0033077~T cell differentiation in the thymus	10	0.390472	0.0102108	CARD11, PTPRC, DOCK2, BCL2, STAT5A, FAS, H2-DMA, CD74, SPN, APC	1617	32	13588	2.626	1	0.163488	17.2178		GOTERM_BP_FAT	GO:0021915~neural tube development	14	0.736454	0.0176903	BMI1, BCL10, ENAH, SHROOM3, FOXA2, FZD3, VASP, NCKAP1, HES1, WNT1, OVOL2, CASP8, GRLF1, IPMK	1120	83	13588	2.04639	1	0.237191	27.6047		GOTERM_BP_FAT	GO:0043392~negative regulation of DNA binding	7	0.381264	0.0204616	IRAK2, KDM1A, THRA, HNF4A, NFKBID, NFKBIA, DNAJA3	1168	26
														GOTERM_BP_FAT	GO:0009968~negative regulation of signal transduction	32	1.24951	0.0106986	CAV3, ELF1, EID2, ONECUT1, NFKBID, SOX2, ONECUT2, ADRBK1, PAWR, PRDM16, BARX1, BCL6, INPP5D, DDIT4L, LECT2, IHH, APC, PTPRC, PTPN6, PLD2, STMN3, NF2, SKI, RGS14, CBLB, RGS20, RGS1, HNF4A, ATXN7, ACAP1, RGS7, TNK1	1617	171	13588	1.57253	1	0.169897	17.9657		GOTERM_BP_FAT	GO:0033081~regulation of T cell differentiation in the thymus	5	0.263019	0.0178916	BMI1, CLPTM1, NFKBID, ERBB2, IL2RG	1120	13	13588	4.66621	1	0.238557	27.8727		GOTERM_BP_FAT	GO:0050777~negative regulation of immune response	7	0.381264	0.0204616	GPX2, STAT6, PTPN6, PTPRC, INPP5D, CR1L, TGFB1	1168	26
														GOTERM_BP_FAT	GO:0001964~startle response	7	0.273331	0.0108512	GLRB, ADORA2A, GRIN2D, MECP2, GRIN3A, FABP7, CTNNA2	1617	17	13588	3.46015	1	0.171376	18.1983		GOTERM_BP_FAT	GO:0043488~regulation of mRNA stability	5	0.263019	0.0178916	ZFP36L1, ZFP36, ZFP36L2, MAPKAPK2, YBX2	1120	13	13588	4.66621	1	0.238557	27.8727		GOTERM_BP_FAT	GO:0002481~antigen processing and presentation of exogenous protein antigen via MHC class Ib, TAP-dependent	3	0.163399	0.0208471	H2-M3, TAP2, B2M	1168	3
														GOTERM_BP_FAT	GO:0050864~regulation of B cell activation	14	0.546661	0.0108668	PTPRC, PTPN6, STAT5A, TNFRSF13B, PAWR, TGFB1, STAT6, CARD11, FCGR2B, BCL6, IL2RG, INPP5D, FAS, SASH3	1617	55	13588	2.139	1	0.170873	18.2221		GOTERM_BP_FAT	GO:0046634~regulation of alpha-beta T cell activation	8	0.420831	0.0189082	PTPRC, IKZF1, ADORA2A, TGFBR2, IL4RA, BCL6, IL2RG, SASH3	1120	34	13588	2.85462	1	0.249334	29.212		GOTERM_BP_FAT	GO:0002477~antigen processing and presentation of exogenous peptide antigen via MHC class Ib	3	0.163399	0.0208471	H2-M3, TAP2, B2M	1168	3
														GOTERM_BP_FAT	GO:0006821~chloride transport	15	0.585709	0.0109367	CLCN1, GABRG1, GABRG2, GLRB, GABRA2, CLCN2, CLCA3, CLCA6, GABRA5, SLC12A5, ANO1, GLRA2, CFTR, SLC26A1, CLIC6	1617	61	13588	2.06636	1	0.171149	18.3283		GOTERM_BP_FAT	GO:0042668~auditory receptor cell fate determination	3	0.157812	0.0192147	HES1, ATOH1, HES5	1120	3	13588	12.1321	1	0.251812	29.6111		GOTERM_BP_FAT	GO:0001831~trophectodermal cellular morphogenesis	3	0.163399	0.0208471	CUL3, ESRRB, NODAL	1168	3
														GOTERM_BP_FAT	GO:0001825~blastocyst formation	8	0.312378	0.0112492	CUL3, HNF1B, TJP1, CDX2, SP3, NODAL, CDH1, FOXD3	1617	22	13588	3.05571	1	0.174871	18.8022		GOTERM_BP_FAT	GO:0022612~gland morphogenesis	14	0.736454	0.0194059	TNF, TBX3, ELF3, STAT5A, FOXA1, TGFBR2, HOXB13, CTNND1, CDH1, NR3C1, TGFB1, VDR, SERPINB5, AREG	1120	84	13588	2.02202	1	0.252954	29.8592		GOTERM_BP_FAT	GO:0007423~sensory organ development	33	1.79739	0.0210423	TCAP, RORB, NR2E1, WT1, TGFB1, WNT1, ATOH1, MEIS2, PVRL3, GBX2, USH2A, FOXL2, RARG, MYO6, IKZF1, NKX2-6, OTX2, SIX2, FZD3, VSX2, CACNA1S, STAT3, FOXP2, HES1, ASCL1, SP1, GRLF1, TGIF1, USH1C, FOXI1, KLF4, TCF15, MYH10	1168	257
														GOTERM_BP_FAT	GO:0002696~positive regulation of leukocyte activation	21	0.819992	0.0117734	PTPRC, ITGAL, IKZF1, STAT5A, IL4RA, MALT1, TGFB1, CD74, STAT6, CARD11, CORO1A, HLX, LCK, FCER1G, H2-AA, BCL6, IL2RG, INPP5D, H2-DMA, SPN, SASH3	1617	99	13588	1.7825	1	0.181513	19.591		GOTERM_BP_FAT	GO:0043388~positive regulation of DNA binding	9	0.473435	0.0196255	BCL10, TNF, HIPK3, MALT1, ITGB2, IRF4, IKBKB, TGFB1, ERCC2	1120	42	13588	2.59974	1	0.254403	30.1429		GOTERM_BP_FAT	GO:0002429~immune response-activating cell surface receptor signaling pathway	9	0.490196	0.0214933	BCL10, PTPN6, PTPRC, KLHL6, BCAR1, PTPN22, MALT1, CACNB3, CLEC2I	1168	41
														GOTERM_BP_FAT	GO:0010648~negative regulation of cell communication	34	1.32761	0.0118742	CAV3, EID2, ELF1, NFKBID, ONECUT1, GRIK2, SOX2, ONECUT2, ADRBK1, PAWR, PRDM16, BARX1, SLC24A2, BCL6, INPP5D, DDIT4L, LECT2, IHH, APC, PTPRC, PTPN6, PLD2, STMN3, NF2, SKI, RGS14, CBLB, RGS20, RGS1, HNF4A, ACAP1, ATXN7, RGS7, TNK1	1617	186	13588	1.53607	1	0.182167	19.7419		GOTERM_BP_FAT	GO:0008219~cell death	56	2.94582	0.0204368	PGLYRP1, NFKB1, PAWR, TGFB1, ATOH1, TMEM173, CASP4, ANK2, CASP7, CASP8, MMD2, CASP1, LTB, BCL10, LTBR, NCF1, SCN2A1, ELMO3, TNS4, TRIM35, KRT18, RELT, HIPK3, ERN2, PDCD6IP, TNFAIP3, PPP1R15A, PHLPP1, TRAF1, DCC, TNF, MCL1, ADAMTSL4, STK17B, KRT20, TNFRSF1B, SHISA5, KRT8, SPATA4, INPP5D, NAIP1, PPP2R2B, SRGN, ERCC2, CFLAR, MUC2, FOXL2, HC, CIDEB, MALT1, BIRC3, LSP1, ID1, CSRNP1, SLC5A8, PERP	1120	507	13588	1.34004	1	0.262432	31.1818		GOTERM_BP_FAT	GO:0001756~somitogenesis	9	0.490196	0.0214933	MYF6, TCAP, MEOX2, DLL3, HES7, PCDH8, TTN, TCF15, NCKAP1	1168	41
														GOTERM_BP_FAT	GO:0002768~immune response-regulating cell surface receptor signaling pathway	12	0.468567	0.0120879	PTPN6, PTPRC, KLHL6, LYN, BCAR1, LCK, PTPN22, FCER1G, MALT1, CD79B, CACNB3, CACNB4	1617	44	13588	2.29179	1	0.184378	20.061		GOTERM_BP_FAT	GO:0032663~regulation of interleukin-2 production	6	0.315623	0.0204802	CARD11, STAT5A, STAT5B, IRF4, SASH3, CLEC2I	1120	20	13588	3.63964	1	0.261862	31.2369		GOTERM_BP_FAT	GO:0051223~regulation of protein transport	12	0.653595	0.0216384	KCNN4, TNF, HNF4A, ADORA2A, ANG, KRT20, CASP1, PKIA, LTB, LCP1, TGFB1, SRGN	1168	65
														GOTERM_BP_FAT	GO:0003002~regionalization	38	1.4838	0.0121113	3110039M20RIK, HNF1B, CDX1, FOXA2, TCAP, TTN, ZIC3, HOXA2, BARX1, PCGF2, HOXC9, OVOL2, LHX2, NKX6-2, PAX7, LHX3, NR2F2, APC, MYF6, BMP4, OTX1, NODAL, OTX2, DLL3, PCDH8, HES7, NKX6-1, NCKAP1, HES1, HOXC10, DLX2, DLX1, HOXB5, FOXG1, HOXB6, MNX1, SP8, WNT7A, BMPR1A	1617	214	13588	1.49216	1	0.183943	20.0957		GOTERM_BP_FAT	GO:0045892~negative regulation of transcription, DNA-dependent	37	1.94634	0.0205653	BMI1, CDX2, TNF, GLIS1, NFKB1, ZFP639, NOSTRIN, NR2E3, NR2E1, TGFB1, HAND1, OVOL2, OVOL1, POU3F3, BCL6, OLIG2, RARB, NR2F1, EGR1, CIITA, SATB2, IKZF1, TBX3, SOX14, FOXA1, MECP2, TNP1, HES7, SIRT7, PKIA, HES1, CMTM2A, HES5, ID1, HIPK3, INS2, KLF4	1120	308	13588	1.45743	1	0.261756	31.3449		GOTERM_BP_FAT	GO:0002252~immune effector process	19	1.03486	0.0219599	EXO1, PTPN6, PTPRC, BCL10, SWAP70, NCF1, SAMHD1, TLR7, FOXP1, CD47, C4BP, MYD88, UNC13D, IRF7, POU2F2, BCL3, INPP5D, H2-DMA, CR1L	1168	126
														GOTERM_BP_FAT	GO:0001817~regulation of cytokine production	27	1.05428	0.0124564	ELF1, TNF, STAT5A, PPARG, SLC37A4, NFKB1, TLR7, FCER1G, BCL3, BCL6, CHRNA7, INPP5D, CASP1, LTB, SRGN, SPN, CEBPB, ZCCHC11, H2-M3, CEBPG, MAP2K3, POLR3C, CARD11, IRF1, IRF4, SASH3, CD14	1617	139	13588	1.63228	1	0.187919	20.6081		GOTERM_BP_FAT	GO:0060284~regulation of cell development	22	1.15729	0.0208324	TBX3, FOXA2, EFNA1, FOXA1, NLGN1, BEX1, LRRC4C, CDH4, NR2E1, TGFB1, NTRK3, HES1, VDR, ASCL1, ATOH1, HES5, NTRK2, FOXG1, POU3F2, RHOC, BMPR1A, MT3	1120	159	13588	1.67866	1	0.263644	31.683		GOTERM_BP_FAT	GO:0033043~regulation of organelle organization	22	1.19826	0.0228411	LIMA1, CAV1, TNF, PLEK, PSRC1, CAPZA1, MTAP4, VIL1, TGFB1, KANK2, ARPC1B, CORO1A, TRIM54, ARPC2, GSN, SPNB1, SCIN, NPM1, CAPG, TMOD3, LTB, CLEC2I	1168	154
														GOTERM_BP_FAT	GO:0016044~membrane organization	46	1.79617	0.0133643	CAV3, CAV2, SNAP91, GULP1, SLC9A3, WASF2, NOSTRIN, ITSN2, SYT7, MEGF10, AMPH, NRCAM, BAK1, CTTN, DOCK2, DYSF, PACSIN3, BCL2, DLG4, FCER1G, CHRNA7, PLD2, DNM3, CUBN, MYO6, CEBPE, MYH1, HCK, MYH2, LMNA, DNHD1, COLEC12, ITGA3, VAV1, ELMO3, CD36, GRIA2, SGCG, FCGR2B, GRIA1, IRF8, RIN2, BIN1, UNC13A, SGCA, DNM2, SGCB	1617	272	13588	1.42113	1	0.199423	21.9412		GOTERM_BP_FAT	GO:0035148~tube lumen formation	11	0.578643	0.0212475	BCL10, ENAH, SHROOM3, OVOL2, CASP8, GRLF1, FZD3, CDH1, IPMK, VASP, NCKAP1	1120	59	13588	2.26192	1	0.267114	32.2052		GOTERM_BP_FAT	GO:0045621~positive regulation of lymphocyte differentiation	8	0.43573	0.0232885	PTPRC, IKZF1, TGFBR2, IL4RA, IL2RG, INPP5D, H2-DMA, SASH3	1168	34
														GOTERM_BP_FAT	GO:0002820~negative regulation of adaptive immune response	6	0.234283	0.0133765	STAT6, PTPN6, PTPRC, FCGR2B, BCL6, SPN	1617	13	13588	3.87841	1	0.198787	21.9589		GOTERM_BP_FAT	GO:0016265~death	57	2.99842	0.0217198	PGLYRP1, NFKB1, PAWR, TGFB1, ATOH1, TMEM173, CASP4, ANK2, CASP7, CASP8, MMD2, CASP1, LTB, BCL10, LTBR, NCF1, SCN2A1, ELMO3, TNS4, TRIM35, KRT18, RELT, HIPK3, ERN2, PDCD6IP, TNFAIP3, PPP1R15A, PHLPP1, TRAF1, DCC, TNF, MCL1, ADAMTSL4, STK17B, KRT20, TNFRSF1B, SHISA5, KRT8, SPATA4, INPP5D, NAIP1, PPP2R2B, SRGN, ERCC2, CFLAR, MUC2, FOXL2, HC, NR4A2, CIDEB, MALT1, BIRC3, LSP1, ID1, CSRNP1, SLC5A8, PERP	1120	519	13588	1.33243	1	0.271154	32.7949		GOTERM_BP_FAT	GO:0002573~myeloid leukocyte differentiation	8	0.43573	0.0232885	TNF, CEBPE, RELB, TGFBR2, CASP8, IRF4, MYH9, TGFB1	1168	34
														GOTERM_BP_FAT	GO:0002823~negative regulation of adaptive immune response based on somatic recombination of immune receptors built from immunoglobulin superfamily domains	6	0.234283	0.0133765	STAT6, PTPN6, PTPRC, FCGR2B, BCL6, SPN	1617	13	13588	3.87841	1	0.198787	21.9589		GOTERM_BP_FAT	GO:0001841~neural tube formation	10	0.526039	0.022067	BCL10, ENAH, SHROOM3, OVOL2, CASP8, GRLF1, FZD3, IPMK, VASP, NCKAP1	1120	51	13588	2.37885	1	0.273806	33.2253		GOTERM_BP_FAT	GO:0007169~transmembrane receptor protein tyrosine kinase signaling pathway	26	1.41612	0.0235947	FGFR4, STAP1, NDN, ERBB3, EFNA1, ERBB2, FGF17, BCAR1, AXL, DDR2, STAT3, DOK1, SS18, EPHA7, ZFP106, TOM1L1, CTGF, CSRNP1, PDGFRB, MST1R, PTPN1, PIK3R3, FIGF, CLEC2I, FGF4, GHR	1168	192
														GOTERM_BP_FAT	GO:0055114~oxidation reduction	100	3.90472	0.0134793	CYP2D9, ALDH8A1, CYP2C65, CYP2D10, ALDH1L1, EHHADH, CYP2C68, CYP2D12, PTGS1, GFER, ERO1LB, PLOD1, BC089597, AKR7A5, CYP2C55, CYP3A13, CYP3A11, MECP2, DHRS7C, PPARGC1A, ALDH16A1, ASPHD2, ASPHD1, HSD11B2, CYP2D26, MYBBP1A, HSD17B11, XDH, CYP3A25, CYP2C44, HSD17B13, ALDH4A1, GPD1, GCDH, CYP46A1, PYROXD2, HGD, CYB561, PRODH2, HEPH, DIO1, BCO2, CYP2J5, CYB5R3, ACOX2, ACOX1, SEPX1, ASPDH, KCNAB2, CYP2S…	1617	672	13588	1.25048	1	0.199362	22.1086		GOTERM_BP_FAT	GO:0051253~negative regulation of RNA metabolic process	37	1.94634	0.0224702	BMI1, CDX2, TNF, GLIS1, NFKB1, ZFP639, NOSTRIN, NR2E3, NR2E1, TGFB1, HAND1, OVOL2, OVOL1, POU3F3, BCL6, OLIG2, RARB, NR2F1, EGR1, CIITA, SATB2, IKZF1, TBX3, SOX14, FOXA1, MECP2, TNP1, HES7, SIRT7, PKIA, HES1, CMTM2A, HES5, ID1, HIPK3, INS2, KLF4	1120	310	13588	1.44803	1	0.277017	33.7218		GOTERM_BP_FAT	GO:0033692~cellular polysaccharide biosynthetic process	6	0.326797	0.0241433	PRKAG3, PPP1R3C, GNE, PHKG1, GYS1, AGL	1168	20
														GOTERM_BP_FAT	GO:0043603~cellular amide metabolic process	11	0.42952	0.0136861	CEBPA, ASPDH, NMNAT2, NCF2, NAGS, NCF1, STAT5A, OTC, NADSYN1, ASL, CPS1	1617	39	13588	2.37014	1	0.201306	22.4086		GOTERM_BP_FAT	GO:0048872~homeostasis of number of cells	17	0.894266	0.0226044	LYN, HCLS1, STAT5A, TNFRSF13B, PIK3CD, STAT5B, SFPI1, TGFB1, CORO1A, SP1, LILRB3, HOXB6, BCL6, HEPH, IKBKB, SASH3, ERCC2	1120	113	13588	1.82519	1	0.277365	33.8862		GOTERM_BP_FAT	GO:0032272~negative regulation of protein polymerization	7	0.381264	0.0244509	GSN, SPNB1, SCIN, CAPZA1, CAPG, VIL1, TMOD3	1168	27
														GOTERM_BP_FAT	GO:0001776~leukocyte homeostasis	11	0.42952	0.0136861	AKT1, BAK1, CORO1A, LILRB3, BCL2, STAT5A, TNFRSF13B, PIK3CD, SLC37A4, FAS, TGFB1	1617	39	13588	2.37014	1	0.201306	22.4086		GOTERM_BP_FAT	GO:0050732~negative regulation of peptidyl-tyrosine phosphorylation	4	0.210416	0.0227669	PTPN6, PTPRC, HNF4A, SOCS1	1120	8	13588	6.06607	1	0.278007	34.0849		GOTERM_BP_FAT	GO:0031333~negative regulation of protein complex assembly	7	0.381264	0.0244509	GSN, SPNB1, SCIN, CAPZA1, CAPG, VIL1, TMOD3	1168	27
														GOTERM_BP_FAT	GO:0051251~positive regulation of lymphocyte activation	20	0.780945	0.0137733	PTPRC, ITGAL, IKZF1, STAT5A, IL4RA, MALT1, TGFB1, CD74, STAT6, CARD11, CORO1A, HLX, LCK, H2-AA, BCL6, IL2RG, INPP5D, H2-DMA, SPN, SASH3	1617	94	13588	1.78792	1	0.201658	22.5348		GOTERM_BP_FAT	GO:0060134~prepulse inhibition	4	0.210416	0.0227669	ADORA2A, GRIN3A, FABP7, CTNNA2	1120	8	13588	6.06607	1	0.278007	34.0849		GOTERM_BP_FAT	GO:0014020~primary neural tube formation	9	0.490196	0.0246169	BCL10, SHROOM3, OVOL2, NODAL, GRLF1, TGIF1, FZD3, VASP, NCKAP1	1168	42
														GOTERM_BP_FAT	GO:0051969~regulation of transmission of nerve impulse	22	0.859039	0.0138271	STX1A, MYO6, TNF, ADORA2A, GRIK2, GRIK5, CTNND2, MECP2, NLGN1, NLGN3, CSPG5, GRM5, ATP2B2, SLC1A3, GRIA2, SLC24A2, NTRK2, DLG4, CHRNA7, BHLHE40, LGI1, LTB	1617	107	13588	1.72776	1	0.20157	22.6125		GOTERM_BP_FAT	GO:0045579~positive regulation of B cell differentiation	4	0.210416	0.0227669	STAT5A, STAT5B, IL2RG, INPP5D	1120	8	13588	6.06607	1	0.278007	34.0849		GOTERM_BP_FAT	GO:0000904~cell morphogenesis involved in differentiation	28	1.52505	0.0248585	CCKAR, NDN, ERBB2, NR2E1, TGFB1, CUL3, ATOH1, KRT8, LHX4, GBX2, TOP2B, NEFL, RUNX3, ETV4, NFATC1, PRRXL1, PLA2G10, ESRRB, NODAL, TRIM28, MYH9, VASP, SLIT2, CTNNA2, HES1, EPHA7, ID1, MYH10	1168	212
														GOTERM_BP_FAT	GO:0007507~heart development	39	1.52284	0.0139267	MEF2C, MYL2, TCAP, ERBB3, ERBB2, GNA11, PDLIM3, ADRBK1, TTN, ITGB1, ZIC3, LY6E, OVOL2, CASP7, CASP8, GYS1, PBRM1, RARA, SLC22A5, PITX2, NFATC1, MB, BMP4, LBX1, ALPK3, NODAL, TEAD1, SMYD1, ITGA4, ISL1, FOXP4, NCKAP1, MURC, MSX1, XIRP1, MOSPD3, ADAMTS1, NCOR2, BMPR1A	1617	223	13588	1.46962	1	0.20208	22.7563		GOTERM_BP_FAT	GO:0045076~regulation of interleukin-2 biosynthetic process	5	0.263019	0.0234486	CARD11, STAT5A, STAT5B, IRF4, CLEC2I	1120	14	13588	4.33291	1	0.284022	34.9121		GOTERM_BP_FAT	GO:0001773~myeloid dendritic cell activation	4	0.217865	0.0254713	RELB, TGFBR2, IRF4, TGFB1	1168	8
														GOTERM_BP_FAT	GO:0019748~secondary metabolic process	16	0.624756	0.0142121	MYO5A, ALDH8A1, NMNAT2, ASPDH, NCF2, NCF1, RBP2, NADSYN1, RDH9, DHRS4, ADH1, BCL2, GM608, RDH16, BCO2, RETSAT	1617	69	13588	1.94857	1	0.204989	23.1668		GOTERM_BP_FAT	GO:0007159~leukocyte adhesion	5	0.263019	0.0234486	ITGAL, PTPRC, ITGB2, ITGA4, SELPLG	1120	14	13588	4.33291	1	0.284022	34.9121		GOTERM_BP_FAT	GO:0043011~myeloid dendritic cell differentiation	4	0.217865	0.0254713	RELB, TGFBR2, IRF4, TGFB1	1168	8
														GOTERM_BP_FAT	GO:0006662~glycerol ether metabolic process	12	0.468567	0.0143251	CAV3, LPL, G6PC, APOB, DGAT2, ABHD5, APOC3, SLC37A4, PCSK9, CDS1, MTTP, PCK1	1617	45	13588	2.24086	1	0.20565	23.3288		GOTERM_BP_FAT	GO:0032956~regulation of actin cytoskeleton organization	11	0.578643	0.0236805	SHROOM2, CORO1A, LIMA1, PLEK, CAPZA3, GSN, SCIN, VIL1, MYO1F, CLEC2I, KANK2	1120	60	13588	2.22423	1	0.285337	35.1913		GOTERM_BP_FAT	GO:0050732~negative regulation of peptidyl-tyrosine phosphorylation	4	0.217865	0.0254713	PTPN6, PTPRC, CAV1, HNF4A	1168	8
														GOTERM_BP_FAT	GO:0006638~neutral lipid metabolic process	12	0.468567	0.0143251	CAV3, LPL, G6PC, APOB, DGAT2, ABHD5, APOC3, SLC37A4, PCSK9, CDS1, MTTP, PCK1	1617	45	13588	2.24086	1	0.20565	23.3288		GOTERM_BP_FAT	GO:0050905~neuromuscular process	11	0.578643	0.0236805	MYO5A, GLRB, SLC1A3, ADORA2A, GRIN2D, MECP2, NR4A3, GRIN3A, FABP7, CTNNA2, GCH1	1120	60	13588	2.22423	1	0.285337	35.1913		GOTERM_BP_FAT	GO:0045165~cell fate commitment	21	1.14379	0.0264455	NANOG, FGFR4, MYL2, FOXA2, NODAL, FOXA1, OTX2, DLL3, VSX2, NR2E1, ITGB1, FOXN4, HES1, WNT1, ASCL1, ATOH1, PRDM14, HAND1, POU5F1, OLIG1, OLIG2	1168	147
														GOTERM_BP_FAT	GO:0048839~inner ear development	19	0.741898	0.0144192	3110039M20RIK, MYO6, TCAP, OTX1, OTX2, SOX2, C630004H02RIK, SOBP, FZD3, NR4A3, HES1, ATP2B2, ATOH1, HES5, FOXG1, SIX1, POU3F4, USH1C, CUX1, USH2A	1617	88	13588	1.81433	1	0.206063	23.4635		GOTERM_BP_FAT	GO:0042098~T cell proliferation	7	0.368227	0.0240726	ITGAL, PTPRC, CD86, DOCK2, CXCR4, MALT1, ITGB2	1120	28	13588	3.03304	1	0.288269	35.6607		GOTERM_BP_FAT	GO:0003012~muscle system process	12	0.653595	0.0265901	MYBPC2, MYOM2, CALD1, PDE4B, MYH2, MYH4, ACTN2, MYOM1, TTN, HOMER1, TRIM63, CACNA1S	1168	67
														GOTERM_BP_FAT	GO:0031960~response to corticosteroid stimulus	8	0.312378	0.0145459	BCL2, SLC9A3, ALDOB, FABP4, FAS, ASL, TAT, ADAM9	1617	23	13588	2.92286	1	0.206889	23.6445		GOTERM_BP_FAT	GO:0042063~gliogenesis	10	0.526039	0.0248027	ASCL1, NDN, ERBB3, ADORA2A, DNER, POU3F2, OLIG2, NR2E1, GAP43, ERCC2	1120	52	13588	2.3331	1	0.294571	36.5263		GOTERM_BP_FAT	GO:0007159~leukocyte adhesion	5	0.272331	0.0269411	ITGAL, PTPRC, ITGB2, ITGA4, SELPLG	1168	14
														GOTERM_BP_FAT	GO:0016338~calcium-independent cell-cell adhesion	8	0.312378	0.0145459	CLDN8, CLDN7, CLDN4, CLDN3, DSCAML1, CLDN2, CLDN23, CLDN15	1617	23	13588	2.92286	1	0.206889	23.6445		GOTERM_BP_FAT	GO:0030835~negative regulation of actin filament depolymerization	6	0.315623	0.0251054	SHROOM2, LIMA1, CAPZA3, GSN, SCIN, VIL1	1120	21	13588	3.46633	1	0.296514	36.882		GOTERM_BP_FAT	GO:0050672~negative regulation of lymphocyte proliferation	8	0.43573	0.0270219	PTPN6, ERBB2, CD274, TNFRSF13B, PAWR, INPP5D, IL10, TGFB1	1168	35
														GOTERM_BP_FAT	GO:0021517~ventral spinal cord development	8	0.312378	0.0145459	HOXC10, NKX6-2, MDGA2, LHX3, LHX4, MNX1, ISL1, NKX6-1	1617	23	13588	2.92286	1	0.206889	23.6445		GOTERM_BP_FAT	GO:0045638~negative regulation of myeloid cell differentiation	6	0.315623	0.0251054	ZFP36, LMO2, STAT5A, STAT5B, NFKBIA, INPP5D	1120	21	13588	3.46633	1	0.296514	36.882		GOTERM_BP_FAT	GO:0032945~negative regulation of mononuclear cell proliferation	8	0.43573	0.0270219	PTPN6, ERBB2, CD274, TNFRSF13B, PAWR, INPP5D, IL10, TGFB1	1168	35
														GOTERM_BP_FAT	GO:0010942~positive regulation of cell death	43	1.67903	0.0145848	CDK5R1, TNF, NFKBID, ADORA2A, ADAMTSL4, BCL2L1, NR3C1, TGFB1, BAK1, VDR, CASP4, CASP7, B230120H23RIK, PCSK9, BCL3, NGFRAP1, FAS, INPP5D, CASP1, LTB, SPN, APC, BMP4, PTPRC, PTPN6, MUC2, FOXL2, CEBPB, ARHGEF7, CEBPG, CIDEB, NR4A1, TRADD, ASCL1, TRIM35, RNF7, CSRNP3, NUPR1, CASP12, LCK, ERN2, PERP, IFI204	1617	252	13588	1.43388	1	0.206592	23.6999		GOTERM_BP_FAT	GO:0033043~regulation of organelle organization	21	1.10468	0.0278324	LIMA1, SHROOM2, TNF, PLEK, STMN3, MTAP2, CAPZA3, VIL1, MECP2, MYO1F, NEXN, TGFB1, KANK2, CORO1A, GSN, SCIN, MTAP1B, STMN1, LTB, APC, CLEC2I	1120	154	13588	1.65438	1	0.32209	40.002		GOTERM_BP_FAT	GO:0002274~myeloid leukocyte activation	8	0.43573	0.0270219	BCL10, SBNO2, RELB, TGFBR2, IRF4, TGFB1, LCP2, RHOH	1168	35
														GOTERM_BP_FAT	GO:0046394~carboxylic acid biosynthetic process	27	1.05428	0.0148672	MYO5A, PRKAG3, NAGS, EDN2, ABHD5, PTGS1, ASL, CD74, SLC1A3, ALOX5AP, ALDH4A1, ELOVL7, PRKAA2, PLD1, BHMT2, TBXAS1, OTC, PRKAB2, QK, ACSM3, ACSM1, CTH, PRODH2, THNSL2, AKR1D1, DEGS2, CBS	1617	141	13588	1.60913	1	0.209369	24.1014		GOTERM_BP_FAT	GO:0012501~programmed cell death	52	2.7354	0.0280787	PGLYRP1, NFKB1, PAWR, ATOH1, TMEM173, CASP4, ANK2, CASP7, CASP8, CASP1, LTB, BCL10, LTBR, NCF1, SCN2A1, ELMO3, TNS4, TRIM35, KRT18, RELT, HIPK3, ERN2, PDCD6IP, TNFAIP3, PPP1R15A, PHLPP1, TRAF1, DCC, TNF, MCL1, ADAMTSL4, STK17B, KRT20, KRT8, SHISA5, SPATA4, NAIP1, INPP5D, PPP2R2B, SRGN, ERCC2, CFLAR, MUC2, FOXL2, CIDEB, MALT1, BIRC3, LSP1, ID1, CSRNP1, SLC5A8, PERP	1120	473	13588	1.33377	1	0.323293	40.2764		GOTERM_BP_FAT	GO:0070664~negative regulation of leukocyte proliferation	8	0.43573	0.0270219	PTPN6, ERBB2, CD274, TNFRSF13B, PAWR, INPP5D, IL10, TGFB1	1168	35
														GOTERM_BP_FAT	GO:0016053~organic acid biosynthetic process	27	1.05428	0.0148672	MYO5A, PRKAG3, NAGS, EDN2, ABHD5, PTGS1, ASL, CD74, SLC1A3, ALOX5AP, ALDH4A1, ELOVL7, PRKAA2, PLD1, BHMT2, TBXAS1, OTC, PRKAB2, QK, ACSM3, ACSM1, CTH, PRODH2, THNSL2, AKR1D1, DEGS2, CBS	1617	141	13588	1.60913	1	0.209369	24.1014		GOTERM_BP_FAT	GO:0009611~response to wounding	40	2.10416	0.0287867	GNA13, TNF, NFKBID, ELF3, LY86, F2RL1, CRP, ITGB2, TIMP3, TLR7, TGFB1, REG3B, TNFRSF1B, SLC1A2, SLC1A3, DYSF, SAA1, CNR2, REG3G, TFF1, PAPSS2, DAF2, CIITA, KLF6, PTPN6, PLEK, NCF1, HC, TGFBR2, GRHL3, CHST4, STAT3, CD180, C4BP, UNC13D, NUPR1, F3, GAP43, LCP1, ACVR1	1120	347	13588	1.39852	1	0.328854	41.0589		GOTERM_BP_FAT	GO:0030324~lung development	17	0.925926	0.0274627	FGFR4, CLCN2, FOXA2, NODAL, FOXA1, TGFBR2, CFTR, FOXP1, FOXP2, HES1, SP1, TIMELESS, ID1, LAMA5, CTGF, ZFPM2, NFIB	1168	111
														GOTERM_BP_FAT	GO:0045686~negative regulation of glial cell differentiation	5	0.195236	0.0153284	LINGO1, DLX2, DLX1, NKX6-2, NKX6-1	1617	9	13588	4.66845	1	0.214345	24.753		GOTERM_BP_FAT	GO:0051099~positive regulation of binding	9	0.473435	0.0288508	BCL10, TNF, HIPK3, MALT1, ITGB2, IRF4, IKBKB, TGFB1, ERCC2	1120	45	13588	2.42643	1	0.328298	41.1294		GOTERM_BP_FAT	GO:0007498~mesoderm development	11	0.599129	0.0275298	FOXH1, NUP133, NANOG, HAND1, POU5F1, NODAL, OVOL1, DLL3, ECSIT, TCF15, NCKAP1	1168	59
														GOTERM_BP_FAT	GO:0019627~urea metabolic process	5	0.195236	0.0153284	CEBPA, NAGS, OTC, ASL, CPS1	1617	9	13588	4.66845	1	0.214345	24.753		GOTERM_BP_FAT	GO:0001505~regulation of neurotransmitter levels	11	0.578643	0.0291381	SYT1, GAD2, SLC17A6, NRXN2, SLC25A4, TRIM9, MAOA, SYN2, NLGN1, SNAPIN, NRXN1	1120	62	13588	2.15248	1	0.329834	41.4438		GOTERM_BP_FAT	GO:0009617~response to bacterium	22	1.19826	0.027637	H2-K1, BCL10, TNF, H2-M3, CEBPE, NCF1, ANG4, HCK, RELA, PGLYRP1, NFKBIA, MALT1, STAT1, IL10, B2M, GPX2, CD47, MYD88, NOD1, TAP2, IRF8, BCL3	1168	157
														GOTERM_BP_FAT	GO:0014014~negative regulation of gliogenesis	5	0.195236	0.0153284	LINGO1, DLX2, DLX1, NKX6-2, NKX6-1	1617	9	13588	4.66845	1	0.214345	24.753		GOTERM_BP_FAT	GO:0045576~mast cell activation	5	0.263019	0.0299401	BCL10, FCGR2B, FCER1G, LCP2, RHOH	1120	15	13588	4.04405	1	0.336116	42.313		GOTERM_BP_FAT	GO:0002449~lymphocyte mediated immunity	13	0.708061	0.027921	EXO1, BCL10, PTPN6, SWAP70, C4BP, MYD88, UNC13D, IRF7, POU2F2, BCL3, INPP5D, H2-DMA, CR1L	1168	76
														GOTERM_BP_FAT	GO:0045060~negative thymic T cell selection	5	0.195236	0.0153284	PTPRC, DOCK2, FAS, CD74, SPN	1617	9	13588	4.66845	1	0.214345	24.753		GOTERM_BP_FAT	GO:0045061~thymic T cell selection	5	0.263019	0.0299401	CARD11, PTPRC, DOCK2, H2-DMA, SPN	1120	15	13588	4.04405	1	0.336116	42.313		GOTERM_BP_FAT	GO:0001816~cytokine production	9	0.490196	0.0280446	IRF9, IRAK4, MYD88, NOD1, REL, CEBPE, IRF7, PAWR, LCP2	1168	43
														GOTERM_BP_FAT	GO:0000050~urea cycle	5	0.195236	0.0153284	CEBPA, NAGS, OTC, ASL, CPS1	1617	9	13588	4.66845	1	0.214345	24.753		GOTERM_BP_FAT	GO:0032655~regulation of interleukin-12 production	5	0.263019	0.0299401	REL, IRF1, NFKB1, CD40, LTB	1120	15	13588	4.04405	1	0.336116	42.313		GOTERM_BP_FAT	GO:0009266~response to temperature stimulus	10	0.544662	0.0280926	OSM, PRRXL1, HSPB6, TRPV2, ACOT11, HSPB7, NR2F6, HSPB2, HSPB1, HSPB3	1168	51
														GOTERM_BP_FAT	GO:0006767~water-soluble vitamin metabolic process	10	0.390472	0.0153646	TPK1, ASPDH, NMNAT2, NCF2, NCF1, RFK, NADSYN1, PNPO, SLC22A5, NAPRT1	1617	34	13588	2.47153	1	0.213991	24.8039		GOTERM_BP_FAT	GO:0051648~vesicle localization	5	0.263019	0.0299401	MYO5A, SHROOM2, MYO1A, MLPH, NLGN1	1120	15	13588	4.04405	1	0.336116	42.313		GOTERM_BP_FAT	GO:0051325~interphase	10	0.544662	0.0280926	CCND1, SIN3A, PPP2R3A, DBF4, KRT7, GPR132, CAMK2A, ITGB1, RHOU, NFATC1	1168	51
														GOTERM_BP_FAT	GO:0007229~integrin-mediated signaling pathway	17	0.663803	0.0156319	ITGAL, BCAR1, ITGB4, ITGB5, ITGB2, ITGA3, ITGA4, VAV1, ITGB1, ADAM4, CTGF, ITGB7, ITGB1BP2, GRLF1, CIB1, ADAM9, ADAM15	1617	76	13588	1.87967	1	0.216494	25.1789		GOTERM_BP_FAT	GO:0021955~central nervous system neuron axonogenesis	5	0.263019	0.0299401	DCC, NR4A2, DCX, NR2E1, DCLK1	1120	15	13588	4.04405	1	0.336116	42.313		GOTERM_BP_FAT	GO:0007167~enzyme linked receptor protein signaling pathway	34	1.85185	0.0283746	FGFR4, NDN, ERBB3, EFNA1, ERBB2, BCAR1, FGF17, DDR2, TGFB1, FOXH1, MYD88, CTGF, PIK3R3, FIGF, GHR, FGF4, CLEC2I, PTPRE, STAP1, NODAL, TGFBR2, AXL, ECSIT, STAT3, SS18, DOK1, EPHA7, ZFP106, TOM1L1, ID1, CSRNP1, PDGFRB, MST1R, PTPN1	1168	273
														GOTERM_BP_FAT	GO:0002449~lymphocyte mediated immunity	17	0.663803	0.0156319	PTPN6, SNAP91, C3, CEBPG, CD74, C8A, C1RA, C4BP, FCGR2B, LILRB3, POU2F2, FCER1G, BCL3, H2-AA, INPP5D, FAS, H2-DMA	1617	76	13588	1.87967	1	0.216494	25.1789		GOTERM_BP_FAT	GO:0046637~regulation of alpha-beta T cell differentiation	6	0.315623	0.0303498	IKZF1, TGFBR2, IL4RA, BCL6, IL2RG, SASH3	1120	22	13588	3.30877	1	0.338712	42.7524		GOTERM_BP_FAT	GO:0050801~ion homeostasis	36	1.96078	0.0288521	MYO5A, CAV3, CAV1, JPH2, NDN, ADORA2A, ERBB2, SLC9A3, SLC9A2, 2010110P09RIK, KCNA5, ATP12A, CCL28, TGFB1, VDR, CD9, AQP11, GRIN2D, MT1, SLC39A5, OLIG2, SLC39A4, SLC4A4, GAL3ST1, HRC, NDUFS1, ERCC2, TRPM4, PTPRC, GLRB, ATP1A2, QK, SOD2, PYGM, XIRP1, PMP22	1168	293
														GOTERM_BP_FAT	GO:0001666~response to hypoxia	15	0.585709	0.0165926	PPARA, NOL3, MECP2, ASL, MMP14, MMP2, TGFB1, UCP3, PYGM, BCL2, PDE5A, SCNN1B, CASP1, MT3, MB	1617	64	13588	1.9695	1	0.22741	26.5119		GOTERM_BP_FAT	GO:0030890~positive regulation of B cell proliferation	6	0.315623	0.0303498	BMI1, CARD11, PTPRC, BCL6, CD40, SASH3	1120	22	13588	3.30877	1	0.338712	42.7524		GOTERM_BP_FAT	GO:0003006~reproductive developmental process	33	1.79739	0.0295008	HNF1B, CSF1, HOXB13, DMRTA2, LGR4, WT1, NR2C2, TGFB1, VDR, PRDM14, CD44, DDX25, PVRL2, FBXO5, STRBP, PPP2R2B, LHX9, B4GALT1, FOXL2, NANOG, RARG, RXRA, FOXA1, NR0B1, JUNB, ZFP37, HNF4A, SERPINB5, RPS6KA2, PEBP1, PBX1, ADAMTS1, AREG	1168	264
														GOTERM_BP_FAT	GO:0030183~B cell differentiation	12	0.468567	0.0168605	BAK1, PTPRC, GPR183, IKZF1, ONECUT1, SP3, BCL2, CEBPG, POU2F2, BCL3, BCL6, MALT1	1617	46	13588	2.19214	1	0.229805	26.8796		GOTERM_BP_FAT	GO:0050728~negative regulation of inflammatory response	6	0.315623	0.0303498	GPX2, ZFP36, TNFRSF1B, FCGR2B, ADORA2A, SPN	1120	22	13588	3.30877	1	0.338712	42.7524		GOTERM_BP_FAT	GO:0035023~regulation of Rho protein signal transduction	14	0.762527	0.0313671	OBSCN, ARHGEF1, ARHGEF6, ARHGEF5, ARHGEF16, AKAP13, ITSN2, TTN, VAV1, DNMBP, PLEKHG6, ABRA, FGD3, NET1	1168	86
														GOTERM_BP_FAT	GO:0046486~glycerolipid metabolic process	25	0.976181	0.0169219	PIK3CG, CAV3, LPL, PLD1, PIGZ, SLC37A4, ABHD5, PIK3CD, GPAA1, MECP2, PIP5K1C, CDS1, CHPT1, PIGO, MTTP, PCK1, CWH43, APOB, G6PC, DGAT2, PIGF, APOC3, FABP3, PCSK9, IPMK	1617	129	13588	1.62853	1	0.229702	26.9637		GOTERM_BP_FAT	GO:0048598~embryonic morphogenesis	41	2.15676	0.030575	BMI1, ENAH, IMPAD1, SHROOM3, FOXA2, EFNA1, ZIC1, WNT1, ATOH1, HAND1, OVOL2, CASP8, HOXA9, RARB, IPMK, IHH, CYR61, BCL10, TBX6, FOXL2, SATB2, MYO6, TBX3, OTX1, TGFBR2, SIX2, SPINT1, FZD3, PCDH8, NR4A3, ITGA4, MBNL1, VASP, NCKAP1, HES1, SP1, FOXG1, HOXB6, GRLF1, BMPR1A, ACVR1	1120	359	13588	1.38557	1	0.3396	42.9925		GOTERM_BP_FAT	GO:0030879~mammary gland development	14	0.762527	0.0313671	B4GALT1, CAV1, CEBPB, ELF3, CSF1, TGFBR2, NR3C1, TGFB1, VDR, CCND1, ARHGAP5, IRF6, AREG, ETV4	1168	86
														GOTERM_BP_FAT	GO:0002764~immune response-regulating signal transduction	13	0.507614	0.0170076	PTPRC, PTPN6, LYN, BCAR1, UNC93B1, PTPN22, CACNB3, MALT1, CACNB4, KLHL6, LCK, FCER1G, CD79B	1617	52	13588	2.1008	1	0.229891	27.0808		GOTERM_BP_FAT	GO:0006915~apoptosis	51	2.6828	0.0306612	PGLYRP1, NFKB1, PAWR, ATOH1, TMEM173, CASP4, ANK2, CASP7, CASP8, CASP1, LTB, BCL10, LTBR, NCF1, SCN2A1, ELMO3, TNS4, TRIM35, KRT18, HIPK3, ERN2, PDCD6IP, TNFAIP3, PPP1R15A, PHLPP1, TRAF1, DCC, TNF, MCL1, ADAMTSL4, STK17B, KRT20, KRT8, SHISA5, SPATA4, NAIP1, INPP5D, PPP2R2B, SRGN, ERCC2, CFLAR, MUC2, FOXL2, CIDEB, MALT1, BIRC3, LSP1, ID1, CSRNP1, SLC5A8, PERP	1120	465	13588	1.33062	1	0.33922	43.0842		GOTERM_BP_FAT	GO:0002768~immune response-regulating cell surface receptor signaling pathway	9	0.490196	0.0317885	BCL10, PTPN6, PTPRC, KLHL6, BCAR1, PTPN22, MALT1, CACNB3, CLEC2I	1168	44
														GOTERM_BP_FAT	GO:0042063~gliogenesis	13	0.507614	0.0170076	DTX1, ERBB3, ADORA2A, MMP14, NR2E1, NKX6-1, ASCL1, DNER, NKX6-2, POU3F2, OLIG2, GAP43, NKX2-2	1617	52	13588	2.1008	1	0.229891	27.0808		GOTERM_BP_FAT	GO:0001838~embryonic epithelial tube formation	10	0.526039	0.0309795	BCL10, ENAH, SHROOM3, OVOL2, CASP8, GRLF1, FZD3, IPMK, VASP, NCKAP1	1120	54	13588	2.24669	1	0.340938	43.4215		GOTERM_BP_FAT	GO:0030323~respiratory tube development	17	0.925926	0.0318244	FGFR4, CLCN2, FOXA2, NODAL, FOXA1, TGFBR2, CFTR, FOXP1, FOXP2, HES1, SP1, TIMELESS, ID1, LAMA5, CTGF, ZFPM2, NFIB	1168	113
														GOTERM_BP_FAT	GO:0021983~pituitary gland development	9	0.351425	0.0170266	BMP4, HES1, SOX2, LHX3, POU3F2, ISL1, PITX1, BMPR1A, PITX2	1617	29	13588	2.60789	1	0.229286	27.1068		GOTERM_BP_FAT	GO:0019637~organophosphate metabolic process	23	1.20989	0.0320653	PIK3CG, PLD1, PIGZ, SGMS2, NCF2, PLA2G10, NCF1, GK2, PIK3CD, GPAA1, MECP2, CDS1, CWH43, SERINC2, PLCB3, LRAT, PIGF, GYKL1, ASPG, PCSK9, LPCAT2B, MBOAT2, IPMK	1120	176	13588	1.58545	1	0.349476	44.5579		GOTERM_BP_FAT	GO:0016331~morphogenesis of embryonic epithelium	13	0.708061	0.0334356	BCL10, SHROOM3, OVOL2, LAMA5, NODAL, CASP8, GRLF1, TGIF1, FZD3, PCDH8, IPMK, VASP, NCKAP1	1168	78
														GOTERM_BP_FAT	GO:0050778~positive regulation of immune response	26	1.01523	0.0173116	C3, STAT5A, BCAR1, UNC93B1, PTPN22, CACNB3, CACNB4, CFP, C1RA, KLHL6, TAP2, FCER1G, H2-K1, PTPN6, PTPRC, H2-M3, LYN, MALT1, POLR3C, C8A, C4BP, LCK, H2-AA, CD79B, H2-DMA, SASH3	1617	136	13588	1.6065	1	0.23183	27.4948		GOTERM_BP_FAT	GO:0045075~regulation of interleukin-12 biosynthetic process	4	0.210416	0.032093	REL, IRF1, NFKB1, LTB	1120	9	13588	5.39206	1	0.34855	44.5867		GOTERM_BP_FAT	GO:0009636~response to toxin	7	0.381264	0.0339111	SMR2, DDC, HTR1B, NUPR1, ARNT2, MT1, GUCY2C	1168	29
														GOTERM_BP_FAT	GO:0043065~positive regulation of apoptosis	42	1.63998	0.0177711	CDK5R1, TNF, NFKBID, ADORA2A, ADAMTSL4, BCL2L1, NR3C1, TGFB1, BAK1, VDR, CASP4, CASP7, B230120H23RIK, PCSK9, BCL3, NGFRAP1, FAS, INPP5D, CASP1, LTB, SPN, APC, PTPRC, PTPN6, MUC2, FOXL2, CEBPB, ARHGEF7, CEBPG, CIDEB, NR4A1, TRADD, ASCL1, TRIM35, RNF7, CSRNP3, NUPR1, CASP12, LCK, ERN2, PERP, IFI204	1617	248	13588	1.42313	1	0.23639	28.1164		GOTERM_BP_FAT	GO:0045086~positive regulation of interleukin-2 biosynthetic process	4	0.210416	0.032093	CARD11, STAT5A, STAT5B, IRF4	1120	9	13588	5.39206	1	0.34855	44.5867		GOTERM_BP_FAT	GO:0051056~regulation of small GTPase mediated signal transduction	29	1.57952	0.0343781	CSF1, SIPA1, CYTH4, AKAP13, ITSN2, TTN, IQGAP1, RGL2, DOCK2, PLEKHG6, RASAL3, RAPGEF6, GIT2, ABRA, RASA3, FGD3, NET1, OBSCN, TBC1D10C, ARHGEF1, ARHGEF6, ARHGEF5, ARHGEF16, PSD4, VAV1, DNMBP, ACAP1, GRTP1, TNK1	1168	228
														GOTERM_BP_FAT	GO:0032945~negative regulation of mononuclear cell proliferation	10	0.390472	0.0185593	PTPN6, CBLB, FCGR2B, ERBB2, CD274, TNFRSF13B, PAWR, INPP5D, TGFB1, SPN	1617	35	13588	2.40092	1	0.244687	29.1711		GOTERM_BP_FAT	GO:0046543~development of secondary female sexual characteristics	4	0.210416	0.032093	STAT5A, STAT5B, AREG, TGFB1	1120	9	13588	5.39206	1	0.34855	44.5867		GOTERM_BP_FAT	GO:0010038~response to metal ion	10	0.544662	0.0351373	GSS, CCND1, CAV1, GRIA2, ABCB1A, D730039F16RIK, ALDOB, MT1, HVCN1, TAT	1168	53
														GOTERM_BP_FAT	GO:0070664~negative regulation of leukocyte proliferation	10	0.390472	0.0185593	PTPN6, CBLB, FCGR2B, ERBB2, CD274, TNFRSF13B, PAWR, INPP5D, TGFB1, SPN	1617	35	13588	2.40092	1	0.244687	29.1711		GOTERM_BP_FAT	GO:0016601~Rac protein signal transduction	4	0.210416	0.032093	WASF2, RHOU, EPS8L2, RHOG	1120	9	13588	5.39206	1	0.34855	44.5867		GOTERM_BP_FAT	GO:0015674~di-, tri-valent inorganic cation transport	22	1.19826	0.0351728	TRPM4, SRI, PTPRC, TRPM6, CAV1, CLCA3, CACNG7, TRPV2, CACNG6, CACNG4, CACNB3, ITPR3, CACNA1S, TRPM2, VDR, BSPRY, CORO1A, ATP2C2, CACNA1E, NIPAL1, CAMK2A, NFATC1	1168	161
														GOTERM_BP_FAT	GO:0002274~myeloid leukocyte activation	10	0.390472	0.0185593	MLL5, FCGR2B, LILRB3, MYO1F, FCER1G, SFPI1, IRF4, TGFB1, LCP2, RHOH	1617	35	13588	2.40092	1	0.244687	29.1711		GOTERM_BP_FAT	GO:0002828~regulation of T-helper 2 type immune response	4	0.210416	0.032093	STAT6, IL27RA, IL4RA, BCL6	1120	9	13588	5.39206	1	0.34855	44.5867		GOTERM_BP_FAT	GO:0030031~cell projection assembly	12	0.653595	0.0354777	KLF5, MYO1A, RAC2, LAMA5, BAIAP2L1, WASF2, CAPG, ITGB4, FGD3, NCKAP1, MYH10, VCL	1168	70
														GOTERM_BP_FAT	GO:0043242~negative regulation of protein complex disassembly	10	0.390472	0.0185593	ARHGEF2, TRIM54, MTAP2, MTAP4, SCIN, MTAP1B, VIL1, TMOD3, RDX, APC	1617	35	13588	2.40092	1	0.244687	29.1711		GOTERM_BP_FAT	GO:0007338~single fertilization	9	0.473435	0.0324955	PLCZ1, CD9, ADAM3, GLRB, ZPBP, ITGA3, SPAM1, ATP8B3, TNP2	1120	46	13588	2.37368	1	0.350928	45.0023		GOTERM_BP_FAT	GO:0050852~T cell receptor signaling pathway	6	0.326797	0.0355709	BCL10, PTPRC, PTPN22, MALT1, CACNB3, CLEC2I	1168	22
														GOTERM_BP_FAT	GO:0050672~negative regulation of lymphocyte proliferation	10	0.390472	0.0185593	PTPN6, CBLB, FCGR2B, ERBB2, CD274, TNFRSF13B, PAWR, INPP5D, TGFB1, SPN	1617	35	13588	2.40092	1	0.244687	29.1711		GOTERM_BP_FAT	GO:0006468~protein amino acid phosphorylation	67	3.52446	0.0330362	EFNA1, STAT5A, FES, TGFB1, BTK, PAK7, B230120H23RIK, MAP3K8, AKT2, PIK3CG, TRPM6, SGK2, LIMK2, LYN, MTAP2, MARK1, TYK2, HUNK, BC021891, PRKD2, STYK1, HIPK3, ACAP1, PDGFRB, ERN2, RIPK4, MST1R, MAP3K14, ACVR1, FRK, FGFR4, ERBB3, ERBB2, STK10, MKNK2, STK17B, ADRBK1, MAPKAPK2, IRAK4, E130304F04RIK, PTK2B, PTK6, DCLK2, PRKAA2, YES1, EGF, DCLK1, TEC, PTPRC, PDK2, HCK, TGFBR2, GUCY2C, EPHA1, NTRK3, EPHA…	1120	640	13588	1.27008	1	0.354481	45.5558		GOTERM_BP_FAT	GO:0043193~positive regulation of gene-specific transcription	8	0.43573	0.035663	HES1, RARG, TRIM28, PSRC1, NFKB1, RORB, IRF4, SMARCA1	1168	37
														GOTERM_BP_FAT	GO:0002209~behavioral defense response	6	0.234283	0.0188059	GRIK2, BCL2, GABRA5, MECP2, NEUROD2, GNG7	1617	14	13588	3.60138	1	0.246654	29.498		GOTERM_BP_FAT	GO:0009617~response to bacterium	21	1.10468	0.0333195	BCL10, PLD1, TNF, H2-M3, IL27RA, CEBPE, NCF1, ANG4, HCK, PGLYRP1, MYO1F, NFKBIA, MALT1, STAT1, GPX2, TAP2, IRF8, FCER1G, BCL3, IRF3, SPN	1120	157	13588	1.62277	1	0.355766	45.8438		GOTERM_BP_FAT	GO:0050871~positive regulation of B cell activation	8	0.43573	0.035663	BMI1, STAT6, CARD11, PTPRC, IL2RG, INPP5D, SASH3, TGFB1	1168	37
														GOTERM_BP_FAT	GO:0015893~drug transport	6	0.234283	0.0188059	S100A4, ABP1, MFSD9, SLC22A18, SLC18A1, SLC35A3	1617	14	13588	3.60138	1	0.246654	29.498		GOTERM_BP_FAT	GO:0016481~negative regulation of transcription	42	2.20936	0.0335993	BMI1, TNF, CDX2, GLIS1, NFKB1, ZFP639, NOSTRIN, NR2E3, NR2E1, TGFB1, VDR, HAND1, OVOL2, OVOL1, POU3F3, BCL6, OLIG2, RARB, MYST4, MYST3, NR2F1, EGR1, CIITA, SATB2, IKZF1, TBX3, SOX14, FOXA1, MECP2, TNP1, HES7, SIRT7, PKIA, HES1, CMTM2A, NR1I2, HES5, ID1, YAF2, HIPK3, INS2, KLF4	1120	372	13588	1.36976	1	0.35701	46.1268		GOTERM_BP_FAT	GO:0051341~regulation of oxidoreductase activity	4	0.217865	0.0358089	CAV3, VDR, EDN2, ECSIT	1168	9
														GOTERM_BP_FAT	GO:0031114~regulation of microtubule depolymerization	6	0.234283	0.0188059	ARHGEF2, TRIM54, MTAP2, MTAP4, MTAP1B, APC	1617	14	13588	3.60138	1	0.246654	29.498		GOTERM_BP_FAT	GO:0048732~gland development	25	1.3151	0.0340116	CLCN2, TNF, ELF3, STAT5A, STAT5B, HOXB13, CTNND1, CDH1, NR3C1, TGFB1, VDR, LY6E, HOXA9, POU3F2, EGF, TBX3, IKZF1, FOXA1, TGFBR2, HES1, IRF6, SERPINB5, AREG, ATP7B, BMPR1A	1120	197	13588	1.53961	1	0.359372	46.5413		GOTERM_BP_FAT	GO:0019228~regulation of action potential in neuron	9	0.490196	0.0358596	MYO5A, CD9, ERBB2, OLIG2, PMP22, GAL3ST1, TGFB1, QK, ERCC2	1168	45
														GOTERM_BP_FAT	GO:0001662~behavioral fear response	6	0.234283	0.0188059	GRIK2, BCL2, GABRA5, MECP2, NEUROD2, GNG7	1617	14	13588	3.60138	1	0.246654	29.498		GOTERM_BP_FAT	GO:0048729~tissue morphogenesis	29	1.52551	0.0349649	ENAH, SHROOM3, STAT5A, CTNND1, HOXB13, NR3C1, TGFB1, VDR, HAND1, OVOL2, LY6E, CASP8, IPMK, TBX6, BCL10, TBX3, FOXA1, CRB3, FZD3, PCDH8, NR4A3, VASP, NCKAP1, SERPINB5, GRLF1, AREG, KLF4, BMPR1A, ACVR1	1120	238	13588	1.47829	1	0.366277	47.488		GOTERM_BP_FAT	GO:0002697~regulation of immune effector process	14	0.762527	0.036984	H2-K1, PTPN6, PTPRC, TNF, H2-M3, FOXP1, TGFB1, B2M, DDX58, STAT6, CD37, TAP2, CR1L, SASH3	1168	88
														GOTERM_BP_FAT	GO:0007026~negative regulation of microtubule depolymerization	6	0.234283	0.0188059	ARHGEF2, TRIM54, MTAP2, MTAP4, MTAP1B, APC	1617	14	13588	3.60138	1	0.246654	29.498		GOTERM_BP_FAT	GO:0048592~eye morphogenesis	12	0.631247	0.0357528	FOXL2, SHROOM2, RPGR, BHLHE22, SOX1, SP1, PVRL3, NTRK2, RORB, RARB, VSX2, STAT3	1120	73	13588	1.99432	1	0.371686	48.2586		GOTERM_BP_FAT	GO:0030030~cell projection organization	38	2.06972	0.03713	CCKAR, LIMA1, NDN, ADORA2A, ERBB2, B9D2, WASF2, ITGB4, NR2E1, VCL, ATOH1, RAC2, LHX4, GBX2, TOP2B, NEFL, ETV4, RUNX3, FGD3, KLF5, MYO1A, PRRXL1, MYO6, PLA2G10, BAIAP2L1, MYH9, WWTR1, LPIN1, VASP, SLIT2, NCKAP1, CTNNA2, EPHA7, CORO1A, LAMA5, CAPG, IGSF9, MYH10	1168	319
														GOTERM_BP_FAT	GO:0002460~adaptive immune response based on somatic recombination of immune receptors built from immunoglobulin superfamily domains	18	0.70285	0.0189	SNAP91, C3, NFKB2, CD74, C8A, C1RA, C4BP, KLHL6, FCGR2B, LILRB3, POU2F2, FCER1G, BCL3, H2-AA, BCL6, INPP5D, FAS, H2-DMA	1617	84	13588	1.80069	1	0.246864	29.6224		GOTERM_BP_FAT	GO:0006887~exocytosis	16	0.841662	0.0358956	MYO5A, GLRB, PLEK, SCRN1, NLGN1, MYO1F, ARHGAP17, SNAPIN, TNP2, LLGL2, CADPS, UNC13D, CADPS2, TRIM9, SYCN, UNC13A	1120	110	13588	1.76468	1	0.371686	48.397		GOTERM_BP_FAT	GO:0010639~negative regulation of organelle organization	11	0.599129	0.0374054	LIMA1, TRIM54, GSN, SPNB1, MTAP4, SCIN, CAPZA1, CAPG, VIL1, TMOD3, KANK2	1168	62
														GOTERM_BP_FAT	GO:0002250~adaptive immune response	18	0.70285	0.0189	SNAP91, C3, NFKB2, CD74, C8A, C1RA, C4BP, KLHL6, FCGR2B, LILRB3, POU2F2, FCER1G, BCL3, H2-AA, BCL6, INPP5D, FAS, H2-DMA	1617	84	13588	1.80069	1	0.246864	29.6224		GOTERM_BP_FAT	GO:0016338~calcium-independent cell-cell adhesion	6	0.315623	0.0362332	CLDN8, CLDN7, CLDN4, CLDN3, CLDN2, CLDN23	1120	23	13588	3.16491	1	0.373293	48.7231		GOTERM_BP_FAT	GO:0070201~regulation of establishment of protein localization	12	0.653595	0.0388555	KCNN4, TNF, HNF4A, ADORA2A, ANG, KRT20, CASP1, PKIA, LTB, LCP1, TGFB1, SRGN	1168	71
														GOTERM_BP_FAT	GO:0070482~response to oxygen levels	15	0.585709	0.0189036	PPARA, NOL3, MECP2, ASL, MMP14, MMP2, TGFB1, UCP3, PYGM, BCL2, PDE5A, SCNN1B, CASP1, MT3, MB	1617	65	13588	1.9392	1	0.246044	29.6273		GOTERM_BP_FAT	GO:0030852~regulation of granulocyte differentiation	3	0.157812	0.0363381	IKZF1, INPP5D, RUNX1	1120	4	13588	9.09911	1	0.372977	48.824		GOTERM_BP_FAT	GO:0035282~segmentation	10	0.544662	0.0390782	MYF6, TCAP, MEOX2, TDGF1, DLL3, HES7, PCDH8, TTN, TCF15, NCKAP1	1168	54
														GOTERM_BP_FAT	GO:0019724~B cell mediated immunity	15	0.585709	0.0189036	SNAP91, C3, CD74, C8A, C1RA, C4BP, FCGR2B, LILRB3, POU2F2, BCL3, H2-AA, FCER1G, INPP5D, FAS, H2-DMA	1617	65	13588	1.9392	1	0.246044	29.6273		GOTERM_BP_FAT	GO:0002829~negative regulation of T-helper 2 type immune response	3	0.157812	0.0363381	STAT6, IL27RA, BCL6	1120	4	13588	9.09911	1	0.372977	48.824		GOTERM_BP_FAT	GO:0033209~tumor necrosis factor-mediated signaling pathway	3	0.163399	0.0393287	TNF, KRT18, KRT8	1168	4
														GOTERM_BP_FAT	GO:0019725~cellular homeostasis	55	2.1476	0.018994	PPARD, E2F4, JPH2, FOXA3, GRIK2, GNA11, GRIK5, TENC1, TGFB1, ATP2B2, BAK1, HAMP, AQP11, GRIN2D, NKX6-2, SLC24A2, RGN, CHRNA7, OLIG2, CHRNA1, MT3, TRPM4, CCKBR, MECP2, CACNG2, SLC9A3R1, QK, XIRP1, LCK, RYR1, PMP22, MYO5A, CAV3, SCN1A, ADORA2A, ERBB2, SLC37A4, NR3C2, CACNB4, CCL28, SYPL2, VDR, BCL2, POU3F2, SLC39A5, SLC39A4, GAL3ST1, APC, PTPRC, GLRB, NLGN3, ATP1A2, PYGM, BANK1, ASNA1	1617	343	13588	1.34745	1	0.246213	29.7465		GOTERM_BP_FAT	GO:0033209~tumor necrosis factor-mediated signaling pathway	3	0.157812	0.0363381	TNF, KRT18, KRT8	1120	4	13588	9.09911	1	0.372977	48.824		GOTERM_BP_FAT	GO:0000089~mitotic metaphase	3	0.163399	0.0393287	RPS6KA2, FBXO5, NDC80	1168	4
														GOTERM_BP_FAT	GO:0008360~regulation of cell shape	12	0.468567	0.0197162	RHOJ, GNA13, CORO1A, SHROOM3, FERMT2, GRLF1, CFDP1, MYH14, MYH9, ARHGAP15, RHOU, CDC42EP5	1617	47	13588	2.1455	1	0.253475	30.6926		GOTERM_BP_FAT	GO:0000103~sulfate assimilation	3	0.157812	0.0363381	SULT2B1, SULT1D1, PAPSS2	1120	4	13588	9.09911	1	0.372977	48.824		GOTERM_BP_FAT	GO:0032288~myelin assembly	3	0.163399	0.0393287	CD9, PMP22, ERCC2	1168	4
														GOTERM_BP_FAT	GO:0048584~positive regulation of response to stimulus	33	1.28856	0.0198999	TNF, IL16, C3, STAT5A, BCAR1, UNC93B1, PTPN22, CACNB3, CACNB4, CFP, C1RA, KLHL6, TAP2, FCER1G, THBS1, SCG2, H2-K1, PTPRC, PTPN6, LYN, H2-M3, CEBPG, MALT1, POLR3C, C8A, NTRK3, C4BP, LCK, H2-AA, FABP4, CD79B, H2-DMA, SASH3	1617	186	13588	1.49089	1	0.25465	30.9314		GOTERM_BP_FAT	GO:0060397~JAK-STAT cascade involved in growth hormone signaling pathway	3	0.157812	0.0363381	STAT5A, STAT5B, STAT3	1120	4	13588	9.09911	1	0.372977	48.824		GOTERM_BP_FAT	GO:0000103~sulfate assimilation	3	0.163399	0.0393287	SULT2B1, SULT1D1, PAPSS2	1168	4
														GOTERM_BP_FAT	GO:0043068~positive regulation of programmed cell death	42	1.63998	0.020103	CDK5R1, TNF, NFKBID, ADORA2A, ADAMTSL4, BCL2L1, NR3C1, TGFB1, BAK1, VDR, CASP4, CASP7, B230120H23RIK, PCSK9, BCL3, NGFRAP1, FAS, INPP5D, CASP1, LTB, SPN, APC, PTPRC, PTPN6, MUC2, FOXL2, CEBPB, ARHGEF7, CEBPG, CIDEB, NR4A1, TRADD, ASCL1, TRIM35, RNF7, CSRNP3, NUPR1, CASP12, LCK, ERN2, PERP, IFI204	1617	250	13588	1.41174	1	0.256028	31.1944		GOTERM_BP_FAT	GO:0045647~negative regulation of erythrocyte differentiation	3	0.157812	0.0363381	LMO2, STAT5A, STAT5B	1120	4	13588	9.09911	1	0.372977	48.824		GOTERM_BP_FAT	GO:0002639~positive regulation of immunoglobulin production	3	0.163399	0.0393287	CD37, SASH3, FOXP1	1168	4
														GOTERM_BP_FAT	GO:0006952~defense response	69	2.69426	0.0202914	ELF3, GRIK2, LY86, CRP, PPARG, PGLYRP1, TLR7, TGFB1, TAPBP, CFP, AKT1, APOA4, REG3B, C1RA, TMEM173, HAMP, SAA1, REG3G, APOM, SPN, GNG7, H2-K1, KNG1, CIITA, PLD1, NCF1, ANG4, MECP2, CHST2, IFI47, CHST4, C8A, C4BP, SERPINF2, H2-AA, TNFAIP8L2, TNF, SNAP91, NFKBID, C3, ITGB2, CD74, LEAP2, BCL2, CNR2, BCL3, FCER1G, CLEC2H, THBS1, PTPRC, PTPN6, PNLIPRP2, CEBPE, H2-M3, HCK, MAP2K3, CEBPG, GABRA5, MYO1F,…	1617	448	13588	1.29425	1	0.257233	31.4376		GOTERM_BP_FAT	GO:0050432~catecholamine secretion	3	0.157812	0.0363381	CADPS, LY6E, MECP2	1120	4	13588	9.09911	1	0.372977	48.824		GOTERM_BP_FAT	GO:0002428~antigen processing and presentation of peptide antigen via MHC class Ib	3	0.163399	0.0393287	H2-M3, TAP2, B2M	1168	4
														GOTERM_BP_FAT	GO:0048598~embryonic morphogenesis	57	2.22569	0.0203129	FOXA2, EFNA1, HOXD12, SOBP, PDX1, CUL3, ATP2B2, ATOH1, PCGF2, OSR2, HOXC9, HLX, CASP8, IPMK, CYR61, IHH, SATB2, MYO6, TBX15, NODAL, OTX1, OTX2, C630004H02RIK, SPINT1, SIX2, PCDH8, VASP, HES1, HOXC10, MSX1, FOXG1, SIX1, USH1C, 3110039M20RIK, SHROOM3, TCAP, SOX2, HOXA2, OVOL2, BMP4, FOXL2, NF2, SKI, FZD3, NR4A3, ITGA4, FOXP4, NCKAP1, DLX2, HOXB5, SP3, HOXB6, GRLF1, SP8, CML5, WNT7A, BMPR1A, CML2	1617	359	13588	1.33422	1	0.256599	31.4652		GOTERM_BP_FAT	GO:0032288~myelin assembly	3	0.157812	0.0363381	CD9, PMP22, ERCC2	1120	4	13588	9.09911	1	0.372977	48.824		GOTERM_BP_FAT	GO:0051100~negative regulation of binding	7	0.381264	0.039417	IRAK2, KDM1A, THRA, HNF4A, NFKBID, NFKBIA, DNAJA3	1168	30
														GOTERM_BP_FAT	GO:0060113~inner ear receptor cell differentiation	9	0.351425	0.0208625	HES1, ATP2B2, ATOH1, MYO6, HES5, C630004H02RIK, USH1C, CUX1, USH2A	1617	30	13588	2.52096	1	0.261721	32.1697		GOTERM_BP_FAT	GO:0006793~phosphorus metabolic process	87	4.57654	0.0373322	EFNA1, STAT5A, PTPN22, FES, TGFB1, BTK, PAK7, B230120H23RIK, MAP3K8, IPMK, AKT2, PIK3CG, TRPM6, SGK2, PTPRF, LIMK2, LYN, PTPRG, MTAP2, PIK3CD, MECP2, PTPRT, MARK1, TYK2, HUNK, BC021891, PRKD2, STYK1, PPM1E, ACAP1, HIPK3, GYKL1, PDGFRB, ERN2, RIPK4, MST1R, MAP3K14, ACVR1, FRK, FGFR4, PPP2R3A, GK2, ERBB3, ERBB2, STK10, STK17B, MKNK2, ACP5, ADRBK1, MAPKAPK2, IRAK4, E130304F04RIK, MTMR1, PTK2B, PTK6,…	1120	866	13588	1.21882	1	0.379897	49.7711		GOTERM_BP_FAT	GO:0050708~regulation of protein secretion	7	0.381264	0.039417	KCNN4, TNF, ADORA2A, ANG, KRT20, CASP1, SRGN	1168	30
														GOTERM_BP_FAT	GO:0032102~negative regulation of response to external stimulus	10	0.390472	0.0222096	GPX2, ZFP36, PPARA, FCGR2B, ADORA2A, CHRNA7, GRIN3A, FABP7, SPN, CTNNA2	1617	36	13588	2.33423	1	0.27529	33.8673		GOTERM_BP_FAT	GO:0006796~phosphate metabolic process	87	4.57654	0.0373322	EFNA1, STAT5A, PTPN22, FES, TGFB1, BTK, PAK7, B230120H23RIK, MAP3K8, IPMK, AKT2, PIK3CG, TRPM6, SGK2, PTPRF, LIMK2, LYN, PTPRG, MTAP2, PIK3CD, MECP2, PTPRT, MARK1, TYK2, HUNK, BC021891, PRKD2, STYK1, PPM1E, ACAP1, HIPK3, GYKL1, PDGFRB, ERN2, RIPK4, MST1R, MAP3K14, ACVR1, FRK, FGFR4, PPP2R3A, GK2, ERBB3, ERBB2, STK10, STK17B, MKNK2, ACP5, ADRBK1, MAPKAPK2, IRAK4, E130304F04RIK, MTMR1, PTK2B, PTK6,…	1120	866	13588	1.21882	1	0.379897	49.7711		GOTERM_BP_FAT	GO:0002700~regulation of production of molecular mediator of immune response	7	0.381264	0.039417	STAT6, PTPRC, CD37, TNF, SASH3, TGFB1, FOXP1	1168	30
														GOTERM_BP_FAT	GO:0042060~wound healing	22	0.859039	0.0224631	KNG1, GNA13, PPARA, PPARD, PLEK, MYH1, F2RL1, MYH2, PF4, SYT7, TIMP3, TGFB1, PROC, F13B, DYSF, THBD, FGA, PAX7, PROZ, SCNN1B, PAPSS2, TFPI2, GAP43	1617	112	13588	1.65063	1	0.277064	34.1823		GOTERM_BP_FAT	GO:0030101~natural killer cell activation	5	0.263019	0.0373879	UNC13D, IKZF1, STAT5A, STAT5B, ITGB2	1120	16	13588	3.79129	1	0.379164	49.8237		GOTERM_BP_FAT	GO:0045087~innate immune response	16	0.87146	0.0397736	CIITA, TNFAIP8L2, PTPN6, BCL10, SAMHD1, MALT1, ECSIT, TLR7, CD180, TGFB1, DDX58, TMEM173, C4BP, MYD88, UNC13D, CR1L	1168	107
														GOTERM_BP_FAT	GO:0021953~central nervous system neuron differentiation	11	0.42952	0.0228201	DCC, 3110039M20RIK, LINGO1, ASCL1, SOX1, FOXG1, MNX1, SOX5, NEUROG2, DCX, NR2E1, DCLK1	1617	42	13588	2.20084	1	0.279906	34.6235		GOTERM_BP_FAT	GO:0001776~leukocyte homeostasis	8	0.420831	0.0378743	CORO1A, LILRB3, STAT5A, STAT5B, TNFRSF13B, PIK3CD, IKBKB, TGFB1	1120	39	13588	2.48864	1	0.381893	50.2805		GOTERM_BP_FAT	GO:0002443~leukocyte mediated immunity	14	0.762527	0.0400458	EXO1, BCL10, PTPN6, SWAP70, NCF1, C4BP, MYD88, UNC13D, IRF7, POU2F2, BCL3, INPP5D, H2-DMA, CR1L	1168	89
														GOTERM_BP_FAT	GO:0018904~organic ether metabolic process	12	0.468567	0.0229138	CAV3, LPL, G6PC, APOB, DGAT2, ABHD5, APOC3, SLC37A4, PCSK9, CDS1, MTTP, PCK1	1617	48	13588	2.1008	1	0.279971	34.7387		GOTERM_BP_FAT	GO:0010558~negative regulation of macromolecule biosynthetic process	46	2.41978	0.0381425	BMI1, TNF, CDX2, GLIS1, NFKB1, ZFP639, NOSTRIN, NR2E3, NR2E1, TGFB1, YBX2, VDR, HAND1, OVOL2, ANG, OVOL1, BCL3, POU3F3, BCL6, OLIG2, INPP5D, RARB, MYST4, MYST3, NR2F1, EGR1, CIITA, SATB2, IKZF1, TBX3, SOX14, FOXA1, MECP2, TNP1, HES7, SIRT7, PKIA, HES1, CMTM2A, NR1I2, HES5, YAF2, ID1, HIPK3, INS2, KLF4	1120	418	13588	1.33512	1	0.382857	50.5308		GOTERM_BP_FAT	GO:0016064~immunoglobulin mediated immune response	11	0.599129	0.0411802	EXO1, BCL10, C4BP, MYD88, SWAP70, IRF7, POU2F2, BCL3, INPP5D, H2-DMA, CR1L	1168	63
														GOTERM_BP_FAT	GO:0019319~hexose biosynthetic process	8	0.312378	0.0230969	GPD1, G6PC, ALDOB, FBP1, FBP2, PMM2, G6PC2, PCK1	1617	25	13588	2.68903	1	0.280966	34.9636		GOTERM_BP_FAT	GO:0002366~leukocyte activation during immune response	7	0.368227	0.038164	GPR183, UNC13D, H2-M3, RELB, MYO1F, BCL3, LCP1	1120	31	13588	2.73952	1	0.381854	50.5508		GOTERM_BP_FAT	GO:0007156~homophilic cell adhesion	17	0.925926	0.0420406	PTPRF, CDHR2, PCDH9, CDHR5, PCDH8, CDH1, CDH2, CDH13, PCDH1, DSG2, FAT4, CDH17, PVRL3, FAT1, PVRL2, DSC2, CDH11	1168	117
														GOTERM_BP_FAT	GO:0007162~negative regulation of cell adhesion	8	0.312378	0.0230969	DAB1, B4GALNT2, MYO1F, BCL6, MMP14, CML5, SPN, CML2	1617	25	13588	2.68903	1	0.280966	34.9636		GOTERM_BP_FAT	GO:0002263~cell activation during immune response	7	0.368227	0.038164	GPR183, UNC13D, H2-M3, RELB, MYO1F, BCL3, LCP1	1120	31	13588	2.73952	1	0.381854	50.5508		GOTERM_BP_FAT	GO:0045577~regulation of B cell differentiation	5	0.272331	0.0427162	CARD11, PTPN6, PTPRC, IL2RG, INPP5D	1168	16
														GOTERM_BP_FAT	GO:0051493~regulation of cytoskeleton organization	20	0.780945	0.0231473	XPO1, ARHGEF2, PLEK, STMN3, MTAP2, MTAP4, VIL1, MYO1F, RDX, NEXN, KANK2, ESPN, CORO1A, TRIM54, NEB, SCIN, MTAP1B, TMOD3, STMN1, APC	1617	99	13588	1.69762	1	0.280578	35.0252		GOTERM_BP_FAT	GO:0015698~inorganic anion transport	13	0.683851	0.0386202	GABRG1, GABRA2, GLRB, CLCN2, SLC12A2, CLCA3, CLCA6, CFTR, SLC26A2, SLC34A2, SLC26A3, SLC26A8, CLIC6	1120	83	13588	1.90022	1	0.384294	50.9736		GOTERM_BP_FAT	GO:0032880~regulation of protein localization	14	0.762527	0.0432822	RSL1D1, KCNN4, TNF, HNF4A, ADORA2A, ANG, KRT20, CASP1, PKIA, LTB, LCP1, TGFB1, SRGN, NCKAP1	1168	90
														GOTERM_BP_FAT	GO:0043368~positive T cell selection	5	0.195236	0.0231766	PTPRC, DOCK2, BCL2, H2-DMA, CD74	1617	10	13588	4.20161	1	0.279976	35.0611		GOTERM_BP_FAT	GO:0031327~negative regulation of cellular biosynthetic process	47	2.47238	0.0396083	BMI1, TNF, CDX2, GLIS1, NFKB1, ZFP639, NOSTRIN, NR2E3, NR2E1, TGFB1, YBX2, VDR, HTR1B, HAND1, OVOL2, ANG, OVOL1, BCL3, POU3F3, BCL6, OLIG2, INPP5D, RARB, MYST4, MYST3, NR2F1, EGR1, CIITA, SATB2, IKZF1, TBX3, SOX14, FOXA1, MECP2, TNP1, HES7, SIRT7, PKIA, HES1, CMTM2A, NR1I2, HES5, YAF2, ID1, HIPK3, INS2, KLF4	1120	430	13588	1.32607	1	0.390858	51.8775		GOTERM_BP_FAT	GO:0003002~regionalization	27	1.47059	0.0450461	BMI1, HNF1B, CDX1, FOXA2, TCAP, TTN, ZIC3, FOXH1, WNT1, OVOL2, TDGF1, GBX2, NR2F2, MYF6, RARG, NODAL, OTX2, DLL3, PCDH8, HES7, NCKAP1, HES1, MEOX2, BTG2, TGIF1, PBX1, TCF15	1168	214
														GOTERM_BP_FAT	GO:0050872~white fat cell differentiation	5	0.195236	0.0231766	CTBP1, PPARG, FABP4, PRDM16, NCOR2	1617	10	13588	4.20161	1	0.279976	35.0611		GOTERM_BP_FAT	GO:0048609~reproductive process in a multicellular organism	45	2.36718	0.0403566	SLC22A16, H1FNT, CAPZA3, ADCYAP1R1, STAT5A, STAT5B, ACSBG2, PPP3R2, PAQR8, TGFB1, YBX2, VDR, APOB, NPAS3, PPP1R1B, CXCR4, PVRL2, OVOL1, ODF4, SPATA4, BCL6, ODF1, PPP2R2B, GAL3ST1, FOXL2, FABP9, LIMK2, ADAM25, LMNA, TNP1, DDO, TNP2, QK, ZFP37, FMN2, HILS1, SP1, SLC26A8, PRM3, SPATA19, GYKL1, PEBP1, TSSK2, ATP7B, ACVR1	1120	409	13588	1.33483	1	0.395466	52.5516		GOTERM_BP_FAT	GO:0051094~positive regulation of developmental process	27	1.47059	0.0450461	CDX2, TNF, FOXA2, CSF1, IL4RA, ITGB2, VDR, ATOH1, ERAP1, IL2RG, INPP5D, RUNX1, NEFL, IHH, B4GALT1, PTPRC, IKZF1, FOXA1, TGFBR2, JUNB, TRADD, ASCL1, ETS1, TGIF1, H2-DMA, SASH3, DMBT1	1168	214
														GOTERM_BP_FAT	GO:0043383~negative T cell selection	5	0.195236	0.0231766	PTPRC, DOCK2, FAS, CD74, SPN	1617	10	13588	4.20161	1	0.279976	35.0611		GOTERM_BP_FAT	GO:0032504~multicellular organism reproduction	45	2.36718	0.0403566	SLC22A16, H1FNT, CAPZA3, ADCYAP1R1, STAT5A, STAT5B, ACSBG2, PPP3R2, PAQR8, TGFB1, YBX2, VDR, APOB, NPAS3, PPP1R1B, CXCR4, PVRL2, OVOL1, ODF4, SPATA4, BCL6, ODF1, PPP2R2B, GAL3ST1, FOXL2, FABP9, LIMK2, ADAM25, LMNA, TNP1, DDO, TNP2, QK, ZFP37, FMN2, HILS1, SP1, SLC26A8, PRM3, SPATA19, GYKL1, PEBP1, TSSK2, ATP7B, ACVR1	1120	409	13588	1.33483	1	0.395466	52.5516		GOTERM_BP_FAT	GO:0002263~cell activation during immune response	7	0.381264	0.0454584	GPR183, SBNO2, UNC13D, H2-M3, RELB, BCL3, LCP1	1168	31
														GOTERM_BP_FAT	GO:0043604~amide biosynthetic process	5	0.195236	0.0231766	CEBPA, NAGS, OTC, ASL, CPS1	1617	10	13588	4.20161	1	0.279976	35.0611		GOTERM_BP_FAT	GO:0050727~regulation of inflammatory response	10	0.526039	0.0421305	GPX2, ZFP36, TNFRSF1B, FCGR2B, ADORA2A, STAT5A, STAT5B, FCER1G, BCL6, SPN	1120	57	13588	2.12845	1	0.407773	54.1141		GOTERM_BP_FAT	GO:0002366~leukocyte activation during immune response	7	0.381264	0.0454584	GPR183, SBNO2, UNC13D, H2-M3, RELB, BCL3, LCP1	1168	31
														GOTERM_BP_FAT	GO:0016192~vesicle-mediated transport	71	2.77235	0.023198	SEC24B, SYT4, SLC9A3, WASF2, ARHGAP17, ITSN2, MEGF10, HOOK2, CTTN, PACSIN3, TRIM9, DLG4, CHRNA7, RAB6B, PLD2, STX1A, MYO6, GOLT1A, COLEC12, WAS, STX1B, PCLO, ELMO3, KIF1C, CD36, SYCN, RIN2, CUX1, BIN1, TRAPPC10, UNC13A, MYO5A, CAV3, COPZ2, ARFGAP2, CAV2, ARFGAP3, AP1M2, SNAP91, GULP1, NOSTRIN, NAPB, RIMS2, RIMS3, AMPH, LLGL2, SEC16B, STX16, EXOC3, FCER1G, SNAP23, DNM3, GLRB, CUBN, PLEK, CEBPE, HC…	1617	466	13588	1.28032	1	0.279297	35.0873		GOTERM_BP_FAT	GO:0000018~regulation of DNA recombination	6	0.315623	0.0427704	STAT6, PTPRC, IL27RA, BCL6, CD40, TGFB1	1120	24	13588	3.03304	1	0.411362	54.6658		GOTERM_BP_FAT	GO:0006954~inflammatory response	28	1.52505	0.0475161	TNF, ELF3, NFKBID, CRP, ITGB2, CCL5, TLR7, TGFB1, REG3B, TNFRSF1B, MYD88, CD44, SAA1, CNR2, REG3G, THBS1, B4GALT1, CIITA, NFKBIZ, NCF1, CHST4, CD180, STAT3, C4BP, UNC13D, NUPR1, HDAC7, CR1L	1168	225
														GOTERM_BP_FAT	GO:0002253~activation of immune response	18	0.70285	0.0234721	PTPRC, PTPN6, LYN, C3, BCAR1, UNC93B1, PTPN22, MALT1, CACNB3, CACNB4, C8A, CFP, C1RA, C4BP, KLHL6, LCK, FCER1G, CD79B	1617	86	13588	1.75881	1	0.281211	35.4218		GOTERM_BP_FAT	GO:0048015~phosphoinositide-mediated signaling	8	0.420831	0.0427718	HCRTR2, PIK3CG, TRHR2, GNA11, PIK3CD, PLCH1, CAR8, NTSR2	1120	40	13588	2.42643	1	0.410172	54.667		GOTERM_BP_FAT	GO:0002822~regulation of adaptive immune response based on somatic recombination of immune receptors built from immunoglobulin superfamily domains	10	0.544662	0.0478353	H2-K1, STAT6, PTPN6, PTPRC, H2-M3, TAP2, IL4RA, SASH3, TGFB1, B2M	1168	56
														GOTERM_BP_FAT	GO:0035023~regulation of Rho protein signal transduction	18	0.70285	0.0234721	FGD2, OBSCN, ARHGEF2, ARHGEF1, STMN3, ARHGEF7, ARHGEF6, ARHGEF5, ARHGEF16, ITSN2, ARHGEF9, TTN, VAV1, DNMBP, PLEKHG6, ABRA, BCL6, KALRN	1617	86	13588	1.75881	1	0.281211	35.4218		GOTERM_BP_FAT	GO:0045830~positive regulation of isotype switching	4	0.210416	0.0430983	STAT6, PTPRC, CD40, TGFB1	1120	10	13588	4.85286	1	0.411398	54.946		GOTERM_BP_FAT	GO:0019221~cytokine-mediated signaling pathway	10	0.544662	0.0478353	IRAK4, KLF6, PTPN6, TNF, MYD88, KRT18, IL6ST, KRT8, STAT1, STAT3	1168	56
														GOTERM_BP_FAT	GO:0050670~regulation of lymphocyte proliferation	17	0.663803	0.0247595	ITGAL, PTPRC, PTPN6, STAT5A, ERBB2, TNFRSF13B, PAWR, TGFB1, CARD11, CORO1A, CBLB, FCGR2B, CD274, BCL6, INPP5D, SPN, SASH3	1617	80	13588	1.78568	1	0.293345	36.9715		GOTERM_BP_FAT	GO:0030889~negative regulation of B cell proliferation	4	0.210416	0.0430983	FCGR2B, TNFRSF13B, PAWR, INPP5D	1120	10	13588	4.85286	1	0.411398	54.946		GOTERM_BP_FAT	GO:0034637~cellular carbohydrate biosynthetic process	10	0.544662	0.0478353	PRKAG3, B4GALT1, PPP1R3C, ATF3, GNE, PHKG1, ALDOB, GYS1, FBP2, AGL	1168	56
														GOTERM_BP_FAT	GO:0032944~regulation of mononuclear cell proliferation	17	0.663803	0.0247595	ITGAL, PTPRC, PTPN6, STAT5A, ERBB2, TNFRSF13B, PAWR, TGFB1, CARD11, CORO1A, CBLB, FCGR2B, CD274, BCL6, INPP5D, SPN, SASH3	1617	80	13588	1.78568	1	0.293345	36.9715		GOTERM_BP_FAT	GO:0032653~regulation of interleukin-10 production	4	0.210416	0.0430983	FCER1G, BCL3, IRF4, SASH3	1120	10	13588	4.85286	1	0.411398	54.946		GOTERM_BP_FAT	GO:0002819~regulation of adaptive immune response	10	0.544662	0.0478353	H2-K1, STAT6, PTPN6, PTPRC, H2-M3, TAP2, IL4RA, SASH3, TGFB1, B2M	1168	56
														GOTERM_BP_FAT	GO:0033692~cellular polysaccharide biosynthetic process	7	0.273331	0.0249023	PRKAG3, AKT1, PPP1R3C, GNE, PHKG1, GYS1, AGL	1617	20	13588	2.94113	1	0.293849	37.1411		GOTERM_BP_FAT	GO:0060041~retina development in camera-type eye	7	0.368227	0.0438206	IKZF1, BHLHE22, PVRL3, NR2E3, VSX2, NR2E1, APC	1120	32	13588	2.65391	1	0.41552	55.5575		GOTERM_BP_FAT	GO:0030889~negative regulation of B cell proliferation	4	0.217865	0.0479608	TNFRSF13B, PAWR, INPP5D, IL10	1168	10
														GOTERM_BP_FAT	GO:0007212~dopamine receptor signaling pathway	7	0.273331	0.0249023	OPRM1, GNAL, GNAO1, GNA11, NSG2, NSG1, TAAR1	1617	20	13588	2.94113	1	0.293849	37.1411		GOTERM_BP_FAT	GO:0007169~transmembrane receptor protein tyrosine kinase signaling pathway	24	1.26249	0.0439653	FGFR4, NDN, STAP1, ERBB3, EFNA1, BCAR1, STAT5A, ERBB2, STAT5B, BEX1, EPHA1, STAT3, EPHA5, NTRK3, TOM1L1, CTGF, PTK2B, CSRNP1, NTRK2, PDGFRB, INS2, MST1R, EGF, CLEC2I	1120	192	13588	1.51652	1	0.415383	55.6791		GOTERM_BP_FAT	GO:0002221~pattern recognition receptor signaling pathway	4	0.217865	0.0479608	MYD88, RELA, UNC93B1, NFKBIA	1168	10
														GOTERM_BP_FAT	GO:0006094~gluconeogenesis	7	0.273331	0.0249023	GPD1, G6PC, ALDOB, FBP1, FBP2, G6PC2, PCK1	1617	20	13588	2.94113	1	0.293849	37.1411		GOTERM_BP_FAT	GO:0031644~regulation of neurological system process	16	0.841662	0.0440307	MYO6, TNF, ADORA2A, GRIK2, CTNND2, MECP2, NLGN1, CSPG5, GRM5, GRM3, SLC1A3, GRIA2, GRIN2D, NTRK2, DLG4, LTB	1120	113	13588	1.71783	1	0.414669	55.734		GOTERM_BP_FAT	GO:0070482~response to oxygen levels	11	0.599129	0.0494926	CAV1, NOL3, UCP3, PYGM, ANG, ARNT2, PDE5A, CASP1, TGFB1, SOD2, MB	1168	65
														GOTERM_BP_FAT	GO:0048863~stem cell differentiation	9	0.351425	0.0252725	CDX2, ZCCHC11, NODAL, PAX7, SOX2, ETV4, BMPR1A, APC, MYST3	1617	31	13588	2.43964	1	0.296609	37.579		GOTERM_BP_FAT	GO:0030155~regulation of cell adhesion	14	0.736454	0.0440318	ITGAL, CYTIP, LAMA3, DAB1, KIFAP3, STAT5A, STAT5B, B4GALNT2, MYO1F, BCL6, VAV1, SPN, CYR61, APC	1120	94	13588	1.80691	1	0.413493	55.7349		GOTERM_BP_FAT	GO:0019724~B cell mediated immunity	11	0.599129	0.0494926	EXO1, BCL10, C4BP, MYD88, SWAP70, IRF7, POU2F2, BCL3, INPP5D, H2-DMA, CR1L	1168	65
														GOTERM_BP_FAT	GO:0019227~neuronal action potential propagation	4	0.156189	0.0254383	CLCN1, NRCAM, SCN1A, CACNB4	1617	6	13588	5.60214	1	0.297324	37.7742		GOTERM_BP_FAT	GO:0006909~phagocytosis	9	0.473435	0.0452723	UNC13D, CEBPE, FCGR2B, HCK, IRF8, FCER1G, MEGF10, VAV1, ELMO3	1120	49	13588	2.22835	1	0.421255	56.763		GOTERM_BP_FAT	GO:0048585~negative regulation of response to stimulus	11	0.599129	0.0494926	GPX2, STAT6, ZFP36, PTPN6, PTPRC, TNFRSF1B, ADORA2A, INPP5D, CR1L, TGFB1, CTNNA2	1168	65
														GOTERM_BP_FAT	GO:0050860~negative regulation of T cell receptor signaling pathway	4	0.156189	0.0254383	PTPN6, ELF1, CBLB, PAWR	1617	6	13588	5.60214	1	0.297324	37.7742		GOTERM_BP_FAT	GO:0009890~negative regulation of biosynthetic process	47	2.47238	0.0454661	BMI1, TNF, CDX2, GLIS1, NFKB1, ZFP639, NOSTRIN, NR2E3, NR2E1, TGFB1, YBX2, VDR, HTR1B, HAND1, OVOL2, ANG, OVOL1, BCL3, POU3F3, BCL6, OLIG2, INPP5D, RARB, MYST4, MYST3, NR2F1, EGR1, CIITA, SATB2, IKZF1, TBX3, SOX14, FOXA1, MECP2, TNP1, HES7, SIRT7, PKIA, HES1, CMTM2A, NR1I2, HES5, YAF2, ID1, HIPK3, INS2, KLF4	1120	434	13588	1.31385	1	0.421451	56.9216		GOTERM_BP_FAT	GO:0006749~glutathione metabolic process	6	0.326797	0.0498418	GSS, GGT6, ALDH5A1, GSTT3, MYH7B, SOD2	1168	24
														GOTERM_BP_FAT	GO:0015904~tetracycline transport	4	0.156189	0.0254383	S100A4, MFSD9, SLC22A18, SLC35A3	1617	6	13588	5.60214	1	0.297324	37.7742		GOTERM_BP_FAT	GO:0050869~negative regulation of B cell activation	5	0.263019	0.0458014	FCGR2B, TNFRSF13B, BCL6, PAWR, INPP5D	1120	17	13588	3.56828	1	0.422649	57.1946		GOTERM_BP_FAT	GO:0007243~protein kinase cascade	29	1.57952	0.0498886	GNA13, CAV1, TNF, EFNA1, STK17B, MAP4K1, BTK, MYD88, NLRC3, MAP3K3, B230120H23RIK, TDGF1, CDC42EP5, ZFP36, IRAK2, PTPRC, BCL10, PLEK, MALT1, STAT3, IL20, TYK2, OSM, SS18, DOK1, RPS6KA4, RPS6KA2, MAPK13, DUSP9	1168	236
														GOTERM_BP_FAT	GO:0014823~response to activity	4	0.156189	0.0254383	MYH1, MYH2, MYH4, SMTNL1, TENC1	1617	6	13588	5.60214	1	0.297324	37.7742		GOTERM_BP_FAT	GO:0007229~integrin-mediated signaling pathway	12	0.631247	0.0460919	ADAM4, ITGAL, CTGF, ADAM6A, ITGB7, BCAR1, GRLF1, ITGB4, ITGA3, ITGB2, ITGA4, VAV1	1120	76	13588	1.9156	1	0.423522	57.4299
														GOTERM_BP_FAT	GO:0048664~neuron fate determination	4	0.156189	0.0254383	HES1, ATOH1, LBX1, HES5	1617	6	13588	5.60214	1	0.297324	37.7742		GOTERM_BP_FAT	GO:0002009~morphogenesis of an epithelium	22	1.15729	0.0466103	BCL10, ENAH, SHROOM3, TBX3, STAT5A, FOXA1, CTNND1, HOXB13, CRB3, PCDH8, FZD3, NR3C1, VASP, TGFB1, NCKAP1, VDR, OVOL2, SERPINB5, CASP8, GRLF1, AREG, IPMK	1120	173	13588	1.54282	1	0.425985	57.8466
														GOTERM_BP_FAT	GO:0002467~germinal center formation	4	0.156189	0.0254383	KLHL6, BCL3, BCL6, NFKB2	1617	6	13588	5.60214	1	0.297324	37.7742		GOTERM_BP_FAT	GO:0051240~positive regulation of multicellular organismal process	21	1.10468	0.0466461	TNF, H2-M3, IL27RA, IKZF1, ADORA2A, EDN2, STAT5A, STAT5B, MECP2, CD40, TLR7, VDR, SLC1A3, GRIA2, NTRK2, FCER1G, BCL3, POU3F2, CASP1, LTB, SASH3	1120	163	13588	1.56304	1	0.425059	57.8753
														GOTERM_BP_FAT	GO:0050858~negative regulation of antigen receptor-mediated signaling pathway	4	0.156189	0.0254383	PTPN6, ELF1, CBLB, PAWR	1617	6	13588	5.60214	1	0.297324	37.7742		GOTERM_BP_FAT	GO:0007283~spermatogenesis	30	1.57812	0.0470755	SLC22A16, H1FNT, CAPZA3, ADCYAP1R1, ACSBG2, YBX2, APOB, PVRL2, OVOL1, ODF4, SPATA4, BCL6, ODF1, PPP2R2B, GAL3ST1, FABP9, LIMK2, ADAM25, LMNA, TNP1, TNP2, QK, ZFP37, HILS1, PRM3, SLC26A8, SPATA19, GYKL1, PEBP1, TSSK2	1120	255	13588	1.42731	1	0.426876	58.2173
														GOTERM_BP_FAT	GO:0008206~bile acid metabolic process	6	0.234283	0.0255048	BAAT, ATP8B1, NR5A2, AKR1D1, NR1H4, FABP6	1617	15	13588	3.36129	1	0.297057	37.8524		GOTERM_BP_FAT	GO:0048232~male gamete generation	30	1.57812	0.0470755	SLC22A16, H1FNT, CAPZA3, ADCYAP1R1, ACSBG2, YBX2, APOB, PVRL2, OVOL1, ODF4, SPATA4, BCL6, ODF1, PPP2R2B, GAL3ST1, FABP9, LIMK2, ADAM25, LMNA, TNP1, TNP2, QK, ZFP37, HILS1, PRM3, SLC26A8, SPATA19, GYKL1, PEBP1, TSSK2	1120	255	13588	1.42731	1	0.426876	58.2173
														GOTERM_BP_FAT	GO:0051648~vesicle localization	6	0.234283	0.0255048	MYO5A, MYO1A, MLPH, NLGN1, YKT6, PCLO	1617	15	13588	3.36129	1	0.297057	37.8524		GOTERM_BP_FAT	GO:0030879~mammary gland development	13	0.683851	0.0487727	TBX3, ELF3, STAT5A, TGFBR2, STAT5B, NR3C1, TGFB1, VDR, IRF6, HOXA9, AREG, EGF, ATP7B	1120	86	13588	1.83393	1	0.437361	59.5438
														GOTERM_BP_FAT	GO:0030048~actin filament-based movement	6	0.234283	0.0255048	MYO5A, WASF2, MYH14, WIPF1, MYH9, WAS	1617	15	13588	3.36129	1	0.297057	37.8524		GOTERM_BP_FAT	GO:0051092~positive regulation of NF-kappaB transcription factor activity	6	0.315623	0.0499707	BCL10, TNF, MALT1, ITGB2, IKBKB, TGFB1	1120	25	13588	2.91171	1	0.444263	60.456
														GOTERM_BP_FAT	GO:0035249~synaptic transmission, glutamatergic	6	0.234283	0.0255048	GRM3, ADORA2A, GRIK2, GRIK5, CACNB4, SHC3	1617	15	13588	3.36129	1	0.297057	37.8524		GOTERM_BP_FAT	GO:0060443~mammary gland morphogenesis	7	0.368227	0.0499743	VDR, TBX3, ELF3, TGFBR2, AREG, NR3C1, TGFB1	1120	33	13588	2.57348	1	0.443098	60.4587
														GOTERM_BP_FAT	GO:0009084~glutamine family amino acid biosynthetic process	6	0.234283	0.0255048	SLC1A3, NAGS, OTC, PRODH2, ALDH4A1, ASL	1617	15	13588	3.36129	1	0.297057	37.8524		GOTERM_BP_FAT	GO:0030705~cytoskeleton-dependent intracellular transport	7	0.368227	0.0499743	MYO5A, DYNC1I1, WASF2, MYH14, WIPF1, MYH9, WAS	1120	33	13588	2.57348	1	0.443098	60.4587
														GOTERM_BP_FAT	GO:0016042~lipid catabolic process	25	0.976181	0.0259185	ACOX2, ACOX1, PLCXD3, PPARD, EHHADH, APOC2, APOB, PLCB3, APOC3, PLCH1, PLA2G12B, ASPG, PLD2, LPL, PLD1, PNLIPRP2, ACER1, PLD4, CLPS, ACAP1, FAAH, LIPH, INS2, AKR1D1, SLC27A2	1617	134	13588	1.56776	1	0.30019	38.3363
														GOTERM_BP_FAT	GO:0001890~placenta development	18	0.70285	0.0260501	CEBPA, PPARD, CEBPB, CDX2, NODAL, NDP, PPARG, SPINT1, ITGA4, ARNT, AKT1, KRT19, OVOL2, SP3, KRT8, PBRM1, CYR61, FOXD3	1617	87	13588	1.7386	1	0.300548	38.4895
														GOTERM_BP_FAT	GO:0019882~antigen processing and presentation	18	0.70285	0.0260501	H2-K1, H2-M3, UNC93B1, H2-AB1, H2-DMB2, CD74, PSMB8, PSMB9, TAPBP, FCGR2B, H2-OA, TAP2, H2-OB, H2-EB1, FCER1G, H2-AA, H2-T24, H2-DMA	1617	87	13588	1.7386	1	0.300548	38.4895
														GOTERM_BP_FAT	GO:0048732~gland development	34	1.32761	0.0260986	XDH, CLCN2, TNF, ELF3, STAT5A, SOX2, CTNND1, HOXB13, CDH1, NR3C1, TGFB1, ATP2B2, VDR, APOA1, LY6E, BCL2, PAX8, LHX3, POU3F2, NEURL1A, ETV4, PITX1, PITX2, BMP4, CEBPB, IKZF1, FOXA1, ISL1, HES1, IRF6, SIX1, AREG, EDA, BMPR1A	1617	197	13588	1.4503	1	0.300099	38.5459
														GOTERM_BP_FAT	GO:0043244~regulation of protein complex disassembly	11	0.42952	0.0266666	ARHGEF2, TRIM54, PLEK, MTAP2, MTAP4, SCIN, MTAP1B, VIL1, TMOD3, RDX, APC	1617	43	13588	2.14966	1	0.304658	39.2024
														GOTERM_BP_FAT	GO:0030155~regulation of cell adhesion	19	0.741898	0.0271318	ITGAL, CYTIP, ONECUT1, STAT5A, ONECUT2, MYO1F, NID1, MMP14, VAV1, DAB1, BCL2, B4GALNT2, BCL6, THBS1, CML5, SPN, CYR61, APC, CML2	1617	94	13588	1.69852	1	0.308179	39.7352
														GOTERM_BP_FAT	GO:0021700~developmental maturation	20	0.780945	0.0280281	MYO5A, CEBPA, PPARD, MAEA, FOXA1, MECP2, HOXB13, SOX8, MMP2, BTK, AKT1, HES1, NRCAM, HES5, BHLHA15, POU2F2, DLG4, PEBP1, UNC13A, IHH	1617	101	13588	1.664	1	0.315721	40.7493
														GOTERM_BP_FAT	GO:0001501~skeletal system development	46	1.79617	0.0283174	MEF2C, FGF6, GNA11, SOX5, GABBR1, HOXD12, MMP2, TGFB1, VDR, HOXA2, PCGF2, OSR2, HOXC9, CTGF, BCL2, PAX7, JUND, MYOG, RUNX1, PAPSS2, PITX1, IHH, BMP4, SATB2, TBX15, H2-M3, LGALS3, NODAL, DLL3, SIX2, HES7, MMP14, CACNA1S, HOXC10, DLX2, DLX1, MSX1, HOXB5, SP3, SIX1, HOXB6, PDGFRB, WNT7A, BMP5, BMPR1A, CBS	1617	285	13588	1.35631	1	0.317487	41.0731
														GOTERM_BP_FAT	GO:0006776~vitamin A metabolic process	8	0.312378	0.0284545	RDH9, ALDH8A1, PPARD, DHRS4, ADH1, RDH16, BCO2, RETSAT	1617	26	13588	2.5856	1	0.317822	41.226
														GOTERM_BP_FAT	GO:0010639~negative regulation of organelle organization	14	0.546661	0.0284925	ARHGEF2, MTAP2, MTAP4, VIL1, MECP2, RDX, KANK2, ESPN, TRIM54, MTAP1B, SCIN, TMOD3, STMN1, APC	1617	62	13588	1.8975	1	0.317235	41.2683
														GOTERM_BP_FAT	GO:0051240~positive regulation of multicellular organismal process	29	1.13237	0.0285108	TNF, ADORA2A, EDN2, STAT5A, SMTNL1, TLR7, VDR, SLC1A3, SLC24A2, BCL2, FCER1G, BCL3, CHRNA7, POU3F2, CASP1, LGI1, LTB, BMP4, ZCCHC11, H2-M3, IKZF1, MECP2, POLR3C, TRADD, GRIA2, NTRK2, ATP2A1, CD14, SASH3	1617	163	13588	1.49505	1	0.31647	41.2887
														GOTERM_BP_FAT	GO:0007015~actin filament organization	13	0.507614	0.0295573	CORO1A, ARHGEF2, ACTA1, FAT1, BCL2, BCAR1, PDLIM3, USH1C, ARHGAP17, WAS, DBN1, LCP1, ESPN	1617	56	13588	1.95075	1	0.325142	42.4422
														GOTERM_BP_FAT	GO:0019221~cytokine-mediated signaling pathway	13	0.507614	0.0295573	CEBPA, PTPN6, ZCCHC11, TNF, IL6ST, STAT5A, PF4, STAT1, IRAK4, KRT18, LILRB3, KRT8, CSF2RB	1617	56	13588	1.95075	1	0.325142	42.4422
														GOTERM_BP_FAT	GO:0070663~regulation of leukocyte proliferation	17	0.663803	0.0306004	ITGAL, PTPRC, PTPN6, STAT5A, ERBB2, TNFRSF13B, PAWR, TGFB1, CARD11, CORO1A, CBLB, FCGR2B, CD274, BCL6, INPP5D, SPN, SASH3	1617	82	13588	1.74213	1	0.333622	43.5706
														GOTERM_BP_FAT	GO:0042471~ear morphogenesis	16	0.624756	0.0324142	3110039M20RIK, MYO6, TCAP, OTX1, OTX2, SOX2, C630004H02RIK, SOBP, SIX2, FZD3, NR4A3, ATP2B2, HOXA2, ATOH1, FOXG1, SIX1, USH1C	1617	76	13588	1.7691	1	0.348731	45.4831
														GOTERM_BP_FAT	GO:0045581~negative regulation of T cell differentiation	5	0.195236	0.0330572	NFKBID, HLX, IL4RA, BCL6, CD74	1617	11	13588	3.81964	1	0.353343	46.1463
														GOTERM_BP_FAT	GO:0046636~negative regulation of alpha-beta T cell activation	5	0.195236	0.0330572	CBLB, ADORA2A, HLX, IL4RA, BCL6	1617	11	13588	3.81964	1	0.353343	46.1463
														GOTERM_BP_FAT	GO:0043370~regulation of CD4-positive, alpha beta T cell differentiation	5	0.195236	0.0330572	HLX, IL4RA, BCL6, IL2RG, SASH3	1617	11	13588	3.81964	1	0.353343	46.1463
														GOTERM_BP_FAT	GO:0031589~cell-substrate adhesion	13	0.507614	0.0335309	PPARD, CTGF, BCL2, ITGB7, TTYH1, ITGB4, ITGB5, NID1, ITGB2, ANTXR1, EDA, ITGB1, MUC4	1617	57	13588	1.91652	1	0.356437	46.6299
														GOTERM_BP_FAT	GO:0007612~learning	13	0.507614	0.0335309	GABRA5, CTNND2, MECP2, NLGN3, ATP1A2, AMPH, FOXP2, ACCN2, GRM5, CHST10, SLC24A2, NEUROD2, CHRNA7	1617	57	13588	1.91652	1	0.356437	46.6299
														GOTERM_BP_FAT	GO:0045577~regulation of B cell differentiation	6	0.234283	0.0335556	CARD11, PTPN6, PTPRC, STAT5A, IL2RG, INPP5D	1617	16	13588	3.15121	1	0.355653	46.655
														GOTERM_BP_FAT	GO:0001829~trophectodermal cell differentiation	6	0.234283	0.0335556	CUL3, CDX2, SP3, NODAL, CDH1, FOXD3	1617	16	13588	3.15121	1	0.355653	46.655
														GOTERM_BP_FAT	GO:0030031~cell projection assembly	15	0.585709	0.0342549	KLF5, MYO1A, E2F4, ONECUT1, BAIAP2L1, ONECUT2, WASF2, ITGB4, RDX, VCL, NCKAP1, BBS1, RAC2, TTYH1, NEURL1A	1617	70	13588	1.80069	1	0.360629	47.3612
														GOTERM_BP_FAT	GO:0006887~exocytosis	21	0.819992	0.0342744	MYO5A, GLRB, STX1A, PLEK, LIN7B, SCRN1, NLGN1, MYO1F, ARHGAP17, RIMS2, PCLO, RIMS3, LLGL2, CADPS, CADPS2, TRIM9, SYCN, EXOC3, SNAP23, YKT6, UNC13A	1617	110	13588	1.60425	1	0.359797	47.3808
														GOTERM_BP_FAT	GO:0040012~regulation of locomotion	21	0.819992	0.0342744	GNA13, MUC2, ONECUT1, IL16, ADORA2A, BCAR1, ONECUT2, ABI3, MYO1F, NEXN, VCL, BBS1, CORO1A, BCL2, CHRM1, RRAS, THBS1, SST, PITX2, APC, SCG2	1617	110	13588	1.60425	1	0.359797	47.3808
														GOTERM_BP_FAT	GO:0060326~cell chemotaxis	8	0.312378	0.034593	CORO1A, IL16, CXCL15, SLC37A4, FCER1G, PF4, ITGB2, SCG2	1617	27	13588	2.48984	1	0.361495	47.6995
														GOTERM_BP_FAT	GO:0030595~leukocyte chemotaxis	8	0.312378	0.034593	CORO1A, IL16, CXCL15, SLC37A4, FCER1G, PF4, ITGB2, SCG2	1617	27	13588	2.48984	1	0.361495	47.6995
														GOTERM_BP_FAT	GO:0045637~regulation of myeloid cell differentiation	12	0.468567	0.0347613	ZFP36, TNF, IKZF1, LMO2, STAT5A, MITF, PF4, FAS, INPP5D, RUNX1, PRDM16, APC	1617	51	13588	1.97723	1	0.361917	47.8671
														GOTERM_BP_FAT	GO:0001701~in utero embryonic development	43	1.67903	0.0350301	GNA13, HNF1B, CDX2, CDH1, BCL2L1, TTN, ITGB1, SOX8, ARNT, AKT1, CUL3, APOB, PCGF2, LY6E, OVOL2, INPP5K, KRT8, APBA2, RUNX1, TERF2, CYR61, PITX2, FOXD3, CEBPA, CEBPB, NODAL, PTPRR, DLL3, SPINT1, MBD3, ITGA4, MYH9, SLC34A2, NCKAP1, HES1, KRT19, TJP1, MSX1, SP3, PDGFRB, NCOR2, BMPR1A, DMBT1	1617	267	13588	1.35333	1	0.363177	48.1338
														GOTERM_BP_FAT	GO:0060541~respiratory system development	23	0.898087	0.0350955	CEBPA, BMP4, FGFR4, CLCN2, FOXA2, NODAL, FOXA1, ANO1, SOX2, CFTR, MMP14, FOXP2, HES1, ASCL1, SLC23A1, TIMELESS, CTGF, SP3, MNX1, CUX1, SIM2, BMPR1A, PITX2	1617	124	13588	1.55866	1	0.362733	48.1984
														GOTERM_BP_FAT	GO:0030003~cellular cation homeostasis	27	1.05428	0.0354528	JPH2, GRIK2, SLC37A4, NR3C2, CACNB4, SYPL2, CCL28, TGFB1, ATP2B2, VDR, BAK1, AQP11, HAMP, BCL2, SLC24A2, RGN, SLC39A5, SLC39A4, MT3, PTPRC, CCKBR, ATP1A2, PYGM, LCK, RYR1, BANK1, ASNA1	1617	152	13588	1.49268	1	0.364714	48.5505
														GOTERM_BP_FAT	GO:0021954~central nervous system neuron development	9	0.351425	0.035957	DCC, 3110039M20RIK, LINGO1, ASCL1, SOX1, FOXG1, NEUROG2, DCX, NR2E1, DCLK1	1617	33	13588	2.29179	1	0.367882	49.0433
														GOTERM_BP_FAT	GO:0022604~regulation of cell morphogenesis	19	0.741898	0.0360071	GNA13, RHOJ, SHROOM3, EFNA1, FERMT2, LRRC4C, MYH9, ARHGAP15, CDH4, RHOU, NTRK3, CORO1A, GRLF1, CFDP1, POU3F2, MYH14, WNT7A, NEFM, CDC42EP5	1617	97	13588	1.64599	1	0.367306	49.0921
														GOTERM_BP_FAT	GO:0007272~ensheathment of neurons	10	0.390472	0.0361917	MYO5A, PPARD, ERBB2, NKX6-2, POU3F2, OLIG2, PMP22, GAL3ST1, TGFB1, QK	1617	39	13588	2.15467	1	0.367832	49.2713
														GOTERM_BP_FAT	GO:0008366~axon ensheathment	10	0.390472	0.0361917	MYO5A, PPARD, ERBB2, NKX6-2, POU3F2, OLIG2, PMP22, GAL3ST1, TGFB1, QK	1617	39	13588	2.15467	1	0.367832	49.2713
														GOTERM_BP_FAT	GO:0006897~endocytosis	32	1.24951	0.0366923	CAV3, CAV2, GULP1, SLC9A3, WASF2, NOSTRIN, ITSN2, MEGF10, AMPH, CTTN, PACSIN3, DLG4, FCER1G, CHRNA7, DNM3, PLD2, CUBN, MYO6, CEBPE, HCK, COLEC12, ELMO3, VAV1, CD36, GRIA2, FCGR2B, GRIA1, IRF8, RIN2, BIN1, UNC13A, DNM2	1617	188	13588	1.43033	1	0.370916	49.7542
														GOTERM_BP_FAT	GO:0010324~membrane invagination	32	1.24951	0.0366923	CAV3, CAV2, GULP1, SLC9A3, WASF2, NOSTRIN, ITSN2, MEGF10, AMPH, CTTN, PACSIN3, DLG4, FCER1G, CHRNA7, DNM3, PLD2, CUBN, MYO6, CEBPE, HCK, COLEC12, ELMO3, VAV1, CD36, GRIA2, FCGR2B, GRIA1, IRF8, RIN2, BIN1, UNC13A, DNM2	1617	188	13588	1.43033	1	0.370916	49.7542
														GOTERM_BP_FAT	GO:0006955~immune response	70	2.73331	0.0388431	LY86, PGLYRP1, NFKB2, TLR7, TGFB1, CFP, APOA4, C1RA, MLL5, TMEM173, KLHL6, ERAP1, FAS, LTB, H2-K1, TRPM4, CIITA, SIT1, NCF1, ANG4, COLEC12, H2-DMB2, C8A, CCR7, C4BP, H2-OA, LILRB3, H2-OB, H2-AA, EDA, LCP1, TNFAIP8L2, GPR183, TNF, SNAP91, C3, IL4RA, CCL9, PF4, CCL28, CD74, TAP2, POU2F2, FCER1G, BCL3, BCL6, INPP5D, PTPRC, PTPN6, H2-M3, CEBPG, TNFRSF13B, MYO1F, H2-AB1, MALT1, POLR3C, TINAGL1, VAV1, …	1617	471	13588	1.24889	1	0.387099	51.78
														GOTERM_BP_FAT	GO:0042491~auditory receptor cell differentiation	7	0.273331	0.0390275	HES1, ATP2B2, ATOH1, MYO6, HES5, USH1C, CUX1	1617	22	13588	2.67375	1	0.387539	51.9499
														GOTERM_BP_FAT	GO:0042364~water-soluble vitamin biosynthetic process	7	0.273331	0.0390275	TPK1, ASPDH, NMNAT2, RFK, NADSYN1, PNPO, NAPRT1	1617	22	13588	2.67375	1	0.387539	51.9499
														GOTERM_BP_FAT	GO:0019827~stem cell maintenance	7	0.273331	0.0390275	CDX2, ZCCHC11, NODAL, SOX2, BMPR1A, APC, MYST3	1617	22	13588	2.67375	1	0.387539	51.9499
														GOTERM_BP_FAT	GO:0015850~organic alcohol transport	7	0.273331	0.0390275	S100A4, CADPS, MFSD9, SLC22A18, LY6E, MECP2, SLC35A3	1617	22	13588	2.67375	1	0.387539	51.9499
														GOTERM_BP_FAT	GO:0019364~pyridine nucleotide catabolic process	3	0.117142	0.0390501	ASPDH, NCF2, NCF1	1617	3	13588	8.40322	1	0.386711	51.9707
														GOTERM_BP_FAT	GO:0021530~spinal cord oligodendrocyte cell fate specification	3	0.117142	0.0390501	ASCL1, OLIG2, NKX2-2	1617	3	13588	8.40322	1	0.386711	51.9707
														GOTERM_BP_FAT	GO:0042668~auditory receptor cell fate determination	3	0.117142	0.0390501	HES1, ATOH1, HES5	1617	3	13588	8.40322	1	0.386711	51.9707
														GOTERM_BP_FAT	GO:0021529~spinal cord oligodendrocyte cell differentiation	3	0.117142	0.0390501	ASCL1, OLIG2, NKX2-2	1617	3	13588	8.40322	1	0.386711	51.9707
														GOTERM_BP_FAT	GO:0006742~NADP catabolic process	3	0.117142	0.0390501	ASPDH, NCF2, NCF1	1617	3	13588	8.40322	1	0.386711	51.9707
														GOTERM_BP_FAT	GO:0042365~water-soluble vitamin catabolic process	3	0.117142	0.0390501	ASPDH, NCF2, NCF1	1617	3	13588	8.40322	1	0.386711	51.9707
														GOTERM_BP_FAT	GO:0002074~extraocular skeletal muscle development	3	0.117142	0.0390501	FOXL2, CACNA1S, PITX2	1617	3	13588	8.40322	1	0.386711	51.9707
														GOTERM_BP_FAT	GO:0002706~regulation of lymphocyte mediated immunity	14	0.546661	0.0403867	H2-K1, PTPRC, PTPN6, H2-M3, C3, STAT5A, TGFB1, STAT6, FCGR2B, TAP2, FCER1G, BCL6, SPN, SASH3	1617	65	13588	1.80992	1	0.396083	53.1859
														GOTERM_BP_FAT	GO:0002335~mature B cell differentiation	4	0.156189	0.0406312	GPR183, POU2F2, BCL3, MALT1	1617	7	13588	4.80184	1	0.396946	53.405
														GOTERM_BP_FAT	GO:0042891~antibiotic transport	4	0.156189	0.0406312	S100A4, MFSD9, SLC22A18, SLC35A3	1617	7	13588	4.80184	1	0.396946	53.405
														GOTERM_BP_FAT	GO:0043353~enucleate erythrocyte differentiation	4	0.156189	0.0406312	MAEA, SP3, CEBPG, MB	1617	7	13588	4.80184	1	0.396946	53.405
														GOTERM_BP_FAT	GO:0006857~oligopeptide transport	4	0.156189	0.0406312	SLC15A1, CDH17, SLC15A3, SLC15A5	1617	7	13588	4.80184	1	0.396946	53.405
														GOTERM_BP_FAT	GO:0032845~negative regulation of homeostatic process	4	0.156189	0.0406312	IAPP, BCL2, INPP5D, TGFB1	1617	7	13588	4.80184	1	0.396946	53.405
														GOTERM_BP_FAT	GO:0030225~macrophage differentiation	4	0.156189	0.0406312	CEBPA, CEBPE, CASP8, SFPI1	1617	7	13588	4.80184	1	0.396946	53.405
														GOTERM_BP_FAT	GO:0002252~immune effector process	23	0.898087	0.0410519	PTPN6, PTPRC, SNAP91, C3, NCF1, CEBPG, MYO1F, TLR7, CD74, C8A, CFP, C1RA, MLL5, C4BP, FCGR2B, LILRB3, POU2F2, FCER1G, BCL3, H2-AA, FAS, INPP5D, H2-DMA	1617	126	13588	1.53392	1	0.399147	53.7798
														GOTERM_BP_FAT	GO:0008610~lipid biosynthetic process	45	1.75713	0.0414288	MYO5A, HSD3B2, PRKAG3, HSD17B11, ALDH8A1, CYB5R3, HSD3B3, SGMS2, HSD17B2, GNE, EDN2, ABHD5, PTGS1, GPAA1, CD74, RDH9, APOA1, PIGF, ALOX5AP, ELOVL7, PRKAA2, PCYT1B, PCYT2, AGPAT2, GAL3ST1, PLD1, TBXAS1, PIGZ, PRKAB2, FDPS, CFTR, SIGMAR1, CDS1, CHPT1, PIGO, QK, PCK1, CWH43, ACSM3, ACSM1, DGAT2, FABP3, RDH16, AKR1D1, DEGS2	1617	285	13588	1.32682	1	0.400995	54.1131
														GOTERM_BP_FAT	GO:0001523~retinoid metabolic process	8	0.312378	0.041549	RDH9, ALDH8A1, DHRS4, ADH1, RBP2, RDH16, BCO2, RETSAT	1617	28	13588	2.40092	1	0.400892	54.2189
														GOTERM_BP_FAT	GO:0016101~diterpenoid metabolic process	8	0.312378	0.041549	RDH9, ALDH8A1, DHRS4, ADH1, RBP2, RDH16, BCO2, RETSAT	1617	28	13588	2.40092	1	0.400892	54.2189
														GOTERM_BP_FAT	GO:0055088~lipid homeostasis	9	0.351425	0.0422931	CAV3, ABCG8, G6PC, APOB, SLC37A4, PCSK9, FABP4, NR5A2, MTTP	1617	34	13588	2.22438	1	0.405467	54.8689
														GOTERM_BP_FAT	GO:0046634~regulation of alpha-beta T cell activation	9	0.351425	0.0422931	PTPRC, CBLB, IKZF1, ADORA2A, HLX, IL4RA, BCL6, IL2RG, SASH3	1617	34	13588	2.22438	1	0.405467	54.8689
														GOTERM_BP_FAT	GO:0042129~regulation of T cell proliferation	13	0.507614	0.0425918	CARD11, PTPN6, PTPRC, ITGAL, CBLB, CORO1A, ERBB2, STAT5A, CD274, PAWR, TGFB1, SASH3, SPN	1617	59	13588	1.85156	1	0.40668	55.1274
														GOTERM_BP_FAT	GO:0046942~carboxylic acid transport	19	0.741898	0.0430016	SLC38A3, PPARD, SLC25A4, SLC6A20A, PPARG, SLC7A9, CACNB4, SLC26A1, SLC10A2, SLC6A19, SLC7A6, SLCO2A1, SLC23A1, SLC1A2, SLC1A3, PLIN2, SLC22A5, SLC27A2, SLC46A1	1617	99	13588	1.61274	1	0.408704	55.4797
														GOTERM_BP_FAT	GO:0050869~negative regulation of B cell activation	6	0.234283	0.0430157	FCGR2B, TNFRSF13B, BCL6, PAWR, FAS, INPP5D	1617	17	13588	2.96584	1	0.407799	55.4917
														GOTERM_BP_FAT	GO:0035295~tube development	42	1.63998	0.0439856	GNA13, FGFR4, SHROOM3, CLCN2, FOXA2, CDH1, NR3C1, TGFB1, ZIC3, VDR, SLC23A1, OVOL2, CTGF, BCL2, CASP8, RARA, IPMK, ETV4, IHH, PITX2, SIM2, CEBPA, BMP4, LBX1, NODAL, FOXA1, CFTR, FZD3, NR4A3, MMP14, VASP, FOXP2, NCKAP1, HES1, TIMELESS, SP3, SIX1, GRLF1, AREG, CUX1, EDA, BMPR1A	1617	264	13588	1.33688	1	0.413895	56.3149
														GOTERM_BP_FAT	GO:0048813~dendrite morphogenesis	5	0.195236	0.0450301	KLF7, DCX, DCLK1, CTNNA2, DSCAM	1617	12	13588	3.50134	1	0.420433	57.1853
														GOTERM_BP_FAT	GO:0006536~glutamate metabolic process	5	0.195236	0.0450301	GAD2, SLC1A3, NAGS, PRODH2, ASL	1617	12	13588	3.50134	1	0.420433	57.1853
														GOTERM_BP_FAT	GO:0050807~regulation of synapse organization	5	0.195236	0.0450301	MUSK, MECP2, NCAN, WNT7A, CTNNA2	1617	12	13588	3.50134	1	0.420433	57.1853
														GOTERM_BP_FAT	GO:0008038~neuron recognition	5	0.195236	0.0450301	3110039M20RIK, FEZF2, CDK5R1, FOXG1, CELSR3, GAP43	1617	12	13588	3.50134	1	0.420433	57.1853
														GOTERM_BP_FAT	GO:0021516~dorsal spinal cord development	5	0.195236	0.0450301	ASCL1, LBX1, RFX4, PAX7, 2610109H07RIK	1617	12	13588	3.50134	1	0.420433	57.1853
														GOTERM_BP_FAT	GO:0015833~peptide transport	11	0.42952	0.0466767	MYO5A, HNF1B, SLC15A1, CDH17, TAP2, FAM3B, RIMS2, PCLO, SLC15A3, GLP1R, SLC15A5	1617	47	13588	1.96671	1	0.431119	58.5243
														GOTERM_BP_FAT	GO:0030258~lipid modification	11	0.42952	0.0466767	ACOX2, PIK3CG, SLC35C1, ACOX1, PPARD, GLT28D2, EHHADH, PIK3CD, B4GALNT2, ADIPOR1, IPMK	1617	47	13588	1.96671	1	0.431119	58.5243
														GOTERM_BP_FAT	GO:0015849~organic acid transport	19	0.741898	0.0468436	SLC38A3, PPARD, SLC25A4, SLC6A20A, PPARG, SLC7A9, CACNB4, SLC26A1, SLC10A2, SLC6A19, SLC7A6, SLCO2A1, SLC23A1, SLC1A2, SLC1A3, PLIN2, SLC22A5, SLC27A2, SLC46A1	1617	100	13588	1.59661	1	0.431262	58.6577
														GOTERM_BP_FAT	GO:0048592~eye morphogenesis	15	0.585709	0.0469486	BMP4, FOXL2, RPGR, SOX1, BHLHE22, SOX2, OTX2, RORB, VSX2, BAK1, NRL, PVRL3, SP3, NTRK2, DSCAM	1617	73	13588	1.72669	1	0.430971	58.7415
														GOTERM_BP_FAT	GO:0051270~regulation of cell motion	20	0.780945	0.0473096	GNA13, MUC2, ONECUT1, BCAR1, ONECUT2, ABI3, MYO1F, NEXN, VCL, BBS1, CORO1A, BCL2, TMOD3, RRAS, BCL6, STMN1, THBS1, SST, PITX2, APC	1617	107	13588	1.57069	1	0.432468	59.0283
														GOTERM_BP_FAT	GO:0015918~sterol transport	7	0.273331	0.047668	ABCG8, APOB, ABCG5, APOA1, CD36, CFTR, APOM	1617	23	13588	2.5575	1	0.433933	59.3111
														GOTERM_BP_FAT	GO:0030301~cholesterol transport	7	0.273331	0.047668	ABCG8, APOB, ABCG5, APOA1, CD36, CFTR, APOM	1617	23	13588	2.5575	1	0.433933	59.3111
														GOTERM_BP_FAT	GO:0007528~neuromuscular junction development	7	0.273331	0.047668	MUSK, ERBB2, CACNG2, CACNB4, CHRNA1, CACNA1S, SNTA1	1617	23	13588	2.5575	1	0.433933	59.3111
														GOTERM_BP_FAT	GO:0048536~spleen development	7	0.273331	0.047668	BARX1, ONECUT1, BCL2, BCL3, NFKB2, CACNB4, FAS	1617	23	13588	2.5575	1	0.433933	59.3111
														GOTERM_BP_FAT	GO:0048864~stem cell development	7	0.273331	0.047668	CDX2, ZCCHC11, NODAL, SOX2, BMPR1A, APC, MYST3	1617	23	13588	2.5575	1	0.433933	59.3111
														GOTERM_BP_FAT	GO:0048545~response to steroid hormone stimulus	13	0.507614	0.0477066	ADH1, BCL2, SLC9A3, ALDOB, FABP4, CFTR, FAS, AREG, ASL, MMP14, TIMP3, TAT, ADAM9	1617	60	13588	1.8207	1	0.43318	59.3415
														GOTERM_BP_FAT	GO:0042981~regulation of apoptosis	80	3.12378	0.047766	GRIK2, STAT5A, MITF, NR2E1, TGFB1, AKT1, BAK1, PAK7, PCGF2, CASP4, ANK2, CASP7, B230120H23RIK, BAG3, CASP8, NGFRAP1, FAS, CASP1, LTB, SPN, IHH, PIK3CG, NOL3, ARHGEF7, MECP2, CARD10, PROC, CARD11, ASCL1, TRIM35, MSX1, LCK, ERN2, CDK5R1, TNF, 1110007C09RIK, MCL1, NFKBID, ADORA2A, ERBB3, ADAMTSL4, CDH1, BCL2L1, NR3C1, CD74, VDR, BCL2, LHX3, LHX4, POU3F3, FCER1G, BCL3, PCSK9, BCL6, FAIM, INPP5D, APC,…	1617	553	13588	1.21566	1	0.432574	59.3882
														GOTERM_BP_FAT	GO:0051272~positive regulation of cell motion	10	0.390472	0.0482954	CORO1A, ONECUT1, BCL2, BCAR1, ONECUT2, MYO1F, BCL6, STMN1, THBS1, APC	1617	41	13588	2.04956	1	0.435198	59.8019
														GOTERM_BP_FAT	GO:0035239~tube morphogenesis	29	1.13237	0.0488381	GNA13, SHROOM3, FOXA2, CDH1, NR3C1, TGFB1, ZIC3, VDR, OVOL2, BCL2, CASP8, IPMK, ETV4, IHH, PITX2, BMP4, LBX1, NODAL, FOXA1, FZD3, NR4A3, MMP14, VASP, NCKAP1, TIMELESS, SIX1, GRLF1, AREG, EDA	1617	171	13588	1.42511	1	0.437887	60.2218
														GOTERM_BP_FAT	GO:0050873~brown fat cell differentiation	8	0.312378	0.0493516	CEBPA, CEBPB, SLC2A4, LRG1, PPARG, FABP4, PRDM16, MB	1617	29	13588	2.31813	1	0.44035	60.6153
														GOTERM_BP_FAT	GO:0007613~memory	8	0.312378	0.0493516	ACCN2, ADCY1, CHST10, GRIA1, SLC24A2, MECP2, CHRNA7, ITGA3	1617	29	13588	2.31813	1	0.44035	60.6153
														GOTERM_BP_FAT	GO:0006721~terpenoid metabolic process	8	0.312378	0.0493516	RDH9, ALDH8A1, DHRS4, ADH1, RBP2, RDH16, BCO2, RETSAT	1617	29	13588	2.31813	1	0.44035	60.6153
														GOTERM_BP_FAT	GO:0048489~synaptic vesicle transport	8	0.312378	0.0493516	STX1A, SYT4, TRIM9, NLGN1, DLG4, PCLO, UNC13A, AMPH	1617	29	13588	2.31813	1	0.44035	60.6153
														GOTERM_BP_FAT	GO:0002761~regulation of myeloid leukocyte differentiation	8	0.312378	0.0493516	TNF, IKZF1, STAT5A, MITF, INPP5D, RUNX1, PRDM16, APC	1617	29	13588	2.31813	1	0.44035	60.6153
														GOTERM_BP_FAT	GO:0001654~eye development	27	1.05428	0.049923	BMP4, FOXL2, RPGR, IKZF1, BHLHE22, SOX1, CRYAB, SOX2, MITF, OTX2, ABI2, RORB, VSX2, CACNA1S, NR2E1, TGFB1, FOXP2, BAK1, PKNOX1, NRL, PVRL3, SP3, NTRK2, GRLF1, PITX2, APC, DSCAM	1617	157	13588	1.44514	1	0.443179	61.0489
[truncated: 18 more columns]

## Sheet: GO terms of TF sub-families
Fox_Digestive_GO														HLH_Nervous_GO														Homeodomain_Digestive_GO														Homeodomain_Immune_GO
Category	Term	Count	%	PValue	Genes	List Total	Pop Hits	Pop Total	Fold Enrichment	Bonferroni	Benjamini	FDR		Category	Term	Count	%	PValue	Genes	List Total	Pop Hits	Pop Total	Fold Enrichment	Bonferroni	Benjamini	FDR		Category	Term	Count	%	PValue	Genes	List Total	Pop Hits	Pop Total	Fold Enrichment	Bonferroni	Benjamini	FDR		Category	Term	Count	%	PValue	Genes	List Total	Pop Hits
GOTERM_BP_FAT	GO:0055114~oxidation reduction	26	8.09969	1.67378e-05	CYP2C65, CYP2D10, HSD3B3, CYP2C55, CYP2F2, CYP3A13, HSD17B2, MICAL2, CYP2S1, HSD17B13, CYP2C68, AKR1C12, CYP4F14, CYP2B10, AKR1C14, IYD, AKR1C13, GPX2, ABP1, ADH1, AKR1C19, PNPO, CYP2D26, DIO1, HPGD, HPD	200	672	13588	2.62863	0.0198032	0.0198032	0.027042		GOTERM_BP_FAT	GO:0007268~synaptic transmission	44	4.2471	7.58034e-20	SYT1, CPLX1, GABRB3, SYT4, GRIK2, GRIK5, ASZ1, CACNB4, GAD2, SYN1, GRIN2B, TRIM9, APBA2, SV2B, SHC3, SNAP25, GAD1, GABRG1, GABRG2, DLGAP1, GLRB, STX1A, NRXN2, NRXN3, NLGN1, NLGN3, NRXN1, GRIA4, RPH3A, STX1B, PCLO, CTNNA2, ATXN1, NAALAD2, GRM3, SLC17A6, GRIA2, PNOC, CAMK4, GRM7, TMOD2, NCAN, UNC13C, CACNA1B	626	178	13588	5.36555	1.48575e-16	1.48575e-16	1.30023e-16		GOTERM_BP_FAT	GO:0055114~oxidation reduction	89	9.65293	1.51141e-20	CYP2D9, ALDH8A1, ACOX2, CYP2J5, CYP2D10, CYP2C65, ASPDH, ALDH1L1, CYP2C68, AKR1C12, BBOX1, FAR1, GPX2, ERO1LB, RDH7, TDO2, AKR1C6, CYP7A1, BC089597, SRD5A1, CYP3A44, HPD, CYP2C55, CYP2C54, CYP3A13, CYP3A11, CYP2C29, CYP26A1, MOSC1, CYP1A2, CYP2C50, HAO1, PYCR1, F5, ALDH1B1, CYP2D26, GULO, TPH1, AKR1D1, DEGS2, HSD3B2, BCMO1, HSD3B3, CYP3A25, HSD17B2, CYP2C44, HSD17B13, CYP2B9, HSD3B5, TH, AASS, PA…	607	672	13588	2.96475	3.18908e-17	3.18908e-17	2.61484e-17		GOTERM_BP_FAT	GO:0007049~cell cycle	18	20.4545	3.22762e-08	TRP53, CDC7, CCDC99, DBF4, SGOL1, TIPIN, BRCA2, CHEK1, MCM3, 6720463M24RIK, CDT1, SUV39H2, CCNE1, SIN3A, NUP37, NUP43, HELLS, TFDP1	77	611
GOTERM_BP_FAT	GO:0016337~cell-cell adhesion	13	4.04984	0.00018676	CLDN7, CLDN18, CLDN3, COL13A1, CDHR2, CDHR5, CDH1, IGSF5, PCDH1, DSG2, PVRL3, DSC2, CLDN2	200	236	13588	3.74246	0.200044	0.105598	0.301345		GOTERM_BP_FAT	GO:0019226~transmission of nerve impulse	49	4.72973	1.65455e-19	SYT1, CPLX1, GABRB3, SYT4, GRIK2, GRIK5, ASZ1, CACNB4, NRCAM, GAD2, SYN1, GRIN2B, TRIM9, APBA2, SV2B, POU3F2, OLIG2, SHC3, SNAP25, GAD1, GABRG1, GABRG2, DLGAP1, GLRB, STX1A, PLP1, NRXN2, NRXN3, NLGN1, CACNG4, NLGN3, NRXN1, GRIA4, RPH3A, STX1B, PCLO, CTNNA2, ATXN1, NAALAD2, GRM3, SLC17A6, GRIA2, CAMK4, PNOC, GRM7, TMOD2, NCAN, UNC13C, CACNA1B	626	226	13588	4.70618	3.24291e-16	1.62145e-16	2.83798e-16		GOTERM_BP_FAT	GO:0008202~steroid metabolic process	35	3.7961	2.00725e-14	HSD3B2, GC, HSD3B3, HSD17B2, HSD3B5, SULT2B1, PEX5L, APOA2, APOA1, SAA1, SERPINA6, AKR1C6, CYP7A1, LCAT, APOF, APOC3, ATP8B1, HSD17B6, NPC1L1, SRD5A1, NR1H4, SOAT2, CFTR, AKR1C21, AKR1C20, EBPL, G6PC, BAAT, SULT1B1, CYP2R1, LIPC, NR5A2, AKR1D1, SLC27A5, FABP6	607	161	13588	4.86641	4.24005e-11	2.12003e-11	3.47611e-11		GOTERM_BP_FAT	GO:0006260~DNA replication	10	11.3636	1.62717e-07	CCNE1, RFC3, SIN3A, BLM, DBF4, PCNA, TIPIN, BRCA2, MCM3, CDT1	77	152
GOTERM_BP_FAT	GO:0008202~steroid metabolic process	9	2.80374	0.00257258	GC, HSD3B3, HSD17B2, SULT1B1, SAA1, ATP8B1, PCSK9, NR5A2, NR1H4	200	161	13588	3.79789	0.953958	0.641586	4.07678		GOTERM_BP_FAT	GO:0030182~neuron differentiation	65	6.27413	6.65159e-19	GPRIN1, ATL1, RORB, GRIN3A, NR2E1, NRCAM, ATP2B2, SLC1A3, OLIG1, OLIG2, TUBB3, DSCAM, STMN3, EMX1, MTAP2, OTX2, KIF5C, MDGA2, TBR1, CTNNA2, SLITRK2, ASCL1, SLITRK1, SLITRK4, HES5, MIAT, MTAP1B, FOXG1, SLITRK5, CHL1, GAP43, 3110039M20RIK, DCC, CDK5R1, SOX1, SOX2, SOX5, BRSK2, BRSK1, CDH4, LINGO1, LAMB2, LHX2, POU3F4, POU3F2, DCX, LHX8, KNDC1, NEFL, DCLK1, APC, BHLHE22, PTPRZ1, MCF2, NFASC, DPYSL5,…	626	399	13588	3.53608	1.30371e-15	4.3457e-16	1.14092e-15		GOTERM_BP_FAT	GO:0009611~response to wounding	50	5.42299	5.82784e-13	PPARD, ELF3, MASP2, CRP, REG3B, REG3A, SAA1, PROZ, APOH, CFI, REG3G, F11, KNG1, F12, F10, F9, SAA4, CHST4, PROC, C8G, C8A, C8B, C4BP, F5, SERPINF2, F2, LCP1, MBL1, MBL2, C9, MST1, TAC1, AHSG, F13B, CCL25, FGG, SERPINA1B, FGA, SERPINA1A, FGB, KLKB1, SERPINC1, PYCARD, SCN9A, PAPSS2, HC, IDO1, PLG, SERPIND1, ORM2	607	347	13588	3.22558	1.22962e-09	4.09872e-10	1.0082e-09		GOTERM_BP_FAT	GO:0022403~cell cycle phase	13	14.7727	2.48675e-07	CCDC99, SIN3A, DBF4, SGOL1, TIPIN, BRCA2, CHEK1, NUP37, NUP43, HELLS, 6720463M24RIK, SUV39H2, TFDP1	77	328
GOTERM_BP_FAT	GO:0006766~vitamin metabolic process	6	1.86916	0.00337209	GC, LRAT, ADH1, RFK, PNPO, NAPRT1	200	69	13588	5.90783	0.98234	0.635459	5.31166		GOTERM_BP_FAT	GO:0007267~cell-cell signaling	48	4.6332	3.05901e-14	SYT1, CPLX1, GABRB3, SYT4, GRIK2, SOX2, GRIK5, ASZ1, CACNB4, RIMS2, GAD2, SYN1, GRIN2B, TRIM9, APBA2, SV2B, WNT6, SHC3, GAD1, SNAP25, GABRG1, GABRG2, DLGAP1, GLRB, STX1A, NRXN2, NRXN3, NLGN1, NLGN3, NRXN1, GRIA4, RPH3A, STX1B, PCLO, CTNNA2, ATXN1, NAALAD2, GRM3, SLC17A6, GRIA2, CAMK4, PNOC, GRM7, NTRK2, TMOD2, NCAN, UNC13C, CACNA1B	626	290	13588	3.59273	6.00586e-11	1.50147e-11	5.2558e-11		GOTERM_BP_FAT	GO:0002526~acute inflammatory response	23	2.49458	4.15284e-12	MBL1, MBL2, C9, HC, MASP2, CRP, SAA4, IDO1, C8G, AHSG, C8A, REG3B, C8B, REG3A, C4BP, SERPINA1B, SAA1, SERPINF2, SERPINA1A, F2, CFI, REG3G, ORM2	607	81	13588	6.35638	8.76239e-09	2.1906e-09	7.18461e-09		GOTERM_BP_FAT	GO:0045934~negative regulation of nucleobase, nucleoside, nucleotide and nucleic acid metabolic process	14	15.9091	2.67282e-07	TRP53, BLM, RCOR2, TRIM28, TIPIN, BRCA2, REST, MBD2, MXD4, CDT1, SIN3A, POU4F2, MYBBP1A, HELLS	77	397
GOTERM_BP_FAT	GO:0016338~calcium-independent cell-cell adhesion	4	1.24611	0.00441518	CLDN7, CLDN18, CLDN3, CLDN2	200	23	13588	11.8157	0.994947	0.652699	6.90034		GOTERM_BP_FAT	GO:0048666~neuron development	47	4.53668	1.67196e-13	3110039M20RIK, GPRIN1, DCC, CDK5R1, SOX1, ATL1, RORB, GRIN3A, CDH4, NR2E1, NRCAM, ATP2B2, LINGO1, LAMB2, SLC1A3, LHX2, DCX, LHX8, NEFL, DCLK1, APC, DSCAM, STMN3, PTPRZ1, MTAP2, MCF2, KIF5C, DPYSL5, NFASC, CELSR3, NEUROG2, TBR1, CTNNA2, SLITRK2, SALL3, ASCL1, FEZF2, SLITRK1, SLITRK4, MIAT, FOXG1, NTRK2, MTAP1B, NEUROD2, 2610109H07RIK, SLITRK5, GAP43, CHL1	626	292	13588	3.49379	3.27711e-10	6.55422e-11	2.86793e-10		GOTERM_BP_FAT	GO:0050817~coagulation	21	2.27766	1.4212e-11	KNG1, F11, F12, F10, C9, MST1, F9, PLG, PROC, F13B, FGG, F5, FGA, FGB, KLKB1, PROZ, F2, SERPINC1, APOH, SERPIND1, PAPSS2	607	70	13588	6.71565	2.99872e-08	5.99745e-09	2.45877e-08		GOTERM_BP_FAT	GO:0051172~negative regulation of nitrogen compound metabolic process	14	15.9091	2.99784e-07	TRP53, BLM, RCOR2, TRIM28, TIPIN, BRCA2, REST, MBD2, MXD4, CDT1, SIN3A, POU4F2, MYBBP1A, HELLS	77	401
GOTERM_BP_FAT	GO:0044271~nitrogen compound biosynthetic process	12	3.73832	0.00497079	DDC, PCBD1, RFK, OTC, ENTPD8, ATP8B1, CPS1, GUCY2C, NAPRT1, GCH1, CBS, ATP7B	200	302	13588	2.6996	0.997407	0.629346	7.73633		GOTERM_BP_FAT	GO:0007155~cell adhesion	66	6.37066	4.23295e-12	CADM3, CADM4, CLDN3, NELL2, BCAN, DDR2, MEGF10, NRCAM, DAB1, PCP4, CNTNAP2, NEGR1, PCDHB7, CNTNAP4, ICAM5, PCDHB3, PCDH11X, PCDHB4, PCDH9, CDHR5, PCDH8, NRXN1, CTNNA2, NCAM1, NCAM2, PODXL2, HES5, HEPACAM, LSAMP, CNTN2, CNTN1, NCAN, CHL1, AOC3, CDK5R1, ASTN1, CTNND2, DSCAML1, PCDHB11, PCDHB10, CDH4, APLP1, ITGBL1, CDH8, LAMB2, PCDHB19, TNR, TRO, TTYH1, COL6A2, COL6A1, B4GALT1, PCDH10, COL15A1, NLG…	626	561	13588	2.55366	8.29658e-09	1.38276e-09	7.26063e-09		GOTERM_BP_FAT	GO:0007596~blood coagulation	21	2.27766	1.4212e-11	KNG1, F11, F12, F10, C9, MST1, F9, PLG, PROC, F13B, FGG, F5, FGA, FGB, KLKB1, PROZ, F2, SERPINC1, APOH, SERPIND1, PAPSS2	607	70	13588	6.71565	2.99872e-08	5.99745e-09	2.45877e-08		GOTERM_BP_FAT	GO:0010605~negative regulation of macromolecule metabolic process	15	17.0455	6.78275e-07	TRP53, BLM, RCOR2, TRIM28, TIPIN, BRCA2, REST, LIN28A, MBD2, MXD4, CDT1, SIN3A, POU4F2, MYBBP1A, HELLS	77	506
GOTERM_BP_FAT	GO:0007156~homophilic cell adhesion	7	2.18069	0.00746814	PCDH1, DSG2, PVRL3, CDHR2, DSC2, CDHR5, CDH1	200	117	13588	4.06479	0.999871	0.72188	11.4077		GOTERM_BP_FAT	GO:0022610~biological adhesion	66	6.37066	4.59543e-12	CADM3, CADM4, CLDN3, NELL2, BCAN, DDR2, MEGF10, NRCAM, DAB1, PCP4, CNTNAP2, NEGR1, PCDHB7, CNTNAP4, ICAM5, PCDHB3, PCDH11X, PCDHB4, PCDH9, CDHR5, PCDH8, NRXN1, CTNNA2, NCAM1, NCAM2, PODXL2, HES5, HEPACAM, LSAMP, CNTN2, CNTN1, NCAN, CHL1, AOC3, CDK5R1, ASTN1, CTNND2, DSCAML1, PCDHB11, PCDHB10, CDH4, APLP1, ITGBL1, CDH8, LAMB2, PCDHB19, TNR, TRO, TTYH1, COL6A2, COL6A1, B4GALT1, PCDH10, COL15A1, NLG…	626	562	13588	2.54911	9.00705e-09	1.28672e-09	7.88238e-09		GOTERM_BP_FAT	GO:0007599~hemostasis	21	2.27766	1.89731e-11	KNG1, F11, F12, F10, C9, MST1, F9, PLG, PROC, F13B, FGG, F5, FGA, FGB, KLKB1, PROZ, F2, SERPINC1, APOH, SERPIND1, PAPSS2	607	71	13588	6.62106	4.00334e-08	6.67223e-09	3.28249e-08		GOTERM_BP_FAT	GO:0000278~mitotic cell cycle	11	12.5	9.79186e-07	CCDC99, SIN3A, DBF4, SGOL1, TIPIN, NUP37, CHEK1, NUP43, 6720463M24RIK, HELLS, TFDP1	77	244
GOTERM_BP_FAT	GO:0007155~cell adhesion	17	5.29595	0.00841293	CLDN7, CLDN18, COL13A1, CLDN3, CDHR2, CDHR5, ITGA3, CDH1, CXADR, MUC4, IGSF5, LYVE1, PCDH1, DSG2, PVRL3, DSC2, CLDN2	200	561	13588	2.05879	0.999959	0.716912	12.7606		GOTERM_BP_FAT	GO:0031175~neuron projection development	37	3.57143	1.95208e-11	3110039M20RIK, DCC, GPRIN1, CDK5R1, ATL1, GRIN3A, CDH4, NR2E1, NRCAM, LINGO1, LAMB2, LHX2, DCX, NEFL, DCLK1, APC, DSCAM, STMN3, MTAP2, MCF2, PTPRZ1, KIF5C, DPYSL5, NFASC, CELSR3, NEUROG2, TBR1, CTNNA2, SLITRK2, FEZF2, SLITRK1, SLITRK4, FOXG1, MTAP1B, 2610109H07RIK, SLITRK5, GAP43, CHL1	626	218	13588	3.68406	3.82608e-08	4.7826e-09	3.34834e-08		GOTERM_BP_FAT	GO:0050878~regulation of body fluid levels	23	2.49458	3.21365e-11	KNG1, F11, F12, F10, C9, MST1, F9, PLG, PROC, F13B, FGG, F5, FGA, FGB, KLKB1, PROZ, F2, SERPINC1, APOH, SERPIND1, GUCA2B, PAPSS2, AGR2	607	89	13588	5.78502	6.7808e-08	9.68686e-09	5.55984e-08		GOTERM_BP_FAT	GO:0022402~cell cycle process	13	14.7727	1.68977e-06	CCDC99, SIN3A, DBF4, SGOL1, TIPIN, BRCA2, CHEK1, NUP37, NUP43, HELLS, 6720463M24RIK, SUV39H2, TFDP1	77	393
GOTERM_BP_FAT	GO:0022610~biological adhesion	17	5.29595	0.00854972	CLDN7, CLDN18, COL13A1, CLDN3, CDHR2, CDHR5, ITGA3, CDH1, CXADR, MUC4, IGSF5, LYVE1, PCDH1, DSG2, PVRL3, DSC2, CLDN2	200	562	13588	2.05512	0.999965	0.680211	12.9548		GOTERM_BP_FAT	GO:0006836~neurotransmitter transport	22	2.12355	4.66641e-11	SYT1, STX1A, CPLX2, CPLX1, SLC6A1, SYT4, NRXN2, NRXN3, SLC6A11, NLGN1, SLC6A15, NRXN1, RIMS2, RPH3A, STX1B, PCLO, SLC17A6, SYN1, TRIM9, SV2B, SNAP25, CACNA1B	626	80	13588	5.96917	9.14617e-08	1.01624e-08	8.00413e-08		GOTERM_BP_FAT	GO:0006869~lipid transport	25	2.7115	3.94886e-10	PNLIP, PPARD, ATP10B, APOC2, APOA4, APOA2, APOB, APOA1, APOC4, LCAT, APOF, APOA5, APOC3, ATP8B1, NPC1L1, APOM, PLA2G10, CFTR, ABCG8, ABCG5, APOL7A, LIPC, SLC27A2, SLC27A5, CROT	607	119	13588	4.70284	8.33209e-07	1.04151e-07	6.8318e-07		GOTERM_BP_FAT	GO:0006275~regulation of DNA replication	5	5.68182	2.60558e-06	TRP53, PCNA, TIPIN, BRCA2, CDT1	77	18
GOTERM_BP_FAT	GO:0030855~epithelial cell differentiation	7	2.18069	0.00944602	FOXA2, ELF3, IRF6, HOXB5, FOXA1, CRB3, EHF	200	123	13588	3.8665	0.999988	0.678309	14.2176		GOTERM_BP_FAT	GO:0001505~regulation of neurotransmitter levels	19	1.83398	1.85029e-10	SYT1, STX1A, CPLX1, SYT4, NRXN2, NRXN3, NLGN1, NRXN1, RPH3A, PCLO, NAALAD2, GAD2, SLC17A6, SYN1, TRIM9, SV2B, GAD1, SNAP25, CACNA1B	626	62	13588	6.65186	3.62658e-07	3.62658e-08	3.17374e-07		GOTERM_BP_FAT	GO:0010876~lipid localization	25	2.7115	1.87714e-09	PNLIP, PPARD, ATP10B, APOC2, APOA4, APOA2, APOB, APOA1, APOC4, LCAT, APOF, APOA5, APOC3, ATP8B1, NPC1L1, APOM, PLA2G10, CFTR, ABCG8, ABCG5, APOL7A, LIPC, SLC27A2, SLC27A5, CROT	607	128	13588	4.37217	3.96076e-06	4.40085e-07	3.24758e-06		GOTERM_BP_FAT	GO:0010558~negative regulation of macromolecule biosynthetic process	13	14.7727	3.20335e-06	TRP53, RCOR2, TRIM28, TIPIN, BRCA2, REST, MBD2, MXD4, CDT1, SIN3A, POU4F2, MYBBP1A, HELLS	77	418
GOTERM_BP_FAT	GO:0001763~morphogenesis of a branching structure	7	2.18069	0.0101813	TBX3, FOXA2, COL13A1, FOXA1, SPINT1, SEMA3A, IHH	200	125	13588	3.80464	0.999995	0.67101	15.2408		GOTERM_BP_FAT	GO:0048667~cell morphogenesis involved in neuron differentiation	32	3.0888	2.24749e-10	3110039M20RIK, DCC, CDK5R1, ATL1, CDH4, NR2E1, NRCAM, ATP2B2, LAMB2, SLC1A3, LHX2, DCX, NEFL, DCLK1, APC, DSCAM, PTPRZ1, KIF5C, DPYSL5, NFASC, CELSR3, NEUROG2, TBR1, CTNNA2, SLITRK2, SLITRK1, FEZF2, SLITRK4, FOXG1, 2610109H07RIK, SLITRK5, GAP43, CHL1	626	182	13588	3.81645	4.40508e-07	4.00462e-08	3.85504e-07		GOTERM_BP_FAT	GO:0009074~aromatic amino acid family catabolic process	9	0.976139	2.19163e-09	TDO2, KYNU, IDO2, HGD, PAH, IDO1, TAT, AFMID, HPD	607	11	13588	18.3154	4.62432e-06	4.62433e-07	3.79166e-06		GOTERM_BP_FAT	GO:0006259~DNA metabolic process	13	14.7727	3.44826e-06	TRP53, CCNE1, RFC3, SIN3A, BLM, DBF4, PCNA, TIPIN, BRCA2, CHEK1, MCM3, HELLS, CDT1	77	421
GOTERM_BP_FAT	GO:0006805~xenobiotic metabolic process	3	0.934579	0.0149693	CYP2F2, AKR1C12, AKR1C13	200	13	13588	15.6785	1	0.777308	21.6283		GOTERM_BP_FAT	GO:0007269~neurotransmitter secretion	15	1.44788	2.43911e-10	SYT1, STX1A, CPLX1, SYT4, SYN1, NRXN2, NRXN3, TRIM9, NLGN1, SV2B, NRXN1, RPH3A, PCLO, SNAP25, CACNA1B	626	36	13588	9.0442	4.78066e-07	3.98389e-08	4.18373e-07		GOTERM_BP_FAT	GO:0019439~aromatic compound catabolic process	10	1.0846	2.59048e-09	TDO2, KYNU, ALDH1L1, IDO2, HGD, PAH, IDO1, TAT, AFMID, HPD	607	15	13588	14.9237	5.46591e-06	4.96902e-07	4.48171e-06		GOTERM_BP_FAT	GO:0051301~cell division	11	12.5	3.49298e-06	CDC7, CCNE1, CCDC99, CDCA7, SGOL1, TIPIN, BRCA2, NUP37, NUP43, 6720463M24RIK, HELLS	77	281
GOTERM_BP_FAT	GO:0001701~in utero embryonic development	10	3.11526	0.0169441	KRT19, APOB, CDX2, TBX3, HC, KRT8, SPINT1, CDH1, DMBT1, SLC34A2	200	267	13588	2.54457	1	0.792141	24.1288		GOTERM_BP_FAT	GO:0003006~reproductive developmental process	39	3.76448	3.49273e-10	RNF17, SOX3, SOX2, ASZ1, DMRTA2, SYCP2, SOHLH1, WT1, DMRTA1, TAF7L, COL9A3, OSR1, RLN1, DAZL, GDF9, NOBOX, PCYT1B, LHX8, PPP2R2B, LHX9, TDRD1, CYP19A1, AMHR2, CCNB1IP1, B4GALT1, FOXL2, NANOG, RHOX5, MSH4, DMRT1, BRCA2, NR0B1, TEX15, HNF4A, DMRTC2, ZGLP1, DMC1, TEX11, NR5A1	626	264	13588	3.20658	6.84575e-07	5.26597e-08	5.99096e-07		GOTERM_BP_FAT	GO:0009072~aromatic amino acid family metabolic process	11	1.19306	6.53671e-09	TDO2, KYNU, TH, IDO2, HGD, PAH, IDO1, TPH1, TAT, AFMID, HPD	607	21	13588	11.7257	1.37924e-05	1.14937e-06	1.1309e-05		GOTERM_BP_FAT	GO:0045449~regulation of transcription	30	34.0909	4.06223e-06	HDGF, NUFIP1, REST, NFYA, LIN28A, ZIC3, GLI1, HIC2, SIN3A, CDCA7, GBX2, POU4F2, TCEA1, HELLS, TFDP1, TRP53, RCOR2, OTX2, TRIM28, ZFP672, TOPORS, MBD2, MCM3, MXD4, SUV39H2, MYCN, MLX, PHF5A, IKBKB, MYBBP1A	77	2227
GOTERM_BP_FAT	GO:0015893~drug transport	3	0.934579	0.0172976	ABP1, SLC22A18, SLC35A3	200	14	13588	14.5586	1	0.77449	24.5684		GOTERM_BP_FAT	GO:0000904~cell morphogenesis involved in differentiation	34	3.28185	6.71362e-10	3110039M20RIK, DCC, CDK5R1, ATL1, CDH4, NR2E1, NRCAM, CRYGB, ATP2B2, LAMB2, SLC1A3, LHX2, GDF9, DCX, NEFL, DCLK1, APC, DSCAM, PTPRZ1, KIF5C, DPYSL5, NFASC, CELSR3, NEUROG2, TBR1, CTNNA2, SLITRK2, SLITRK1, FEZF2, SLITRK4, FOXG1, 2610109H07RIK, SLITRK5, GAP43, CHL1	626	212	13588	3.48116	1.31587e-06	9.39907e-08	1.15156e-06		GOTERM_BP_FAT	GO:0042060~wound healing	22	2.38612	1.93848e-08	KNG1, F11, F12, PPARD, F10, C9, MST1, F9, PLG, PROC, F13B, FGG, F5, FGA, FGB, KLKB1, PROZ, F2, SERPINC1, APOH, SERPIND1, PAPSS2	607	112	13588	4.39715	4.09012e-05	3.1463e-06	3.35371e-05		GOTERM_BP_FAT	GO:0051053~negative regulation of DNA metabolic process	5	5.68182	4.09064e-06	TRP53, BLM, TIPIN, BRCA2, CDT1	77	20
GOTERM_BP_FAT	GO:0060429~epithelium development	10	3.11526	0.0184825	TBX3, FOXA2, ELF3, IRF6, HOXB5, FOXA1, CRB3, EHF, SEMA3A, IPMK	200	271	13588	2.50701	1	0.773772	26.0247		GOTERM_BP_FAT	GO:0007548~sex differentiation	26	2.50965	9.34804e-10	SOX2, DMRTA2, SYCP2, SOHLH1, DMRTA1, WT1, COL9A3, OSR1, NOBOX, PCYT1B, LHX8, LHX9, B4GALT1, AMHR2, NANOG, FOXL2, MSH4, DMRT1, BRCA2, NR0B1, TEX15, DMRTC2, HNF4A, DMC1, NR5A1, TEX11	626	130	13588	4.34121	1.83221e-06	1.22148e-07	1.60344e-06		GOTERM_BP_FAT	GO:0006953~acute-phase response	12	1.30152	3.19458e-08	REG3B, REG3A, SERPINA1B, SERPINA1A, SAA1, SERPINF2, CRP, F2, SAA4, REG3G, ORM2, AHSG	607	30	13588	8.9542	6.74034e-05	4.81468e-06	5.52684e-05		GOTERM_BP_FAT	GO:0031327~negative regulation of cellular biosynthetic process	13	14.7727	4.28517e-06	TRP53, RCOR2, TRIM28, TIPIN, BRCA2, REST, MBD2, MXD4, CDT1, SIN3A, POU4F2, MYBBP1A, HELLS	77	430
GOTERM_BP_FAT	GO:0051648~vesicle localization	3	0.934579	0.0197685	MYO5A, MYO1A, MLPH	200	15	13588	13.588	1	0.774909	27.5755		GOTERM_BP_FAT	GO:0007409~axonogenesis	29	2.79923	1.38433e-09	3110039M20RIK, DCC, CDK5R1, ATL1, CDH4, NR2E1, NRCAM, LAMB2, LHX2, DCX, NEFL, DCLK1, APC, PTPRZ1, KIF5C, DPYSL5, NFASC, CELSR3, NEUROG2, TBR1, CTNNA2, SLITRK2, SLITRK1, FEZF2, SLITRK4, FOXG1, 2610109H07RIK, SLITRK5, GAP43, CHL1	626	163	13588	3.86182	2.71328e-06	1.6958e-07	2.37449e-06		GOTERM_BP_FAT	GO:0030193~regulation of blood coagulation	9	0.976139	3.53924e-08	F11, F12, KLKB1, APOH, HRG, TMPRSS6, CPB2, PLG, PROC	607	14	13588	14.3907	7.46752e-05	4.97852e-06	6.12313e-05		GOTERM_BP_FAT	GO:0009890~negative regulation of biosynthetic process	13	14.7727	4.7114e-06	TRP53, RCOR2, TRIM28, TIPIN, BRCA2, REST, MBD2, MXD4, CDT1, SIN3A, POU4F2, MYBBP1A, HELLS	77	434
GOTERM_BP_FAT	GO:0008206~bile acid metabolic process	3	0.934579	0.0197685	ATP8B1, NR5A2, NR1H4	200	15	13588	13.588	1	0.774909	27.5755		GOTERM_BP_FAT	GO:0048812~neuron projection morphogenesis	30	2.89575	1.91961e-09	3110039M20RIK, DCC, CDK5R1, ATL1, CDH4, NR2E1, NRCAM, LAMB2, LHX2, DCX, NEFL, DCLK1, DSCAM, APC, PTPRZ1, KIF5C, DPYSL5, NFASC, CELSR3, NEUROG2, TBR1, CTNNA2, SLITRK2, SLITRK1, FEZF2, SLITRK4, FOXG1, 2610109H07RIK, SLITRK5, GAP43, CHL1	626	176	13588	3.6999	3.76243e-06	2.2132e-07	3.29264e-06		GOTERM_BP_FAT	GO:0006954~inflammatory response	31	3.36226	7.54729e-08	MBL1, MBL2, C9, ELF3, MASP2, CRP, TAC1, AHSG, REG3B, CCL25, REG3A, SERPINA1B, SAA1, SERPINA1A, KLKB1, PYCARD, SCN9A, CFI, REG3G, KNG1, HC, SAA4, CHST4, IDO1, C8G, C8A, C8B, C4BP, SERPINF2, F2, ORM2	607	225	13588	3.08422	0.000159235	9.95294e-06	0.000130573		GOTERM_BP_FAT	GO:0010557~positive regulation of macromolecule biosynthetic process	14	15.9091	6.69477e-06	TRP53, OTX2, TRIM28, NUFIP1, NFYA, TOPORS, LIN28A, ZIC3, GLI1, POU4F2, TCEA1, PHF5A, LTB, TFDP1	77	530
GOTERM_BP_FAT	GO:0043009~chordate embryonic development	13	4.04984	0.021294	CDX2, TBX3, FOXA2, HC, SPINT1, CDH1, SLC34A2, APOB, KRT19, HOXB5, KRT8, IPMK, DMBT1	200	421	13588	2.09791	1	0.779754	29.3753		GOTERM_BP_FAT	GO:0030900~forebrain development	29	2.79923	2.44188e-09	3110039M20RIK, SOX1, SOX3, SOX2, BCAN, NR2E1, APLP1, SLC1A2, DAB1, LHX2, POU3F4, POU3F3, POU3F2, LHX8, DCLK1, NR2F1, EMX1, RFX4, OTX1, OTX2, NEUROG2, SALL3, ASCL1, DLX2, FEZF2, DLX1, FOXG1, ZIC5, 2610109H07RIK, FABP7	626	167	13588	3.76932	4.78607e-06	2.65894e-07	4.18847e-06		GOTERM_BP_FAT	GO:0030301~cholesterol transport	10	1.0846	3.06565e-07	PNLIP, ABCG8, APOB, ABCG5, APOA1, LCAT, NPC1L1, CFTR, LIPC, APOM	607	23	13588	9.73283	0.000646644	3.80495e-05	0.000530378		GOTERM_BP_FAT	GO:0031328~positive regulation of cellular biosynthetic process	14	15.9091	1.03692e-05	TRP53, OTX2, TRIM28, NUFIP1, NFYA, TOPORS, LIN28A, ZIC3, GLI1, POU4F2, TCEA1, PHF5A, LTB, TFDP1	77	552
GOTERM_BP_FAT	GO:0009410~response to xenobiotic stimulus	3	0.934579	0.0223776	CYP2F2, AKR1C12, AKR1C13	200	16	13588	12.7387	1	0.777426	30.6282		GOTERM_BP_FAT	GO:0000902~cell morphogenesis	39	3.76448	2.98699e-08	3110039M20RIK, DCC, CDK5R1, ATL1, MAEL, BRSK2, BRSK1, CDH4, NR2E1, NRCAM, CRYGB, ATP2B2, LAMB2, SLC1A3, LHX2, GDF9, DCX, NEFL, DCLK1, APC, DSCAM, OOEP, PTPRZ1, KIF5C, DPYSL5, NFASC, CELSR3, NEUROG2, TBR1, CTNNA2, SLITRK2, FEZF2, SLITRK1, LAMA1, SLITRK4, FOXG1, 2610109H07RIK, SLITRK5, GAP43, CHL1	626	309	13588	2.7396	5.85434e-05	3.08131e-06	5.12348e-05		GOTERM_BP_FAT	GO:0015918~sterol transport	10	1.0846	3.06565e-07	PNLIP, ABCG8, APOB, ABCG5, APOA1, LCAT, NPC1L1, CFTR, LIPC, APOM	607	23	13588	9.73283	0.000646644	3.80495e-05	0.000530378		GOTERM_BP_FAT	GO:0009891~positive regulation of biosynthetic process	14	15.9091	1.14187e-05	TRP53, OTX2, TRIM28, NUFIP1, NFYA, TOPORS, LIN28A, ZIC3, GLI1, POU4F2, TCEA1, PHF5A, LTB, TFDP1	77	557
GOTERM_BP_FAT	GO:0009792~embryonic development ending in birth or egg hatching	13	4.04984	0.0226817	CDX2, TBX3, FOXA2, HC, SPINT1, CDH1, SLC34A2, APOB, KRT19, HOXB5, KRT8, IPMK, DMBT1	200	425	13588	2.07816	1	0.763779	30.9761		GOTERM_BP_FAT	GO:0048858~cell projection morphogenesis	30	2.89575	4.69161e-08	3110039M20RIK, DCC, CDK5R1, ATL1, CDH4, NR2E1, NRCAM, LAMB2, LHX2, DCX, NEFL, DCLK1, DSCAM, APC, PTPRZ1, KIF5C, DPYSL5, NFASC, CELSR3, NEUROG2, TBR1, CTNNA2, SLITRK2, SLITRK1, FEZF2, SLITRK4, FOXG1, 2610109H07RIK, SLITRK5, GAP43, CHL1	626	202	13588	3.22367	9.19513e-05	4.59777e-06	8.04735e-05		GOTERM_BP_FAT	GO:0046395~carboxylic acid catabolic process	17	1.84382	4.53715e-07	ACOX2, KYNU, PPARD, FTCD, IDO2, HGD, AASS, PAH, IDO1, TAT, AFMID, AMDHD1, TDO2, PRODH2, AKR1D1, SLC27A2, HPD	607	81	13588	4.69819	0.00095688	5.3184e-05	0.000784955		GOTERM_BP_FAT	GO:0051052~regulation of DNA metabolic process	6	6.81818	1.74203e-05	TRP53, BLM, PCNA, TIPIN, BRCA2, CDT1	77	58
GOTERM_BP_FAT	GO:0045216~cell-cell junction organization	3	0.934579	0.0279918	HNF4A, CRB3, CXADR	200	18	13588	11.3233	1	0.816651	36.7927		GOTERM_BP_FAT	GO:0030030~cell projection organization	39	3.76448	7.0169e-08	3110039M20RIK, DCC, GPRIN1, CDK5R1, ATL1, GRIN3A, CDH4, NR2E1, NRCAM, ATP2B2, LINGO1, LAMB2, LHX2, TTYH1, DCX, NEFL, DCLK1, APC, DSCAM, STMN3, MTAP2, MCF2, PTPRZ1, KIF5C, DPYSL5, NFASC, CELSR3, NEUROG2, TBR1, CTNNA2, SLITRK2, FEZF2, SLITRK1, SLITRK4, FOXG1, MTAP1B, 2610109H07RIK, SLITRK5, GAP43, CHL1	626	319	13588	2.65372	0.000137522	6.54908e-06	0.000120358		GOTERM_BP_FAT	GO:0016054~organic acid catabolic process	17	1.84382	4.53715e-07	ACOX2, KYNU, PPARD, FTCD, IDO2, HGD, AASS, PAH, IDO1, TAT, AFMID, AMDHD1, TDO2, PRODH2, AKR1D1, SLC27A2, HPD	607	81	13588	4.69819	0.00095688	5.3184e-05	0.000784955		GOTERM_BP_FAT	GO:0051028~mRNA transport	6	6.81818	2.41772e-05	NUP133, NUP93, NUP37, NUP107, NUP155, NUP43	77	62
GOTERM_BP_FAT	GO:0045666~positive regulation of neuron differentiation	3	0.934579	0.0309883	ATOH1, FOXA2, FOXA1	200	19	13588	10.7274	1	0.833253	39.8687		GOTERM_BP_FAT	GO:0032990~cell part morphogenesis	30	2.89575	1.36935e-07	3110039M20RIK, DCC, CDK5R1, ATL1, CDH4, NR2E1, NRCAM, LAMB2, LHX2, DCX, NEFL, DCLK1, DSCAM, APC, PTPRZ1, KIF5C, DPYSL5, NFASC, CELSR3, NEUROG2, TBR1, CTNNA2, SLITRK2, SLITRK1, FEZF2, SLITRK4, FOXG1, 2610109H07RIK, SLITRK5, GAP43, CHL1	626	212	13588	3.07161	0.000268357	1.21996e-05	0.00023488		GOTERM_BP_FAT	GO:0016042~lipid catabolic process	22	2.38612	4.72016e-07	PNLIP, ACOX2, PLD1, PNLIPRP1, PPARD, PNLIPRP2, PLA2G10, ACER1, APOC2, CEL, CLPS, PLCB3, APOB, CYP7A1, PLA2G12B, APOC3, PLA2G2A, LIPH, INS2, LIPC, AKR1D1, SLC27A2	607	134	13588	3.67523	0.000995458	5.24173e-05	0.000816617		GOTERM_BP_FAT	GO:0008156~negative regulation of DNA replication	4	4.54545	2.68658e-05	TRP53, TIPIN, BRCA2, CDT1	77	11
GOTERM_BP_FAT	GO:0048665~neuron fate specification	3	0.934579	0.0309883	ATOH1, FOXA2, FOXA1	200	19	13588	10.7274	1	0.833253	39.8687		GOTERM_BP_FAT	GO:0019953~sexual reproduction	43	4.15058	1.8696e-07	RNF17, SOX3, ADCYAP1R1, ASZ1, MAEL, FIGLA, MOV10L1, PAQR8, SYCP2, SOHLH1, WT1, SOHLH2, TAF7L, PIWIL2, DAZL, GDF9, NOBOX, PCYT1B, PPP2R2B, TDRD1, CCNB1IP1, B4GALT1, GLRB, NLRP5, ZP1, RHOX5, OOEP, ZP2, ZP3, MSH4, KLF17, BRCA2, MORC1, NR0B1, FMN2, TEX15, SYCP3, ZGLP1, D1PAS1, CELF3, NLRP14, DMC1, TEX11	626	386	13588	2.41803	0.000366374	1.59321e-05	0.000320685		GOTERM_BP_FAT	GO:0006952~defense response	45	4.88069	7.16447e-07	MBL1, MBL2, IL1R1, HAMP2, C9, ELF3, MASP2, CRP, PGLYRP1, TAC1, LEAP2, AHSG, APOA4, REG3B, REG3A, CCL25, SERPINA1B, HAMP, SERPINA1A, SAA1, KLKB1, PGLYRP2, IL1RAP, SCN9A, PYCARD, CFI, REG3G, CLEC2H, APOM, KNG1, PLD1, PNLIPRP2, ANG4, HC, COLEC10, SAA4, CHST4, IDO1, C8G, C8A, C8B, C4BP, SERPINF2, F2, ORM2	607	448	13588	2.24854	0.00151056	7.55823e-05	0.00123949		GOTERM_BP_FAT	GO:0051236~establishment of RNA localization	6	6.81818	3.28147e-05	NUP133, NUP93, NUP37, NUP107, NUP155, NUP43	77	66
GOTERM_BP_FAT	GO:0015718~monocarboxylic acid transport	3	0.934579	0.0309883	ABCC3, SLC10A2, SLCO2A1	200	19	13588	10.7274	1	0.833253	39.8687		GOTERM_BP_FAT	GO:0003001~generation of a signal involved in cell-cell signaling	18	1.73745	2.12889e-07	SYT1, STX1A, CPLX1, SYT4, NRXN2, NRXN3, NLGN1, CACNB4, NRXN1, RIMS2, RPH3A, PCLO, SYN1, TRIM9, NTRK2, SV2B, SNAP25, CACNA1B	626	84	13588	4.6513	0.000417175	1.73858e-05	0.00036516		GOTERM_BP_FAT	GO:0050818~regulation of coagulation	9	0.976139	1.16947e-06	F11, F12, KLKB1, APOH, HRG, TMPRSS6, CPB2, PLG, PROC	607	20	13588	10.0735	0.00246454	0.000117497	0.00202324		GOTERM_BP_FAT	GO:0050657~nucleic acid transport	6	6.81818	3.28147e-05	NUP133, NUP93, NUP37, NUP107, NUP155, NUP43	77	66
GOTERM_BP_FAT	GO:0002526~acute inflammatory response	5	1.55763	0.0310022	C4BP, HC, SAA1, CRP, REG3G	200	81	13588	4.19383	1	0.81925	39.8826		GOTERM_BP_FAT	GO:0007610~behavior	44	4.2471	2.64045e-07	ADCY1, HMGCR, GRIK2, CTNND2, ASTN1, CACNB4, ZIC1, NR2E1, AMPH, KCNIP3, ATP2B2, SLC1A2, SLC1A3, NPAS3, GRIN2B, DLG4, APBA2, LHX8, SHC3, GNG7, DSCAM, GABRG2, GLRB, GNAO1, ATP1A3, NLGN3, ACCN2, GRM5, LSP1, ATXN1, FEZF2, S100B, GRIA1, PRKAR1B, GRM7, NTRK2, TMOD2, NEUROD2, NHLH2, PYY, SCN8A, CHL1, CACNA1B, CMTM5	626	405	13588	2.35819	0.000517395	2.07009e-05	0.000452907		GOTERM_BP_FAT	GO:0055088~lipid homeostasis	11	1.19306	1.43518e-06	ABCG8, ASGR2, APOA2, G6PC, APOB, APOA5, NPC1L1, LIPC, NR5A2, ANGPTL3, PEX5L	607	34	13588	7.24237	0.00302365	0.000137638	0.00248293		GOTERM_BP_FAT	GO:0050658~RNA transport	6	6.81818	3.28147e-05	NUP133, NUP93, NUP37, NUP107, NUP155, NUP43	77	66
GOTERM_BP_FAT	GO:0022612~gland morphogenesis	5	1.55763	0.0347749	TBX3, ELF3, FOXA1, CDH1, SEMA3A	200	84	13588	4.04405	1	0.841015	43.5551		GOTERM_BP_FAT	GO:0048489~synaptic vesicle transport	11	1.06178	3.57225e-07	STX1A, CPLX1, SYT4, TRIM9, NLGN1, DLG4, SV2B, RPH3A, PCLO, UNC13A, AMPH	626	29	13588	8.23334	0.000699915	2.69289e-05	0.000612733		GOTERM_BP_FAT	GO:0008206~bile acid metabolic process	8	0.867679	1.59544e-06	BAAT, ATP8B1, NR5A2, AKR1D1, PEX5L, SLC27A5, NR1H4, FABP6	607	15	13588	11.9389	0.00336071	0.000146353	0.00276018		GOTERM_BP_FAT	GO:0006403~RNA localization	6	6.81818	3.53072e-05	NUP133, NUP93, NUP37, NUP107, NUP155, NUP43	77	67
GOTERM_BP_FAT	GO:0010817~regulation of hormone levels	6	1.86916	0.0400277	MYO5A, LRAT, TBX3, ADH1, FOXA1, DIO1	200	128	13588	3.18469	1	0.869193	48.319		GOTERM_BP_FAT	GO:0016337~cell-cell adhesion	31	2.99228	4.24081e-07	CDK5R1, CADM3, CLDN3, ASTN1, DSCAML1, PCDHB11, CDH4, PCDHB10, NRCAM, CDH8, DAB1, PCP4, PCDHB19, TTYH1, PCDHB7, ICAM5, PCDH11X, PCDHB3, PCDH10, PCDHB4, NLGN1, CELSR3, PCDH9, PCDH8, CDHR5, CTNNA2, NCAM1, NCAN, CHL1, CDH10, DNAJB6	626	236	13588	2.85122	0.000830854	3.07847e-05	0.000727409		GOTERM_BP_FAT	GO:0009063~cellular amino acid catabolic process	13	1.40998	3.41045e-06	AMDHD1, KYNU, TDO2, IDO2, FTCD, AASS, PRODH2, HGD, PAH, IDO1, TAT, HPD, AFMID	607	54	13588	5.3891	0.00717023	0.000299791	0.00590015		GOTERM_BP_FAT	GO:0033261~regulation of S phase	4	4.54545	3.56769e-05	DBF4, TIPIN, BRCA2, CDT1	77	12
GOTERM_BP_FAT	GO:0042364~water-soluble vitamin biosynthetic process	3	0.934579	0.0406845	RFK, PNPO, NAPRT1	200	22	13588	9.26455	1	0.862672	48.8874		GOTERM_BP_FAT	GO:0007126~meiosis	18	1.73745	4.3026e-07	CCNB1IP1, SGOL2, MSH4, MAEL, BRCA2, SYCE1, SYCP2, SYCP1, SUV39H2, FMN2, TEX15, SYCP3, PIWIL2, STAG3, DMC1, TDRD1, TEX11, SMC1B	626	88	13588	4.43988	0.000842954	3.01178e-05	0.000738007		GOTERM_BP_FAT	GO:0006958~complement activation, classical pathway	10	1.0846	4.05331e-06	MBL1, C8A, MBL2, C8B, C4BP, C9, HC, MASP2, CFI, C8G	607	30	13588	7.46183	0.00851604	0.000342042	0.00701228		GOTERM_BP_FAT	GO:0010604~positive regulation of macromolecule metabolic process	14	15.9091	4.37603e-05	TRP53, OTX2, TRIM28, NUFIP1, NFYA, TOPORS, LIN28A, ZIC3, GLI1, POU4F2, TCEA1, PHF5A, LTB, TFDP1	77	633
GOTERM_BP_FAT	GO:0006820~anion transport	6	1.86916	0.0423259	SLC26A3, SLC22A18, CLCA3, CLIC6, SLC10A2, SLC34A2	200	130	13588	3.13569	1	0.862994	50.2823		GOTERM_BP_FAT	GO:0051327~M phase of meiotic cell cycle	18	1.73745	4.3026e-07	CCNB1IP1, SGOL2, MSH4, MAEL, BRCA2, SYCE1, SYCP2, SYCP1, SUV39H2, FMN2, TEX15, SYCP3, PIWIL2, STAG3, DMC1, TDRD1, TEX11, SMC1B	626	88	13588	4.43988	0.000842954	3.01178e-05	0.000738007		GOTERM_BP_FAT	GO:0009310~amine catabolic process	14	1.51844	4.69562e-06	KYNU, MAOA, FTCD, IDO2, HGD, AASS, PAH, IDO1, TAT, AFMID, AMDHD1, TDO2, PRODH2, HPD	607	65	13588	4.82149	0.00985885	0.000380996	0.00812343		GOTERM_BP_FAT	GO:0015931~nucleobase, nucleoside, nucleotide and nucleic acid transport	6	6.81818	5.71268e-05	NUP133, NUP93, NUP37, NUP107, NUP155, NUP43	77	74
GOTERM_BP_FAT	GO:0006790~sulfur metabolic process	5	1.55763	0.0491971	GGT6, OCLN, SULT1D1, PAPSS2, CBS	200	94	13588	3.61383	1	0.892773	55.7432		GOTERM_BP_FAT	GO:0007611~learning or memory	18	1.73745	5.09492e-07	ADCY1, HMGCR, ATP1A3, CTNND2, NLGN3, AMPH, ACCN2, GRM5, ATXN1, GRIN2B, S100B, GRIA1, GRM7, PRKAR1B, TMOD2, NEUROD2, LHX8, SHC3	626	89	13588	4.38999	0.000998107	3.44341e-05	0.00087391		GOTERM_BP_FAT	GO:0051605~protein maturation by peptide bond cleavage	14	1.51844	4.69562e-06	MBL1, MBL2, C9, HC, MASP2, C8G, PCSK2, C8A, PCSK1, C8B, C4BP, SCG5, CFI, PCSK1N	607	65	13588	4.82149	0.00985885	0.000380996	0.00812343		GOTERM_BP_FAT	GO:0045941~positive regulation of transcription	12	13.6364	6.23404e-05	TRP53, OTX2, TRIM28, POU4F2, NUFIP1, TCEA1, TOPORS, NFYA, PHF5A, ZIC3, TFDP1, GLI1	77	475
														GOTERM_BP_FAT	GO:0051321~meiotic cell cycle	18	1.73745	6.01739e-07	CCNB1IP1, SGOL2, MSH4, MAEL, BRCA2, SYCE1, SYCP2, SYCP1, SUV39H2, FMN2, TEX15, SYCP3, PIWIL2, STAG3, DMC1, TDRD1, TEX11, SMC1B	626	90	13588	4.34121	0.00117871	3.93129e-05	0.00103214		GOTERM_BP_FAT	GO:0048878~chemical homeostasis	37	4.01302	6.78301e-06	PPARD, HAMP2, FOXA3, GNA11, SLC9A3, SLC9A2, 2010110P09RIK, PEX5L, 1300017J02RIK, CCL28, ASGR2, APOA2, APOB, GCKR, HAMP, BHLHA15, AQP11, CTRC, SLC24A2, APOA5, RGN, NPC1L1, SLC39A5, SLC39A4, ANGPTL3, GAL3ST1, TRPM4, GJD2, FOXA1, ABCG8, G6PC, GCK, NUCB2, ADRA1B, NEUROD1, LIPC, NR5A2	607	365	13588	2.26922	0.0142103	0.000529941	0.0117344		GOTERM_BP_FAT	GO:0010628~positive regulation of gene expression	12	13.6364	7.94182e-05	TRP53, OTX2, TRIM28, POU4F2, NUFIP1, TCEA1, TOPORS, NFYA, PHF5A, ZIC3, TFDP1, GLI1	77	488
														GOTERM_BP_FAT	GO:0032989~cellular component morphogenesis	39	3.76448	8.19368e-07	3110039M20RIK, DCC, CDK5R1, ATL1, MAEL, BRSK2, BRSK1, CDH4, NR2E1, NRCAM, CRYGB, ATP2B2, LAMB2, SLC1A3, LHX2, GDF9, DCX, NEFL, DCLK1, APC, DSCAM, OOEP, PTPRZ1, KIF5C, DPYSL5, NFASC, CELSR3, NEUROG2, TBR1, CTNNA2, SLITRK2, FEZF2, SLITRK1, LAMA1, SLITRK4, FOXG1, 2610109H07RIK, SLITRK5, GAP43, CHL1	626	351	13588	2.41179	0.00160467	5.18039e-05	0.00140542		GOTERM_BP_FAT	GO:0006766~vitamin metabolic process	14	1.51844	9.38055e-06	GC, ALDH8A1, ASPDH, PPARD, KYNU, NADSYN1, CYP26A1, BBOX1, RFK, CYP2R1, SLC22A5, GULO, BCO2, NAPRT1	607	69	13588	4.54199	0.0195985	0.000706645	0.0162277		GOTERM_BP_FAT	GO:0010629~negative regulation of gene expression	11	12.5	9.03803e-05	TRP53, SIN3A, RCOR2, TRIM28, POU4F2, REST, MBD2, LIN28A, MYBBP1A, HELLS, MXD4	77	410
														GOTERM_BP_FAT	GO:0048477~oogenesis	12	1.1583	9.21543e-07	FMN2, ZGLP1, FIGLA, PIWIL2, BRCA2, PAQR8, GDF9, DAZL, NOBOX, DMC1, SOHLH1, SOHLH2	626	39	13588	6.67879	0.0018046	5.6443e-05	0.00158068		GOTERM_BP_FAT	GO:0006576~biogenic amine metabolic process	15	1.6269	1.0485e-05	DDC, KYNU, MAOA, TH, IDO2, IDO1, AGMAT, BBOX1, AFMID, TDO2, LY6E, PEMT, SLC22A5, LIPC, TPH1	607	80	13588	4.19728	0.0218805	0.000762587	0.0181382		GOTERM_BP_FAT	GO:0045893~positive regulation of transcription, DNA-dependent	11	12.5	0.00010191	TRP53, OTX2, TRIM28, POU4F2, NUFIP1, TCEA1, NFYA, PHF5A, ZIC3, TFDP1, GLI1	77	416
														GOTERM_BP_FAT	GO:0045137~development of primary sexual characteristics	19	1.83398	1.08745e-06	NANOG, FOXL2, MSH4, SOX2, BRCA2, SYCP2, NR0B1, SOHLH1, WT1, TEX15, COL9A3, OSR1, NOBOX, PCYT1B, DMC1, LHX8, LHX9, NR5A1, TEX11	626	104	13588	3.96553	0.00212914	6.45861e-05	0.00186526		GOTERM_BP_FAT	GO:0042632~cholesterol homeostasis	9	0.976139	1.14328e-05	ABCG8, APOA2, G6PC, APOB, NPC1L1, LIPC, NR5A2, ANGPTL3, PEX5L	607	26	13588	7.74883	0.0238347	0.000803787	0.0197777		GOTERM_BP_FAT	GO:0051254~positive regulation of RNA metabolic process	11	12.5	0.000108128	TRP53, OTX2, TRIM28, POU4F2, NUFIP1, TCEA1, NFYA, PHF5A, ZIC3, TFDP1, GLI1	77	419
														GOTERM_BP_FAT	GO:0007127~meiosis I	11	1.06178	2.54844e-06	CCNB1IP1, FMN2, TEX15, SYCP3, MSH4, MAEL, PIWIL2, SYCE1, DMC1, SYCP1, TEX11	626	35	13588	6.82191	0.0049825	0.0001469	0.00437116		GOTERM_BP_FAT	GO:0055092~sterol homeostasis	9	0.976139	1.14328e-05	ABCG8, APOA2, G6PC, APOB, NPC1L1, LIPC, NR5A2, ANGPTL3, PEX5L	607	26	13588	7.74883	0.0238347	0.000803787	0.0197777		GOTERM_BP_FAT	GO:0045935~positive regulation of nucleobase, nucleoside, nucleotide and nucleic acid metabolic process	12	13.6364	0.000117505	TRP53, OTX2, TRIM28, POU4F2, NUFIP1, TCEA1, TOPORS, NFYA, PHF5A, ZIC3, TFDP1, GLI1	77	510
[truncated: 172 more rows]
[truncated: 44 more columns]
