# Supplementary material for: A mouse tissue transcription factor atlas
Source: Nat Commun. 2017 Apr 21;8:15089. doi: 10.1038/ncomms15089 (PMC5413951; doi:10.1038/ncomms15089)
Supplement: Supplementary Data 4 — Further details of the DBTF co-expression pattern. Related to Figure 5. [file ncomms15089-s5.xlsx]

## Sheet: Table S4 legend
Supplementary Data 4. Further details of the DBTF co-expression pattern. Related to Figure 5.
(A) Co-expression patterns of TFs identified in more than 4 tissues in the 24 adult organs. The PCC was set to 0 if the two vectors did not pass Kendall's tau test.
(B) TFs in 37 small blocks.
(C) Module average PCC and tissues in which the proteins were specifically expressed. Module function annotations using GSEA.
(D-) Details of the GSEA enrichment terms of the blocks.

## Sheet: PPC
	Sp3	Mrpl28	Phox2b	Ybx1	Csde1	Hoxc13	Sox21	Pou2f3	Dlx3	Myf6	Pitx2	Twist1	Sox15	Trp63	Six4	Emx2	Sim2	Prrx2	Creb3l1	Irf3	Smad5	Irf6	Nr3c2	Runx3	Ets1	Runx1	Irf8	Ikzf1	Ikzf3	Runx2	Cbfb	Relb	Nfkb2	Tbx21	Rel	Irf5	Foxj2	Hsf1	Barx2	Ets2	Pitx1	Bhlha15	Dnajc1	Elf5	Ehf	Grhl2	Elf3	Nr2f1	Dach2
Sp3	1	0.455351	0.447268	0	0	0	0	0	0	0	0	0	0	0.430647	0	0	0	0	0	0	0	0	0	0	0	0.424016	0	0	0	0	0	0	0	0	0	0	0	0	0	0	0	0	0	0	0	0	0	0	0
Mrpl28	0.455351	1	0.502114	0	0	0	0	0	0	0	0	0	0	0	0	0	0	0	0	0	0	0	0	0	0	0	0.408798	0	0	0	0	0	0	0	0	0	0	0	0	0	0	0.582004	0.745765	0	0	0	0	0	0
Phox2b	0.447268	0.502114	1	0	0.445778	0	0	0	0	0	0	0	0	0	0	0	0	0	0	0	0	0	0	0	0	0	0	0	0	0	0	0	0	0	0	0	0	0	0	0	0	0	0.519584	0	0	0	0	0	0
Ybx1	0	0	0	1	0	0	0	0	0	0.531165	0	0	0	0	0	0	0	0	0	0	0	0	0	0	0	0.405081	0	0	0	0	0	0	0	0	0	0	0	0	0	0	0	0	0	0	0	0	0	0	0
Csde1	0	0	0.445778	0	1	0.484707	0	0	0	0	0	0	0	0	0	0	0	0	0	0	0	0	0	0	0	0	0	0	0	0	0	0	0	0	0	0	0	0	0	0	0	0	0	0	0	0	0	0	0
Hoxc13	0	0	0	0	0.484707	1	0	0	0	0.595535	0	0	0	0	0	0	0	0	0	0	0	0	0	0	0	0	0	0	0	0	0	0	0	0	0	0	0	0	0	0	0	0	0	0	0	0	0	0	0
Sox21	0	0	0	0	0	0	1	0.496286	0.802673	0.408518	0.420111	0	0	0	0.50986	0	0	0	0	0	0	0	0	0	0	0	0	0	0	0	0	0	0	0	0	0	0	0	0	0	0	0	0	0	0	0	0	0	0
Pou2f3	0	0	0	0	0	0	0.496286	1	0.741247	0.405207	0.427958	0	0	0.522471	0.415719	0	0	0	0	0	0	0	0	0	0	0.458144	0	0	0	0	0	0	0	0.469458	0	0	0	0	0	0	0	0	0	0	0	0	0	0	0
Dlx3	0	0	0	0	0	0	0.802673	0.741247	1	0.686772	0.643137	0.679414	0	0.60624	0.689844	0	0.503569	0.478628	0	0	0	0	0	0	0	0	0	0	0	0	0	0	0	0	0	0	0	0	0.514582	0	0	0	0	0	0	0	0	0	0
Myf6	0	0	0	0.531165	0	0.595535	0.408518	0.405207	0.686772	1	0.604762	0.628711	0	0.437062	0.542211	0	0.636846	0	0	0	0	0	0	0	0	0	0	0	0	0	0	0	0	0	0	0	0	0	0.463058	0	0	0	0	0	0	0	0	0	0
Pitx2	0	0	0	0	0	0	0.420111	0.427958	0.643137	0.604762	1	0.610931	0.740164	0.714681	0.634961	0.507707	0.618362	0.541852	0	0	0	0	0	0	0	0	0	0	0	0	0	0	0	0	0	0	0	0	0.680674	0	0.405782	0	0	0	0	0	0	0	0
Twist1	0	0	0	0	0	0	0	0	0.679414	0.628711	0.610931	1	0.416562	0.54305	0.543722	0.560149	0.523697	0.518667	0	0	0	0	0	0	0	0	0	0	0	0	0	0	0	0	0	0	0	0	0.456361	0	0	0	0	0	0	0	0	0	0.467775
Sox15	0	0	0	0	0	0	0	0	0	0	0.740164	0.416562	1	0.797117	0.45989	0.407012	0.554086	0.495271	0	0	0	0	0	0	0	0	0	0	0	0	0	0	0	0	0	0	0	0	0	0	0	0	0	0	0	0	0	0	0
Trp63	0.430647	0	0	0	0	0	0	0.522471	0.60624	0.437062	0.714681	0.54305	0.797117	1	0	0	0.582947	0.504914	0	0	0	0	0	0	0	0	0	0	0	0	0	0	0	0	0	0	0	0	0	0	0	0	0	0	0	0	0	0	0
Six4	0	0	0	0	0	0	0.50986	0.415719	0.689844	0.542211	0.634961	0.543722	0.45989	0	1	0.651201	0.58138	0.722328	0	0	0	0	0	0	0	0	0	0	0	0	0	0	0	0	0	0	0	0	0	0	0	-0.416649	0	0	0	0	0	0	0
Emx2	0	0	0	0	0	0	0	0	0	0	0.507707	0.560149	0.407012	0	0.651201	1	0.635578	0.577676	0	0	0	0	0	0	0	0	0	0	0	0	0	0	0	0	0	0	0	0	0	0	0	0	0	0	0	0	0	0	0.459609
Sim2	0	0	0	0	0	0	0	0	0.503569	0.636846	0.618362	0.523697	0.554086	0.582947	0.58138	0.635578	1	0.768099	0	0	0	0	0	0	0	0	0	0	0	0	0	0	0	0	0	0	0	0	0	0	0	0	0	0	0	0	0	0	0.424734
Prrx2	0	0	0	0	0	0	0	0	0.478628	0	0.541852	0.518667	0.495271	0.504914	0.722328	0.577676	0.768099	1	0	0	0	0	0	0	0	0	0	0	0	0	0	0	0	0	0	0	0	0	0	0	0	0	0	0	0	0	0	0.536613	0.527849
Creb3l1	0	0	0	0	0	0	0	0	0	0	0	0	0	0	0	0	0	0	1	0.424039	0.603942	0.539335	0	0	0	0	0.455811	0	0	0	0	0.567013	0.510642	0	0	0	0	0	0.514602	0	0	0.424985	0	0	0	0.463986	0.426589	0	0
Irf3	0	0	0	0	0	0	0	0	0	0	0	0	0	0	0	0	0	0	0.424039	1	0.533147	0.450305	0.429314	0.522904	0.49683	0.43138	0	0.458583	0	0	0	0	0	0	0	0	0.469936	0	0	0	0	0	0	0	0	0	0	0	0
Smad5	0	0	0	0	0	0	0	0	0	0	0	0	0	0	0	0	0	0	0.603942	0.533147	1	0.665935	0.603532	0	0	0	0	0	0	0.529477	0.489131	0.567466	0.420975	0	0.432723	0	0.41774	0	0	0	0	0	0	0.561968	0.55122	0.54031	0.489756	0	0
Irf6	0	0	0	0	0	0	0	0	0	0	0	0	0	0	0	0	0	0	0.539335	0.450305	0.665935	1	0.854918	0	0	0	0	0	0	0	0	0.693757	0.573566	0.453211	0.428979	0.409991	0.457262	0.566003	0	0	0	0.51888	0	0	0.562904	0.711172	0.783153	0	0
Nr3c2	0	0	0	0	0	0	0	0	0	0	0	0	0	0	0	0	0	0	0	0.429314	0.603532	0.854918	1	0.44618	0	0	0	0	0	0.453415	0.404868	0.659292	0.562609	0.43831	0.459577	0	0	0.45961	0.421869	0.447939	0	0	0	0	0.493695	0.424745	0.603209	0	0
Runx3	0	0	0	0	0	0	0	0	0	0	0	0	0	0	0	0	0	0	0	0.522904	0	0	0.44618	1	0.695148	0.645128	0.706176	0.646626	0.667773	0.481321	0.741488	0.580345	0	0	0	0	0	0	0	0	0	0	0	0	0	0	0	0	0
Ets1	0	0	0	0	0	0	0	0	0	0	0	0	0	0	0	0	0	0	0	0.49683	0	0	0	0.695148	1	0.76357	0.645327	0.6145	0.649051	0.661385	0.701133	0.505736	0.443198	0.573798	0.495865	0.581089	0.578361	0	0	0	0	0	0	0	0	0	0	0	0
Runx1	0.424016	0	0	0.405081	0	0	0	0.458144	0	0	0	0	0	0	0	0	0	0	0	0.43138	0	0	0	0.645128	0.76357	1	0.692117	0.73915	0.650251	0.692553	0.69035	0.585476	0.530749	0.487686	0	0.529437	0.430965	0	0.425347	0	0	0	0	0	0	0	0	0	0
Irf8	0	0.408798	0	0	0	0	0	0	0	0	0	0	0	0	0	0	0	0	0.455811	0	0	0	0	0.706176	0.645327	0.692117	1	0.704172	0.619554	0.65241	0.648533	0.59437	0.513004	0.472641	0.475055	0	0	0	0	0	0	0.460936	0	0	0	0	0	0	0
Ikzf1	0	0	0	0	0	0	0	0	0	0	0	0	0	0	0	0	0	0	0	0.458583	0	0	0	0.646626	0.6145	0.73915	0.704172	1	0.856532	0.46578	0.55892	0.550506	0	0.519764	0	0	0	0	0	0	0	0.624417	0	0	0	0	0	0	0
Ikzf3	0	0	0	0	0	0	0	0	0	0	0	0	0	0	0	0	0	0	0	0	0	0	0	0.667773	0.649051	0.650251	0.619554	0.856532	1	0.444701	0.612974	0.643117	0.480225	0.606407	0.408627	0.451284	0	0	0	0	0	0.492628	0	0	0	0	0	0	0
Runx2	0	0	0	0	0	0	0	0	0	0	0	0	0	0	0	0	0	0	0	0	0.529477	0	0.453415	0.481321	0.661385	0.692553	0.65241	0.46578	0.444701	1	0.713774	0.526453	0.425839	0.530465	0	0.479654	0.598978	0	0.460547	0.411919	0	0	0	0	0	0	0	0.474889	0.489136
Cbfb	0	0	0	0	0	0	0	0	0	0	0	0	0	0	0	0	0	0	0	0	0.489131	0	0.404868	0.741488	0.701133	0.69035	0.648533	0.55892	0.612974	0.713774	1	0.691469	0.539973	0.613496	0.478485	0.510547	0	0	0	0	0	0	0	0	0	0	0	0	0
Relb	0	0	0	0	0	0	0	0	0	0	0	0	0	0	0	0	0	0	0.567013	0	0.567466	0.693757	0.659292	0.580345	0.505736	0.585476	0.59437	0.550506	0.643117	0.526453	0.691469	1	0.820336	0.650156	0.78755	0.601226	0	0	0.434894	0	0	0	0	0	0	0.462017	0.45429	0	0
Nfkb2	0	0	0	0	0	0	0	0	0	0	0	0	0	0	0	0	0	0	0.510642	0	0.420975	0.573566	0.562609	0	0.443198	0.530749	0.513004	0	0.480225	0.425839	0.539973	0.820336	1	0.625198	0.739753	0.717022	0.42706	0.466699	0.638756	0.542879	0.405761	0	0	0	0	0	0.446611	0	0
Tbx21	0	0	0	0	0	0	0	0.469458	0	0	0	0	0	0	0	0	0	0	0	0	0	0.453211	0.43831	0	0.573798	0.487686	0.472641	0.519764	0.606407	0.530465	0.613496	0.650156	0.625198	1	0.608564	0.750029	0.577643	0.508879	0.450513	0.507321	0	0	0	0	0	0	0	0	0
Rel	0	0	0	0	0	0	0	0	0	0	0	0	0	0	0	0	0	0	0	0	0.432723	0.428979	0.459577	0	0.495865	0	0.475055	0	0.408627	0	0.478485	0.78755	0.739753	0.608564	1	0.757987	0.548966	0.422709	0	0.59249	0	0	0	0	0	0	0	0	0
Irf5	0	0	0	0	0	0	0	0	0	0	0	0	0	0	0	0	0	0	0	0	0	0.409991	0	0	0.581089	0.529437	0	0	0.451284	0.479654	0.510547	0.601226	0.717022	0.750029	0.757987	1	0.659306	0.56924	0.439624	0.744048	0.590824	0	0	0	0.530743	0	0	0	0
Foxj2	0	0	0	0	0	0	0	0	0	0	0	0	0	0	0	0	0	0	0	0.469936	0.41774	0.457262	0	0	0.578361	0.430965	0	0	0	0.598978	0	0	0.42706	0.577643	0.548966	0.659306	1	0.579124	0	0.615711	0.520209	0	0	0	0.517215	0.406219	0	0	0.502073
Hsf1	0	0	0	0	0	0	0	0	0	0	0	0	0	0	0	0	0	0	0	0	0	0.566003	0.45961	0	0	0	0	0	0	0	0	0	0.466699	0.508879	0.422709	0.56924	0.579124	1	0.42835	0.591289	0.660528	0	0	0	0.462896	0.408854	0	0	0
Barx2	0	0	0	0	0	0	0	0	0.514582	0.463058	0.680674	0.456361	0	0	0	0	0	0	0.514602	0	0	0	0.421869	0	0	0.425347	0	0	0	0.460547	0	0.434894	0.638756	0.450513	0	0.439624	0	0.42835	1	0.477823	0.499562	0	0	0	0.534217	0	0.433181	0	0.421944
Ets2	0	0	0	0	0	0	0	0	0	0	0	0	0	0	0	0	0	0	0	0	0	0	0.447939	0	0	0	0	0	0	0.411919	0	0	0.542879	0.507321	0.59249	0.744048	0.615711	0.591289	0.477823	1	0.656025	0	0	0	0.627383	0	0	0	0
Pitx1	0	0	0	0	0	0	0	0	0	0	0.405782	0	0	0	0	0	0	0	0	0	0	0	0	0	0	0	0	0	0	0	0	0	0.405761	0	0	0.590824	0.520209	0.660528	0.499562	0.656025	1	0	0	0	0.561679	0.424989	0	0	0
Bhlha15	0	0.582004	0	0	0	0	0	0	0	0	0	0	0	0	-0.416649	0	0	0	0.424985	0	0	0.51888	0	0	0	0	0.460936	0.624417	0.492628	0	0	0	0	0	0	0	0	0	0	0	0	1	0.623376	0	0	0.562803	0.516127	0	0
Dnajc1	0	0.745765	0.519584	0	0	0	0	0	0	0	0	0	0	0	0	0	0	0	0	0	0	0	0	0	0	0	0	0	0	0	0	0	0	0	0	0	0	0	0	0	0	0.623376	1	0	0	0.496978	0	0	0
Elf5	0	0	0	0	0	0	0	0	0	0	0	0	0	0	0	0	0	0	0	0	0.561968	0	0	0	0	0	0	0	0	0	0	0	0	0	0	0	0	0	0	0	0	0	0	1	0.60253	0.650767	0.445706	0	0
Ehf	0	0	0	0	0	0	0	0	0	0	0	0	0	0	0	0	0	0	0	0	0.55122	0.562904	0.493695	0	0	0	0	0	0	0	0	0	0	0	0	0.530743	0.517215	0.462896	0.534217	0.627383	0.561679	0	0	0.60253	1	0.656767	0.755176	0	0.450886
Grhl2	0	0	0	0	0	0	0	0	0	0	0	0	0	0	0	0	0	0	0.463986	0	0.54031	0.711172	0.424745	0	0	0	0	0	0	0	0	0.462017	0	0	0	0	0.406219	0.408854	0	0	0.424989	0.562803	0.496978	0.650767	0.656767	1	0.753376	0	0
Elf3	0	0	0	0	0	0	0	0	0	0	0	0	0	0	0	0	0	0	0.426589	0	0.489756	0.783153	0.603209	0	0	0	0	0	0	0	0	0.45429	0.446611	0	0	0	0	0	0.433181	0	0	0.516127	0	0.445706	0.755176	0.753376	1	0	0
Nr2f1	0	0	0	0	0	0	0	0	0	0	0	0	0	0	0	0	0	0.536613	0	0	0	0	0	0	0	0	0	0	0	0.474889	0	0	0	0	0	0	0	0	0	0	0	0	0	0	0	0	0	1	0
Dach2	0	0	0	0	0	0	0	0	0	0	0	0.467775	0	0	0	0.459609	0.424734	0.527849	0	0	0	0	0	0	0	0	0	0	0	0.489136	0	0	0	0	0	0	0.502073	0	0.421944	0	0	0	0	0	0.450886	0	0	0	1
Tshz2	0	0	0	0	0	0	0	0	0	0	0	0	0.519177	0.41117	0	0.633282	0.431487	0	0	0	0	0	0	0	0	0	0	0	0	0.440881	0	0	0	0	0	0	0	0	0	0	0	0	0	0	0	0	0.419225	0.411943	0.553176
Tfap2a	0	0	0	0	0	0	0	0	0.461189	0	0.488144	0.446927	0.432976	0.54079	0.480443	0.631798	0.547695	0.522654	0	0	0	0	0	0	0	0	0	0	0	0.450929	0	0	0	0	0	0	0	0	0	0	0	0	0	0	0.430548	0	0	0.610281	0.609764
Tfap2c	0.427436	0	0	0	0	0	0	0	0.455333	0.450069	0.632091	0.64405	0.640406	0.671484	0.407335	0.533774	0.508976	0.483036	0	0	0	0	0	0	0	0	0	0	0	0.418224	0	0	0	0	0	0	0.503831	0	0.591764	0	0.495137	0	0	0	0.423041	0	0	0.446173	0.6111
Ar	0	0	0	0	0	0	0	0	0	0	0	0	0	0	0	0	0	0	0.412865	0	0	0	0	0	0	0	0	0	0	0	0	0	0	0	0	0	0	0.465022	0	0.507525	0.532431	0	0.502325	0	0	0.438001	0	0	0
Smarca1	0	0	0	0	0	0	0	0	0	0	0	0	0	0	0	0	0	0	0	0	0	0	0	0	0	0	0	0	0	0	0	0	0	0	0	0	0	0	0	0	0	0	0	0	0	0	0	0	0
Chd6	0	0	0	0	0	0	0	0	0	0	0	0	0	0	0	0	0	0	0	0	0	0	0	0	0	0	0	0	0	0.409142	0	0	0	0	0	0	0	0	0	0	0	0	0	0	0	0	0	0	0
Tead2	0	0	0	-0.410307	0	0	0	0	0	0	0	0	0	0	0	0	0	0	0	0	0	0	0	0	0	0	0	0	0	0	0	0	0	0	0	0	0	0	0	0	0	0	0	0	0	0	0	0	0
Bach1	0	0	0	0	0	0	0	0	0	0	0	0	0	0	0	0	0	0	0	0	0	0	0	0	0	0	0	0	0	0	0	0	0	0	0	0	0	0	0	0	0	0	0	0	0	0	0	0	0
Notch3	0	0	0	0	0	0	0	0	0	0	0	0	0	0	0	0	0	0	0	-0.496178	0	0	0	0	0	0	0	0	0	0	0	0	0	0	0	0	0	0	0	0	0	0	0	0	0	0	0	0	0
Fosl2	0	0	0	0	0	0	0	0	0	0.542339	0.436283	0	0	0	0	0	0	0	0	-0.475503	0	0	0	-0.452544	0	0	0	0	0	0	0	0	0	0	0	0	0	0	0	0	0	0	0	0	0	0	0	0	0
Dlx5	0	0	0	0	0	0	0.494045	0	0.526805	0	0	0	0	0	0	0	0	0	0	-0.48025	0	0	0	0	0	0	0	0	0	0	0	0	0	0	0	0	0	0	0	0	0	0	0	0	0	0	0	0	0
En2	0	0	0	0	0	0	0	0	0	0	0	0	0	0	0	0	0	0	0	0	0	0	0	0	0	0	0.442004	0	0.456252	0.446518	0	0	0	0	0	0	0	0	0	0	0	0	0	0	0	0	0	0	0
Hivep2	0	0	0	0	0	0	0	0.430788	0.515737	0.474391	0	0	0	0	0	0	0	0	0	0	0	0	0	0	0	0.407234	0	0	0	0.439978	0	0	0	0	0	0	0	0	0	0	0	0	0	0	0	0	0	0	0
Zfp362	0	0.486117	0	0	0	0	0	0	0	0	0	0	0	0	0	0	0	0	0	0	0	0	0	0	0	0	0	0	0	0	0	0	0	0	0	0	0	0	0	0	0	0	0	0	0	0	0	0	0
Zfp512	0	0	0	0	0	0	0	0	0	0	0	0	0	0	0	0	0	0	0	0	0	0	0	0	0	0	0	0	0	0	0	0	0	0	0	0	0	0	0	0	0	0	0	0	0	0	0	0	0
Satb2	0	0	0	0	0	0	0	0.490907	0.425605	0	0	0	0	0	0	0	0	0	0	0	0	0	0	0	0	0	0	0	0	0	0	0	0	0	0	0	0	0	0	0	0	0	0	0	0	0	0	0	0
Bcl11a	0	0	0	0	0	0	0	0	0	0	0	0	0	0	0	0	0	0	0	-0.437876	0	0	0	0	0	0	0	0	0	0	0	0	0	0	0	0	0	0	0	0	0	0	0	0	-0.409028	0	0	0	0
Sox4	0	0	0	0	0	0	0	0	0	0	0	0	0	0	0	0	0	0	0	0	0	0	0	0	0	0	0	0	0	0	0	0	0	0	0	0	0	0	0	0	0	0	0	0	0	0	0	0	0
Bcl11b	0	0	0	0	0	0	0	0.534365	0	0	0	0	0	0	0	0	0	0	0	0	0	0	0	0	0	0	0	0.460761	0.526898	0	0	0	0	0	0	0	0	0	0	0	0	0	0	0	0	0	0	0	0
Egr3	0	0	0	0	0	0	0	0.427286	0	0	0	0	0	0	0	0	0	0	0	0	0	0	0	0	0	0	0.439074	0	0	0	0	0	0	0	0	0	0	0	0	0	0	0	0	0	-0.483135	0	-0.409877	0	0
Myc	0	0	0	0	0	0	0	0	0	0	0	0	0	0	0	0	0	0	0	0	0	0	0	0	0	0	0	0	0	0	0	0	0	0	0	0	0	0	0	0	0	0	0	0	0	0	0	0	0
Hoxb8	0	0	0	-0.428848	0	0	0	0	0	0	0	0	0	0	0	0.413311	0.573705	0.542173	0	0	0	0	0	0	0	0	0	0	0	0	0	0	0	0	0	0	0	0	0	0	0	0	0	0	0	0	0	0	0
Hoxb6	0	0	0	0	0	0	0	0	0	0	0	0	0	0	0	0	0.429763	0.477886	0	0	0	0	0	0	0	0	0	0	0	0	0	0	0	0	0	0	0	0	0	0	0	0	0	0	0	0	0	0	0
Hoxa7	0	0	0	0	0	0	0	0	0	0	0	0	0	0	0	0	0.431621	0.478449	0	0	0	0	0	0	0	0	0	0	0	0	0	0	0	0	0	0	0	0	0	0	0	0	0	0	0	0	0	0	0
Hoxb9	0	0.418812	0	0	0	0	0	0	0	0	0	0	0	0	0	0	0	0	0	0	0	0	0	0	0	0	0	0	0	0	0	0	0	0	0	0	0	0	0	0	0	0	0	0	0	0	0	0	0
Hoxb7	0	0	0	0	0	0	0	0	0	0	0	0	0	0	0	0	0	0	0	0	0	0	0	0	0	0	0	0	0	0	0	0	0	0	0	0	0	0	0	0	0	0	0	0	0	0	0	0	0
Zkscan1	0	0	0	0	0	0	0	0	0	0	0	0	0	0	0.409861	0	0.488911	0	0	0	0	0	0	0	0	0	0	0	0	0	0	0	0	0	0	0	0	0	0	0	0	0	0	0	0	0	0	0	0
Hoxd8	0	0	0	0	0	0	0	0	0	0	0	0	0	0	0	0.485955	0.531729	0.452466	0	0	0	0	0	0	0	0	0	0	0	0	0	0	0	0	0	0	0	0	0	0	0	0	0	0	0	0	0	0	0
Hoxd9	0	0	0	0	0	0	0	0	0	0	0	0	0	0	0	0	0.490012	0	0	0	0	0	0	0	0	0	0	0	0	0	0	0	0	0	0	0	0	0	0	0	0	0	0	0	0	0	0	0	0
Pou3f3	0	0	0	0	0	0	0	0	0	0	0	0	0	0	0.480906	0	0	0	0	0	0	0	0	0	0	0	0	0	0	0	0	0	0	0	0	0	0	0	0	0	0	0	0	0	0	0	0	0	0
Hoxc10	0	0	0	0	0	0.512616	0.449784	0	0	0.484789	0	0	0	0	0.577902	0.422908	0.577986	0	0	0	0	0	0	0	0	0	0	0	0	0	0	0	0	0	0	0	0	0	0	0	0	0	0	0	0	0	0	0	0
Hoxa10	0	0	0	0	0	0	0	0	0	0	0.43163	0	0.418602	0	0.530658	0.438319	0.629108	0.476686	0	0	0	0	0	0	0	0	0	0	0	0	0	0	0	0	0	0	0	0	0	0	0	0	0	0	0	0	0	0	0
Hoxc9	0	0	0	0	0	0	0.468017	0	0	0	0	0	0	0	0.616457	0.706607	0.571834	0.497585	0	0	0	0	0	0	0	0	0	0	0	0	0	0	0	0	0	0	0	0	0	0	0	0	0	0	0	0	0	0	0
Myrf	0	0	0	0	0	0	0	0	0	0	0	0	0	0	0	0	0	0	0	0	0	0	0	-0.414762	0	0	0	0	0	0	0	0	0	0	0	0	0	0	0	0	0	0	0	0	0	0	0	0	0
Lhx5	0	0	0	0	0	0	0	0	0	0	0	0	0	0	0	0	0	0	0	0	0	0	0	0	0	0	0	0	0	0	0	0	0	0	0	0	0	0	0	0	0	0	0	0	0	0	0	0	0
Tfap2d	0	0	0	0	0	0	0	0	0	0	0	0	0	0	0	0	0	0	0	0	0	0	0	0	0	0	0	0	0	0	0	0	-0.516628	0	0	0	0	0	0	0	0	0	0	0.500915	0	0	0	0	0
Gata2	0	0	0	0	0	0	0	0	0	0	0	0	0.419677	0.410701	0	0	0	0.432103	0	0	0	0	0	0	0	0	0	0	0	0	0	0	-0.407138	0	-0.430208	0	0	0	0	0	0	0	0	0	0	0	0	0	0
Hoxb5	0	0.419091	0	0	0	0	0	0	0	0	0	0	0	0	0	0	0	0	0	0	0	0	0	0	0	0	0	0	0	0	0	0	-0.494422	0	0	0	0	0	0	0	0	0	0	0	0	0	0	0	0
Hoxb4	0	0.437962	0	0	0	0	0	0	0	0	0	0	0	0	0	0	0	0	0	0	0	0	0	0	0	0	0	0	0	0	0	0	0	0	0	0	0	0	0	0	0	0	0	0	0	0	0	0.409941	0
Hoxa5	0	0	0	0	0	0	0	0	0	0	0	0	0	0	0	0	0	0	0	0	0	0	0	0	0	0	0	0	0	0	0	0	0	0	0	0	0	0	0	0	0	0	0	0	0	0	0	0.427244	0
Hoxc8	0	0	0	0	0	0	0	0	0	0	0	0	0	0	0	0	0	0	0	0	0	0	0	0	0	0	0	0	0	0	0	0	0	0	0	0	0	0	0	0	0	0	0	0	0	0	0	0	0
Hoxc6	0	0	0	0	0	0	0	0	0	0	0	0.443684	0	0	0	0	0	0	0	0	0	0	0	0	0	0	0	0	0	0	0	0	0	0	0	0	0	0	0	0	0	0	0	0	0	0	0	0	0
Hoxc4	0	0	0	0	0	0	0	0	0	0	0	0	0	0	0	0	0	0	0	0	0	0	0	0	0	0	0	0	0	0	0	0	0	0	0	0	0	0	0	0	0	0	0	0	0	0	0	0	0
Ebf3	0	0	0	0	0	0	0	0	0	0	0	0	0	0	0	0	0	0	0	0	0	0	0	0	0	0	0	0	0	0	0	0	0	0	0	0	0	0	0	0	0	0	0	0	0	0	-0.424095	0	0
Hoxa4	0	0	0	0	0	0	0	0	0	0	0	0	0	0	0	0	0	0	0	0	0	0	0	0	0	0	0	0	0	0	0	0	0	0	0	0	0	0	0	0	0	0	0	0	0	0	0	0	0
Hoxb3	0	0	0	0	0	0	0.425318	0	0	0	0	0	0	0	0	0	0	0	0	0	0	0	0	0	0	0	0	0	0	0	0	0	0	0	0	0	0	0	0	0	0	0	0	0	0	0	0	0	0
Carhsp1	0	0	0	0	0	0	0	0	0	0	0	0	0	0	0	0	0	0	0	0	0	0	0	0	0	0	0	0	0	0	0	0	0	0	0	-0.477569	-0.414512	0	0	0	0	0	0	0	0	0	0	0	-0.446941
Dnajc2	0	0	0	0	0	0	0	0	0	0	0	0	0	0	0	0	0	0	0	0	0	0	0	0	0	0	0	0	0	0	0	0	0	0	0	0	0	0	0	0	0	0	0	0	0	0	0	0	0
Hoxa9	0	0	0	-0.494154	0	0	0	0	0	0	0	0	0	0	0	0	0	0	0	0	0	0	0	0	-0.407348	0	0	0	0	0	-0.424434	0	0	0	0	0	0	0	0	0	0	0	0.449806	0	0	0.548147	0	0	0
Zfp260	0	0.428851	0.573199	0	0.486267	0	0	0	0	0	0	0	0	0	0	0	0	0	0	0	0	0	0	0	-0.411793	0	0	0	0	0	-0.557222	0	0	0	0	0	0	0	0	0	0	0	0.634735	0	0	0.414995	0	0	0
Gon4l	0	0.424524	0.530557	0	0.410026	0	0	0	0	0	0	0	0	0	0	0	0	0	0	0	0	0	0	0	0	0	0	0	0	0	0	0	0	0	0	0	0	0	0	0	0	0.518226	0.579344	0	0	0.498098	0	0	0
Hhex	0	0	0	0	0	0	0	0	0	0	0	0	0	0	0	0	0	0	0	0	0	0	0	0	0	0	0.50944	0	0	0	0	0	0	0	0	0	0	0	0	0	0	0	0	0	0	0	0	0	0
Tbx20	0	0	0	0	0	0	0	0	0	0	0	0	0	0	0	0	0	0	0	0	0	0	0	0	0	0	0	0	0	0	0	0	0	0	0	0	0	0	0	0	0	0	0	0	0	0	0	0	0
Zfpm1	0	0	0	0	0	0	0	0	0	0	0	0	0	0	0	0	0	0	0	0	0	0	0	0	0	0	0	0	0	0	0	0	0	0	0	0	0	0	0	0	0	0	0	0	0	0	0	0	0
Cebpz	0	0	0	0	0	0	0	0	0	0	0	0	0	0	0	0	0	0	0	0	0	0	0	0	0	0	0	0.468896	0	0	0	0	0	0	0	0	0	0	0	0	0	0	0	0	0	0	0	0	0
Zfp800	0	0	0	0	0	0	0	0	0	0	0	0	0	0	0	0	0	0	0	0	0	0	0	0.47671	0	0	0	0.433132	0	0	0	0	0	0	0	0	0	0	0	0	0	0	0	0	0	0	0	0	0
Zfx	0	0	0	0	0	0	0	0	0	0	0	0	0	0	0	0	0	0	0	0	0	0	0	0	0	0.437623	0	0.567951	0.421409	0	0	0	0	0	0	0	0	0	0	0	0	0	0	0	0	0	0	0	-0.419919
Noc3l	0	0	0.493382	0	0	0	0	0	0	0	0	0	0	0	0	0	0	0	0	0	0	0	0	0	0	0	0	0.446647	0	0	0	0	0	0	0	0	0	0	0	0	0	0	0	0	0	0	0	0	0
Zfp266	0	0.464404	0	0	0	0	0	0	0	0	0	0	0	0	0	0	0	0	0	0	0	0	0	0.623858	0.42417	0.584022	0.671927	0.521959	0.523611	0.461487	0.610602	0.52266	0	0	0	0	0	0	0	0	0	0	0	0	0	0	0	0	0
Zfp771	0	0.708642	0.620823	0	0	0	0	0	0	0	0	0	0	0	0	0	0	0	0	0	0	0	0	0	0	0	0	0	0	0	0	0	0	0	0	0	0	0	0	0	0	0	0.477142	0	0	0	0	0	0
Zbtb7a	0	0.473519	0.434301	0	0	0	0	0	0	0	0	0	0	0	0	0	0	0	0	0	0	0	0	0	0	0	0	0	0	0	0	0	0	0	0	0	0	0	0	0	0	0	0	0	0	0	0	0	0
Ctcf	0	0.466087	0	0	0	0	0	0.42614	0	0	0	0	0	0	0	0	0	0	0	0	0	0.415576	0.424238	0	0	0.440128	0.506172	0.552115	0.468879	0	0	0	0	0	0	0	0	0	0	0	0	0.431118	0	0	0	0	0.432999	0	0
Fiz1	0.41057	0	0	0	0	0	0	0	0	0	0	0	0	0	0	0	0	0	0	0	0	0	0	0	0	0	0	0.502271	0.479235	0	0	0	0	0	0	0	0	0	0	0	0	0.408702	0	0	0	0	0	0	0
Myb	0	0	0	0	0	0	0	0.49219	0	0	0	0	0	0	0	0	0	0	0	0	0	0.426776	0.512786	0.540277	0.47819	0.488263	0	0.515644	0.65931	0	0.549831	0.534408	0	0.563529	0	0	0	0	0	0	0	0	0	0	0	0	0	0	0
Zfp592	0	0	0	0	0	0	0	0.430507	0	0	0	0	0	0	0	0	0	0	0	0	0	0	0	0	0	0	0	0	0.499501	0	0.415711	0	0	0.425397	0	0	0	0	0	0	0	0	0	0	0	0	0	0	0
Klf3	0	0	0	0	0	0	0	0	0	0	0	0	0	0	0	0	0	0	0	0	0	0	0	0.494554	0.459897	0.415178	0	0.413898	0	0	0.51888	0	0	0	0	0	0	0	0	0	0	0	0	0	0	0	0	0	0
E2f2	0	0	0	0	0	0	0	0.405679	0	0	0	0	0	0	0	0	0	0	0	0	0	0	0	0	0	0	0	0.444291	0.549494	0	0	0.551564	0	0	0	0	0	0	0	0	0	0	0	0	0	0	0	0	0
Ezh2	0	0	0	0	0	0	0	0	0	0	0	0	0	0	0	0	0	0	0	0	0	0	0	0	0	0	0	0	0	0	0	0.463604	0	0	0	0	0	0	0	0	0	0	0	0	0	0	0	0	0
Stat3	0	0	0	0	0	0	0	0	0	0	0	0	0	0	0	0	0	0	0.429836	0.59652	0	0.444484	0	0	0	0	0	0.488467	0	0	0	0	0	0	0	0	0	0	0	0	0	0.53607	0.442104	0	0	0.427835	0	0	0
Stat1	0	0	0	0	0	0	0	0	0	-0.455286	0	0	0	0	0	0	0	0	0	0	0	0	0	0.559714	0.440135	0.45347	0.499784	0.61433	0.538836	0	0	0	0	0	0	0	0	0	0	0	0	0	0	0	0	0	0	0	0
Stat5a	0	0	0	0	0	0	0	0	0	0	0	0	0	0	-0.41456	0	0	0	0	0	0	0	0	0	0	0	0	0	0	0	0	0	0	0	0	0	0	0	0	0	0	0	0	0	0	0	0	0	0
Rela	0	0	0	0	0	0	0	0	0	0	0	0	0	0	0	0	0	-0.449579	0	0	0.484039	0.48936	0.59221	0.421759	0	0	0	0	0.427094	0	0	0.633582	0.473084	0	0.545843	0	0	0	0	0	0	0	0	0	0	0	0	0	0
Stat5b	0	0	0	0	0	0	0	0	0	0	0	0	0	0	0	0	0	0	0	0.507325	0	0	0	0.444281	0	0	0	0.415911	0	0	0	0.525637	0	0	0.464733	0	0	0	0	0	0	0	0	0	0	0	0	0	0
Pax5	0	0	0	0	0	0	0	0	0	0	0	0	0	0	0	0	0	0	0	0	0	0	0	0	0	0	0	0	0.464362	0	0	0	0	0	0	0	0	0	0	0	0	0	0	0	0	0	0	0	0
Cebpe	0	0	0	0	0	0	0	0	0	0	0	0	0	0	0	0	0	0	0	0	0	0	0	0	0	0	0	0	0	0	0	0	0	0	0	0	0	0	0	0	0	0	0	0	0	0	0	0	0
Foxp3	0	0	0	0	0	0	0	0	0	0	0	0	0	0	0	0	0	0	0	0	0	0	0	0.441299	0	0	0	0.499417	0.455215	0	0	0	0	0	0	0	0	0	0	0	0	0	0	0	-0.443847	0	0	0	0
Klf2	0	0	0	0	0	0	0	0	0	0	0	0	0	0	0	0	0	0	0	0	0	0	0	0.414185	0.406433	0.422095	0	0.474912	0	0	0	0	0	0	0	0	0	0	0	0	0	0	0	0	0	0	0	0	0
Tsc22d4	0	0	0	0	0	0	0	0	0	0	0	0	0	0	0	0	0	0	0	0	0	0	0	0	0	0	0	0	0	0	0	0	0	0	0	0	0	0	0	0	0	0	0	0	0	0	0	0	0
Stat2	0	0	0	0	0	0	0	0.466552	0	0	0	0	0	0	0	0	0	0	0	0	0	0	0	0	0	0.484614	0	0.514472	0.522943	0	0	0	0	0	0	0	0	0	0	0	0	0	0	0	0	0	0	0	0
Hif3a	0	0	0	0	-0.421985	0	0	0	0	0	0	0	0	0	0	0	0	0	0	0.492251	0	0	0	0	0	0	0	0	0	0	0	0	0	0	0	0	0	0	0	0	0	0	0	0	0	0	0	0	0
Mecom	0	0	0	0	0	0	0	0	0	0	0	0	0	0	0	0	0	0	0	0.472474	0	0.57437	0.431829	0	0	0	0	0	0	0	0	0	0	0	0	0	0	0	0	0	0	0	0	0	0	0	0	0	0
Zfp523	0	0	0	0	0	0	0	0	0	0	0	0	0	0	0	0	0	0	0	0	0	0	0	0	0	0	0	0	0	0	0	0	0	0	0	0	-0.407448	0	0	0	0	0	0	0	0	0	0	0	0
Noc4l	0	0	0	0	0	0	0	0	0	0	0	0	0	0	0	0	0	0	0	0	0	0	0	0	0	0	0	0	0	0	0	0	0	0	0	0	0	0	0	0	0	0	0	0	0	0	0	-0.44143	-0.449422
Stat6	0	0	0	0	0	0	0	0	0	0	0	0	0	0	0	0	0	0	0	0	0	0	0	0	0	0	0	0	0	0	0	0	0	0	0	0	0	0	0	0	0	0	0	0	0	0	0	0	0
Bzw1	0	0	0.415026	0	0	0	0	0	0	0	0	0	0	0	0	0	0	0	0	0	0	0	0	0	0	0	0	0	0	-0.421455	0	0	0	0	0	-0.481217	0	0	0	0	0	0	0	0	0	0	0	0	0
Zfp768	0	0	0	0.524733	0	0	0	0	0	0	0	0	0	0	0	0	0	0	0.518372	0	0	0	0	0	0	0	0	0	0	0	0	0	0	0	0	0	0	0	0	0	0	0	0	0	0	0	0	0	0
Gli3	0	0	0	0	0	0	0	0	0	0	0	0	0	0	0	0.412427	0	0	0.447093	0	0	0	0	0	0	0	0	0	0	0	0	0	0	0	0	0	0	0	0	0	0	0	0	0	0	0	0	0	0
Npas2	0	0	0	0	0	0	0	0	0	0	0	0	0	0	0	0	0	0	0	0	0	0	0	0	0	0	0.404686	0	0	0.581665	0	0	0	0	0	0	0	0	0.479864	0	0	0	0	0	0	0	0	0	0
Zfp281	0	0	0	0	0	0	0	0	0	0	0	0	0	0	0	0	0	0	0	0	0	0	0	0	0	0	0.407866	0	0.431872	0	0	0	0	0.443282	0.422451	0.476257	0	0	0	0	0	0	0	0	0	0	0	0	0
Baz2a	0	0	0	0	0	0	0	0	0	0	0	0	0	0	0	0	0	0	0.519269	0.487869	0	0	0	0	0	0	0	0	0	0	0	0	0	0.443682	0	0	0	0	0.433877	0	0	0	0	0	0	0	0	0	0
Smarca5	0	0	0	0	0	-0.423146	0	0	0	0	0	0	0	0	0	0	0	0	0	0.409327	0	0	0	0	0	0	0	0	0	0	0	0	0	0	0	0	0	0	0	0	0	0	0	0	0	0	0	0	0
Hnf1b	0	0	0	0	0	0	0	0	0	0	0	0	0	0	0	0	0	0	0	0.465578	0.476875	0.575825	0.50648	0	0	0	0	0	0	0	0	0	0	0	0	0	0	0	0	0	0	0	0	0	0	0	0	0	0
Hnf1a	0	0	0	0	0	0	0	0	0	0	0	0	0	0	0	0	0	0	0	0	0	0.537222	0.562089	0	0	0	0	0	0	0	0	0	0	0	0	0	0	0	0	0	0	0	0	0	0	0	0	0	0
Zfp655	0	0	0	0	0	0	0	0	0	0	0	0	0	0	0	0	0	0	0	0.442489	0	0.41426	0.436206	0	0	0	0	0	0	0	0	0	0	0	0	0	0	0	0	0	0	0	0	0	0	0	0	-0.426558	0
Hnf4a	0	0	0	0	0	0	0	0	0	0	0	0	0	0	0	0	0	0	0	0	0	0.46798	0.581598	0	0	0	0	0	0	0	0	0	0	0	0	0	0	0	0	0	0	0	0	0	0	0	0	0	0
Nr1h4	0	0	0	0	0	0	0	0	0	0	0	0	0	0	0	0	0	0	0	0	0	0.438729	0.698396	0	0	0	0	0	0	0	0	0	0	0	0	0	0	0	0	0	0	0	0	0	0	0	0	0	0
Foxa1	0	0	0	0	0	0	0	0	0	0	0	0	0	0	0	0	0	0	0	0	0.517143	0	0	0	0	0	0	0	0	0	0	0	0	0	0	0	0	0	0	0	0	0	0	0	0	0	0	0	0
Klf4	0.527123	0	0.662986	0	0	0	0	0	0	0	0.53778	0	0	0	0	0	0	0	0.531413	0	0	0	0	0	0	0	0	0	0	0	0	0	0	0	0	0	0	0	0.521243	0	0	0	0	0	0	0	0	0	0
Creb3l3	0	0	0	0	0	0	0	0	0	0	0	0	0	0	0	0	0	0	0	0	0	0	0.465778	0	0	0	0	0	0	0	0	0	0	0	0	0	0	0.441401	0	0	0	0	0	0	0	0	0	0	0
Hoxc5	0	0	0	0	0	0	0	0	0	0	0	0	0	0	0	0	0	0	0	0	0	0	0.452675	0	0	0	0	0	0	0	0	0	0	0	0	0	0	0	0.426661	0	0	0	0	0	0	0	0	0	0
Ahr	0	0	0	0	0	0	0	0	0	0	0	0	0	0	0	0	0	0	0.429458	0	0.561847	0.552642	0.527174	0	0	0	0	0	0	0	0	0	0	0	0	0	0	0	0	0	0	0	0	0	0	0	0	0	0
Gata5	0	0	0	0	0	0	0	0	0	0	0	0	0	0	0	0	0	0	0	0	0.427461	0.537964	0.475788	0	0	0	0	0	0	0	0	0	0	0	0	0	0	0	0	0	0	0	0	0	0	0	0	0	0
Hnf4g	0	0	0	0	0	0	0	0	0	0	0	0	0	0	0	0	0	0	0	0	0.442108	0.694792	0.674379	0	0	0	0	0	0	0	0	0.48075	0	0	0	0	0	0	0	0	0	0	0	0	0	0	0.451323	0	0
Cdx2	0	0	0	0	0	0	0	0	0	0	0	0	0	0	0	0	0	0	0	0	0	0.49831	0.532953	0	0	0	0	0	0	0	0	0.411083	0	0	0	0	0	0	0	0	0	0	0	0	0	0	0	0	0
Bcl6b	0	0	0	0	0	0	0	0	0	0	0	0	0	0	0	0	0	0	0	0	0	0.546647	0.651224	0	0.430639	0	0	0	0	0	0	0.415054	0	0	0.464579	0.450855	0.425842	0	0	0.50106	0	0	0	0.443683	0	0	0	0	0
Zbtb45	0	0	0	0	0	0	0	0	0	0	0	0	0	0	0	0	0	0	0	0.412865	0	0	0	0.461778	0.429838	0.445864	0.415953	0	0	0	0	0	0	0	0.42002	0	0	0	0	0	0	0	0	0	0	0	0	0	0
Gzf1	0	0	0	0	0	0	0	0	0	0	0	0	0	0	0	0.426685	0	0	0	0	0	0	0	0	0	0	0	0	0	0	0	0	0	0	0	0	0	0	0	0	0	0	0	0	0	0	0	0	0
Gata4	0	0	0	0	0	0	0	0	0	0	0	0	0	0	0	0	-0.436648	0	0	0	0	0	0	0	0	0	0	0	0	0	0	0	0	0	0	0	0	0	0	0	0	0	0	0	0	0	0	-0.404641	0
Onecut1	0	0	0	0	0	0	0	0	0	0	0	0	0	0	0	0	0	0	0	0	0	0	0	0	0	0	0	0	0	0	-0.435011	0	0	0	0	0	0	0	0	0	0	0	0	0	0	0	0	0	0
Foxa2	0	0	0	0	0	0	0	0	0	0	0	0	0	0	0	0	0	0	0	0	0	0	0	0	0	0	0	0	0	0	-0.506706	0	0	0	0	0	0	0	0	0	0	0	0	0	0	0	0	0	0
Foxa3	0	0	0	0	0	0	0	0	0	0	0	0	0	0	0	0	0	0	0	0	0	0	0	0	0	0	0	0	0	0	0	0	0	0	0	0	0	0	0	0	0	0	0	0	0	0	0	0	0
Zscan18	0	0	0	0	0	0	0	0	0	0	0	0	0	0	0	0	0	0	0	0	0	0	0	0	0	0	0	0	0	0	0	0	0	0	0	0	0	0	0	0	0	0	0	0	0	0	0	-0.485944	0
Pdx1	0	0	0	0	0	0	0	0	0	0	0	0	0	0	0	0	0	0	0	0	0	0	0	0	0	0	0	0	0	0	0	0	0	0	0	0	0	0	0	0	0	0	0	0	0	0	0	0	0
Tsc22d3	0	0	0	0	0	0	0	0	0	0	0	0	0	0	0	0	0	0	0	0	0	0	0	0	0	0	0	0	0	0	-0.513332	0	0	0	0	0	0	0	0	0	0	0	0	0	0	0	0	0	0
Tfec	0	-0.442254	0	0	0	0	0	0	0	0	0	0	0	0	0	0	0	0	0	0	0	0	0	0	0	0	0	0	0	0	0	0	0	0	0	0	0	0	0	0.431082	0.408314	0	0	0	0	0	0	0	0
Nab1	0	0	0	0	0	0	0	0	0	0	0	0	0	0	0	0	0	0	0	0	0.571074	0	0	0	0.497292	0	0	0	0	0	0	0	0	0	0	0	0.433663	0	0	0	0	0	0	0	0	0	0	0	0
Batf3	0	0	0	0	0	0	0	0	0	0	0	0	0	0	0	0	0	0	0	0	0	0	0	0.475277	0.550341	0.506384	0	0.489173	0.448482	0	0	0	0	0	0	0	0	0	0	0	0	0	0	0	0	0	0	0	0
Rlf	0	0	0	0	0	0	0	0	0	0	0	0	0	0	0	0	0	0	0	0	0	0	0	0	0	0	0	0	0.406791	0	0	0	0	0	0	0	0	0	0	0	0	0	0	0	0	0	0	0	0
Zfp574	0	0	0	0	0	0	0	0	0	0	0	0	0	0	0	0	0	0	0	0	0	0	0	0	0	0	0	0	0	0	0	0	0	0	0	0	0	0	0	0	0	0	0	0	0	0	0	0	0
Tal1	0	0	0	0	0	0	0	0	0	0	0	0	0	0	0	0	0	0	0	0	0	0	0	0	0	0	0	0	0	0	0	0	0	0	0	0	0	0	0	0	0	0	0	0	0	0	0	0	0
Elf4	0	0	0	0	0	0	0	0	0	0	0	0	0	0	0	0	0	0	0	0.511935	0	0	0	0.553312	0.495073	0.447968	0.453026	0.428287	0	0	0	0	0	0	0	0	0	0	0	0	0	0	0	0	0	0	0	0	0
Zfp207	0	0.462256	0	0	0	0	0	0	0	0	0	0	0	0	0	0	0	0	0	0.404487	0	0	0	0	0	0	0	0	0	0	0	0	0	0	0	0	0	0	0	0	0	0	0	0	0	0	0	0	0
Pax3	0	0	0	0	0	0	0	0	0	0	0	0	0	0	0	0	0	0	0	0	0	0	0	0	0	0	0	0	0	0	0	0	0	0	0	0	0	0	0	0	0	0	0	0	0	0	0	0	0
Tcf21	0	0	0	0	0	0	0	-0.447254	-0.496676	-0.464598	0	0	0	0	0	0	0	0	0	0	0	0	0	0	0	0	0	0	0	0	0	0	0	0	0	0	0	0	0	0	0	0	0	0	0	0	0	0	0
Gata6	0	0	0.448522	0	0	0	0	-0.473975	0	0	0	0	0	0	0	0	0	0	0	0	0	0	0	0	0	0	0	0	0	0	0	0	0	-0.421685	0	-0.450823	0	0	0	0	0	0	0	0	0	0	0	0	0
Hic2	0	0	0	0	0	0	0	0	0	-0.453413	0	0	0	0	-0.556293	0	0	0	0	0	0	0	0	0	0	0	0	0	0	0	0	0	0	0	0	0	0	0	0	0	0	0	0	0	0	0	0	0	0
Zscan22	0	0	0	0	0	0	0	0	0	0	0	0	0	0	0	0	0	0	0	0	0	0	0	0	0	0	0	0	0	0	-0.412364	0	0	0	0	0	0	0	0	0	0	0	0	0	0	0	0	0	0
Epas1	0	0	0	0	0	0	0	0	0	0	0	0	0	0	0	0	0	0	0	0	0	0	0	0	0	0	0	0	0	0	0	0	0	0	0	0	0	0	0	0	0	0	0	0	0	0	0	0	0
Nr1h3	0	0	0	0	0	0	0	0	0	0	0	0	0	0	0	0	0	0	0	0	0	0	0	0	0	0	0	0	0	0	0	0	0	0	0	0	0	0	0	0	0	0	0	0	0	0	0	0	0
Nfil3	0	0	0	0	0	0	0	0	0	0	0	0	0	0	0	0	0	0	0	0	0	0	0	0	0	0	0	0	0	0	0	0	0	0	0	0	0	0	0	0	0	0	0	0	0	0	0	0	0
Srebf1	0	0	0	0	-0.447058	0	0	0	0	0	0	0.441498	0	0	0	0	0	0	0	0	0	0	0	0	0	0	0	0	0	0	0	-0.405505	0	0	0	0	0	0	0	0	0	0	0	0	0	0	0	0	0
Cebpb	0	0	0	0	0	0	0	0	0	0	0	0.410564	0	0	0	0	0	0	0	0	0	0	0	0	0	0	0	0	-0.570166	0	0	0	0	0	0	0	0	0	0	0	0	0	0	0	0	0	0	0	0
Cebpa	0	0	0	0	0	0	0	0	0	0	0	0	0	0	0	0	0	0	0	0	0	0	0	0	0	0	0	0	0	0	0	0	-0.458678	-0.478272	0	-0.454542	0	-0.409193	0	-0.47322	0	0	0	0	0	0	0	0	0
Cebpd	0	0	0	0	0	0	0	0	0	0	0	0	0	0	0	0	0	0	0	0	0	0	0	0	0	0	0	0	0	0	0	0	0	0	0	0	0	-0.42789	0	-0.497615	0	0	0	0	0	0	0	0	0
Xbp1	0	0.412796	0	0	0	0	0	0	0	0	0	0	0	0	0	0	0	0	0	0	0.404995	0	0	0	0	0	0	0	0	0	0	0	0	0	0	0	0	0	0	0	0	0.53258	0	0	0.47683	0	0	0	0
Atf4	0	0	0	0	0	0	0	0	0	0	0	0	0	0	0	0	0	0	0	0	0	0	0	-0.411674	0	0	0	0	0	0	-0.410071	0	0	0	0	0	0	0	0	0	0	0	0	0	0	0	0	0	0
Rere	0	0	0	0	0	0	0	0	0	0	0	0	0	0	0	0	0	0	0	0	0	0	0	0	0	0	0	0	0	0	0	0	0	0	0	0	0	0	0	0	0	0	0	0	0	0	0	0	0
Nr5a1	0	0	0	0	0	0	0	0	0	0	0	0	0	0	0	0	0	0	0	0	0	0	0	0	0	0	0	0	0	0	0	0	0	0	0	0	0	0	0	0	0	0	0	0	0	0	0	0	0
Stat4	0	0	0	0	0	0	0	0	0	0	0	0	0	0	0	0	0	0	0	0	0	0	0	0	0	0	0	0	0	0	0	0	0	0	0	0	0	0	0	0	0	0	0	0	0	0	0	0	0
Bbx	0	0	0	0	0	0	0	0	0	0	0	0	0	0	0	0	0	0	0	0	0	0	0	0	0	0	0	0	0	-0.407135	0	0	0	0	0	0	0	0	0	0	0	0	0	0	0	0	0	-0.4132	0
E2f1	0	0	0	0	0	0	0	0	0	0	0	0	0	0.427498	0	0	0	0	0.512939	0	0	0	0	0	0	0	0	0	0	0	0.448171	0	0.420809	0	0	0	0	0	0	0	0	0	0	0	0	0	0	0	0
Arid3a	0	0	0	0	0	0	0	0	0	0	0	0	0	0	0	0	0	0	0	0	0	0	0	0	0	0	0	0	0	0	0	0	0	0	0	0	0	0	0	0	0	0	0	0	0	0	0	0	0
Foxn2	0	0	0	0	0	0	0	0	0	0	0	0	0	0	0	0	0	0	0	0	0	0	0	0	0	0	0	0	0	0	0	0	0	0	0	0	0	0	0	0	0	0	0	0	0	0	0	0	0
Tgif1	0	0	0	0	0	0	0	0	0	0	0	0	0	0	0	0	0	0	0	0	0	0	0	0.426817	0	0	0	0	0	0	0	0	0	0	0	0	0	0	0	0	0	0	0	0	0	0	0	-0.434629	0
Zfp219	0	0	0	0	0	0	0	0	0	0	0	0	0	0	0	0	0	0	0	0	0	0	0	0	0	0	0	0	0	0	0	0	0	0	0	0	0	0	0	0	0	0	0	0	0	0	0	0	0
Zfp451	0	0	0	0	0	0	0	0	0	0	0	0	0	0	0	0	0	0	0	0	0	0	0	0	0	0	0	0	0	0	0	0	0	0	0	0	0	0	0	0	0	0	0	0	0	0	0	0	0
Hivep1	0	0	0	0	0	0	0	0	0	0	0	0	0	0	0	0	0	0	0	0	0	0	0	0	0	0	0	0	0	0	0	0	0	0	0	0	0	0	0	0	0	0	0	0	0	0	0	0	0
Tcf7	0	0	0	0	0	0	0	0	0	0	0	0	0	0	0	0	0	0	0	0	0	0	0	0.515726	0	0	0	0.462873	0.47481	0	0	0	0	0	0	0	0	0	0	0	0	0	0	0	-0.494277	0	0	0	0
Etv3	0	0	0	0	0	0	0	0.69583	0	0	0	0	0	0	0	0	0	0	0	0	0	0	0	0.426672	0.505124	0.459013	0	0.455195	0.436386	0	0.435615	0	0	0	0	0	0	0	0	0	0	0	0	0	0	0	0	0	0
Sp2	0.582554	0	0	0	0	0	0	0.432876	0	0	0	0	0	0	0	0	0	0	0	0	0	0	0	0.416238	0	0.479583	0	0.439978	0	0	0	0	0	0	0	0	0	0	0	0	0	0	0	0	0	0	0	0	0
Ssrp1	0	0	0	0	0	0	0	0	0	0	0	0	0	0	0	0	0	0	0	0	0	0	0	0	0	0	0	0.495244	0	0	0	0	0	0	0	0	0	0	0	0	0	0	0	0	0	0	0	0	0
Zfp292	0	0	0	0	0	0	0	0	0	0	0	0	0	0	0	0	-0.410818	0	0	0	0	0	0	0	0	0	0.423354	0.478762	0.446376	0	0	0	0	0.439449	0	0	0	0	0	0	0	0	0	0	0	0	0	0	0
Rara	0	0	0	0	0	0	0	0	0	0	0	0	0	0	0	0	0	0	0	0	0	0	0	0	0	0	0	0	0	0	0.446739	0	0	0	0	0	0	0	0	0	0	0	-0.526901	0	0	0	0	0	0
Ppard	0	0	0	0	0	0	0	0	0	0	0	0	0	0	0.432345	0	0	0	0	0	0	0	0	0	0	0	0	0	0	0	0	0	0	0	0	0	0	0	0	0	0	0	0	0	0	0	0	0	0
Foxn3	0	0	0	0	0	0	0	0	0	0	0	0	0	0	0.433506	0	0	0	0	0	0	0	0	0	0	0	0	0	0	0	0	0	0	0	0	0	0	0	0	0	0	0	0	0	0	0	0	0	0
Rbl1	0	0	0	0	0	0	0	0	0	0	0	0	0	0	0	0	0	0	0	0	0	0	0	0	0	0	0	0	0	0	0	0	0	0	0	0	0	0	0	0	0	0	0	0	0	0	0	0	0
Hand2	0	0	0.424559	0	0	0	0	0	0	0	0	0	0	0	0	0	0	0	0.47016	0	0	0	0	0	0	0	0	0	0	0	0	0	0	0	0	0	0	0	0	0	0	0	0	0	0	0	0	0	0
Vdr	0	0	0	0	0	0	0	0	0	0	0.404566	0	0	0	0	0.445764	0	0	0	0	0	0.420994	0.476689	0	0	0	0	0	0	0	0	0	0	0	0	0	0	0	0	0	0	0	0	0	0	0	0	0	0
Tfcp2l1	0	0	0	0	0	-0.502587	0	0	0	0	0	0	0	0	0	0	0	0	0	0	0	0	0	0	0	0	0	0	0	0	0	0	0	0	0	0	0	0	0	0	0	0	0	0	0	0	0	0	0
Mxd1	0	0	0	0	0	0	0	0	0	0	0	0	0	0	0	0	0	0	0	0	0	0	0	0	0	0	0	0	0	0	0	0	0	0	0	0	0	0	0	0	0	0	-0.499034	0	0	0	0	0	0
Mxi1	0	0	0	0	0	0	0	0	0	0	0	0	0	0	0	0	0	0	0	0	0	0.411947	0.501004	0	0	0	0	0	0	0	0	0	0	0	0	0	0	0	0	0	0	0	-0.42242	0	0	0	0	0	0
Zfp687	0	0	0	0	0	0	0	0	0	0	0	0	0	0	0	0	0	0	0	0	0	0	0	0	0	0	0	0	0	0	0	0	0	0	0	0	0	0	0	0	0	0	0	0	0	0	0	0	0
Rfx7	0	0	0	0	0	0	0	0	0	0	0	0	0	0	0	0	0	0	0	0	0	0	0	0	0	0	0	0	0	0	0	0	0	0	0	0	0	0	0	0	0	0	-0.644246	0	0	0	0	0	0
Foxp4	0	0	0	0	0	0	0	0.55441	0	0	0	0	0	0	0	0	0	0	0	0	0	0	0	0	0	0	0	0	0	0	0	0	0	0	0	0	0	0	0	0	0	0	0	0	0	0	0	0	0
Ttf1	0	0	0	0	0	0	0	0	0	0	0	0	0	0	0	0	0	0	0	0	0	0	0	0	0	0	0	0	0	0	0	0	0	0	0	0	0	0	0	0	0	0	0	0	0	0	0	0	0
Hes1	0	0	0	0	0	0	0	0	0.46396	0	0	0	0	0.43219	0.58712	0	0	0.417625	0	0	0	0	0	0	0	0	0	0	0	0	0	0	0	0	0	0	0	0	0	0	0	0	0	0	0	0	0	0	0
Gmeb2	0.446288	0	0	0	0	0	0	0.455348	0	0	0	0	0	0.448575	0	0	0	0	0	0	-0.420061	0	-0.420403	0	0	0	0	0	0	0	0	0	0	0	0	0	0	0	0	0	0	0	0	-0.583941	0	-0.466029	0	0	0
Gmeb1	0	0	0	0	0	0	0	0	0	0	0	0	0	0	0	0	0	0	0	0	0	0	0	0	0	0	0	0	0	0	0	0	0	0	0	0	0	0	0	0	0	0	0	0	0	0	0	0	0
Elf1	0	0	0	0	0	0	0	0.411007	0	0	0	0	0.413114	0.482878	0	0	0	0	0	0	0	0	0	0	0.483757	0.512259	0	0	0	0	0	0	0	0	0	0	0	0	0	0	0	0	0	0	0	0	0	0	0
Hif1a	0.450116	0	0	0	0	0	0	0.447866	0	0	0.478916	0.405199	0.585479	0.520411	0	0	0	0	0	0	0	0	0	0	0	0	0	0	0	0	0	0	0	0	0	0	0	0	0	0	0	0	0	0	0	0	0	0	0
Klf12	0.449676	0	0	0	0	0	0.482805	0.779127	0.671745	0	0	0	0	0.545474	0.572969	0.421352	0	0	0	0	0	0	0	0	0	0	0	0	0	0	0	0	0	0	0	0	0	0	0	0	0	0	0	0	0	0	0	0	0
Egr1	0.657593	0.407267	0	0	0	0	0	0.645407	0.554393	0	0	0	0	0.470457	0	0	0	0	0	0	0	0	0	0	0	0.431589	0.427848	0	0	0	0	0	0	0	0	0	0	0	0	0	0	0	0	0	0	0	0	0	0
Zbtb2	0	0	0	0	0	0	0	0.685777	0	0	0	0	0	0	0	0	0	0	0	0	0	0	0	0	0	0	0	0	0	0	0	0	0	0	0	0	0	0	0	0	0	0	0	0	0	0	0	0	0
Vax2	0.467126	0	0	0	0	0	0	0.59635	0.489238	0	0.450231	0.438211	0.596205	0.544128	0.479452	0.429993	0	0	0	0	0	0	0	0	0	0	0	0	0	0	0	0	0	0	0	0	0	0	0	0	0	0	0	0	0	0	0	0	0
Bhlhe41	0	0	0	0	0	0	0	0.616785	0.581217	0.518347	0.458669	0	0.651339	0.58166	0.60725	0	0.488941	0.418195	0	0	0	0	0	0	0	0	0	0	0	0	0	0	0	0	0	0	0	0	0	0	0	0	0	0	0	0	0	0	0
Zbtb7b	0	0	0	0	0	0	0.466251	0	0	0	0	0	0	0	0	0	0	0	0	0	0	0	0	0	0	0	0	0	0	0	0	0	0	0	0	0	0	0	0	0	0	0	0	0	0	0	0	0	0
Hmgn5	0	0	0	0	0	0	0	0	0	0	0	0	0	0	0	0	0	0	0	0	0	0	0	0	0	0	0	0	0	0	0	0	0	0	0	0	0	0	0	0	0	0.417962	0	0	0	0	0	0	0
Ubtf	0	0	0	0	0	-0.413196	0	0.480906	0	0	0	0	0	0	0	0	0	0	0	0	0	0	0	0	0	0	0	0	0	0.420277	0	0	0	0	0	0	0.456537	0	0	0	0	0	0	0	0	0	0	0	0
Vezf1	0.421793	0	0	0	0	0	0	0	0	0	0	0	0	0	0	0	0	0	0	0	0	0	0	0	0	0	0	0	0	0	0	0	0	0	-0.467827	0	0	0	0	0	-0.471468	0	0	0	0	0	0	0	0
Zfp384	0	0.442074	0	0	0	0	0	0	0	0	0	0	0	0	0	0	0	0	0	0	0	0	0	0	0	0	0	0	0	0	0	0	0	0	0	0	0	0	0	-0.424047	-0.470611	0	0	0	0	0	0	0	0
Prdm10	0	0.450557	0	0	0	0	0	0.455468	0	0	0	0	0	0	0	0	0	0	0	0	0	0	0	0	0	0	0	0	0	0	0	0	0	0	0	0	0	0	0	0	0	0	0	0	0	0	0	0	0
Zfp148	0.596706	0.511645	0	0	0	0	0	0	0	0	0	0	0	0	0	0	0	0	0	0	0	0	0	0	0	0	0	0	0	0	0	0	0	0	0	0	0	0	0	0	0	0.482432	0	0	0	0	0.467608	0	0
Zfp536	0	0	0	0	0	0	0	0.488083	0	0	0	0	0	0	0.439303	0	0	0	0	0	0	0	0	0	0	0	0	0	0	0	0	0	0	0	0	0	0	0	0	0	0	0	0	0	0	0	0	0	0
Nrk	0	0	0	0	0	0	0.488294	0.612171	0.427208	0	0	0	0	0	0	0	0	0	0	0	0	0	0	0	0	0	0	0	0	0	0	0	0	0	0	0	0	0	0	0	0	0	0	0	0	0	0	0	0
Erf	0	0	0	0	-0.432639	0	0	0.504495	0	0	0	0	0	0	0	0	0	0	0	0	0	0	0	0	0	0	0	0	0	0	0	0	0	0	0	0	0	-0.432322	0	0	0	0	0	0	0	0	0	0	0
Zfp652	0	0	0	0.42873	0	0	0	0.52462	0.555829	0	0	0	0	0	0	0	0	0	0	0	0	0	0	0	0	0	0	0	0	0	0	0	0	0	0	0	0	0	0	0	0	0	0	0	0	0	0	0	0
Zfp422	0	0	0	0	0	0	0	0.541947	0.412349	0	0	0	0	0	0	0	0	0	0	0	0	0	0	0	0	0.43935	0	0	0	0	0	0	0	0	0	0	0	0	0	0	0	0	0	0	0	0	0	0	0
Sp1	0.537837	0	0	0	0	0	0	0.481337	0.452223	0	0	0	0	0.443083	0	0	0	0	0	0	0	0	0	0	0	0.456333	0	0.477918	0	0	0	0	0	0	0	0	0	0	0	0	0	0	0	0	0	0	0	0	0
Gata3	0	0	0	0	0	0	0	0	0	0	0	0	0	0.515065	0	0	0	0	0	0	0	0	0	0	0	0	0	0	0	0	0	0	0	0	0	0	0	0	0	0	0	0	0	0.456856	0	0	0	0	0
Trp53	0	0	0	0	0	0	0	0.50079	0.463619	0	0	0	0	0	0	0.436376	0	0	0	0	0	0	0	0	0	0	0	0	0	0	0	0	0	0	0	0	0	0	0	0	0	0	0	0	0	0	0	0	0
Zfp710	0.448018	0	0	0	0	0	0	0.547502	0.532288	0	0	0	0	0	0	0	0	0	0	0	0	0	0	0.455444	0	0.496321	0	0.410674	0	0	0.43504	0	0	0	0	0	0	0	0	0	0	0	0	0	0	0	0	0	0
Nr1h2	0	0	0	0	0	0	0	0.432268	0	0	0	0	0	0	0	0	0	0	0	0	0	0	0.416186	0	0.463625	0	0	0	0	0	0.430449	0	0	0	0	0	0	0	0	0	0	0	0	0	0	0	0	0	0
Irf1	0	0	0	0	0	0	0	0.430029	0	0	0	0	0	0	0	0	0	0	0	0	0	0	0	0	0.416263	0	0	0	0	0	0	0	0	0	0	0	0	0	0	0	0	0	0	0	0	0	0	0	0
Irf9	0	0	0	0	0	0	0	0.444749	0	0	0	0	0.405341	0.452286	0	0	0	0	0	0	0	0	0	0	0.446658	0.432551	0	0	0	0	0	0	0	0	0	0	0	0	0	0	0	0	0	0	0	0	0	0	0
Tshz1	0	0	0	0	0	0	0	0	0	0	0	0	0	0	0	0	0	0	0	0	0	0	0	0	0	0.455462	0.480216	0.465312	0	0	0	0	0	0.411004	0	0	0	0	0	0	0	0.464154	0	0	0	0	0	0	0
Zfp143	0	0	0	0	0	0	0	0	0	0	0	0	0	0	0	0	0	0	0	0	0	0	0	0	0	0	0	0	0	0	0	0	0	0	0	0	0	0	0	0	0	0	0	0	0	0	0	0	0
Zfp191	0	0	0	0	0	0	0	0	0	0	0	0	0	0	0	0	0	0	0	0	0	0	0	0	0	0	0	0	0	0	0	0	0	0	0	0	0	0	0	0	0	0	0	0	0	0	0	0	0
Zeb1	0	0	0	0	0	0	0	0.584522	0.422871	0	0	0	0	0	0	0	0	0	0	0	0	0	0	0	0	0	0	0	0	0	0	0	0	0.49345	0	0	0	0	0	0	0	0	0	0	0	0	0	0	0
Klf13	0.519741	0	0	0	0	0	0	0.457828	0	0	0	0	0	0	0	0	0	0	0	0	0	0	0	0	0	0.484398	0	0.523419	0	0	0	0	0	0	0	0	0	-0.424714	0	-0.420059	0	0	0	0	0	0	0	0	0
Zfp553	0.459351	0	0	0	0	0	0	0	0	0	0	0	0	0	0	0	0	0	0	0	0	0	0	0	0.426975	0.446435	0	0.442312	0	0	0	0	0	0	0	0	0	0	0	0	0	0	0	0	0	0	0	0	0
Ikzf2	0	0	0	0	0	0	0	0	0	0	0	0	0	0	0	0	0	0	0	0	0	0	0	0	0.511565	0.466101	0.51009	0.651785	0.607546	0	0	0	0	0	0	0	0	0	0	0	0	0.429697	0	0	0	0	0	0	0
Zfp668	0	0	0	0	0	0	0	0.615978	0.421969	0	0	0	0	0	0	0	0	0	0	0	0	0	0	0	0	0	0.423234	0.596773	0.452302	0	0	0	0	0	0	0	0	0	0	0	0	0	0	0	0	0	0	0	0
Zbtb11	0	0	0	0	0	0	0	0.609188	0	0	0	0	0	0	0	0	0	0	0	0	0	0	0	0.522732	0.560864	0.557743	0.627705	0.697383	0.657107	0	0.474638	0	0	0	0	0	0	0	0	0	0	0	0	0	0	0	0	0	0
Zfp672	0	0	0	0	0	0	0	0.619921	0.420182	0	0	0	0	0	0	0	0	0	0	0	0	0	0	0.445369	0.454914	0.485434	0.483126	0.600813	0.499306	0	0	0	0	0	0	0	0	0	0	0	0	0	0	0	0	0	0	0	0
E2f5	0	0	0	0	0	0	0	0	0	0	0	0	0	0	0	0	0	0	0	0	0	0	0	0	0	0	0	0	0	0	0	0	0	0	0	0	0.436633	0	0	0	0	0	0	0	0	0	0	0	0
Zhx1	0	0	0	-0.457225	0	0	0	0	0	0	0	0	0	0	0	0	0	0	0	0	0	0	0	0	0	0	0	0	0	0	0	0	0	0	0	0	0	0	0	0	0	0	0	0	0	0	0	0	0
Dr1	0	0	0	0	0	0	0	0	0	0	0	0	0	0	0	0	0	0	0	0	0	0	0	0	0	0	0	0	0	0	0	0	0	0	0	0	0	0	0	0	0	0	-0.427634	0	0	0	0	0	0
Rxra	0	0	0	0	0	0	0	0	0	0	0.410339	0	0	0	0	0	0	0	0	0	0	0	0	0	0	0	0	0	0	0	0	0	0	0	0	0	0.460419	0.429871	0	0	0	0	0	0	0	0	0	0	0
Rxrb	0	0	0	0	0	0	0	0	0	0	0	0	0	0	0	0	0	0	0	0	0	0	0	0	0	0	0	0	0	0	0	0	0	0	0	0	0.518607	0.437337	0	0	0	0	0	0	0	0	0	0	0
Tcf7l2	0	0	0	0	0	0	0	0	0	0	0	0	0	0	0	0	0	0	0	0	0	0	0	0	0	-0.421615	0	-0.596255	-0.430817	0	0	0	0	0	0	0	0	0	0	0	0	0	0	0	0	0	0	0	0
Nr2f6	0	0	0	0	0	0	0	0	0	0	0	0	0	0	0	0	0	0	0	0	0	0	0	0	0	0	0	0	0	0	0	0	0	0	0	0	0.487782	0	0	0	0	0	0	0	0	0	0	0	0
Nr2f2	0	0	0	0	0	0	0	0	0	0	0	0	0	0	0	0	0	0	0	0	0	0	0	0	0	0	0	0	0	0	0	0	0	0	0	0	0	0	0	0	0	0	0	0	0	0	0	0.441749	0.426821
Nfia	0	0	0	0	0	0	0	0	0	0	0	0	0	0	0	0	0	0	0	0	0	0	0	0	0	0	0	0	0	0.413548	0	0	0	0	0	0	0.475169	0	0	0	0	0	0	0	0	0	0	0	0.458518
Nfib	0	0	0	0	0	0	0	0	0	0	0	0	0	0	0	0	0	0	0	0	0	0	0	0	0	0	0	0	0	0.459474	0	0	0	0	0	0	0.513126	0	0	0	0	0	0	0	0	0	0	0	0.434791
Nfic	0	0	0	0	0	0	0	0	0	0	0	0	0	0	0	0	0	0	0	0	0	0	0	0	0	0	0	0	0	0.418681	0	0	0	0	0	0	0.528714	0	0	0	0	0	0	0	0	0	0	0	0.507861
Nfix	0	0	0	0	0	0	0	0	0	0	0	0	0	0	0	0	0	0	0	0	0	0	0	0	0	0	0	0	0	0.44006	0	0	0	0	0	0	0.467426	0	0	0	0	0	0	0	0	0	0	0.435392	0.428101
Clock	0	0	0	0	0	0	0	0	0	0	0	0	0	0	0	0	0	0	0	0	0	0	0	0	0	0	0	0	0	0	0	0	0	0	0	0	0	0	0	0	0	0	0	0	0	0	0	0	0
Arntl	0	0	0	0	0	0	0	0	0	0	0	0	0	0	0	0	0	0	0	0	0	0	0	0	0	0	0	0	0	0	0	0	0	0	0	0	0	0	0	0	0	0	0	0	0	0	0	0	0
Zfhx3	0	0	0	0	0	0	0	0	0	0	0	0	0	0	0	0	0	0	0	0	0	0	0	0	0	0	0	0	0	0	0	0	0	0	0	0	0	0	0	0	0	0	0	0	0	0	0	0	0.406354
Nfat5	0	0	0	0	0	0	0	0	0	0	0	0	0	0	0	0	0	0	0	0	0	0	0	0	0	0	0	0	0	0.534309	0	0	0	0	0	0	0.419272	0	0	0	0	0	0	0	0	0	0	0	0.577189
Mef2d	0	0	0	0	0	0	0	0	0	0	0	0	0	0	0	0	0	0	0	0	0	0	0	0	0	0	0	0	0	0	0	0	0	0	0.431669	0.405891	0	0	0	0	0	0	0	0	0	0	0	0	0.413246
Zbtb20	0	0	0	0	0	0	0	0	0	0	0	0	0	0	0	0	0	0	0	0	0	0	0	0	0	0	0	0	0	0	0	0	0	0	0	0	0	0	0	0	0	0	0	0	0	0	0	0	0
Elk1	0	0	0	0	0	0	0	0	0	0	0	0	0.4133	0	0	0	0	0	0	0	0	0	0	0	0	0	0	0	0	0.40697	0.500231	0	0	0	0	0	0	0	0	0	0	0	0	0	0	0	0	0	0
Meis2	0	0	0	0	0	0	0	0	0	0	0	0	0	0	0	0	0	0.45619	0	0	0	0	0	0	0	0	0	0	0	0.410264	0	0	0	0	0	0	0.529651	0	0	0	0	0	0	0	0	0	0	0	0.433086
Meis1	0	0	0	0	0	0	0	0	0	0	0	0	0	0	0	0	0	0.451722	0	0	0	0	0	0	0	0	0	0	0	0.428523	0	0	0	0	0	0	0	0	0	0	0	0	0	0	0	0	0	0.567343	0
Pbx3	0	0	0	0	0	0	0	0	0	0	0	0	0	0	0	0	0	0.438217	0	0	0	0	0	0	0	0	0	0	0	0	0	0	0	0	0	0	0	0	0	0	0	0	0	0	0	0	0	0.543386	0.47497
Pbx1	0	0	0	0	0	0	0	0	0	0	0	0	0	0	0	0	0.454496	0.480441	0	0	0	0	0	0	0	0	0	0	0	0.420769	0	0	0	0	0	0	0	0	0	0	0	0	0	0	0	0	0	0.487062	0.519669
Rxrg	0	0	0	-0.424288	0	0	0	0	0	0	0	0	0	0	0	0	0.464892	0.486533	0	0	0	0	0	0	0	0	0	-0.451912	0	0	0	0	0	0	0	0	0	0	0	0	0	-0.450878	0	0	0	0	0	0	0
Rarg	0	0	0	0	0	0	0	0	0.430218	0	0.54202	0.480426	0.414903	0.507844	0.459269	0.40551	0.5037	0.555751	0	0	0	0	0	0	0	0	0	0	0	0.477679	0	0	0	0	0	0	0.505193	0	0	0	0	0	0	0	0	0	0	0.412455	0.453835
Pbx2	0	0	0	0	0	0	0	0	0	0	0	0.475687	0	0	0	0	0.435914	0.451052	0	0	0	0	0	0	0	0	0	0	0	0	0	0	0	0	0	0	0	0	0	0	0	0	0	0	0	0	0	0	0.447697
Arid5b	0	0	0	0	0	0	0	0	0	0	0	0	0	0	0	0	0	0	0.508542	0.536941	0.538961	0.532249	0.54441	0	0	0	0	0	0	0	0	0.463894	0.473894	0	0.526494	0	0.498387	0.449533	0	0	0	0	0	0	0	0.427367	0.415178	0	0
Nab2	0	0	0	0	0	0	0	0	0	0	0	0	0	0	0	0	0	0	0.442396	0	0	0	0	0	0	0	0.473091	0	0	0	0	0	0	0	0	0	0	0.457526	0	0	0	0	0	0	0	0	0	0	0.425192
Hmgb2	0	0	0	0	0	0	0	0	0	0	0	0	0	0	0	0	0	0	0	0.527905	0.435039	0.606769	0.662852	0.462392	0.442405	0	0	0	0.444935	0.44664	0.60075	0.543951	0.657368	0.596342	0	0.431419	0.479551	0.533592	0.511632	0	0	0	0	0	0	0	0.419558	0	0
Rreb1	0	0	0	0	0	0	0	0	0	0	0	0	0	0	0	0	0	0	0.580235	0.562322	0.479521	0.499535	0.460525	0.454602	0	0	0	0	0	0	0	0.490454	0	0	0	0	0.450817	0	0	0	0	0.407507	0	0	0	0	0	0	0
Baz2b	0	0	0	0	0	-0.521691	0	0	0	0	0	0	0	0	0	0	0	0	0	0	0.423334	0.463696	0.497921	0	0	0	0	0	0	0.572655	0	0	0	0.53769	0	0.410838	0.53956	0	0	0	0	0.444991	0	0	0.487303	0	0.472343	0	0.589286
Nr3c1	0	0	0	0	0	0	0	0	0	0	0	0	0	0	0	0	0	0	0	0.457306	0	0	0.414179	0	0.464323	0	0	0	0	0.501002	0	0	0	0.457823	0	0	0.699954	0	0	0.451105	0	0	0	0	0	0	0	0	0
Tfdp2	0	0	0	0	0	-0.423011	0	0	0	0	0	0	0	0	0	0	0	0	0	0	0	0	0	0	0	0	0	0	0	0.5346	0.482685	0	0	0.414655	0	0	0.579775	0.415326	0	0	0	0	0	0	0	0	0	0	0
E2f3	0	0	0	0	0	0	0	0	0	0	0	0	0	0	0	0	0	0	0	0	0	0	0	0	0	0	0	0	0	0.518027	0	0	0	0	0	0	0.441487	0	0	0	0	0	0	0	0	0	0	0	0.473404
Tbp	0	0	0	0	0	0	0	0	0	0	0	0	0	0	0	0	0	0	0	0	0	0	0	0	0	0	0	0	0	0.426481	0	0	0	0	0	0	0.410802	0	0	0	0	0	0	0	0	0	0	0	0.421007
Mxd4	0	0	0	-0.420877	0	0	0	0	0	0	0	0	0	0	0	0	0	0	0	0	0.438303	0	0	0	0	0	0	0	0	0.439757	0	0	0	0	0	0	0	0	0	0	0	0	0	0	0	0	0	0	0
Zhx2	0	0	0	-0.424032	0	0	0	0	0	0	0	0	0	0	0	0	0	0	0	0	0.412973	0	0	0	0	0	0.428532	0	0	0.670329	0.517009	0	0	0	0	0	0.487395	0	0	0	0	0	0	0	0	0	0	0	0
Drap1	0	0	0	0	0	-0.449373	0	0	0	0	0	0	0	0	0	0	0	0	0	0	0	0	0	0	0	0	0	0	0	0	0	0	0	0	0	0	0.458571	0.486221	0	0.406132	0	0	0	0	0	0	0	0	0
Yy1	0	0	0	0	-0.464173	-0.585705	0	0	0	0	0	0	0	0	0	0	0	0	0	0	0	0	0.419799	0	0	0	0	0	0	0.480572	0	0	0	0.518867	0	0	0.46419	0	0.409799	0.419354	0	0	0	0	0	0	0	0	0
Irf2	0	0	0	-0.454315	-0.5272	-0.587838	0	0	0	-0.413947	0	0	0	0	0	0	0	0	0	0.503718	0	0	0	0	0	0	0	0	0	0	0	0	0	0	0	0	0.453854	0	0	0	0	0	0	0	0	0	0	0	0
Rb1	0	0	0	-0.454464	-0.490069	-0.432447	0	0	0	0	0	0	0	0	0	0	0	0	0	0	0	0	0	0	0	0	0	0	0	0.475593	0.498518	0	0	0	0	0	0	0	0	0	0	0	0	0	0	0	0	0	0
Arid1a	0	0	0	-0.425189	-0.495081	-0.562723	0	0	0	0	0	0	0	0	0	0	0	0	0	0	0	0	0	0	0	0	0	0	0	0.575939	0.441126	0	0	0	0	0	0.420157	0	0	0	0	0	0	0	0	0	0	0	0.446655
Gatad2a	0	0	0	0	0	0	0	0	0	0	0	0	0	0	0	0	0	0	0	0	0	0	0	0	0	0	0	0	0	0.528877	0.519468	0	0	0.506288	0	0	0.462417	0.423532	0	0	0	0	0	0	0	0	0	0	0.465578
Pknox2	0	0	0	0	0	0	0	0	0	0	0	0	0	0	0	0	0	0.428229	0	0	0	0	0	0	0	0	0	0	0	0.4637	0.460519	0	0	0	0	0	0	0	0	0	0	0	0	0	0	0	0	0	0.46505
Nrf1	0	0	0	0	0	0	0	0	0	0	0	0	0	0	0	0	0	0	0.413681	0	0	0	0.546141	0.449617	0.524935	0.437399	0.531944	0	0	0.650716	0.594822	0.533578	0.679445	0.566927	0.498033	0.526141	0.521993	0	0.552858	0.416074	0	0	0	0	0	0	0	0	0.549156
Max	0	0	0	0	0	0	0	0	0	0	0	0	0	0	0	0	0	0	0	0	0.437095	0	0.554959	0.440639	0.432543	0	0.40902	0	0	0.692184	0.666518	0.539038	0	0.439623	0.432302	0	0	0	0	0	0	0	0	0	0	0	0	0	0
Mef2c	0	0	0	0	0	0	0	0	0	0	0	0	0	0	0	0	0	0	0	0	0	0	0	0	0.43926	0	0	0	0	0.625774	0.552816	0	0.428903	0.42769	0.553667	0.54604	0.441875	0	0	0.428025	0	0	-0.419204	0	0	0	0	0	0
Foxk1	0	0	0	0	0	0	0	0	0	0	0	0	0	0	0	0	0	0	0	0	0	0	0	0	0	0	0	0	0	0.482304	0.526654	0	0.427366	0	0.460132	0.416038	0.503723	0.430418	0	0	0	0	0	0	0	0	0	0	0
Rbpj	0	0	0	0	0	0	0	0	0	0	0	0	0	0	0	0	0	0	0	0	0	0	0	0	0	0	0	0	0	0.491412	0.449827	0	0.512152	0.528706	0.533647	0.574128	0.623635	0.449175	0	0.436985	0	0	0	0	0	0	0	0	0.509583
Gabpa	0	0	0	0	0	0	0	0	0	0	0	0	0	0	0	0	0	0	0	0	0	0	0	0	0.464736	0	0	0	0	0.470455	0.511193	0	0.519324	0.440598	0.504468	0.526849	0.507319	0	0	0	0	0	0	0	0	0	0	0	0.547563
Foxj3	0	0	0	-0.405307	0	0	0	0	0	0	0	0	0	0	0	0	0	0	0	0	0	0	0	0	0	0	0	0	0	0.495524	0.48716	0	0.429686	0.654665	0.493614	0.679155	0.580885	0.559169	0	0.564656	0.439601	0	0	0	0	0	0	0	0.455888
Hmgb3	0	0	0	0	0	0	0	0	0	0	0	0	0	0	0	0	0	0	0	0	0	0.471633	0.540851	0	0	0	0	0	0	0.570724	0.508813	0.410577	0.556522	0.47756	0	0	0.553537	0.594045	0.477784	0.412808	0	0	0	0	0	0	0	0	0.594482
E2f4	0	0	0	0	0	0	0	0	0	0	0	0	0	0	0	0	0	0	0	0	0.45301	0	0	0	0.460964	0	0	0	0	0.652194	0.553145	0	0	0.432559	0	0	0.603637	0.444659	0	0.454269	0	0	0	0	0	0	0	0.453131	0.429282
Rbl2	0	0	0	0	0	0	0	0	0	0	0	0	0	0	0	0	0	0	0	0	0	0	0	0	0	0	0	0	0	0.492724	0.425488	0	0	0	0	0	0.620258	0.477041	0	0.424774	0	0	0	0	0	0	0	0	0.443801
Nfatc1	0	0	0	0	0	0	0	0	0	0.455827	0	0	0	0	0	0	0	0	0	0	0	0	0	0	0.537273	0	0	0	0	0	0	0.442437	0.499784	0	0.610312	0.527873	0.534583	0	0	0	0	0	0	0	0	0	0	0	0
Nfkb1	0	0	0	0	0	0	0	0	0	0	0	0	0	0	0	0	0	0	0	0.46577	0	0.417459	0.485281	0.479307	0.590254	0.555144	0	0	0.451713	0.410516	0.507282	0.681847	0.811089	0.634006	0.740532	0.721367	0.607181	0.423566	0.469176	0.52423	0	0	0	0	0	0	0	0	0.408995
Nfatc3	0	0	0	0	0	0	0	0	0	0	0	0	0	0	0	0	0	0	0	0.56261	0	0	0	0.529851	0.59284	0.473636	0	0	0	0	0.474417	0.632737	0.725894	0.543812	0.693003	0.635062	0.502459	0	0	0	0	0	0	0	0	0	0	0	0
Fli1	0	0	0	0	0	0	0	0	0	0	0	0	0	0	0	0	0	0	0	0	0	0	0	0.493303	0.69854	0.528532	0	0	0	0.486804	0.604831	0	0	0	0	0	0	0	0	0	0	0	-0.450401	0	0	0	0	0	0
Elk3	0	0	0	0	0	0	0	0	0	0	0	0	0	0	0	0	0	0	0	0	0	0	0	0	0.737654	0.543908	0.419988	0	0	0.546038	0.466684	0	0	0	0.535279	0.544877	0.590492	0	0	0.514095	0	0	0	0	0	0	0	0	0
Elk4	0	0	-0.422975	0	0	0	0	0	0	0	0	0	0	0	0	0	0	0	0	0	0	0	0	0.571593	0.808214	0.64444	0.529728	0	0.420188	0.569884	0.605284	0.471311	0.499007	0.472151	0.602803	0.619794	0.485787	0	0	0	0	0	0	0	0	0	0	0	0
Pou2f1	0	0	0	0	0	0	0	0	0	0	0	0	0	0	0	0	0.506054	0.411997	0	0	0	0	0	0	0	0	0	0	0	0	0	0	0	0	0.438842	0	0.418013	0	0	0	0	0	0	0	0	0	0	0	0.423305
Six1	0	0	0	0	0	0	0	0.513415	0.63635	0.66196	0.475833	0.650751	0	0.487621	0	0	0	0	0	0	0	0	0	0	0	0	0	0	0	0	0	0	0.600199	0.409887	0.585407	0.581127	0	0	0.580483	0.419676	0.406834	0	0	0	0	0	0	0	0.408636
Nr4a1	0	0	0	0	0	0	0	0	0	0.438714	0	0.406514	0	0	0	0	0	0	0	0	0	0	0	0	0	0	0	0	0	0	0	0	0	0	0	0	0	0	0	0	0	0	0	0	0	0	0	0	0
Nfatc2	0	0	0	0	0	0	0	0	0	0.501461	0	0	0	0	0	0	0	0	0	0	0	0	0	0	0	0	0	0	0	0	0	0.463003	0.624943	0.417928	0.444329	0.497589	0.493288	0	0.425927	0	0	0	0	0	0	0	0	0	0.424652
Casz1	0	0	0	0	0	0	0	0	0	0.407552	0.516369	0	0.420792	0	0	0	0	0	0.464564	0	0	0.459478	0	0	0	0	0	0	0	0	0	0	0.505116	0	0	0	0	0	0.593298	0	0	0	0	0	0.53535	0	0.591908	0	0.411692
Ybx2	0	0	0	0.619804	0	0	0	0	0	0.482799	0	0.43438	0	0	0	0	0	0	0	0	0	0	0	0	0	0	0	0	0	0	0	0	0	0	0	0	0	0	0.525241	0	0	0	0	0	0	0	0	0	0
Nfatc4	0	0	0	0	0	0	0	0	0	0	0.465847	0	0	0	0	0	0.487663	0	0.489679	0	0.472427	0.418768	0	0	0	0	0	0	0	0.502296	0	0.466585	0.560483	0	0.432636	0	0.469984	0.456333	0.522019	0	0.43233	0	0	0	0	0	0	0	0.468959
Maff	0	0	0	0	0	0	0	0	0	0	0	0	0	0	0	0	0	0	0	0	0.523085	0	0	0	0	0	0	0	0	0.497291	0	0	0	0	0	0	0	0	0	0	0	0	0	0	0	0	0	0	0
Smad4	0	0	0	0	0	0	0	0	0	0	0	0	0	0	0	0	0	0	0.412439	0	0.465239	0	0	0	0	0	0	0	0	0.489193	0	0	0	0	0	0	0	0	0	0	0	0	0	0	0.411356	0	0	0	0
Smad3	0	0	0	0	0	0	0	0	0	0	0	0	0	0	0	0	0	0	0	0	0.446716	0	0	0	0	0	0.435876	0	0	0.611332	0	0	0	0	0	0	0	0	0	0	0	0	0	0	0.409514	0	0	0.530146	0
Mitf	0	0	0	0	0	0	0	0	0	0	0	0	0	0	0	0	0	0	0	0	0	0	0	0	0	0	0	0	0	0	0	0	0	0	0	0	0	0	0	0	0	0	0	0	0	0	0	0	0
Mafg	0	0	0	0	0	0	0	0	0	0	0	0	0	0	0	0	0	0	0	0	0	0	0	0	0	0	0	0	0	0	0	0	0	0	0	0	0	0	0	0	0	0	0	0	0	0	0	0	0
Tbx5	0	0	0	0	0	0	0	0	0	0	0	0	0	0	0	0	0	0	0	0	0	0	0	0	0	0	0	0	0	0	0	0	0	0	0	0	0	0	0	0	0	0	0	0	0	0	0	0	0
Sox7	0	0	0	0	0	0	0	0	0	0	0	0	0	0	0	0	0	0	0	0	0	0	0	0	0	0	0	0	0	0	0	0	0	0	0	0	0	0	0	0	0	0	0	0	0	0	0	0	0
Sox18	0	0	0	0	0	0	0	0	0	0	0	0	0	0	0	0	0	0	0	0	0	0	0	0	0	0	0	0	0	0	0	0	0	0	0	0	0	0	0	0	0	0	0	0	0	0	0	0	0
Zfhx4	0	0	0	0	0	0	0	0	0	0	0	0.544058	0.444129	0	0.587491	0	0	0.42551	0	0	0	0	0	0	0	0	0	0	0	0	0	0	0	0	0	0	0	0	0	0	0	0	0	0	0	0	0	0	0
Tcf15	0	0	0	0	0	0	0	0	0	0	0	0	0	0	0.456208	0	0	0.448635	0	0	0	0	0	0	0	0	0	0	0	0	0	0	0	0	0	0	0	-0.417397	0	0	0	-0.408925	0	0	0	0	0	0	0
Tead4	0	0	0	0	0	0	0	0	0	0.432605	0	0.455766	0	0	0.495488	0	0.694682	0.657141	0	-0.4176	0	0	0	0	0	0	0	-0.497477	-0.552045	0	0	0	0	0	0	0	0	0	0	0	0	-0.467545	0	0	0	0	0	0.544207	0
Jun	0	0	0	0	0	0	0	0	0	0.441347	0	0.423179	0	0	0	0	0.547216	0.429498	0	-0.40507	0	0	0	-0.519867	0	0	-0.416749	-0.435599	-0.620256	0	0	0	0	0	0	0	0	0	0	0	0	0	0	0	0	0	0	0	0
Sox17	0	0	0	0	0	0	0	0	0	0	0	0	0.412992	0	0.453461	0.489437	0.48642	0.611376	0	0	0	0	0	0	0	0	0	0	0	0	0	0	0	0	0	0	0	0	0	0	0	0	0	0	0	0	0	0.60234	0
Meox2	0	0	0	0	0	0	0	0	0.404991	0	0	0.588907	0	0	0.496407	0	0.455285	0.661459	0	0	0	0	0	0	0	0	0	0	0	0	0	0	0	0	0	0	0.48634	0	0	0	0	0	0	0	0	0	0	0.592513	0.404793
Twist2	0	0	0	0	0	0.448033	0	0	0.478765	0.604222	0.503615	0.653097	0.48176	0.572435	0.491569	0.485088	0.655253	0.568844	0	0	0	0	0	0	0	0	0	0	-0.474947	0	0	0	0	0	0	0	0	0	0	0	0	-0.468881	0	0	0	0	0	0	0
Aebp1	0	0	0.500767	0	0	0	0	0	0	0	0.45	0.441476	0.54713	0.505348	0.496478	0.581799	0.680365	0.611139	0	0	0	0	0	0	0	0	0	0	0	0	0	0	0	0	0	0	0	0	0	0	0	0	0	0	0	0	0	0.483277	0
Prrx1	0	0	0	0	0	0	0	0	0	0	0	0.530316	0.424183	0.461491	0.562214	0.4871	0.597448	0.729106	0	0	0	0	0	0	0	0	0	0	-0.453787	0	0	0	0	0	0	0	0	0	0	0	0	0	0	0	0	0	0	0.528747	0
Bhlhe40	0	0	0	0	0	0	0	0	0	0	0	0	0	0	0.499098	0	0	0	0	0	0.414465	0	0	0	0.494227	0	0	0	0	0	0	0	0	0	0	0	0.437036	0	0	0	0	0	0	0	0	0	0	0	0
Rarb	0	0	0	0	-0.460208	0	0	0	0	0	0	0	0	0	0.527813	0.442558	0	0.421768	0	0	0	0	0	0	0	0	0	-0.409451	0	0	0	0	0	0	0	0	0	0	0	0	0	-0.404848	-0.432345	0	0	0	0	0	0
Gm1862	0	0	0	0	-0.549831	0	0	0	0	0	0	0	0	0	0	0.546978	0	0.426354	0	0	0	0	0	0	0	0	0	0	0	0	0	0	0	0	0	0	0	0	0	0	0	0	0	0	0	0	0	0	0.497502
Mlxipl	0	0	0	0	0	0	0	0	0	0	0	0	0	0	0	0	0	0	0	0	0	0	0	0	0	0	0	0	0	0	0	0	0	0	0	0	0	0	0	0	0	0	-0.486835	0	0	0	0	0	0
Ppara	0	0	0	0	0	0	0	0	0	0	0	0	0	0	0	0	0	0	0	0	0	0	0	0	0	0	0	0	0	0	0	0	0	0	0	0	0	0	0	0	0	0	-0.432932	0	0	0	0	0	0
Thrb	0	0	0	0	0	0	0	0	0	0	0	0	0	0	0.515512	0.413166	0	0	0	0	0	0	0	0	0	0	0	0	0	0	0	0	0	0	0	0	0	0	0	0	0	0	0	0	0	0	0	0	0
Pparg	0	0	0	0	0	0	0	0	0	0	0	0	0	0	0	0	0	0	0	0	0	0	0	0	0	0	0	0	0	0	0	0	0	0	0	0	0	0	0	0	0	0	0	0	0	0	0	0	0
Tbx3	0	0	0	0	0	0	0	0	0	0	0	0	0	0	0	0	0	0	0	0	0	0	0	0	0	0	0	0	0	0	0	0	0	0	0	0	0	0	0	0	0	0	0	0	0	0	0	0	0
Tbx2	0	0	0	0	0	0	0	0	0	0	0.439773	0	0.405713	0	0	0	0	0	0	0.408537	0.445631	0	0	0	0	0	0	0	0	0	0	0	0	0	0	0	0	0	0	0	0	0	0	0	0.454138	0	0	0	0.467606
Tcf7l1	0	0	0	0	0	0	0	0	0	0	0	0.427786	0	0.537914	0	0	0	0	0	0	0	0	0	0	0	0	0	0	0	0	0	0	0	0	0	0	0	0	0	0	0	0	0	0	0	0	0	0	0
Rfx2	0	0	0	0	0	0	0	0	0	0	0	0	0	0	0	0	0.436435	0.450663	0	0	0	0	0	0	0	0	0	0	0	0	0	0	0	0	0	0	0	0	0	0	0	-0.488941	-0.48339	0	0	0	0	0	0
Hmg20b	0	0	0	0	0	0	0	0	0	0	0.476435	0.524275	0	0.462987	0	0	0.520143	0.587728	0	0	0	0	0	0	0	0	0	0	0	0	0	0	0	0	0	0	0.425254	0	0	0	0	0	0	0	0	0	0	0	0
Foxo4	0	0	0	0	0	0	0	0	0	0	0	0	0	0	0	0	0	0.418655	0	0	0	0	0	0	0	0	0	0	0	0	0	0	0	0	0	0	0	0	0	0	0	-0.49368	0	0	0	0	0	0	0
Meox1	0	0	0	0	0	0	0	0.428827	0.479407	0	0.559071	0.536711	0	0.467555	0.621826	0	0	0.439454	0	0	0	0	0	0	0	0	0	0	0	0	0	0	0	0	0	0	0	0	0	0	0	0	0	0	0	0	0	0	0
Tfeb	0	-0.459321	0	0	0	0	0	0	0	0	0	0	0	0	0	0	0	0	0	0	0	0	0	0	0	0	0	0	0	0	0	0	0	0	0	0	0	0	0	0	0	0	-0.546046	-0.484533	0	-0.412906	0	0	0
Foxp1	0	-0.466295	0	0	0	0	0	0	0	0	0	0	0	0	0	0	0	0	0	0	0	0	0	0	0	0	0	0	0	0.417066	0	0	0	0	0	0	0	0	0	0	0	0	-0.421417	0	0	0	0	0	0
Tox4	0	0	0	0	0	0	0	0	0	0	0	0	0	0	0	0	0	0	0	0	0	0	0	0	0	0	0	0	0	0	0	0	0	0	0	0	0	0	0	0	0	0	0	0	0	0	0	0	0
Nr2c2	0	0	0	0	0	0	0	0	0	0	0	0	0	0	0	0	0	0	0	0	0	0	0	0	0	0	0	0	0	0	0	0	0	0	0	0	0	0	0	0	0	0	0	0	0	0	0	0	0
Elf2	0	0	0	0	0	0	0	0	0	0	0	0	0	0	0	0	0	0	0	0	0	0	0	0	0	0	0	0	0	0	0	0	0	0	0	0	0	0	0	0	0	0	0	0	0	0	0	0	0
Srebf2	0	0	0	0	-0.45641	0	0	0	0	0	0	0	0	0	0	0	0	0	0	0	0	0	0	0	0	0	0	0	0	0	0	-0.486344	0	0	0	0	0	0	0	0	0	0	0	0	0	0	0	0	0
Sox6	0	-0.590477	-0.440875	0	0	0	0	0	0	0	0	0	0	0	0	0	0	0	0	-0.565103	-0.48932	-0.491077	0	0	0	-0.495593	-0.453273	-0.573785	0	0	0	0	0	0	0	0	0	0	0	0	0	-0.739445	-0.625913	-0.412216	-0.485177	-0.53597	-0.515044	0	0
Atf7	0	0	0	0	0	0	0	0	0	0.459491	0	0	0	0	0	0	0	0	0	-0.588059	0	0	0	-0.455234	0	0	0	-0.499619	-0.476749	0	0	0	0	0	0	0	0	0	0	0	0	-0.548893	0	-0.420742	0	0	0	0	0
Mlxip	0	0	0	0	0	0	0	0	0	0	0	0	0	0	0	0	0	0	0	0	0	0	0	0	0	0	0	0	0	0	0	0	0	0	0	-0.40497	0	0	0	-0.697526	-0.449224	0	-0.431724	-0.448465	-0.558134	0	0	0	0
Tfap4	0	0	0	0	0	0	0	0	0	0	0	0	0	0	0	0	0	0	0	0	0	0	0	0	0	0	0	0	0	0	0	0	0	0	0	0	0	0	0	-0.533903	-0.544522	0	-0.449182	-0.449704	0	0	0	0	0
Creb1	0	0	0	0	0	0	0	0	0	0	0	0	0	0	0	0	0	0	-0.632607	-0.602783	-0.626653	-0.581807	-0.518654	0	0	0	-0.537206	-0.425395	0	0	0	-0.469047	-0.404411	-0.405377	-0.428818	0	-0.490577	-0.529136	0	-0.559035	-0.430313	-0.53666	-0.464207	-0.523264	-0.547189	-0.620674	-0.476169	0	0
Tfe3	0	-0.405715	0	0	0	0	0	0	0	0	0	0	0	0	0	0	0	0	0	0	0	0	0	0	0	0	-0.485151	0	-0.420219	0	0	-0.429099	0	0	-0.431143	0	0	0	0	-0.419013	0	-0.468539	-0.544874	-0.653442	-0.486036	-0.615438	-0.476165	0	0
Rora	0	0	0	0	0	0	0	0	0	0	0	0	0	0	0.504931	0	0.553528	0.597505	0	0	-0.49305	0	0	0	0	0	0	-0.533452	-0.478617	0	0	-0.419131	0	0	0	0	0	0	0	0	0	-0.464317	0	0	0	0	0	0	0
Cebpg	0	0	0	0	0	0	0	0	0	0.417417	0	0	0	0	0	0	0	0	0	0	0	-0.511875	0	0	0	0	0	0	-0.457588	0	0	0	0	0	0	0	0	0	0	0	0	-0.537504	-0.419366	0	0	-0.616955	-0.529584	0	0
Jund	0	0	0	0	0	0	0	0	0	0	0	0	0	0	0	0	0.407178	0	0	-0.459997	0	0	0	-0.42175	0	0	-0.406272	-0.429442	-0.444904	0	0	0	0	0	0	0	0	0	0	0	0	0	0	0	0	0	0	0	0
Deaf1	0	0	0	0	0	0	0	0	0	0	0	0	0.431389	0.484248	0	0	0	0	0	0	0	0	0	0	0	0	0	0	0	0	0	0	0	0	0	0	0	-0.419305	0	0	0	0	0	0	0	0	0	0	0
Atf1	0	0	0	0	0	0	0	0	0	0	0	0	0	0	0	0	0	0	0	-0.43722	0	0	0	0	0	0	0	0	0	0	0	0	0	0	0	0	0	-0.423549	0	0	0	0	0	0	0	0	0	0	0
Usf2	0	0	0	0	0	0	0	0	0	0	0	0	0	0	0	0	0	0	0	0	0	-0.46046	0	0	0	0	0	0	0	0	0	0	-0.407047	0	0	0	0	-0.524084	-0.60371	-0.41298	-0.55577	-0.422351	-0.441588	0	-0.528157	-0.418973	-0.495889	0	0
Cux1	0	0	0	0	0	0	0	0	0	0	0	0	0	0	0	0	0	0	0	-0.432044	0	-0.41319	-0.447881	0	0	0	0	0	0	0	0	0	0	0	0	0	-0.432352	-0.546281	0	-0.532051	0	0	0	0	-0.460093	0	0	0	0
E2f6	0	0	0	0	0	0	0	0	0	0	0	0	0	0	0	0	0	0	0	-0.47011	-0.409778	-0.444534	-0.521259	0	0	0	0	0	0	0	0	0	0	0	0	0	0	-0.410849	0	-0.44323	0	0	0	-0.450126	-0.497752	0	0	0	0
Tcf12	0	0	0	0	0	0	0	0	0	0	0	0	0	0.404769	0	0	0	0	0	0	0	0	0	0	0	0	0	0	0	0	0	0	0	0	0	0	0	0	0	-0.416196	0	0	0	0	0	0	0	0	0
Nfyb	0	0	0	0	-0.417822	0	0	0	0	0	0	0	0	0	0	0	0	0	0	0	0	-0.496853	0	0	0	0	0	0	0	0	0	-0.433535	0	0	-0.441338	0	0	0	0	0	0	0	-0.442083	-0.469837	0	-0.613738	-0.41126	0	0
Nfyc	0	0	0	0	0	0	0	0	0	0	0	0	0	0	0	0	0	0	0	0	0	0	0	0	0	0	0	0	0	0	0	0	0	0	0	0	0	0	0	-0.447071	0	0	-0.483708	-0.527589	-0.457915	-0.557778	0	0	0
Nfya	0	0	0	0	0	0	0	0	0	0	0	0	0	0	0	0	0	0	0	0	-0.443594	-0.560406	-0.466254	0	0	0	0	0	0	0	0	-0.534778	-0.406165	0	-0.55059	-0.425626	0	0	0	-0.524485	0	-0.535049	-0.50031	-0.619554	-0.533062	-0.742254	-0.537111	0	0
Usf1	0	0	0	0	0	0	0	0	0	0	0	0	0	0	0	0	0	0	0	0	0	0	0	0	0	0	0	0	0	0	0	0	0	0	0	0	0	0	0	0	0	-0.455966	-0.578384	-0.616825	-0.472598	-0.625988	-0.439515	0	0
Esrrg	0	0	0	0	0	0	0	0	0	0	0	0	0	0	0.492428	0	0	0	-0.452199	-0.451685	0	0	0	0	0	0	0	-0.514716	0	0	0	0	0	0	0	0	0	0	0	0	0	-0.53993	-0.569267	0	0	-0.415955	0	0	0
Arnt	0	0	0	0	0	0	0	0	0	0	0	0	0.407854	0	0	0	0	0	0	0	0	0	0	0	0	0	0	0	0	0	0	0	0	0	0	0	0	0	0	0	0	0	-0.55726	0	0	0	0	0	0
Thra	0	0	0	0	0	0	0	0	0	0	0	0	0	0	0	0	0	0	0	0	0	0	0	0	0	0	0	0	0	0	0	0	0	0	0	0	0	0	0	-0.416172	-0.45304	-0.456954	-0.706456	0	-0.409496	-0.423327	0	0	0
Foxk2	0	0	0	0	0	0	0	0	0	0	0	0	0	0	0	0	0	0	0	0	0	0	0	0	0	0	0	0	0	0	0	0	0	0	0	0	0	0	0	-0.423792	0	0	-0.613261	0	0	0	0	0	0
Mlx	0	0	0	0	0	0	0	0	0	0	0	0	0	0	0	0	0	0	0	0	0	0	0	0	0	0	-0.540956	-0.558062	-0.465562	0	0	0	0	0	0	0	0	0	0	0	0	-0.420094	-0.428392	0	0	0	0	0	0
Esrra	0	0	0	0	0	0	0	0	0	0	0	0	0	0	0	0	0	0	0	0	0	0	0	0	0	0	-0.50561	-0.526188	-0.443538	0	0	0	0	0	0	0	0	0	0	0	0	-0.50892	-0.568437	-0.474515	0	-0.497085	0	0	0
Rfx1	0	0	0	0	0	0	0	0	0	0	0	0	0	0	0	0	0.438846	0.445763	0	0	0	0	0	0	0	0	0	0	0	0	0	0	0	0	0	0	0	0	0	0	0	-0.583752	-0.594921	-0.513806	0	-0.5146	0	0	0
Mef2a	0	0	0	0	0	0	0	0	0	0	0	0	0	0	0	0	0	0	0	0	0	0	0	0	0	0	0	-0.456923	0	0	0	0	0	0	0	0	0	0	0	0	0	-0.583981	-0.489391	0	0	0	0	0	0
Srf	0	-0.407903	0	0	0	0	0	0	0	0	0	0	0	0	0	0	0	0	0	0	0	0	0	0	0	0	0	0	0	0	0	0	0	0	0	0	0	0	0	0	0	0	-0.62668	-0.48457	0	0	0	0	0
Erg	0	0	0	0	0	0	0	0	0	0	0	0	0	0	0	0	0	0	0	0	0	0	0	0	0	0	0	0	0	0	0	0	0	0	0	0	0	0	0	0	0	0	0	0	0	0	0	0	0
Tead3	0	0	0	0	0	0	0	0	0	0	0	0	0	0	0	0	0.507761	0.470827	0	0	0	0	0	0	0	0	-0.498468	-0.571274	-0.608523	0	0	0	0	0	0	0	0	0	0	0	0	-0.422444	0	0	0	0	0	0	0
Tead1	0	0	0	0	0	0	0	0	0	0	0	0	0	0	0.40727	0	0.547126	0.512728	0	0	0	0	0	0	0	0	0	-0.530069	-0.581676	0	0	0	0	0	0	0	0	0	0	0	0	0	0	0	0	0	0	0	0
Nr2c1	0	0	0	0	0	0	0	0	0	0	0	0	0	0	0	0	0	0	0	0	0	0	0	0	0	0	0	0	0	0	0	0	0	0	0	0	0	0	0	0	0	0	0	0	0	0	0	0	0
Tcf4	0	0	0	0	0	0	0	0	0	0	0	0.415965	0	0	0	0	0	0	0	0	0	0	0	0	0	0	0	0	0	0	0	0	0	0	0	0	0	0	0	0	0	0	0	0	0	0	0	0	0
Sox13	0	0	0	0	0	0	0	0	0	0	0	0	0	0	0	0	0	0	0	0	0	0	0	0	0	0	0	0	0	0	0	0	0	0	0	0	0	0	0	0	0	0	0	0	0	0	0	0	0
Pknox1	0	0	0	0	0	0	0	0	0	0	0	0.404693	0	0	0	0	0	0.416827	0	0	0	0	0	0	0	0	0	0	0	0	0	0	0	0	0	0	0	0	0	0	0	0	-0.452986	0	0	0	0	0	0
Mnt	0	0	0	0	0	0	0	0	0	0	0	0	0	0	0	0	0	0	0	0	0	0	0	0	0	0	0	0	0	0.486091	0	0	0	0	0	0	0	0	0	0	0	0	0	0	0	0	0	0	0.415502
Zbtb16	0	0	0	0	0	0	0	0	0	0	0	0.62161	0	0	0	0	0	0	0	0	0	0	0	0	0	0	0	0	0	0	0	0	0	0	0	0	0	0	0	0	0	0	0	0	0	0	0	0	0
Nr1d1	0	0	0	0	0	0	0	0	0	0	0.421102	0.66854	0.645243	0.587936	0	0.561211	0.500632	0.431316	0	0	0	0	0	0	0	0	0	0	0	0	0	0	0	0	0	0	0	0	0	0	0	0	0	0	0	0	0	0	0
Esr1	0	0	0	0	0	0	0	0	0	0	0	0	0	0	0	0	0	0	0	0	0	0	0	0	0	0	0	0	0	0	0	0	0	0	0	0	0	0	0	0	0	0	0	0	0	0	0	0	0
Atoh1	0	0	0	0	0	0	0	0	0	0	0	0	0	0	0	0	0	0	0	0	0	0	0	0	0	0	0	0	0	0	0	0	0.416122	0	0	0	0	0	0.409839	0	0	0	0	0	0	0	0	0	0
Zfp691	0	0	0	0	0	0	0	0	0	0	0	0	0	0	0	0	0	0	0	0	0	0	0	0	0	0	0	0	0	0	0	0	0	0	0	0	0	0	0	0	0	0	0	0	0	0	0	0	0
Jdp2	0	0	0	0	0	0	0	0	0	0	0	0	0	0	0	0	0	0	0	-0.598321	0	0	0	0	0	0	0	0	0	0	0	0	0	0	0	0	0	0	0	0	0	0	0	0	0	0	0	0	0
Maf	0	0	0	0	0	0	0	0	0	0	0	0	0	0	0	0	0	0	0	0	0	0	0	0	0	0	0	0	0	0	0	0	0	0	0	0	0	0	0	0	0	0	-0.466398	0	0	0	0	0	0
Atf2	0	0	0	0	0	0	0	0	0	0	0	0	0	0	0	0	0	0	0	0	0	0	0	0	0	0	0	-0.407621	-0.447529	0	0	0	0	0	0	0	0	0	0	0	0	0	0	0	0	0	0	0	0
Mafb	0	0	0	0	0	0	0	0	0	0	0	0	0	0	0	0	0	0	0	0	0	0	0	0	0	0	0	0	0	0	0	0	0	0	0	0	0	0	0	0	0	0	-0.495201	0	-0.423058	0	0	0	0
Fos	0.407121	0	0	0	0	0	0	0	0	0	0.468844	0	0.659075	0.415267	0	0	0	0.408754	0	0	0	0	0	0	0	0	0	0	0	0	0	0	0	0	0	0	0	0	0	0	0	0	0	0	0	0	0	0	0.501763
Alx4	0.42187	0	0	0	0	0	0	0	0.407307	0.442549	0.476624	0.468738	0.578206	0	0.52031	0.456472	0.444651	0.486275	0	0	0	0	0	0	0	0	0	0	0	0	0	0	0	0	0	0	0	0	0	0	0	0	0	0	0	0	0	0	0.523572
Otx2	0	0	0	0	0	0	0	0	0	0	0	0	0.416057	0	0	0	0	0	0	0	0	0	0	0	0	0	0	0	0	0.428652	0	0	0	0	0	0	0	0	0	0	0	0	0	0	0	0	0	0.416035	0.652762
Crx	0	0	0	0	0	0	0	0	0	0	0	0	0.51316	0	0	0	0	0	0	0	0	0	0	0	0	0	0	0	0	0	0	0	0	0	0	0	0	0	0	0	0	0	0	0	0	0	0	0	0.683089
Foxl2	0	0	0	0	-0.440508	0	0	0	0	0	0	0	0	0	0	0	0	0	0	0	0	0	0	0	0	0	0	0	0	0	0	0	0	0	0	0	0	0	0	0	0	0	0	0	0	0	0	0	0.737676
Otx1	0	0	0	0	0	0	0	0	0	0	0.460304	0.447867	0.482598	0	0	0	0	0	0	0	0	0	0	-0.465143	0	0	0	0	0	0	0	0	0	0	0	0	0	0	0	0	0	0	0	0	0	0	0	0	0.598645
Isl1	0	0	0	0	0	0	0	0	0	0	0	0	0.501138	0	0	0	0	0	0	0	0	0	0	0	0	0	0	0	0	0	0	0	0	0	0	0	0	0	0	0	0	0	0	0	0	0	0	0	0.574914
Pax6	0	0	0	0	0	0	0	0	0	0	0	0	0.423015	0	0	0	0	0	0	0	0	0	0	-0.434316	0	0	0	0	0	0	0	0	0	0	0	0	0	0	0	0	0	0	0	0	0	0	0	0	0.484932
Tef	0	0	0	0	0	0	0	0	0	0	0	0	0	0	0	0	0	0	0	0	0	0	0	0	0	0	0	0	0	0	0	0	0	0	0	0	0	-0.487052	0	0	0	0	0	0	0	0	0	0	0
Dbp	0	0	0	0	0	0	0	0	0	0	0	0	0.405491	0	0	0	0	0	0	0	0	0	0	0	0	0	0	0	0	0	0	0	0	0	0	0	0	0	0	0	0	0	0	0	0	0	0	0.405671	0
Pou3f2	0	0	0	-0.407942	0	0	0	0	0	0	0	0	0	0	0	0	0	0	0	-0.444885	0	0	0	0	0	0	0	0	0	0	0	-0.421662	-0.406916	0	0	0	0	0	0	0	0	0	0	0	0	0	0	0.42362	0.457328
Hmgn3	0	0	0	-0.512752	0	0	0	0	0	0	0	0	0.546677	0	0	0	0	0	0	0	0	0	0	0	0	0	0	0	0	0	0	0	0	0	0	0	0	0	0	0	0	0	0	0	0	0	0	0	0
Arnt2	0	0	0	-0.513168	0	0	0	0	0	0	0	0	0	0	0	0	0	0	0	-0.47558	0	0	0	0	0	0	0	0	0	0	0	0	0	0	0	0	0	0	0	0	0	0	0	0	0	0	0	0	0
Bhlhe22	0	0	0	0	0	0	0	0	0	0	0	0	0	0	0	0	0	0	0	0	0	0	0	-0.515986	0	0	0	0	0	0	0	0	0	0	0	0	0	0	0	0	0	0	0	0	0	0	0	0	0
Sall2	0	0	0	0	0	0	0	0	0	0	0	0	0	0	0	0	0	0	0	-0.483557	0	0	0	0	0	0	0	0	0	0	0	0	0	0	0	0	0	0	0	0	0	0	0	0	0	0	0	0	0
Npas3	0	0	0	-0.466448	0	0	0	0	0	0	0	0	0	0	0	0	0	0	0	-0.561483	0	0	0	0	0	0	0	0	0	0	0	0	0	0	0	0	0	0	0	0	0	0	0	0	0	0	0	0	0
Sox2	0	0	0	0	0	0	0	0	0	0	0	0	0	0	0	0	0	0	0	0	0	0	0	0	0	0	0	0	0	0.432968	0	0	0	0	0	0	0	0	0	0	0	0	0	0	0	0	0	0.478872	0.454129
Prox1	0	0	0	-0.455388	-0.472638	0	0	0	0	0	0	0	0	0	0	0	0	0	0	0	0	0	0	0	0	0	0	0	0	0	0	0	0	0	0	0	0	0	0	0	0	0	0	0	0	0	0	0	0.432159
Hmga2	0	0	0	0	0	0	0	0	0	0	0	0	0	0	0	0	0	0	0	0	0	0	0	0	0	0	0	0	0	0	-0.426217	-0.508173	-0.651422	-0.411069	-0.57738	-0.460258	0	0	0	0	0	0	0	0	0	0	0	0	0
Zfp37	0	0	0	-0.462501	0	0	0	0	0	0	0	0	0	0	0	0	0	0	0	0	0	0	0	0	0	0	0	0	0	0	0	0	-0.406997	0	0	0	0	0	0	0	0	0	0	0	0	0	0	0.455165	0
Zfp280c	0	0	0	0	0	0	0	0	0	0	0	0	0	0	0	0	0	0	0	0	0	0	0	0	0	0	0	0	0	0	0	0	0	0	0	0	0	0	0	0	0	0	0	0	0	0	0	0	0
Mafk	0	0	0	0	0	0	0	0	0	0	0	0	0	0	0	0	0	0	-0.524338	0	0	0	0	0	0	0	0	0	0	0	0	0	-0.411829	0	0	0	0	0	-0.506088	0	-0.431748	0	0	0	0	0	0	0	0
Nr4a3	0	0	0	0	0	0	0	0	0	0.475885	0	0	0	0	0	0	0.434006	0	0	-0.625245	-0.465612	-0.429587	-0.440303	0	0	0	0	0	0	0	0	0	0	0	0	0	0	0	0	0	0	0	0	0	0	0	0	0	0
Crem	0	0	0	0	0	0	0	0	0	0	0	0	0	0	0	0	0	0	0	0	0	0	0	0	0	0	0	0	0	0	0	0	0	0	0	0	0	0	0	0	0	0	0	0	0	0	0	0	0
Zfp593	0	0	0	-0.515028	0	0	0	0	0	0	0	0	0	0	0	0	0	0	0	-0.432556	0	0	0	0	0	0	0	0	0	0	0	0	-0.443555	0	0	0	0	0	-0.447442	0	0	0	0	0	0	0	0	0	0
Mycn	0	0	0	0	0	0	0	0	0	0	0	0	0	0	0	0	0	0	0	0	0	0	0	0	0	0	0	0	0	0	0	0	0	0	0	0	0	0	0	0	0	0	0	0	0	0	0	0	0
Rybp	0	0	0	-0.456359	0	0	0	0	0	0	0	0	0	0	0	0	0	0	0	0	0	0	0	0	0	0	0	0	0	0	0	0	0	0	0	0	-0.417708	0	-0.419793	0	0	0	0	0	0	0	0	0	0
Sox9	0	0	0	0	0	0	0.468752	0	0.434527	0	0	0	0.438667	0	0.552815	0	0	0	0	0	0	0	0	0	-0.434714	0	0	0	0	0	0	0	0	0	0	0	0	0	0	0	0	0	0	0	0	0	0	0	0
Zfp462	0	0	0	0	0	0	0	0	0.442417	0	0.451707	0	0.536905	0.417717	0.452327	0	0	0	0	0	0	0	0	0	0	0	0	0	0	0	0	0	0	0	0	0	0	0	0	0	0	0	0	0	0	0	0	0	0
Tgif2	0	0	0	0	0	0	0	0	0	0	0	0	0	0	0	0	0	0	0	0	0	0	0	0	0	0	0	0	0	0	0	0	0	0	0	0	0	0	0	0	0	0	0	0	0	0	0	0	0
Foxo6	0	0	0	0	0	0	0	0	0	0	0	0	0	0	0	0	0	0	0	0	0	0	0	0	-0.456739	-0.475444	0	0	0	0	0	0	0	0	0	0	-0.53881	0	0	0	0	0	0	0	0	0	0	0	0
Sox8	0	0	0	0	0	0	0	0	0	0	0	0	0	0	0	0	0	0	0	0	0	0	0	0	0	-0.42318	0	-0.490844	0	0	0	-0.41284	0	0	0	0	0	0	0	0	0	0	0	0	0	0	0	0	0
Tox2	0	0	0	-0.408135	0	0	0	0	0	0	0	0	0	0	0	0	0	0	0	0	0	0	0	0	-0.454124	-0.413293	0	-0.40782	0	0	0	0	0	0	0	0	0	0	0	0	0	0	0	0	0	0	0	0	0
Zfp608	0	0	0	0	0	0	0	0	0	0	0	0	0	0	0	0	0	0	0	0	0	0	0	0	0	0	0	0	0	0	0	0	0	0	0	0	0	0	0	0	0	0	0	0	0	0	0	0	0
Notch2	0	0	0	0	0	0	0	0	0	0	0	0	0	0	0	0	0	0	0	0	0	0	0	0	0	0	0	0	0	0	0	0	0	0	0	0	0	0	0	0	0	0	0	0	0	0	0	0	0
Prdm16	0	0	0	0	0	0	0	0	0	0	0	0	0	0	0	0	0	0	0	0	0	0	0	0	0	0	0	0	0	0	0	0	0	0	0	0	0	0	0	0	0	0	0	0	0	0	0	0	0
Cdc5l	0	0	0	0	0	0	0	0	0	0	0	0	0	0	0	0	0	0	0	0	0	0	0	0	-0.406509	0	0	0	0	0	0	0	-0.412726	-0.558569	-0.509339	-0.602322	-0.660636	-0.635982	0	-0.63989	-0.637384	0	0	0	0	0	0	0	0
Zfp787	0	0	0	0	0	0	0	0	0	0	0	0	0	0	0	0	0	0	0	0	0	0	0	0	0	0	0	0	0	0	0	0	0	0	-0.545765	0	0	0	0	0	0	0	0	0	0	0	0	0	0
Zfp91	0	0.503828	0.419592	0	0	0	0	0	0	0	0	0	0	0	0	0	0	0	0	0	0	0	0	0	0	0	0	0	0	0	0	0	0	0	0	0	0	0	0	-0.43863	0	0	0	0	0	0	0	0	0
Foxo3	0	0	0	0	-0.471946	0	0	0	0	0	0	0	0	0	0	0	0	0	0	0	0	0	0	0	0	0	0	0	0	0	0	0	0	0	0	-0.450952	0	0	0	-0.4194	0	-0.440858	-0.496449	0	0	0	0	0	0
Foxo1	0	0	0	0	-0.501702	0	0	0	0	0	0	0	0	0	0	0	0	0	0	0	0	0	0	0	0	0	0	0	0	0	0	0	0	0	-0.405775	-0.527689	0	0	0	-0.510597	-0.428038	0	0	0	-0.481496	-0.413089	0	0	0
Zhx3	0	0	0	0	0	0	0	0	0	0	0	0	0	0	0	0	0	0	0	0	0	0	0	0	0	0	0	-0.45934	-0.474152	0	0	0	0	0	0	0	0	0	0	0	0	0	0	0	0	0	0	0	0
Hmgxb4	0	0	0	0	0	0	0	0	0	0	0	0	0	0	0.426162	0.432715	0	0.439874	0	0	0	0	0	0	0	0	0	0	0	0	0	0	0	0	0	0	0	0	0	0	0	0	0	0	0	0	0	0	0
Tfdp1	0	0	0	0	0	0	0	0	0	0	0	0	0	0	0	0	0	0	0	0	0	0	0	0	0	0	0	0	0	0	0	0	0	0	-0.435401	0	0	0	0	0	0	0	0	0	0	0	0	0	0
Nfrkb	0	0	0	-0.407188	-0.489858	0	0	0	0	0	0	0	0	0	0	0	0	0	0	0	0	0	0	0	0	0	0	0	0	0	0	0	0	0	0	0	0	0	0	0	0	0	0	0	0	0	0	0	0
Sox5	0	0	0	-0.426699	-0.409362	0	0	0	0	0	0	0	0	0	0	0	0	0	0	0	0	0	0	0	0	0	0	0	0	0	0	0	0	0	0	0	0	0	0	0	0	-0.411308	0	0	0	0	0	0	0
Rfxank	0	0	0	0	-0.509614	0	0	0	0	0	0	0	0	0	0	0	0	0	0	0	0	0	0	0	0	0	0	0	0	0	0	0	0	0	0	0	0	0	0	-0.415246	0	0	0	0	-0.423887	0	0	0	0
Terf1	0	0	0	0	0	0	0	0	0	0	0	0	0	0	0	0	0	0	0	0	0	0	0	0	0	0	0	0	0	0	0	0	0	0	0	0	0	0	0	0	0	0	0	0	0	0	0	0	0.434739
Pds5b	0	0	0	0	0	0	0	0	0	0	0	0	0	0	0	0	0	0	0	0	0	0	0	0	-0.450417	-0.433848	-0.43489	-0.447693	-0.485714	0	0	-0.576998	-0.496542	0	-0.563593	-0.473756	0	0	0	0	0	0	0	0	0	0	0	0	0
Hmbox1	0	0	0	0	0	0	0	0	0	0	0	0	0	0	0	0	0	0	0	0	0	0	0	0	0	0	0	0	0	0	0	-0.465422	-0.541305	-0.572699	-0.486271	-0.529726	-0.423952	-0.51522	-0.424719	-0.500953	-0.506508	0	0	0	0	0	0	0	0
Smarce1	0	0	0	0	0	0	0	0	0	0	0	0	0	0	0	0	0	0	0	0	0	-0.413925	0	0	0	0	0	0	-0.427364	0	0	-0.523684	-0.55006	-0.460781	-0.505578	-0.551409	0	0	-0.434771	-0.559843	-0.476391	-0.431516	0	0	-0.475555	0	0	0	0
Smarcc2	0	0	0	-0.435436	0	0	0	0	0	0	0	0	0	0	0	0	0	0	-0.442387	0	-0.473865	-0.418828	0	0	0	-0.427795	0	-0.4148	-0.41679	0	0	-0.543793	-0.570254	-0.535889	-0.498314	-0.524919	0	0	-0.506262	-0.541362	-0.53149	-0.438541	0	0	-0.496672	0	0	0	0
Ahctf1	0	0	0	-0.435754	0	0	0	0	0	0	0	0	0	0	0	0	0	0	0	0	0	-0.512742	-0.510853	0	0	-0.46277	0	0	-0.45434	0	0	-0.669436	-0.675546	-0.505102	-0.565685	-0.591493	0	-0.412209	-0.439613	-0.432947	-0.405302	0	0	0	0	0	0	0	0
Rfx5	0	0	0	0	-0.424601	0	0	0	0	0	0	0	0	0	0	0	0	0.525257	0	0	-0.412435	0	0	0	0	0	0	0	0	0	0	-0.511614	-0.461233	0	-0.622809	-0.427633	0	0	0	0	0	0	0	0	0	0	0	0	0
Trps1	0	0	0	0	-0.432987	0	0	0	0.413529	0	0	0.477834	0	0.417963	0.443646	0.500011	0	0.520897	0	0	0	0	0	0	0	0	0	0	0	0	0	0	0	0	0	0	0	-0.443713	0	0	0	0	0	0	0	-0.405757	0	0	0
Rfx3	0	0	0	0	0	0	0	0	0	0	0	0	0	0	0	0.418317	0	0	0	0	0	0	0	0	0	0	0	0	0	0	0	0	0	0	0	0	0	0	0	0	0	0	0	0	0	0	0	0	0
Tfam	0	0	0	0	0	0	0	0	0	0	0	0	0	0	0	0	0	0	0	0	0	0	0	0	0	0	0	-0.429812	0	0	0	0	0	0	0	0	0	0	0	0	0	-0.410037	0	0	0	0	0	0	0
Ubp1	0	0	0	0	-0.554721	-0.536518	0	0	0	-0.456057	0	0	0	0	0	0	0	0	0	0	0	0	0	0	0	0	0	0	0	0	0	0	0	0	0	0	0	0	0	0	0	0	0	0	0	0	0	0	0
Tfcp2	0	0	0	-0.426153	-0.502119	-0.506776	0	0	0	-0.451694	0	0	0	0	0	0	0	0	0	0	0	0	0	0	0	0	0	0	0	0	0	0	0	0	-0.464131	-0.41435	0	0	0	0	0	0	0	0	0	0	0	0	0
Ep400	0	0	0	0	0	0	0	0	0	0	0	0	0	0	0	0	0	0	0	0	0	0	0	0	0	0	0	0	0	0	0	0	0	0	0	0	0	0	0	0	0	0	0	0	0	0	0	0	0
Chd7	0	0	0	0	0	0	0	0	0	0	0	0	0	0	0	0	0	0	0	0	0	0	0	0	0	0	0	0	0	0	0	0	0	0	0	0	0	0	0	0	0	0	0	0	0	0	0	0	0
Hmga1	0	0	0	0	0	0	0	0	0	0	0	0	0	0	0	0	0	0	0	0	0	0	0	0	0	0	0	0	0	0	0	-0.407833	-0.411461	0	-0.523883	-0.469625	0	0	0	-0.515123	0	0	0	0	0	0	0	0	0
Arid2	0	0	0	0	0	0	0	0	0	0	0	0	0	0	0	0	0	0	0	0	0	0	0	0	-0.463881	0	0	0	0	0	0	0	0	0	0	0	0	0	0	0	0	0	0	0	0	0	0	0	0
Skil	0.467934	0	0	0	0	0	0	0	0	0	0	0	0	0	0	0	0	0	0	0	0	0	0	0	0	0	0	0	0	0	0	0	0	0	0	0	0	0	0	0	0	0	0	0	0	0	0	0	0
Mta3	0	0	0	0	0	0	0	0	0	0	0	0	0	0	0	0	0	0	0	0	0	0	0	0	0	0	0	0	0	0	0	0	0	0	-0.489942	-0.473587	0	0	0	-0.534545	0	0	0	0	0	0	0	0	0
Mta2	0	0	0	0	-0.43036	0	0	0	0	0	0	0	0	0	0	0	0	0	0	0	0	0	0	0	0	0	0	0	0	0	0	0	0	0	-0.435665	0	0	0	0	0	0	0	0	0	0	0	0	0	0
Gatad1	0	0	0	0	0	0	0	0	0	0	0	0	0	0	0	0	0	0	0	0	0	0	0	0	0	0	0	0	0	0	0	0	0	0	0	0	0	0	0	-0.441906	0	0	0	0	0	0	0	0	0
Tada2b	0	0	0	0	0	0	0	0	0	0	0	0	0	0	0	0	0	0	0	0	0	0	0	0	0	0	0	0	0	0	0	0	0	0	-0.436798	-0.438153	0	-0.443772	0	-0.489593	-0.431198	0	0	0	0	0	0	0	0
Yeats4	0	0	0	-0.489324	0	0	0	0	0	0	0	0	0	0	0	0	0	0	0	0	0	0	0	0	0	0	0	0	0	0	0	0	0	0	-0.547643	-0.509503	0	0	0	-0.547741	0	0	0	0	0	0	0	0	0
Smarcc1	0	0	0	0	0	0	0	0	0	0	0	0	0	0	0	0	0	0	0	0	0	0	0	0	0	0	0	0	0	0	0	-0.447002	-0.538471	-0.42909	-0.545225	-0.586744	0	0	-0.419954	-0.564537	-0.539961	0	0	0	0	0	0	0	0
Hmg20a	0	0	0	-0.464548	0	0	0	0	0	0	0	0	0	0	0	0	0	0	0	0	0	0	0	0	0	0	0	0	0	0	0	-0.414128	-0.520942	0	-0.543094	-0.5597	0	0	0	-0.529729	-0.534752	0	0	0	0	0	0	0	0
Mta1	0	0	0	0	0	0	0	0	0	0	0	0	0	0	0	0	0	0	0	0	0	0	0	0	0	0	0	0	0	0	0	0	0	0	-0.466523	-0.478859	0	0	0	-0.533121	-0.418981	0	0	0	0	0	0	0	0
Dmap1	0	0	0	-0.465784	0	0	0	0	0	0	0	0	0	0	0	0	0	0	0	0	0	0	0	0	0	0	0	0	0	0	0	0	0	0	-0.468115	-0.441638	0	0	-0.471572	-0.537048	-0.493841	0	0	0	-0.431866	0	0	0	0
Gatad2b	0	0	0	0	0	-0.475198	0	0	0	0	0	0	0	0	0	0	0	0	0	0	0	0	0	0	0	0	0	0	0	0.485309	0	0	0	0	0	0	0	0	0	0	0	0	0	0	0	0	0	0	0
Mga	0	0	0	0	0	0	0	0	0	0	0	0	0	0	0	0	0	0	0	0	0	0	0	0	0	0	0	0	0	0.430674	0	0	0	0	0	0	0	0	0	0	0	0	0	0	0	0	0	0	0
Zzz3	0	0	0	-0.422521	0	0	0	0	0	0	0	0	0	0.412334	0	0	0	0	0	0	0	0	0	0	0	0	0	0	0	0	0	0	0	0	0	0	0	0	0	0	0	0	0	0	0	0	0	0	0
Zfp609	0	0	0	0	0	0	0	0	0	0	0	0	0	0	0	0	0	0	0	0	0	0	0	0	0	0	0	0	0	0	0	0	0	0	0	0	0	0	0	0	0	0	0	0	0	0	0	0	0
Zfp821	0	0	0	0	0	0	0	0	0	0	0	0	0	0	0	0	0	0	0	0	0	0	0	0	0	0	0	0	0	0	0	0	0	0	0	0	0	0	0	0	0	0	-0.420145	0	0	0	0	0	0
Adnp	0	0	0	0	0	0	0	0	0	0	0	0	0	0	0	0	0	0	0	0	0	0	0	0	0	0	0	0	0	0	0	0	0	0	0	0	0	0	0	0	0	0	0	0	0	0	0	0	0
Bptf	0	0	0	0	0	0	0	0	0	0	0	0	0	0	0	0	0	0	0	0	0	0	0	0	0	0	0	0	0	0	0	0	0	0	0	0	0	0	0	0	0	0	0	0	0	0	0	0	0
Pou3f1	0	0	0	0	0	0	0	0.410446	0.417382	0	0	0	0	0	0.424941	0	0	0	0	-0.463419	0	0	0	0	0	0	0	0	0	0	0	0	0	0	0	0	0	0	0	0	0	0	0	0	0	0	0	0	0
Nr1d2	0	0	0	-0.545821	0	0	0	0	0	0	0	0	0.419106	0	0	0	0	0	0	0	0	0	0	0	0	0	0	0	0	0	0	0	0	0	0	0	0	0	0	0	0	0	0	0	0	0	0	0	0
Cux2	0	0	0	0	0	0	0	0	0	0	0	0	0	0	0	0	0	0	0	0	0	0	0	0	0	0	0	0	0	0	0	0	0	0	0	0	0	0	0	0	0	0	0	0	0	0	0	0	0
Tcf20	0	0	0	-0.418902	0	0	0	0	0	0	0	0	0	0	0	0	0	0	0	0	0	0	0	0	0	0	0	0	0	0	0	0	0	0	0	0	0	0	0	0	0	0	0	0	0	0	0	0	0
Cic	0	0	0	-0.525883	0	0	0	0	0	0	0	0	0	0	0	0	0	0	0	0	0	0	0	0	0	0	0	0	0	0	0	0	0	0	0	0	0	0	0	0	0	0	0	0	0	0	0	0	0
Arid1b	0	0	0	-0.63921	-0.413256	0	0	0	0	0	0	0	0	0	0	0	0	0	-0.43633	0	0	0	0	0	0	0	0	0	0	0	0	-0.418486	0	0	0	0	0	0	-0.426004	0	0	0	0	0	0	0	0	0	0
Sall1	0	0	0	-0.498144	0	0	0	0	0	0	0	0	0	0	0.509932	0	0	0	0	-0.418773	0	0	0	0	0	-0.531547	0	-0.52847	0	0	0	0	0	0	0	0	0	0	0	0	0	-0.431903	-0.463447	0	0	0	0	0	0
Esrrb	0	0	0	-0.489539	-0.577955	0	0	0	0	0	0	0	0	0	0.440052	0.442524	0	0.507655	0	0	0	0	0	0	0	-0.43105	0	-0.499449	0	0	0	-0.473966	0	0	0	0	0	0	0	0	0	0	-0.407999	0	0	0	0	0	0.42832
Tfap2b	0	0	0	0	0	0	0	0	0	0	0	0.469157	0.405684	0	0.63491	0.803254	0.644912	0.662946	0	0	0	0	0	0	0	0	0	0	0	0	0	0	0	0	0	0	0	0	0	0	0	0	0	0	0	0	0	0.53328	0.570413
Dach1	0	0	0	0	0	0	0	0	0	0	0	0.407645	0.591411	0	0.459985	0	0	0.586553	0	0	0	0	-0.404412	0	0	0	0	0	-0.45029	0	0	0	0	0	0	0	0	0	0	0	0	0	0	0	0	0	0	0.59172	0
Foxc2	0	0	0	-0.422409	0	0	0	0	0	0	0	0	0	0	0.450068	0.542406	0.513628	0.695772	0	0	0	0	0	0	0	0	0	0	0	0	0	0	0	0	0	0	0	0	0	0	0	0	0	0	0	0	0	0.559776	0.405965
Foxc1	0	0	0	0	0	0	0	0	0	0	0	0	0.521658	0.418265	0.634921	0.579731	0.670721	0.714345	0	0	0	0	0	0	0	0	0	0	0	0	0	0	0	0	0	0	0	0	0	0	0	0	0	0	0	0	0	0.466853	0
Nr4a2	0	0	0	0	0	0	0	0	0	0	0	0	0	0	0	0	0	0	0	0	0	0	0	0	0	0	0	0	0	0	0	0	0	0	0	0	0	0	0	0	0	0	0	0	0	0	0	0	0
Foxp2	0.443592	0	0	0	0	0	0	0	0	0	0	0	0.520294	0.493146	0	0	0	0	0	0	0	0	0	0	0	0	0	0	0	0	0	0	0	0	0	0	0	0	0	0	0	0	0	0	0	0	0	0	0
Etv6	0	0	0	0	0	0	0	0	0	0	0	0	0	0	0	0	0	0	0	0	0	0	0	0	0	0	0.483007	0	0	0	0	0	0	0	0	0	0	0	0	0	0	0	0	0	0	0	0	0	0
Smad2	0	0	0	0	0	0	0	0	0	0	0	0	0	0	0	0	0	0	0	0	0	0	0	0	0	0	0	0	0	0	0	0	0	0	0	0	0	0	0	0	0	0	0	0	0	0	0	0.434429	0
Ezh1	0	0	0	0	0	0	0	0	0	0	0	0	0	0	0	0	0	0	0	0	0	-0.521301	-0.455669	0	0	0	0	0	0	0	0	-0.429263	-0.462896	0	-0.454829	0	0	0	0	0	0	0	0	0	0	0	0	0	0
Znf512b	0	0	0	0	0	0	0	0	0	0	0	0	0	0	0	0	0	0	0	0	-0.473616	-0.420456	-0.418323	0	0	0	0	0	0	0	0	-0.435761	-0.422829	0	0	0	0	0	0	0	0	0	0	0	0	0	0	0	0
Prr12	0	0	0	0	0	0	0	0	0	0	0	0	0.405642	0.486114	0	0	0	0	0	0	0	0	-0.432132	0	0	0	0	0	0	0	0	0	0	0	0	0	0	-0.44025	0	0	0	0	0	0	0	0	0	0	0
Terf2	0	0	0	0	0	0	0	0	0	0	0	0	0	0	0	0	0	0	0	0	0	0	0	0	0	0	0	0	0	0	0	-0.44513	-0.510608	0	-0.630867	-0.628977	0	-0.50952	0	-0.64961	-0.49037	0	0	0	0	0	0	0	0
Terf2ip	0	0	0	0	0	0	0	0	0	0	0	0	0	0	0	0	0	0	0	0	-0.44853	0	-0.451685	0	-0.46004	0	0	0	0	0	0	-0.480801	-0.545051	-0.451273	-0.659485	-0.624842	-0.461328	-0.599198	0	-0.688041	-0.538741	0	0	0	0	0	0	0	0
Ski	0	0	0	0	0	0	0	0	0	0	0	0	0.429828	0.412799	0	0	0	0	0	0	0	0	-0.452141	0	0	0	0	0	0	0	0	0	0	0	-0.447213	-0.506133	0	-0.524292	0	-0.554164	0	0	0	0	0	0	0	0	0
Wiz	0.462337	0	0	0	0	0	0	0	0	0	0	0	0	0.465725	0	0	0	0	0	0	0	-0.435226	-0.547346	0	0	0	0	0	0	0	0	-0.428777	0	0	-0.573753	-0.43776	0	-0.494092	0	-0.515047	0	0	0	0	0	0	0	0	0
Tcf3	0	0	0	0	0	0	0	0	0	0	0	0	0	0	0	0	0	0	0	0	0	0	0	0	0	0	0	0	0	0	0	0	0	0	0	0	0	-0.493868	0	-0.501037	0	0	0	0	0	0	0	0	0
Zfp644	0	0	0	0	0	0	0	0.494514	0	0	0	0	0.497569	0.520041	0	0	0	0	0	0	0	0	0	0	0	0	0	0	0	0	0	0	0	0	0	0	0	0	0	0	0	0	0	0	0	0	0	0	0
Zeb2	0	0	0	0	0	0	0	0	0	0	0	0	0	0	0	0	0	0	0	0	0	0	0	0	0	0	0	0	0	0	0	0	0	0	0	0	0	0	0	0	0	0	0	0	0	0	0	0	0
Maz	0	0	0	0	0	0	0	0	0	0	0	0	0	0	0	0	0	0	0	0	0	0	0	0	0	0	0	0	0	0	0	0	0	0	-0.44559	0	0	0	0	0	-0.450749	0	0	0	0	0	0	0	0
Junb	0.540313	0	0	0	0	0	0	0.413489	0	0	0	0	0.432634	0.407416	0	0	0	0	0	0	0	0	0	0	0	0	0	0	0	0.443867	0	0	0	0	0	0	0	0	0	-0.418962	0	0	0	0	0	0	0	0	0
Patz1	0.410959	0	0	0	-0.417295	0	0	0.534466	0	0	0	0	0	0.460067	0	0	0	0	0	0	0	0	0	0	0	0	0	0	0	0	0	0	0	0	0	0	0	0	0	0	0	0	0	0	0	0	0	0	0
Trerf1	0	0	0	0	0	0	0	0	0	0	0	0	0	0	0	0	0	0	0	0	0	0	0	0	0	0	0	0	0	0	0	0	0	0	0	0	0	0	0	0	0	0	0	0	0	0	0	0	0.40475
Satb1	0	0	0	0	0	0	0	0.424254	0	0	0	0	0	0	0	0	0	0	0	0	0	0	0	0	0	0	0	0	0	0	0	0	0	0	0	0	0	0	0	0	0	0	0	0	0	0	0	0	0
Lef1	0	0	0	0	0	0	0	0.462678	0	0	0	0	0	0	0	0	0	0	0	0	0	-0.483396	-0.459841	0	0	0	0	0	0	0	0	0	0	0	0	0	0	0	0	0	0	0	0	0	-0.429216	0	-0.442177	0	0
Nkx1.2	0	0	0	0	0	0	0	0	0	0	0	0	0	0	0	0	0	0	0	0	0	0	0	0	0	0	0	0	0	0	0	0	0	0	0	0	0	0	0	0	0	0	0	0	0	0	0	0	0
Nkx2.3	0	0	0	0	0	0	0	0	0	0	0	0	0	0	0	0	0	0	0	0	0	0	0.421156	0	0	0	0	0	0	0	0	0	0	0.510765	0	0	0	0.475589	0.625704	0	0	0	0	0	0	0	0	0	0
Nkx2.5	0	0	0	0	0	0	0	0	0	0	0	0	0	0	0	0	0	0	0	0	0	0	0	0	0	0	0	0	0	0	0	0	0	0	0	0	0	0	0	0	0	0	0	0	0	0	0	0	0
Nkx6.1	0	0	0	-0.406902	0	0	0.4729	0	0	0	0	0	0	0	0	0	0	0	0	0	0	0	0	0	0	0	0	0	0	0	0	0	0	0	0	0	0	0	0	0	0	0	0	0	0	0	0	0	0
Nkx2.2	0	0	0	0	0	0	0	0	0	0	0	0	0	0	0	0	0	0	0	0	0	0	0	0	-0.447624	0	0	0	0	0	0	0	0	0	0	0	0	0	0	0	0	0	0	0	0	0	0	0	0
Hmga1.rs1	0	0	0	0	-0.550237	0	0	0	0	0	0	0	0	0	0.470525	0	0	0.492078	0	0	0	0	0	0	0	0	-0.409523	-0.416302	0	0	0	-0.577397	-0.449786	0	-0.599204	0	0	0	0	0	0	-0.463818	0	0	0	0	0	0	0
Nkx6.2	0	0	0	0	0	0	0	0	0	0	0	0	0	0	0	0	0	0	0	0	0	0	0	0	0	0	0	0	0	0	0	0	0	0	0	0	0	0	0	0	0	0	0	0	0	0	0	0	0
X0610010K14Rik	0	0	0	-0.405314	0	0	0	0	0	0	0	0	0	0	0	0	0	0	0	0	0	0	0	0	0	0	0	0	0	0	0	0	-0.437933	0	-0.465349	-0.520644	0	0	0	-0.527217	-0.494046	0	0	0	0	0	0	0	0
[truncated: 473 more columns]

## Sheet: 37modules
module1	Sox21	Pou2f3	Dlx3	Myf6	Pitx2	Twist1
module2	Creb3l1	Irf3	Smad5	Irf6	Nr3c2
module3	Runx3	Ets1	Runx1	Irf8	Ikzf1	Ikzf3	Runx2	Cbfb	Relb	Nfkb2	Tbx21
module4	Dach2	Tshz2	Tfap2a	Tfap2c	Ar
module5（brain？）	Tead2	Bach1	Notch3	Fosl2	Dlx5
module6（thymus！）	Satb2	Bcl11a	Sox4	Bcl11b	Egr3	Myc
module7	Hoxb8	Hoxb6	Hoxa7	Hoxb9	Hoxb7	Zkscan1	Hoxd8	Hoxd9	Nkx6-1	Pou3f3
module8	Hoxb5	Hoxb4	Hoxa5	Hoxc8	Hoxc6	Hoxc4	Ebf3
module9	Zfpm1	Cebpz	Zfp800	Zfx	Noc3l	Zfp266	Zfp771	Zbtb7a	Ctcf	Fiz1
module10	Myb	Zfp592	Klf3	E2f2	Ezh2
module11	Cebpe	Foxp3	Klf2	Tsc22d4	Stat2
module12	Hnf1b	Hnf1a	Zfp655	Hnf4a	Nr1h4
module13（small intestine colon	Creb3l3	Nkx2-3	Hoxc5	Ahr	Gata5	Hnf4g	Cdx2
module14	Onecut1	Foxa2	Foxa3	Zscan18	Pdx1	Tsc22d3
module15（liver BAT	Zscan22	Epas1	Nr1h3	Nfil3	Srebf1
module16（cell cycle	Stat4	Bbx	E2f1	Arid3a	Foxn2	Tgif1	Zfp219	Zfp451	Hivep1	Tcf7	Etv3	Sp2
module17	Rara	Ppard	Foxn3	Rbl1	Hand2	Vdr
module18	Elf1	Hif1a	Klf12	Egr1	Zbtb2	Vax2	Bhlhe41
module19	Ubtf	Vezf1	Zfp384	Prdm10	Zfp148
module20(cell cycle	Klf13	Zfp553	Ikzf2	Zfp668	Zbtb11	Zfp672
module21	Dr1	Rxra	Rxrb	Tcf7l2	Nr2f6	Nr2f2	Nfia	Nfib	Nfic	Nfix	Clock	Arntl	Zfhx3	Nfat5	Mef2d	Zbtb20	Elk1	Meis2	Meis1	Pbx3	Pbx1	Rxrg	Rarg	Pbx2
module22	Hmgb2	Rreb1	Baz2b	Nr3c1	Tfdp2	E2f3	Tbp	Mxd4	Zhx2	Drap1	Yy1	Irf2	Rb1	Arid1a	Gatad2a
module23	Pknox2	Nrf1	Max	Mef2c	Foxk1	Rbpj	Gabpa	Foxj3	Hmgb3	E2f4	Rbl2
module24	Nfatc1	Nfkb1	Nfatc3	Fli1	Elk3	Elk4	Pou2f1	Six1	Nr4a1	Nfatc2
module25	Tcf15	Tead4	Jun	Sox17	Meox2	Twist2	Aebp1	Prrx1
module26	Pparg	Tbx3	Tbx2	Tcf7l1	Rfx2	Hmg20b	Foxo4	Meox1
module27	Tfeb	Foxp1	Tox4	Nr2c2	Elf2
module28	Creb1	Tfe3	Rora	Cebpg	Jund	Deaf1	Atf1	Usf2	Cux1	E2f6	Tcf12	Nfyb	Nfyc	Nfya	Usf1
module29	Esrrg	Arnt	Thra	Foxk2	Mlx	Esrra	Rfx1	Mef2a	Srf	Erg	Tead3	Tead1	Nr2c1	Tcf4	Sox13	Pknox1	Mnt
module30	Fos	Alx4	Otx2	Crx	Foxl2	Otx1	Isl1	Pax6	Tef	Dbp	Pou3f2	Hmgn3
module31	Nkx2-2	Arnt2	Bhlhe22	Sall2	Npas3	Sox2	Prox1
module32	Zfp462	Tgif2	Foxo6	Sox8	Tox2	Zfp608
module33	Foxo3	Foxo1	Zhx3	Hmgxb4	Tfdp1	Nfrkb	Sox5	Rfxank	Terf1	Pds5b	Hmbox1	Smarce1	Smarcc2	Ahctf1	Rfx5	Trps1	Rfx3
module34	Tfam	Ubp1	Tfcp2	Ep400	Chd7	Hmga1	Arid2	Hmga1-rs1
module35	Skil	Mta3	Mta2	Gatad1	Tada2b	Yeats4	0610010K14Rik	Smarcc1	Hmg20a	Mta1	Dmap1	Gatad2b	Mga	Zzz3	Zfp609	Zfp821	Adnp	Bptf	Pou3f1	Nr1d2	Cux2	Tcf20	Cic
module36	Arid1b	Sall1	Esrrb	Tfap2b	Dach1	Foxc2	Foxc1
module37	Ezh1	Znf512b	Prr12	Terf2	Terf2ip	Ski	Wiz	Tcf3	Zfp644	Zeb2	Maz	Junb	Patz1	Trerf1	Satb1	Lef1

## Sheet: module annotation
index	moduleNumber	Tissue Enrich(Zscore>1.5)	TF Number in Module	module PCC Ave	Module Function	Module TFs
1	module1	Tongue Skin	6	0.519217	muscle contraction;keratinocyte differentiation	Sox21	Pou2f3	Dlx3	Myf6	Pitx2	Twist1
2	module2	Thyroid intestine	5	0.525345	ECM	Creb3l1	Irf3	Smad5	Irf6	Nr3c2
3	module3	Thyroid Thymus	11	0.588961	immune response	Runx3	Ets1	Runx1	Irf8	Ikzf1	Ikzf3	Runx2	Cbfb	Relb	Nfkb2	Tbx21
4	module4	eye thyroid	5	0.560527	eye development;establishment of skin barrier	Dach2	Tshz2	Tfap2a	Tfap2c	Ar
5	module5	Brain	5	0.499914	nervous system	Tead2	Bach1	Notch3	Fosl2	Dlx5
6	module6	Brain Thymus	6	0.69588	nervous system development;T cell differentiation	Satb2	Bcl11a	Sox4	Bcl11b	Egr3	Myc
7	module7	spinal cord;kindey	10	0.625953	anterior/posterior pattern specification;neuronal development	Hoxb8	Hoxb6	Hoxa7	Hoxb9	Hoxb7	Zkscan1	Hoxd8	Hoxd9	Nkx6-1	Pou3f3
8	module8	spinal cord;WAT; BAT;Adrenal.gland	7	0.521286	anterior/posterior pattern specification;skeletal system development	Hoxb5	Hoxb4	Hoxa5	Hoxc8	Hoxc6	Hoxc4	Ebf3
9	module9	Thymus	10	0.501469	immune response	Zfpm1	Cebpz	Zfp800	Zfx	Noc3l	Zfp266	Zfp771	Zbtb7a	Ctcf	Fiz1
10	module10	thymus;colon;intestine	5	0.615507	immune system process	Myb	Zfp592	Klf3	E2f2	Ezh2
11	module11	Blood Thymus	5	0.547391	immune haematopoietic	Cebpe	Foxp3	Klf2	Tsc22d4	Stat2
12	module12	Liver Kindey colon intestine	5	0.691623	metablism	Hnf1b	Hnf1a	Zfp655	Hnf4a	Nr1h4
13	module13	small intestine colon	7	0.572884	cholesterol homeostasis;intestinal absorption	Creb3l3	Nkx2-3	Hoxc5	Ahr	Gata5	Hnf4g	Cdx2
14	module14	liver pancreas stomach	6	0.613954	metablism	Onecut1	Foxa2	Foxa3	Zscan18	Pdx1	Tsc22d3
15	module15	liver BAT	5	0.553964	lipid homeostasis	Zscan22	Epas1	Nr1h3	Nfil3	Srebf1
16	module16	Testis;thymus	12	0.609965	immune system process;cell cycle（UP）	Stat4	Bbx	E2f1	Arid3a	Foxn2	Tgif1	Zfp219	Zfp451	Hivep1	Tcf7	Etv3	Sp2
17	module17	Testis;intestine	6	0.612146	NA	Rara	Ppard	Foxn3	Rbl1	Hand2	Vdr
18	module18	Eye Thymus	7	0.629527	eye development，nervous system	Elf1	Hif1a	Klf12	Egr1	Zbtb2	Vax2	Bhlhe41
19	module19	NA	5	0.597566	NA	Ubtf	Vezf1	Zfp384	Prdm10	Zfp148
20	module20	thymus spleen	6	0.677203	immune system process;cell cycle	Klf13	Zfp553	Ikzf2	Zfp668	Zbtb11	Zfp672
21	module21	NA	24	0.671921	multifunctional，GENERATION_OF_PRECURSOR_METABOLITES_AND_ENERGY	Dr1	Rxra	Rxrb	Tcf7l2	Nr2f6	Nr2f2	Nfia	Nfib	Nfic	Nfix	Clock	Arntl	Zfhx3	Nfat5	Mef2d	Zbtb20	Elk1	Meis2	Meis1	Pbx3	Pbx1	Rxrg	Rarg	Pbx2
22	module22	Thyroid	15	0.647425	cell cycle	Hmgb2	Rreb1	Baz2b	Nr3c1	Tfdp2	E2f3	Tbp	Mxd4	Zhx2	Drap1	Yy1	Irf2	Rb1	Arid1a	Gatad2a
23	module23	thyroid	11	0.678633	cell cycle;myogenesis	Pknox2	Nrf1	Max	Mef2c	Foxk1	Rbpj	Gabpa	Foxj3	Hmgb3	E2f4	Rbl2
24	module24	NA	10	0.53987	immune system process	Nfatc1	Nfkb1	Nfatc3	Fli1	Elk3	Elk4	Pou2f1	Six1	Nr4a1	Nfatc2
25	module25	NA	8	0.640577	skeletal system; embryonic development;Mesodermal	Tcf15	Tead4	Jun	Sox17	Meox2	Twist2	Aebp1	Prrx1
26	module26	NA	8	0.514062	NA	Pparg	Tbx3	Tbx2	Tcf7l1	Rfx2	Hmg20b	Foxo4	Meox1
27	module27	Eye	5	0.620927	NA	Tfeb	Foxp1	Tox4	Nr2c2	Elf2
28	module28	NA	15	0.651514	multifunctional	Creb1	Tfe3	Rora	Cebpg	Jund	Deaf1	Atf1	Usf2	Cux1	E2f6	Tcf12	Nfyb	Nfyc	Nfya	Usf1
29	module29	NA	17	0.65171	skeletal muscle	Esrrg	Arnt	Thra	Foxk2	Mlx	Esrra	Rfx1	Mef2a	Srf	Erg	Tead3	Tead1	Nr2c1	Tcf4	Sox13	Pknox1	Mnt
30	module30	Eye	12	0.63679	nervous system	Fos	Alx4	Otx2	Crx	Foxl2	Otx1	Isl1	Pax6	Tef	Dbp	Pou3f2	Hmgn3
31	module31	brain eye spinal cord	7	0.724625	nervous system	Nkx2-2	Arnt2	Bhlhe22	Sall2	Npas3	Sox2	Prox1
32	module32	brain ;testis	6	0.61852	hypothalamo-pituitary-gonadal	Zfp462	Tgif2	Foxo6	Sox8	Tox2	Zfp608
33	module33	NA	17	0.693254	chromatin remodeling；DNA repair	Foxo3	Foxo1	Zhx3	Hmgxb4	Tfdp1	Nfrkb	Sox5	Rfxank	Terf1	Pds5b	Hmbox1	Smarce1	Smarcc2	Ahctf1	Rfx5	Trps1	Rfx3
34	module34	brain ;testis	8	0.610623	chromatin remodeling	Tfam	Ubp1	Tfcp2	Ep400	Chd7	Hmga1	Arid2	Hmga1-rs1
35	module35	brain	23	0.672943	Histone modification；NuRD complex	Skil	Mta3	Mta2	Gatad1	Tada2b	Yeats4	0610010K14Rik	Smarcc1	Hmg20a	Mta1	Dmap1	Gatad2b	Mga	Zzz3	Zfp609	Zfp821	Adnp	Bptf	Pou3f1	Nr1d2	Cux2	Tcf20	Cic
36	module36	Eye	7	0.648918	neural cells;eye develpoment	Arid1b	Sall1	Esrrb	Tfap2b	Dach1	Foxc2	Foxc1
37	module37	Thymus	16	0.615134	NA	Ezh1	Znf512b	Prr12	Terf2	Terf2ip	Ski	Wiz	Tcf3	Zfp644	Zeb2	Maz	Junb	Patz1	Trerf1	Satb1	Lef1

## Sheet: module2
TF	Creb3l1	Irf3	Smad5	Irf6	Nr3c2	leadingRNA	leadingRNAnum
REACTOME_BIOLOGICAL_OXIDATIONS	0	3	3	3	3	ACY1,C1orf210,C4orf19,CALML4,CGREF1,CREB3L1,CRYL1,CSRP2,KLC4,MEP1A,MEP1B,MYO7B,RHPN2,SLC35A3,TMPRSS2,VDR,VIL1	17
REACTOME_PHASE_II_CONJUGATION	0	3.5961	3	3	3	ACY1,C1orf210,CALML4,CGREF1,CSRP2,KLC4,MEP1A,MEP1B	8
REACTOME_PHASE1_FUNCTIONALIZATION_OF_COMPOUNDS	0	3	3	1.6702	1.67965	ACY1,C1orf210,CALML4,CGREF1,CSRP2,KLC4,MEP1A,MEP1B	8
REACTOME_SULFUR_AMINO_ACID_METABOLISM	0	2.0342	0	1.72113	2.47736		0
REACTOME_COLLAGEN_FORMATION	1.98374	1.63502	3.70725	0	0	C4orf19,CSRP2	2
REACTOME_EXTRACELLULAR_MATRIX_ORGANIZATION	2.09573	1.98798	3	0	0	C4orf19	1
REACTOME_CELL_JUNCTION_ORGANIZATION	1.42926	1.85527	3	2.93232	1.78544	ACY1,C1orf210,C4orf19,CALML4,CGREF1,CRYL1,CSRP2,KLC4,MEP1A,MEP1B,TCN2,VAMP8	12
REACTOME_CELL_CELL_JUNCTION_ORGANIZATION	0	1.93353	3	3.15594	3.01941	ACY1,C1orf210,C4orf19,CALML4,CGREF1,CSRP2,MEP1A,MEP1B	8
KEGG_PEROXISOME	0	3	3.46009	0	3	CGREF1,CSRP2,KLK3,RHPN2,TMPRSS2	5
KEGG_TRYPTOPHAN_METABOLISM	0	3	2.4238	0	2.3511	CSRP2	1
KEGG_RETINOL_METABOLISM	0	3	2.14159	0	1.77237	CSRP2	1
KEGG_GLUTATHIONE_METABOLISM	0	3.20995	2.34127	2.49401	2.07971	ACY1,C1orf210,CALML4,CGREF1,CSRP2,KLC4,MEP1A,MEP1B	8
KEGG_BUTANOATE_METABOLISM	0	1.38193	2.32078	2.02328	3	ACY1,C1orf210,CALML4,CGREF1,CSRP2,KLC4,MEP1A,MEP1B	8
KEGG_CELL_ADHESION_MOLECULES_CAMS	0	1.66223	3	0	1.77907	C4orf19,CSRP2,TMPRSS2	3
OHGUCHI_LIVER_HNF4A_TARGETS_DN	0	3	2.80145	2.08174	4.04625	ACY1,C1orf210,CALML4,CGREF1,CSRP2,KLC4,MEP1A,MEP1B,MYO7B	9
HOSHIDA_LIVER_CANCER_SUBCLASS_S3	0	3	3	0	1.62913		0
HSIAO_LIVER_SPECIFIC_GENES	0	3	3	0	2.46058		0
VARELA_ZMPSTE24_TARGETS_DN	0	3	3	0	2.2647	CSRP2	1
SMID_BREAST_CANCER_ERBB2_UP	0	1.50702	2.94829	2.38862	1.97671	ACY1,C1orf210,C4orf19,CALML4,CD2AP,CGREF1,CRYL1,CSRP2,DSG2,KLC4,MEP1A,MEP1B,MYO7B,SLC35A3,TMPRSS2,VDR,VIL1	17
TARTE_PLASMA_CELL_VS_B_LYMPHOCYTE_UP	1.37745	3	2.75772	3.1038	1.4643	ACY1,BPNT1,C1orf210,C4orf19,CALML4,CGREF1,CRYL1,CSRP2,DSG2,HLA-A,KLC4,LRRC59,MEP1A,MEP1B,MYO7B,RHPN2,SLC35A3,SPINT1,TCN2,TMEM30B,TMPRSS2,VAMP8,VDR,VIL1	24
CHARAFE_BREAST_CANCER_BASAL_VS_MESENCHYMAL_UP	3.06566	0	2.33146	2.50708	1.92492	ACY1,C1orf210,CALML4,CGREF1,CRYL1,CSRP2,DSG2,KLC4,MEP1A,MEP1B,MYO7B,SLC35A3,TMPRSS2,VDR,VIL1	15
SCHAEFFER_PROSTATE_DEVELOPMENT_48HR_UP	0	1.98771	3	1.36838	0	ABCG2,ACY1,ANXA4,ARHGEF16,BPNT1,C1GALT1C1,C1orf210,C4orf19,CA4,CALML4,CD2AP,CDC42EP2,CDH1,CGREF1,CIDEB,CREB3L1,CRYL1,CSRP2,CYP2B6,DPEP1,DSG2,EDN1,EGF,EPS8,FAM3D,GIPC2,HNF4A,KCNN4,KLC4,KLK3,LRRC8D,MEP1A,MEP1B,MGAM,MUC13,MYO6,MYO7B,NR1H4,NUAK2,NUPR1,PGLYRP1,RHPN2,SCAMP2,SEMA3C,SEMA4A,SLC22A5,SLC33A1,SLC35A3,SLC37A1,SMPDL3A,SPINT1,ST3GAL4,TCN2,TMEM30B,TMPRSS2,VDR,VIL1,WDR75,ZBP1	59
JAEGER_METASTASIS_DN	2.84012	0	2.03239	1.51952	0	ACY1,BPNT1,C1orf210,CALML4,CD2AP,CGREF1,CRYL1,CSRP2,DSG2,FAM3D,GIPC2,HLA-A,KLC4,LRRC59,MEP1A,MEP1B,MYO7B,RHPN2,SLC35A3,SPINT1,TMEM30B,TMPRSS2,VDR,VIL1	24
WAMUNYOKOLI_OVARIAN_CANCER_GRADES_1_2_UP	1.94181	2.06816	3.94826	3	3	ABCG2,ACY1,BPNT1,C1orf210,C4orf19,CALML4,CD2AP,CGREF1,CREB3L1,CRYL1,CSRP2,CYP2B6,DPEP1,DSG2,EDN1,EGF,EPS8,FAM3D,GIPC2,HLA-A,HNF4A,KLC4,KLK3,LRRC59,LRRC8D,MEP1A,MEP1B,MGAM,MUC13,MYO6,MYO7B,NUAK2,PGLYRP1,PTTG1IP,RHPN2,SEMA3C,SLC35A3,SLC37A1,SMPDL3A,SPINT1,TCN2,TMEM30B,TMPRSS2,VAMP8,VDR,VIL1,ZBP1	47
AIGNER_ZEB1_TARGETS	1.60795	0	1.70732	2.20875	2.06174		0
VANDESLUIS_COMMD1_TARGETS_GROUP_3_UP	0	1.72344	2.5167	2.47173	3.56384	ACY1,C1orf210,C4orf19,CALML4,CGREF1,CRYL1,CSRP2,KLC4,MEP1A,MEP1B,MYO7B,SLC35A3,TMPRSS2,VIL1	14
LEE_LIVER_CANCER_DENA_DN	0	3	4.10848	0	1.82138	CSRP2	1
SERVITJA_ISLET_HNF1A_TARGETS_DN	0	3.006	3	3	3	ACY1,C1orf210,C4orf19,CALML4,CGREF1,CRYL1,CSRP2,KLC4,MEP1A,MEP1B,MYO7B,SLC35A3,TMPRSS2,VDR,VIL1	15
SERVITJA_LIVER_HNF1A_TARGETS_DN	0	2.83767	1.92416	0	3.31178	C4orf19,CGREF1,CSRP2,TMPRSS2	4
VANLOO_SP3_TARGETS_DN	0	2.42511	3.57029	1.83307	2.01668	ACY1,C1orf210,C4orf19,CALML4,CGREF1,CRYL1,CSRP2,KLC4,MEP1A,MEP1B,MYO7B	11
LIEN_BREAST_CARCINOMA_METAPLASTIC	1.95348	2.47846	3	0	0		0
WAMUNYOKOLI_OVARIAN_CANCER_LMP_UP	2.98201	0	3	3	3	ABCG2,ACY1,ARHGEF16,ATP1A1,BPNT1,C1GALT1C1,C1orf210,C4orf19,CA4,CALML4,CASP7,CD2AP,CGREF1,CIDEB,CRYL1,CSRP2,CYP2B6,DPEP1,DSG2,EGF,EPS8,FAM3D,GIPC2,HLA-A,HNF4A,KLC4,KLK3,LRRC59,LRRC8D,MEP1A,MEP1B,MGAM,MPP1,MUC13,MYO6,MYO7B,NR1H4,NUAK2,PGLYRP1,RHPN2,SCAMP2,SEMA4A,SLC22A5,SLC33A1,SLC35A3,SLC37A1,SMPDL3A,SPINT1,ST3GAL4,TCN2,TMEM30B,TMPRSS2,VDR,VIL1,ZBP1	55
COLDREN_GEFITINIB_RESISTANCE_DN	3.3624	0	3.40243	3	3.84782	ABCG2,ACY1,BPNT1,C1orf210,CALML4,CD2AP,CGREF1,CRYL1,CSRP2,DPEP1,DSG2,EPS8,FAM3D,GIPC2,HLA-A,HNF4A,KLC4,KLK3,LRRC59,LRRC8D,MEP1A,MEP1B,MGAM,MUC13,MYO6,MYO7B,NUAK2,PGLYRP1,RHPN2,SLC35A3,SPINT1,TCN2,TMEM30B,TMPRSS2,VDR,VIL1	36
LIM_MAMMARY_STEM_CELL_DN	1.85959	0	3.4869	3	3	ABCG2,ACY1,ARHGEF16,ATP1A1,BPNT1,C1GALT1C1,C1orf210,C4orf19,CA4,CALML4,CASP7,CD2AP,CGREF1,CHMP6,CIDEB,CORO2A,CREB3L1,CRYL1,CSRP2,CYP2B6,DPEP1,DSG2,EGF,EPS8,EPS8L3,FAM3D,GALM,GDPD1,GIPC2,GNG12,GSR,HLA-A,HNF4A,ITGA6,KCNN4,KLC4,KLK3,LRRC59,LRRC8D,MEP1A,MEP1B,MGAM,MPP1,MUC13,MYO6,MYO7B,NR1H4,NUAK2,NUPR1,PGLYRP1,PGM2,PIGR,PLCB3,RHPN2,SCAMP2,SEC61a1,SEMA4A,SLC22A5,SLC33A1,SLC35A3,SLC37A1,SLC5A1,SMPDL3A…	74
ONDER_CDH1_TARGETS_2_DN	3.06137	0	3	3	3.42087	ABCG2,ACY1,ARHGEF16,BPNT1,C1GALT1C1,C1orf210,C4orf19,CA4,CALML4,CD2AP,CGREF1,CRYL1,CSRP2,CYP2B6,DPEP1,DSG2,EGF,EPS8,FAM3D,GALM,GIPC2,HLA-A,HNF4A,KLC4,KLK3,LRRC59,LRRC8D,MEP1A,MEP1B,MGAM,MUC13,MYO6,MYO7B,NR1H4,NUAK2,NUPR1,PGLYRP1,RHPN2,SCAMP2,SEMA4A,SLC35A3,SLC37A1,SPINT1,ST3GAL4,TCN2,TMEM30B,TMPRSS2,VDR,VIL1	49
VECCHI_GASTRIC_CANCER_ADVANCED_VS_EARLY_DN	0	1.36448	2.66296	3	3	ACY1,BPNT1,C1orf210,C4orf19,CALML4,CGREF1,CRYL1,CSRP2,KLC4,MEP1A,MEP1B,MYO7B,SLC35A3,TMPRSS2,VDR,VIL1	16
CHARAFE_BREAST_CANCER_LUMINAL_VS_MESENCHYMAL_UP	2.85136	0	2.43853	3	3	ABCG2,ACY1,ARHGEF16,ATP1A1,BPNT1,C1GALT1C1,C1orf210,C4orf19,CA4,CALML4,CASP7,CD2AP,CGREF1,CIDEB,CORO2A,CREB3L1,CRYL1,CSRP2,CYP2B6,DPEP1,DSG2,EGF,EPS8,FAM3D,GIPC2,HLA-A,HNF4A,KLC4,KLK3,LRRC59,LRRC8D,MEP1A,MEP1B,MGAM,MPP1,MUC13,MYO6,MYO7B,NR1H4,NUAK2,PGLYRP1,RHPN2,SCAMP2,SEMA4A,SLC22A5,SLC33A1,SLC35A3,SLC37A1,SMPDL3A,SPINT1,ST3GAL4,TCN2,TMEM30B,TMPRSS2,VDR,VIL1,ZBP1	57
MEISSNER_BRAIN_HCP_WITH_H3K4ME3_AND_H3K27ME3	1.8818	1.52557	3	0	0		0
ACEVEDO_FGFR1_TARGETS_IN_PROSTATE_CANCER_MODEL_UP	1.83315	1.3491	3.82676	3.57111	2.11005	ABCG2,ACY1,BPNT1,C1orf210,C4orf19,CALML4,CD2AP,CGREF1,CREB3L1,CRYL1,CSRP2,CYP2B6,DPEP1,DSG2,EDN1,EGF,EPS8,FAM3D,GIPC2,HLA-A,HNF4A,KLC4,KLK3,LRRC59,MEP1A,MEP1B,MUC13,MYO6,MYO7B,NUAK2,PGLYRP1,PTTG1IP,RHPN2,SEMA3C,SLC35A3,SLC37A1,SPINT1,TCN2,TMEM30B,TMPRSS2,VAMP8,VDR,VIL1,ZBP1	44
ZHANG_RESPONSE_TO_IKK_INHIBITOR_AND_TNF_UP	1.82041	0	2.48928	1.41973	1.61764	ACY1,BPNT1,C1orf210,CALML4,CD2AP,CGREF1,CRYL1,CSRP2,DSG2,FAM3D,GIPC2,HLA-A,KLC4,LRRC59,MEP1A,MEP1B,MUC13,MYO7B,NUAK2,RHPN2,SLC35A3,SPINT1,TMEM30B,TMPRSS2,VDR,VIL1	26
FEVR_CTNNB1_TARGETS_UP	0	0	3.11389	2.90216	3.2883	ABCG2,ACY1,ARHGEF16,ATP1A1,BPNT1,C1GALT1C1,C1orf210,C4orf19,CA4,CALML4,CASP7,CD2AP,CDKN2B,CGREF1,CHMP6,CIDEB,CORO2A,CREB3L1,CRYL1,CSRP2,DPEP1,DSG2,EGF,EPS8,EPS8L3,FAM3D,GADD45A,GDPD1,GIPC2,GNG12,GSR,HNF4A,KCNN4,KLC4,KLK3,LRRC59,LRRC8D,MEP1A,MEP1B,MGAM,MPP1,MUC13,MYO6,MYO7B,NR1H4,NUAK2,PGLYRP1,PGM2,PIGR,PLCB3,RHPN2,RNF128,SCAMP2,SEMA4A,SERPINB1,SLC22A5,SLC33A1,SLC35A3,SLC37A1,SLC5A1,SMPDL3A,SPINT1…	72
LANDIS_BREAST_CANCER_PROGRESSION_UP	3.53849	2.28468	3	3	2.7615	ACY1,C1orf210,C4orf19,CALML4,CGREF1,CRYL1,CSRP2,HLA-A,KLC4,LRRC59,MEP1A,MEP1B,MYO7B,TMPRSS2,VAMP8	15
WANG_BARRETTS_ESOPHAGUS_UP	0	2.04695	3.60334	3.13894	3.3016	ACY1,C1orf210,C4orf19,CALML4,CGREF1,CSRP2,KLC4,MEP1A,MEP1B,MYO7B	10
MIKKELSEN_NPC_HCP_WITH_H3K27ME3	2.24165	0	2.66928	3.42655	3.62594		0
LUCAS_HNF4A_TARGETS_UP	0	2.21019	2.86908	3	3	ACY1,C1orf210,CALML4,CGREF1,CRYL1,CSRP2,KLC4,MEP1A,MEP1B,MYO7B,VIL1	11
CREIGHTON_AKT1_SIGNALING_VIA_MTOR_UP	1.61781	0	0	3.11412	2.02134		0
SANSOM_APC_TARGETS_DN	0	2.22503	3	3.02872	3.51594	ABCG2,ACY1,ARHGEF16,BPNT1,C1GALT1C1,C1orf210,C4orf19,CA4,CALML4,CD2AP,CDC42EP2,CDH1,CGREF1,CREB3L1,CRYL1,CSRP2,CYP2B6,DPEP1,DSG2,EDN1,EGF,EPS8,FAM3D,GIPC2,HNF4A,KLC4,KLK3,LRRC8D,MEP1A,MEP1B,MGAM,MUC13,MYO6,MYO7B,NUAK2,NUPR1,PGLYRP1,RHPN2,SEMA3C,SEMA4A,SLC35A3,SLC37A1,SMPDL3A,SPINT1,ST3GAL4,TCN2,TMEM30B,TMPRSS2,VDR,VIL1,WDR75,ZBP1	52
CREIGHTON_ENDOCRINE_THERAPY_RESISTANCE_3	0	0	3.81097	3	3.4489		0
CHEMNITZ_RESPONSE_TO_PROSTAGLANDIN_E2_DN	0	0	2.1999	2.38934	2.05452	ABCG2,ACY1,ARHGEF16,BPNT1,C1orf210,CALML4,CD2AP,CGREF1,CRYL1,CSRP2,DPEP1,DSG2,EPS8,FAM3D,GIPC2,HNF4A,KLC4,KLK3,LRRC8D,MEP1A,MEP1B,MGAM,MUC13,MYO6,MYO7B,NUAK2,PGLYRP1,RHPN2,SEMA4A,SLC35A3,SLC37A1,SPINT1,ST3GAL4,TCN2,TMEM30B,TMPRSS2,VDR,VIL1	38
LANDIS_ERBB2_BREAST_TUMORS_324_UP	1.85557	0	3	2.45045	1.93407	ABCG2,ACY1,BPNT1,C1orf210,CALML4,CD2AP,CGREF1,CRYL1,CSRP2,DPEP1,DSG2,EPS8,FAM3D,GIPC2,HLA-A,HNF4A,KLC4,KLK3,LRRC59,MEP1A,MEP1B,MUC13,MYO6,MYO7B,NUAK2,RHPN2,SLC35A3,SPINT1,TMEM30B,TMPRSS2,VDR,VIL1	32
MCBRYAN_PUBERTAL_BREAST_4_5WK_UP	1.44388	0	3.59681	2.46894	0	ABCG2,ACY1,BPNT1,C1orf210,CALML4,CD2AP,CGREF1,CRYL1,CSRP2,DPEP1,DSG2,EPS8,FAM3D,GIPC2,HLA-A,HNF4A,KLC4,KLK3,LRRC59,LRRC8D,MEP1A,MEP1B,MGAM,MUC13,MYO6,MYO7B,NUAK2,PGLYRP1,RHPN2,SLC35A3,SPINT1,TCN2,TMEM30B,TMPRSS2,VDR,VIL1	36
MEISSNER_BRAIN_HCP_WITH_H3K27ME3	1.40685	0	1.42723	2.30649	0		0
CUI_GLUCOSE_DEPRIVATION	0	2.16065	1.61255	4.13132	3.16646		0
LI_WILMS_TUMOR_VS_FETAL_KIDNEY_1_UP	0	2.07146	3	1.49668	1.52283	ACY1,BPNT1,C1orf210,C4orf19,CALML4,CD2AP,CGREF1,CREB3L1,CRYL1,CSRP2,DPEP1,DSG2,EPS8,GIPC2,KLC4,KLK3,MEP1A,MEP1B,MUC13,MYO7B,NUAK2,NUPR1,PGLYRP1,RHPN2,SLC35A3,SPINT1,TCN2,TMEM30B,TMPRSS2,VDR,VIL1	31
SESTO_RESPONSE_TO_UV_C7	0	3	2.85903	1.31899	0		0
LIEN_BREAST_CARCINOMA_METAPLASTIC_VS_DUCTAL_DN	0	0	1.6586	3.32437	2.09893	ACY1,C1orf210,CALML4,CGREF1,CRYL1,KLC4,MEP1A,MEP1B,MYO7B	9
LI_AMPLIFIED_IN_LUNG_CANCER	0	2.55587	1.54054	1.81221	0		0
SENGUPTA_NASOPHARYNGEAL_CARCINOMA_DN	0	0	2.75304	3	3.80206	ABCG2,ACY1,BPNT1,C1orf210,CALML4,CGREF1,CRYL1,DPEP1,DSG2,EPS8,GIPC2,KLC4,MEP1A,MEP1B,MUC13,MYO7B,NUAK2,SLC35A3,SPINT1,TMEM30B,TMPRSS2,VDR,VIL1	23
HUPER_BREAST_BASAL_VS_LUMINAL_DN	0	1.34488	3.58904	1.46144	0	ACY1,C1orf210,CALML4,CGREF1,CSRP2,MEP1A,MEP1B	7
DODD_NASOPHARYNGEAL_CARCINOMA_UP	0	0	2.78463	2.21412	1.90631	ABCG2,ACY1,ALDOB,ANXA4,ARHGEF16,ATP1A1,ATP6V0A2,ATP8B1,B4GALT5,BPNT1,C1GALT1C1,C1orf210,C4orf19,CA12,CA4,CALML4,CASP1,CASP7,CD2AP,CDH1,CDKN2B,CGREF1,CHMP6,CIDEB,CLDN2,CNDP2,CORO2A,CREB3L1,CRYL1,CSRP2,DNMBP,DPEP1,DSG2,EGF,EPS8,EPS8L3,FAHD1,FAM3D,GADD45A,GALM,GDPD1,GIPC2,GNG12,GSR,GSS,HNF4A,KCNN4,KIAA1522,KLC4,KLK3,LGR4,LRRC59,LRRC8D,LSR,MEP1A,MEP1B,MGAM,MPP1,MUC13,MVP,MXD1,MYO6,MYO7B,NR1H4,NUAK2,P…	108
DOANE_BREAST_CANCER_ESR1_UP	0	0	1.47561	1.66779	1.82223	ACY1,C1orf210,CALML4,CGREF1,KLC4,MEP1A,MEP1B,MYO7B	8
LIU_PROSTATE_CANCER_UP	0	0	1.4896	1.35062	1.58349	ACY1,C1orf210,CALML4,CGREF1,KLC4,MEP1A,MEP1B	7

## Sheet: module3
TF	Runx3	Ets1	Runx1	Irf8	Ikzf1	Ikzf3	Runx2	Cbfb	Relb	Nfkb2	Tbx21	leadingRNA	leadingRNAnum
BIOCARTA_STRESS_PATHWAY	3	1.32975	1.91276	2.62962	1.81725	1.70377	0	2.18917	1.32616	2.3599	0		0
BIOCARTA_FAS_PATHWAY	2.15307	1.42121	1.46457	2.43054	1.77087	2.2081	0	2.49199	1.50681	0	1.519		0
BIOCARTA_HIVNEF_PATHWAY	3	1.66351	1.97387	2.73553	3	3	0	2.49963	1.53478	0	1.34291		0
BIOCARTA_TNFR1_PATHWAY	2.75118	1.48003	1.77285	2.66984	1.98357	2.15123	0	2.3159	1.52067	1.4282	0		0
PUJANA_BRCA2_PCC_NETWORK	3	2.63256	3.85977	3	3	3	0	3	1.47817	0	2.17313		0
DUTERTRE_ESTRADIOL_RESPONSE_24HR_UP	3	2.07452	2.75763	2.39898	3	3	0	4.06104	2.49461	0	2.96676	AKAP13,ARHGEF1,ARHGEF18,ARPC1B,ATP2A3,BET1L,BLOC1S3,BTG1,C4orf19,CCDC12,CCNL2,CD74,CD8B,CDC42EP2,CDK2AP2,CGREF1,CLTC,CNTROB,CREB3L1,CSRP2,DHX15,ELF1,ERBB2IP,ESCO1,FAU,FTL,GLTSCR2,GOLPH3,GTF3C2,HEXB,HLA-A,HLA-DQA1,HLA-DQB1,IQGAP1,ITCH,KCNN4,KLHL26,KLK3,LCP1,MAF,MCM6,MCM7,MKNK2,NEDD9,PLEKHO1,PNN,PPP1CA,PQBP1,PRPF8,PSMB8,PSMB9,PSME1,PTPRC,RBM22,RPS14,SAT1,SNAP23,SNRPF,SP3,SPINT1,STAG1,STK38,SUMO2,TA…	75
ZHOU_CELL_CYCLE_GENES_IN_IR_RESPONSE_6HR	3	3.77319	3.71444	3.27176	3	3	0	3	1.50102	0	2.74837		0
QI_PLASMACYTOMA_UP	3	3.78349	3.80861	2.55704	3	3	1.36365	3.94185	1.95028	0	0	ADAM17,AGTRAP,AKAP13,ARHGAP11A,ARHGEF1,ARHGEF18,ARPC1B,ATP2A3,AUP1,BACH1,BET1L,BLOC1S3,BTG1,C16orf54,C4orf19,CANT1,CCDC12,CCND3,CCNL2,CD74,CD8B,CD97,CDC42EP2,CDK2AP2,CGREF1,CLTC,CNTROB,CREB3L1,CSRP2,CTDSP2,DAZAP2,DHX15,ELF1,ERBB2IP,ESCO1,ETS1,FAU,FTL,GLTSCR2,GNB2,GOLPH3,GTF3C2,GZMA,HEXB,HLA-A,HLA-DQA1,HLA-DQB1,IFNGR1,IQGAP1,ITCH,KCNN4,KIAA0101,KLHL26,KLK3,LBR,LCP1,MAD2L1,MAF,MAP3K1,MCM5,MCM6,MCM7…	117
MORI_LARGE_PRE_BII_LYMPHOCYTE_DN	3.82997	3	3.73672	3.60436	3	3	2.44743	2.98474	1.97205	0	0	AKAP13,ARHGEF1,ARHGEF18,ARPC1B,ATP2A3,BACH1,BLOC1S3,CCDC12,CCNL2,CD74,CDC42EP2,CLTC,CNTROB,DHX15,ERBB2IP,FAU,HEXB,HLA-A,HLA-DQA1,HLA-DQB1,IQGAP1,ITCH,KCNN4,NEDD9,PLEKHO1,PNN,PRPF8,PSMB9,PSME1,SAT1,SNRPF,STAG1,TNS3,VPS54,WDR75,ZBP1	36
LINDSTEDT_DENDRITIC_CELL_MATURATION_B	3.92251	3	3.08826	3.237	4.34564	3	1.94913	3.98532	1.8335	0	0		0
ICHIBA_GRAFT_VERSUS_HOST_DISEASE_D7_UP	3	3	3	3.53741	3	3	2.8194	3.67394	1.8187	0	1.43767	AKAP13,ARHGEF1,ARHGEF18,ARPC1B,ATP2A3,BACH1,BET1L,BLOC1S3,C4orf19,CCDC12,CCNL2,CD74,CD8B,CDC42EP2,CDK2AP2,CLTC,CNTROB,CREB3L1,DHX15,ERBB2IP,FAU,FTL,HEXB,HLA-A,HLA-DQA1,HLA-DQB1,IQGAP1,ITCH,KCNN4,LCP1,MAF,MAP3K1,NEDD9,PLEKHO1,PNN,PQBP1,PRPF8,PSMB8,PSMB9,PSME1,RBM22,RPS14,SAT1,SDCBP,SNAP23,SNRPF,SP3,STAG1,STK38,TCF20,THYN1,TNS3,UNC13B,VPS54,WASF2,WDR75,ZBP1	57
ZHANG_RESPONSE_TO_IKK_INHIBITOR_AND_TNF_UP	3.40039	2.03296	2.16455	1.4847	2.72372	2.22351	1.30466	1.86152	1.48395	0	0	AKAP13,ARHGEF1,ARHGEF18,ARPC1B,ATP2A3,AUP1,BACH1,BET1L,BLOC1S3,BTG1,C4orf19,CANT1,CCDC12,CCNL2,CD74,CD8B,CDC42EP2,CDK2AP2,CGREF1,CLTC,CNTROB,CREB3L1,CTDSP2,DAZAP2,DHX15,ELF1,ERBB2IP,ESCO1,FAU,FTL,GOLPH3,GTF3C2,HEXB,HLA-A,HLA-DQA1,HLA-DQB1,IQGAP1,ITCH,KCNN4,KLHL26,KLK3,LCP1,MAD2L1,MAF,MAP3K1,MCM6,MKNK2,NCSTN,NEDD9,PLA2R1,PLEKHO1,PNN,PPP1CA,PQBP1,PRPF8,PSMB8,PSMB9,PSME1,PTPRC,RBM22,RPS14,SAT1,SDCBP…	80
NUNODA_RESPONSE_TO_DASATINIB_IMATINIB_UP	4.48556	3.05286	2.16569	2.61738	3.15678	2.77729	1.55173	2.44213	0	0	1.34078	AKAP13,ARPC1B,ATP2A3,CD74,CLTC,CNTROB,ERBB2IP,HLA-DQA1,HLA-DQB1,IQGAP1,ITCH,KCNN4,NEDD9,PSMB9,SAT1,SNRPF,STAG1,WDR75,ZBP1	19
KONG_E2F3_TARGETS	3	2.77509	3.64692	3.71351	3	3	0	3	1.69584	0	3		0
KANG_DOXORUBICIN_RESISTANCE_UP	3	1.7727	2.01927	3.25219	3	3	0	3.80923	1.66729	0	3.2664	AKAP13,ARPC1B,ATP2A3,CCDC12,CD74,ERBB2IP,HLA-DQA1,HLA-DQB1,IQGAP1,ITCH,KCNN4,NEDD9,PRPF8,PSMB9,SAT1,ZBP1	16
BURTON_ADIPOGENESIS_3	3	3.81825	3	3.66235	3	3	0	3	2.54202	1.53172	3		0
POOLA_INVASIVE_BREAST_CANCER_UP	3	3.31894	3.24542	2.01942	3	4.01955	1.35316	3.68773	1.46111	0	0	AKAP13,ARHGEF1,ARHGEF18,ARPC1B,ATP2A3,BACH1,BET1L,BLOC1S3,BTG1,C4orf19,CANT1,CCDC12,CCNL2,CD74,CD8B,CD97,CDC42EP2,CDK2AP2,CGREF1,CLTC,CNTROB,CREB3L1,CSRP2,DAZAP2,DHX15,ELF1,ERBB2IP,ESCO1,FAU,FTL,GOLPH3,HEXB,HLA-A,HLA-DQA1,HLA-DQB1,IQGAP1,ITCH,KCNN4,KLHL26,KLK3,LCP1,MAF,MAP3K1,MCM6,MKNK2,NEDD9,PLEKHO1,PNN,PPP1CA,PQBP1,PRPF8,PSMB8,PSMB9,PSME1,PTPRC,RBM22,RPS14,SAT1,SNAP23,SNRPF,SP3,SPINT1,STAG1,STK…	76
KOBAYASHI_EGFR_SIGNALING_24HR_DN	3	2.03722	4.10964	3.54129	3	3	0	3	1.85601	0	3.06057	AKAP13,ARHGEF1,ARHGEF18,ARPC1B,ATP2A3,AUP1,BET1L,BLOC1S3,BTG1,C4orf19,CANT1,CCDC12,CCNL2,CD74,CD8B,CDC42EP2,CDK2AP2,CGREF1,CLTC,CNTROB,CREB3L1,CSRP2,DAZAP2,DHX15,ELF1,ERBB2IP,ESCO1,FAU,FTL,GLTSCR2,GOLPH3,HEXB,HLA-A,HLA-DQA1,HLA-DQB1,IQGAP1,ITCH,KCNN4,KLHL26,KLK3,LCP1,MAF,MCM6,MCM7,MKNK2,NCSTN,NEDD9,PLEKHO1,PNN,PPP1CA,PQBP1,PRPF8,PSMB8,PSMB9,PSME1,PTGER4,PTPRC,RBM22,RPS14,SAT1,SNAP23,SNRPF,SP3,SPI…	79
ISHIDA_E2F_TARGETS	4.42598	2.21117	3.68471	1.44133	3.79073	3.78474	0	3.30697	1.46052	0	2.12924		0
PUJANA_BREAST_CANCER_WITH_BRCA1_MUTATED_UP	3	2.31295	2.77671	2.86818	3	3	0	3.39566	2.42439	0	2.60213	AKAP13,ARHGEF1,ARPC1B,ATP2A3,BLOC1S3,CCDC12,CCNL2,CD74,CDC42EP2,CLTC,ERBB2IP,HLA-DQA1,HLA-DQB1,IQGAP1,ITCH,KCNN4,NEDD9,PNN,PRPF8,PSMB9,SAT1,STAG1,WDR75,ZBP1	24
WHITEFORD_PEDIATRIC_CANCER_MARKERS	3	1.4037	1.81598	2.80178	3	3	0	3	1.64465	0	2.81507		0
MORI_IMMATURE_B_LYMPHOCYTE_DN	3	3.37009	3.66623	2.43778	3	3	0	3.70449	1.61249	0	3	AKAP13,ARHGEF1,ARPC1B,ATP2A3,BLOC1S3,CCDC12,CCNL2,CD74,CDC42EP2,CDK2AP2,CREB3L1,DHX15,ERBB2IP,FAU,HLA-A,HLA-DQA1,HLA-DQB1,IQGAP1,ITCH,KCNN4,LCP1,MAF,NEDD9,PLEKHO1,PNN,PRPF8,PSMB8,PSMB9,PSME1,RBM22,SAT1,STAG1,WDR75,ZBP1	34
CROONQUIST_IL6_DEPRIVATION_DN	3	1.9409	2.52059	1.7913	3	3	0	3.40862	1.47198	0	2.69458	AKAP13,ARHGEF1,ARPC1B,ATP2A3,BET1L,BLOC1S3,C4orf19,CCDC12,CCNL2,CD74,CDC42EP2,CDK2AP2,DHX15,ERBB2IP,FAU,HLA-A,HLA-DQA1,HLA-DQB1,IQGAP1,ITCH,KCNN4,LCP1,MAF,NEDD9,PNN,PRPF8,PSMB9,PSME1,SAT1,SPINT1,STAG1,WDR75,ZBP1	33
PUJANA_XPRSS_INT_NETWORK	3	3.75389	3.50758	3.66622	3	3	0	3	1.61643	0	2.58577		0
KAMMINGA_EZH2_TARGETS	3	3.05995	2.96564	1.92354	3	3.74924	0	4.07807	1.63963	0	1.57364		0
WHITFIELD_CELL_CYCLE_LITERATURE	3.83747	1.61493	1.9528	1.46163	3	3	0	3.1857	1.30643	0	2.53612		0
PUJANA_BRCA_CENTERED_NETWORK	3	3.66673	3.68368	3	3	3	0	3.6631	1.82726	0	2.87431		0
MISSIAGLIA_REGULATED_BY_METHYLATION_DN	4.41301	2.16504	2.34869	2.77876	4.27308	3.72393	0	4.00552	1.47172	0	1.8803	AKAP13,ARHGEF1,ARPC1B,ATP2A3,BLOC1S3,C4orf19,CCDC12,CCNL2,CD74,CDC42EP2,CLTC,CREB3L1,DHX15,ERBB2IP,FAU,HEXB,HLA-A,HLA-DQA1,HLA-DQB1,IQGAP1,ITCH,KCNN4,LCP1,MAF,NEDD9,PLEKHO1,PNN,PRPF8,PSMB9,PSME1,RBM22,SAT1,STAG1,TCF20,TNS3,WDR75,ZBP1	37
FRASOR_RESPONSE_TO_SERM_OR_FULVESTRANT_DN	3.62967	1.48531	1.86813	2.14904	4.23455	3	0	3.86722	1.83727	0	2.89839	AKAP13,ARPC1B,ATP2A3,CCDC12,CCNL2,CD74,CDC42EP2,CLTC,ERBB2IP,FAU,HLA-DQA1,HLA-DQB1,IQGAP1,ITCH,KCNN4,NEDD9,PRPF8,PSMB9,SAT1,STAG1,WDR75,ZBP1	22
MUELLER_PLURINET	2.93159	1.54386	2.26523	1.82228	3	3.7062	0	3.12423	1.40309	0	1.99721		0
BURTON_ADIPOGENESIS_PEAK_AT_16HR	3	3	3.64008	3.76313	4.21265	3	0	3.77704	2.29945	0	2.50108		0
WU_APOPTOSIS_BY_CDKN1A_VIA_TP53	3.76836	3.26176	1.891	2.86167	4.36203	3.20641	1.55296	3.10535	0	0	2.54623		0

## Sheet: module4
TF	Dach2	Tshz2	Ar	leadingRNA	leadingRNAnum
GOLGI_VESICLE_TRANSPORT	0	0	1.40107		0
REACTOME_LATE_PHASE_OF_HIV_LIFE_CYCLE	0	1.46036	0		0
REACTOME_TRANSPORT_OF_MATURE_TRANSCRIPT_TO_CYTOPLASM	0	1.44957	0		0
REACTOME_TRANSPORT_OF_MATURE_MRNA_DERIVED_FROM_AN_INTRONLESS_TRANSCRIPT	0	1.89975	0		0
REACTOME_TRANSPORT_OF_RIBONUCLEOPROTEINS_INTO_THE_HOST_NUCLEUS	0	1.43206	0		0
REACTOME_METABOLISM_OF_NON_CODING_RNA	0	2.11941	0		0
REACTOME_COLLAGEN_FORMATION	0	0	1.57229		0
REACTOME_EXTRACELLULAR_MATRIX_ORGANIZATION	0	0	1.76857		0
REACTOME_ABORTIVE_ELONGATION_OF_HIV1_TRANSCRIPT_IN_THE_ABSENCE_OF_TAT	0	1.44038	0		0
REACTOME_UNFOLDED_PROTEIN_RESPONSE	0	0	1.50981		0
REACTOME_DIABETES_PATHWAYS	0	0	1.32075		0
REACTOME_REGULATION_OF_GLUCOKINASE_BY_GLUCOKINASE_REGULATORY_PROTEIN	0	1.75613	0		0
REACTOME_GLUCOSE_TRANSPORT	0	1.98423	0		0
REACTOME_RORA_ACTIVATES_CIRCADIAN_EXPRESSION	1.4706	0	0		0
REACTOME_CIRCADIAN_CLOCK	1.51766	0	0		0
KEGG_BASAL_TRANSCRIPTION_FACTORS	0	1.5614	1.58671		0
KEGG_PROTEIN_EXPORT	0	0	1.9308		0
CROMER_TUMORIGENESIS_DN	3	0	0		0
TARTE_PLASMA_CELL_VS_B_LYMPHOCYTE_UP	0	0	3		0
CHARAFE_BREAST_CANCER_BASAL_VS_MESENCHYMAL_UP	0	0	3		0
SCHAEFFER_PROSTATE_DEVELOPMENT_48HR_UP	0	0	1.73588		0
MORI_PLASMA_CELL_UP	0	0	1.71071		0
JAEGER_METASTASIS_DN	3.01213	0	3.65019	FAIM,GNB5,HIST3H2A,KIAA1644,RHOT1,RNF150,SFRP1,TBC1D8,TROVE2,TTC8	10
AIGNER_ZEB1_TARGETS	1.38485	0	1.33139		0
ANASTASSIOU_CANCER_MESENCHYMAL_TRANSITION_SIGNATURE	0	0	1.37291		0
WANG_MLL_TARGETS	2.28706	0	0		0
VECCHI_GASTRIC_CANCER_ADVANCED_VS_EARLY_UP	0	2.16907	0		0
RORIE_TARGETS_OF_EWSR1_FLI1_FUSION_UP	1.31238	0	0		0
CUI_TCF21_TARGETS_UP	2.19015	0	0		0
COLDREN_GEFITINIB_RESISTANCE_DN	0	0	1.89539		0
CHARAFE_BREAST_CANCER_LUMINAL_VS_MESENCHYMAL_UP	0	0	1.74209		0
LANDIS_BREAST_CANCER_PROGRESSION_UP	0	0	3		0
PASQUALUCCI_LYMPHOMA_BY_GC_STAGE_UP	0	0	3		0
PACHER_TARGETS_OF_IGF1_AND_IGF2_UP	0	0	3.24289		0
LANDIS_ERBB2_BREAST_TUMORS_324_UP	0	0	2.81918		0
MCBRYAN_PUBERTAL_BREAST_4_5WK_UP	0	0	2.33045		0
MEISSNER_BRAIN_HCP_WITH_H3K27ME3	0	0	1.70204		0
ELLWOOD_MYC_TARGETS_DN	0	0	1.72629		0
WANG_BARRETTS_ESOPHAGUS_AND_ESOPHAGUS_CANCER_DN	2.13738	0	1.41243		0
HUPER_BREAST_BASAL_VS_LUMINAL_UP	0	0	1.36411		0
CUI_GLUCOSE_DEPRIVATION	0	0	1.33903		0
PELLICCIOTTA_HDAC_IN_ANTIGEN_PRESENTATION_UP	0	0	1.35821		0
TIEN_INTESTINE_PROBIOTICS_24HR_DN	0	0	1.32593		0
MISSIAGLIA_REGULATED_BY_METHYLATION_UP	1.37159	0	0	TROVE2	1
LEIN_CHOROID_PLEXUS_MARKERS	1.78971	0	0		0
RICKMAN_HEAD_AND_NECK_CANCER_E	1.49089	0	0		0
SEMENZA_HIF1_TARGETS	1.72667	0	0		0
MOHANKUMAR_TLX1_TARGETS_DN	3.18822	0	0	TROVE2	1
TONKS_TARGETS_OF_RUNX1_RUNX1T1_FUSION_SUSTAINDED_IN_ERYTHROCYTE_UP	1.73856	0	0		0
AKL_HTLV1_INFECTION_UP	1.34636	0	0		0
LEE_NEURAL_CREST_STEM_CELL_UP	1.48141	0	0	TROVE2	1
SABATES_COLORECTAL_ADENOMA_UP	1.37627	0	0		0
HARRIS_HYPOXIA	1.37439	0	0		0
HOQUE_METHYLATED_IN_CANCER	1.93523	0	0		0
MCCLUNG_CREB1_TARGETS_DN	1.51616	0	0		0
YAO_TEMPORAL_RESPONSE_TO_PROGESTERONE_CLUSTER_0	1.52307	0	0		0

## Sheet: module5
TF	Tead2	Bach1	Notch3	Fosl2	Dlx5	leadingRNA	leadingRNAnum
REACTOME_TRANSMISSION_ACROSS_CHEMICAL_SYNAPSES	3	0	3	1.81099	0	CRY2,CSNK1E,DUSP14,FXYD6,KCTD1,MCOLN1,PORCN,PTPRS,SIPA1L2,SLC23A2,SOCS5	11
REACTOME_NEUROTRANSMITTER_RECEPTOR_BINDING_AND_DOWNSTREAM_TRANSMISSION_IN_THE_POSTSYNAPTIC_CELL	2.3093	0	3.31521	0	1.54127	PTPRS,SLC23A2	2
REACTOME_OPIOID_SIGNALLING	2.46961	0	1.59711	1.4584	0	DUSP14,FXYD6,KCTD1,PORCN,PTPRS,SLC23A2	6
REACTOME_SIGNAL_TRANSDUCTION_BY_L1	1.32431	0	0	1.30551	1.37381		0
KEGG_WNT_SIGNALING_PATHWAY	2.29918	0	0	1.55776	1.50825	MCOLN1,PPP1R9A,PTPRS	3
LEIN_NEURON_MARKERS	3	1.55373	3	3	3		0
LEE_TARGETS_OF_PTCH1_AND_SUFU_UP	2.76527	0	1.82421	0	1.99391	PTPRS,SLC23A2	2
KIM_ALL_DISORDERS_CALB1_CORR_UP	2.88969	0	0	1.40076	1.54898	ABI2,ACP2,ACTR3B,ADCY2,AKAP8L,ANKMY2,ARMC8,B3GAT3,BRMS1L,C10orf35,C19orf66,CAMK1,CAMKK1,CHM,CHN1,CLSTN2,CLSTN3,CPLX2,CPNE6,CRAMP1L,CSNK1E,DCTN4,DLGAP4,DNAJB14,EGR1,ENC1,FBXL16,FBXO10,FOXJ3,FSD1,GJB6,GNG2,GOPC,HIVEP2,KCTD1,KIAA1211L,KIAA1467,L3MBTL2,LNX1,MAN1A2,MCOLN1,MIB2,MKL2,NCALD,PAK3,PCNX,PDE2A,PHC3,PIP5K1C,PLXNA2,PPP1R9A,PTPRS,PURG,RALA,RGS7,ROCK2,RPUSD1,RTN4R,SAP18,SCAMP5,SEMA7A,SLC23A2,SLC…	81
CAIRO_LIVER_DEVELOPMENT_UP	2.76461	0	0	3.11455	1.80671	B3GAT3,MCOLN1,MKL2,PDE2A,PPP1R9A,PTPRS,SLC23A2,SLC25A14	8
MODY_HIPPOCAMPUS_POSTNATAL	1.37048	0	0	1.35034	1.54888		0
MCCLUNG_CREB1_TARGETS_UP	1.47214	0	2.18805	2.29412	1.61216	CRY2,CSNK1E,DUSP14,FXYD6,KCTD1,PLXNA2,PORCN,PTPRS,SIPA1L2,SLC23A2,SOCS5	11

## Sheet: module6
TF	Bcl11a	Bcl11b	Egr3	Myc	Satb2	Sox4	leadingRNA	leadingRNAnum
CHROMOSOME_ORGANIZATION_AND_BIOGENESIS	2.35279	2.476	2.93739	1.38958	1.7886	0	AEBP2,ANAPC4,ARF3,CBX5,CDK9,CYLD,DCTN4,DNAJC6,GGA3,GNG2,HIVEP2,HMP19,IER5,KCTD2,KIAA0947,NCALD,PURG,RGS7,SNCA,STIM2,TAOK1,TLE4,TMED8,TTC14,USP45,ZBTB11,ZNF180,ZNF251,ZNF638	29
ESTABLISHMENT_AND_OR_MAINTENANCE_OF_CHROMATIN_ARCHITECTURE	2.17462	2.7713	3.03846	1.40906	1.67336	0	AEBP2,ANAPC4,CBX5,CDK9,CYLD,DCTN4,DNAJC6,GGA3,GNG2,HIVEP2,HMP19,IER5,KCTD2,KIAA0947,PURG,RGS7,TAOK1,TLE4,TMED8,TTC14,ZBTB11,ZNF180,ZNF251,ZNF638	24
RNA_PROCESSING	1.67562	3	2.81245	3.32833	0	0	AEBP2,ANAPC4,ANKRD17,ARF3,CBX5,CDK9,CYLD,DCTN4,DGKZ,DNAJC6,FYN,GGA3,HIVEP2,HMP19,IER5,KCTD2,KIAA0947,PLXNA2,PSMB8,PTEN,PURG,RAB35,RAB8B,RTN4R,SAFB,SATB1,SLC23A2,SNCA,STIM2,STX6,TAOK1,TCERG1,TLE4,TMED8,TMEM80,TNRC6C,TTC14,ZBTB11,ZNF180,ZNF251,ZNF638,ZNF644	42
DNA_REPLICATION	0	2.53761	2.04862	1.46997	1.65419	0	AEBP2,CBX5,CYLD,DCTN4,DNAJC6,HIVEP2,HMP19,IER5,PURG,TAOK1,TLE4,TMED8,TTC14,ZBTB11,ZNF180,ZNF251,ZNF638	17
MRNA_PROCESSING_GO_0006397	1.61124	3	2.83371	3.50442	1.38939	0	AEBP2,CBX5,CDK9,CYLD,DCTN4,DNAJC6,GNG2,HIVEP2,HMP19,IER5,KCTD2,KIAA0947,NCALD,PURG,RGS7,SNCA,TAOK1,TLE4,TMED8,TTC14,USP45,ZBTB11,ZNF180,ZNF251,ZNF638	25
RNA_SPLICING	1.31067	3.49357	2.73773	3.15622	0	0	AEBP2,ANAPC4,CBX5,CDK9,CYLD,DCTN4,DNAJC6,GGA3,HIVEP2,HMP19,IER5,KCTD2,KIAA0947,RAB8B,SLC23A2,SNCA,TAOK1,TMED8,TMEM80,TTC14,ZBTB11,ZNF251,ZNF638,ZNF644	24
MRNA_METABOLIC_PROCESS	1.59073	3.61851	2.63636	3	1.41016	0	AEBP2,ANAPC4,ARF3,CBX5,CDK9,CYLD,DCTN4,DNAJC6,GNG2,HIVEP2,HMP19,IER5,KCTD2,KIAA0947,NCALD,PURG,RAB8B,RGS7,SLC23A2,SNCA,TAOK1,TLE4,TMED8,TTC14,USP45,ZBTB11,ZNF180,ZNF251,ZNF638	29
MITOSIS	0	2.37501	2.03191	1.31248	1.40324	0	AEBP2,CBX5,CYLD,DCTN4,DNAJC6,HIVEP2,HMP19,PURG,TAOK1,ZBTB11,ZNF180	11
REACTOME_PROCESSING_OF_CAPPED_INTRON_CONTAINING_PRE_MRNA	1.85661	3	3.03613	2.46517	0	0	AEBP2,ANAPC4,ARF3,CBX5,CDK9,CYLD,DCTN4,DNAJC6,FYN,GGA3,HIVEP2,HMP19,IER5,KCTD2,KIAA0947,PDCD7,PLXNA2,PTEN,RAB35,RAB8B,SLC23A2,SNCA,STIM2,STX6,TAOK1,TMED8,TMEM80,TNRC6C,TTC14,ZBTB11,ZNF251,ZNF638,ZNF644	33
REACTOME_MRNA_PROCESSING	1.725	3	4.21856	2.44476	0	0	AEBP2,ANAPC4,ARF3,CBX5,CDK9,CYLD,DCTN4,DNAJC6,FYN,GGA3,HIVEP2,HMP19,IER5,KCTD2,KIAA0947,PDCD7,PLXNA2,PTEN,RAB35,RAB8B,SATB1,SLC23A2,SNCA,STIM2,STX6,TAOK1,TMED8,TMEM80,TNRC6C,TSN,TTC14,ZBTB11,ZNF251,ZNF638,ZNF644	35
REACTOME_MRNA_SPLICING	1.92308	3	2.7351	2.30701	0	0	AEBP2,ANAPC4,ARF3,CBX5,CDK9,CYLD,DCTN4,DNAJC6,GGA3,HIVEP2,HMP19,IER5,KCTD2,KIAA0947,RAB8B,SLC23A2,SNCA,TAOK1,TMED8,TMEM80,TNRC6C,TTC14,ZBTB11,ZNF251,ZNF638,ZNF644	26
REACTOME_TRANSMISSION_ACROSS_CHEMICAL_SYNAPSES	2.4155	1.53628	0	1.69408	0	1.91601	AEBP2,ANAPC4,ARF3,CBX5,CYLD,DNAJC6,GGA3,HMP19,IER5,KCTD2,KIAA0947,STX6,TAOK1,TMEM80,TNRC6C,TTC14,ZBTB11,ZNF638,ZNF644	19
REACTOME_MITOTIC_PROMETAPHASE	1.82392	2.71456	1.90839	1.47192	0	0	AEBP2,ANAPC4,ARF3,CBX5,CDK9,CYLD,DCTN4,DNAJC6,HIVEP2,HMP19,IER5,TAOK1,TMED8,TTC14,ZBTB11,ZNF251,ZNF638	17
REACTOME_NEURONAL_SYSTEM	2.61828	1.53684	0	1.66157	0	1.52354	AEBP2,ANAPC4,ARF3,CBX5,CYLD,DNAJC6,GGA3,HIVEP2,HMP19,IER5,KCTD2,KIAA0947,STX6,TAOK1,TMEM80,TNRC6C,TTC14,ZBTB11,ZNF638,ZNF644	20
REACTOME_NEUROTRANSMITTER_RECEPTOR_BINDING_AND_DOWNSTREAM_TRANSMISSION_IN_THE_POSTSYNAPTIC_CELL	1.91984	1.66693	0	1.73931	0	2.05047	AEBP2,CBX5,CYLD,DNAJC6,HMP19,IER5,TAOK1,TMEM80,TTC14,ZBTB11	10
REACTOME_CELL_CYCLE	1.89682	3	2.68118	1.71722	0	0	ACTR6,AEBP2,ANAPC4,ANKRD17,ARF3,ASH1L,BAZ1B,BHLHB9,BRPF1,C1QC,CBX5,CDK9,CORO1A,CPSF6,CUL4B,CYFIP2,CYLD,DCTN4,DGKZ,DHX9,DNAJC6,DNAJC9,DUS3L,DUSP5,ENC1,ETNK1,FMNL2,FOXJ3,FYN,GGA3,GNG2,GOSR1,GSK3B,HIVEP2,HMP19,HSDL1,IER5,ITCH,KBTBD2,KCTD2,KIAA0947,MAPK1,MCM3AP,MCM6,MCOLN1,MTMR12,NFYB,NIP7,NUDT16L1,PDCD7,PFDN4,PLXNA2,POLR2H,PSMB8,PTEN,PTPRS,PUM2,PURG,R3HDM1,RAB35,RAB8B,RASSF5,RBM10,RGS7,RSBN1,RTN4R,R…	99
REACTOME_CLEAVAGE_OF_GROWING_TRANSCRIPT_IN_THE_TERMINATION_REGION_	1.35389	2.68237	1.95324	2.01775	0	0	AEBP2,CYLD,DNAJC6,HMP19,ZNF638	5
REACTOME_CELL_CYCLE_MITOTIC	1.91375	3.85417	2.57144	1.766	0	0	AEBP2,ANAPC4,ANKRD17,ARF3,BAZ1B,BHLHB9,BRPF1,C1QC,CBX5,CDK9,CORO1A,CPSF6,CYFIP2,CYLD,DCTN4,DGKZ,DNAJC6,DUSP5,ENC1,ETNK1,FMNL2,FOXJ3,FYN,GGA3,GNG2,GOSR1,GSK3B,HIVEP2,HMP19,HSDL1,IER5,ITCH,KBTBD2,KCTD2,KIAA0947,MAPK1,MCM3AP,MCM6,MCOLN1,MTMR12,NFYB,NIP7,NUDT16L1,PDCD7,PLXNA2,POLR2H,PSMB8,PTEN,PTPRS,PUM2,PURG,R3HDM1,RAB35,RAB8B,RASSF5,RBM10,RGS7,RSBN1,RTN4R,RUVBL1,SAFB,SATB1,SLBP,SLC23A2,SLC25A14,SMA…	89
REACTOME_DNA_REPLICATION	1.66422	3	2.66835	1.69701	0	0	AEBP2,ANAPC4,ARF3,BHLHB9,CBX5,CDK9,CYLD,DCTN4,DGKZ,DNAJC6,FYN,GGA3,HIVEP2,HMP19,IER5,KCTD2,KIAA0947,PDCD7,PLXNA2,PTEN,RAB35,RAB8B,RBM10,RTN4R,SAFB,SATB1,SLC23A2,SNCA,STIM2,STX6,TAOK1,TLE4,TMED8,TMEM80,TNRC6C,TSN,TTC14,ZBTB11,ZNF180,ZNF251,ZNF638,ZNF644	42
REACTOME_MITOTIC_M_M_G1_PHASES	1.88655	2.91851	2.396	1.60363	0	0	AEBP2,ANAPC4,ARF3,CBX5,CDK9,CYLD,DCTN4,DGKZ,DNAJC6,FYN,GGA3,HIVEP2,HMP19,IER5,KCTD2,KIAA0947,PDCD7,PLXNA2,PTEN,RAB35,RAB8B,SLC23A2,SNCA,STIM2,STX6,TAOK1,TLE4,TMED8,TMEM80,TNRC6C,TSN,TTC14,ZBTB11,ZNF251,ZNF638,ZNF644	36
REACTOME_IL_3_5_AND_GM_CSF_SIGNALING	1.50226	2.00332	1.45524	1.74281	0	0	AEBP2,CYLD,DCTN4,DNAJC6,HMP19,ZBTB11,ZNF638	7
REACTOME_DOWNSTREAM_SIGNAL_TRANSDUCTION	1.80049	1.80092	2.09904	1.67865	1.45994	0	AEBP2,ANAPC4,ARF3,CBX5,CDK9,CYLD,DCTN4,DNAJC6,FYN,GGA3,GNG2,HIVEP2,HMP19,IER5,KCTD2,KIAA0947,PLXNA2,PTEN,PURG,RAB8B,RGS7,SLC23A2,SNCA,STIM2,STX6,TAOK1,TLE4,TMED8,TMEM80,TTC14,USP45,ZBTB11,ZNF180,ZNF251,ZNF638,ZNF644	36
REACTOME_COSTIMULATION_BY_THE_CD28_FAMILY	1.6112	2.16642	1.6168	1.44007	0	0	AEBP2,CBX5,CYLD,DCTN4,DNAJC6,HIVEP2,HMP19,TMED8,TTC14,ZBTB11,ZNF251,ZNF638	12
KEGG_SPLICEOSOME	1.96719	3	3.43841	2.62961	0	0	AEBP2,ANAPC4,ARF3,CBX5,CDK9,CYLD,DCTN4,DNAJC6,FYN,GGA3,HIVEP2,HMP19,IER5,KCTD2,KIAA0947,PDCD7,PLXNA2,PTEN,RAB8B,SLC23A2,SNCA,STIM2,STX6,TAOK1,TMED8,TMEM80,TNRC6C,TSN,TTC14,ZBTB11,ZNF251,ZNF638,ZNF644	33
KEGG_T_CELL_RECEPTOR_SIGNALING_PATHWAY	1.42026	2.54867	2.70478	1.89181	0	0	AEBP2,ANAPC4,ARF3,CBX5,CDK9,CYLD,DCTN4,DNAJC6,GGA3,HIVEP2,HMP19,IER5,KIAA0947,TAOK1,TMED8,TTC14,ZBTB11,ZNF251,ZNF638	19
KEGG_PRION_DISEASES	1.42935	1.46558	2.56097	2.80547	0	0	AEBP2,CYLD,DCTN4,DNAJC6,HMP19,ZBTB11,ZNF638	7
LEIN_NEURON_MARKERS	3	0	0	1.78431	2.05117	3		0
PUJANA_BRCA2_PCC_NETWORK	1.97552	3	3.88678	3	1.7691	0		0
CHANG_CYCLING_GENES	0	3	2.78527	3.22552	1.53643	0		0
VERNELL_RETINOBLASTOMA_PATHWAY_UP	1.42641	3	3.10862	3	2.84782	0	AEBP2,CBX5,CDK9,CYLD,DCTN4,DNAJC6,HIVEP2,HMP19,IER5,PURG,TAOK1,TLE4,TMED8,TTC14,ZBTB11,ZNF180,ZNF251,ZNF638	18
ZHOU_CELL_CYCLE_GENES_IN_IR_RESPONSE_6HR	0	3	3.71068	3.04933	1.89826	1.37202		0
LEE_DIFFERENTIATING_T_LYMPHOCYTE	1.53972	3	2.06568	2.64321	0	0		0
PASQUALUCCI_LYMPHOMA_BY_GC_STAGE_DN	1.39357	4.42181	1.90299	2.64349	0	0	AEBP2,ANAPC4,ARF3,CBX5,CDK9,CYLD,DCTN4,DGKZ,DNAJC6,FYN,GGA3,HIVEP2,HMP19,IER5,KCTD2,KIAA0947,PDCD7,PLXNA2,PTEN,RAB35,RAB8B,RTN4R,SAFB,SATB1,SLC23A2,SNCA,STIM2,STX6,TAOK1,TMED8,TMEM80,TNRC6C,TSN,TTC14,ZBTB11,ZNF180,ZNF251,ZNF638,ZNF644	39
KONG_E2F3_TARGETS	0	3	2.50664	2.5779	1.93619	0		0
KANG_DOXORUBICIN_RESISTANCE_UP	0	4.17344	3.05136	1.9469	2.51112	0	AEBP2,CYLD,DCTN4,DNAJC6,HIVEP2,HMP19,PURG,ZBTB11,ZNF180,ZNF251	10
BURTON_ADIPOGENESIS_3	0	3	2.89816	2.65104	1.52413	0		0
LE_EGR2_TARGETS_UP	0	4.16047	1.80003	2.44668	0	1.35719	AEBP2,ANAPC4,CBX5,CDK9,CYLD,DCTN4,DNAJC6,GGA3,HIVEP2,HMP19,IER5,KCTD2,KIAA0947,SLC23A2,SNCA,TAOK1,TMED8,TTC14,ZBTB11,ZNF251,ZNF638	21
KOBAYASHI_EGFR_SIGNALING_24HR_DN	0	3	3.80725	3.22501	1.5093	0	AEBP2,ANAPC4,ARF3,B3GAT3,CBX5,CDK9,CPLX2,CYLD,DCTN4,DGKZ,DNAJB14,DNAJC6,ENC1,FOXJ3,FYN,GGA3,GNG2,HIVEP2,HMP19,IER5,KCTD2,KIAA0947,MAPK1,MCOLN1,NCALD,PDCD7,PLXNA2,PURG,RAB35,RBM10,RGS7,RTN4R,SLC23A2,SNCA,SSBP2,STIM2,STX6,TAOK1,TLE4,TMED8,TMEFF1,TNRC6C,TSN,TTC14,USP45,ZBTB11,ZNF180,ZNF251,ZNF638	49
ISHIDA_E2F_TARGETS	0	4.4632	4.06287	1.92558	1.35945	0		0
PUJANA_BREAST_CANCER_WITH_BRCA1_MUTATED_UP	0	3	3.08133	3.33896	1.33357	0	AEBP2,CBX5,CYLD,DCTN4,DNAJC6,HIVEP2,HMP19,PURG,TAOK1,TLE4,TTC14,ZBTB11,ZNF180,ZNF251,ZNF638	15
WHITEFORD_PEDIATRIC_CANCER_MARKERS	0	3.42717	2.60638	1.95033	1.34933	0		0
PUJANA_XPRSS_INT_NETWORK	1.80541	3	3.58575	3	1.90392	1.35447		0
MORI_LARGE_PRE_BII_LYMPHOCYTE_UP	0	4.39953	2.90804	2.57317	1.54614	0	AEBP2,ANAPC4,ARF3,CBX5,CYLD,DCTN4,DNAJC6,GGA3,GNG2,HIVEP2,HMP19,IER5,KCTD2,KIAA0947,NCALD,PURG,RGS7,SNCA,TAOK1,TLE4,TMED8,TTC14,USP45,ZBTB11,ZNF180,ZNF251,ZNF638	27
SONG_TARGETS_OF_IE86_CMV_PROTEIN	0	3	3.80759	3.27407	1.78643	0		0
KAMMINGA_EZH2_TARGETS	0	3	2.4352	2.57114	1.64835	1.40812		0
REN_BOUND_BY_E2F	1.81205	3	4.01171	3.30471	1.87801	1.33546		0
GRAHAM_NORMAL_QUIESCENT_VS_NORMAL_DIVIDING_DN	0	4.29602	2.4331	1.84339	1.94401	0	AEBP2,CBX5,CYLD,DCTN4,DNAJC6,HIVEP2,HMP19,KIAA0947,PURG,TAOK1,TLE4,TTC14,ZBTB11,ZNF180,ZNF251,ZNF638	16
KAUFFMANN_DNA_REPAIR_GENES	0	2.06573	1.86198	2.2365	1.36335	0	AEBP2,ANAPC4,ARF3,B3GAT3,CBX5,CDK9,CYLD,DCTN4,DNAJC6,GGA3,GNG2,HIVEP2,HMP19,IER5,KCTD2,KIAA0947,NCALD,PLXNA2,PURG,RGS7,SLC23A2,SNCA,STIM2,STX6,TAOK1,TLE4,TMED8,TMEFF1,TTC14,USP45,ZBTB11,ZNF180,ZNF251,ZNF638	34
FURUKAWA_DUSP6_TARGETS_PCI35_DN	0	2.99296	3.45241	1.32635	1.38347	0	AEBP2,CBX5,CYLD,DCTN4,DNAJC6,HIVEP2,HMP19,PURG,TAOK1,TLE4,TTC14,ZBTB11,ZNF180,ZNF251	14
PUJANA_BRCA_CENTERED_NETWORK	1.41213	3	3.40965	3	1.96598	1.44445		0
MISSIAGLIA_REGULATED_BY_METHYLATION_DN	0	4.14711	3.95372	3.38321	1.49081	0	AEBP2,ANAPC4,ARF3,CBX5,CYLD,DCTN4,DNAJC6,GGA3,GNG2,HIVEP2,HMP19,IER5,KCTD2,KIAA0947,NCALD,PURG,RGS7,SLC23A2,SNCA,TAOK1,TLE4,TMED8,TTC14,USP45,ZBTB11,ZNF180,ZNF251,ZNF638	28
GINESTIER_BREAST_CANCER_20Q13_AMPLIFICATION_DN	1.40207	4.31026	2.49278	3.33206	0	0	AEBP2,ANAPC4,ARF3,CBX5,CDK9,CYLD,DCTN4,DNAJC6,FYN,GGA3,HIVEP2,HMP19,IER5,KCTD2,KIAA0947,PTEN,RAB8B,SATB1,SLC23A2,SNCA,STIM2,STX6,TAOK1,TMED8,TMEM80,TNRC6C,TTC14,ZBTB11,ZNF251,ZNF638,ZNF644	31
SARRIO_EPITHELIAL_MESENCHYMAL_TRANSITION_UP	0	3.45634	1.44147	2.85572	1.34348	0	AEBP2,ANAPC4,ARF3,CBX5,CDK9,CYLD,DCTN4,DNAJC6,FYN,GGA3,GNG2,HIVEP2,HMP19,IER5,KCTD2,KIAA0947,NCALD,PURG,RGS7,SLC23A2,SNCA,STIM2,TAOK1,TLE4,TMED8,TTC14,USP45,ZBTB11,ZNF180,ZNF251,ZNF638	31
PARK_HSC_MARKERS	3.31702	3.15125	2.42937	2.51297	0	0		0
BURTON_ADIPOGENESIS_PEAK_AT_16HR	0	4.25026	2.42092	2.2327	2.84673	0		0
BIDUS_METASTASIS_UP	0	4.26606	2.75637	2.2358	1.4911	1.38905	AEBP2,ANAPC4,ARF3,B3GAT3,B3GNT1,BHLHB9,CBX5,CDK9,CHN1,CLSTN2,CPLX2,CYLD,DCTN4,DGKZ,DNAJB14,DNAJC6,ENC1,FOXJ3,FYN,GGA3,GNG2,HIVEP2,HMP19,IER5,KCTD2,KIAA0947,MAPK1,MCOLN1,NCALD,PAK3,PDCD7,PLXNA2,PURG,R3HDM1,RAB35,RBM10,RGS7,RTN4R,SLC23A2,SNCA,SSBP2,STIM2,STX6,TAOK1,TCERG1,TLE4,TMED8,TMEFF1,TNRC6C,TSN,TTC14,USP45,ZBTB11,ZNF180,ZNF251,ZNF638,ZNF644	57
RIZ_ERYTHROID_DIFFERENTIATION	0	4.50099	2.30146	1.94978	1.81643	0		0
MORI_EMU_MYC_LYMPHOMA_BY_ONSET_TIME_UP	0	3	2.22961	3.23241	1.98155	0	AEBP2,ANAPC4,ARF3,CBX5,CYLD,DCTN4,DNAJC6,GGA3,GNG2,HIVEP2,HMP19,IER5,KCTD2,KIAA0947,NCALD,PURG,RGS7,SNCA,TAOK1,TLE4,TMED8,TTC14,USP45,ZBTB11,ZNF180,ZNF251,ZNF638	27
DAZARD_RESPONSE_TO_UV_NHEK_DN	1.62631	3.09472	1.48667	2.49045	0	0	AEBP2,ANAPC4,ANKRD17,ARF3,BHLHB9,CBX5,CDK9,CYLD,DCTN4,DGKZ,DNAJC6,ETNK1,FOXJ3,FYN,GGA3,GNG2,HIVEP2,HMP19,IER5,KCTD2,KIAA0947,MAPK1,MCM3AP,MCOLN1,NFYB,NIP7,PDCD7,PLXNA2,POLR2H,PSMB8,PTEN,PTPRS,PURG,RAB35,RAB8B,RASSF5,RBM10,RGS7,RSBN1,RTN4R,RUVBL1,SAFB,SATB1,SLC23A2,SNCA,SNN,STIM2,STX6,TAOK1,TBK1,TCERG1,TIA1,TLE4,TMED8,TMEM80,TNRC6C,TSN,TTC14,USP45,WDR82,ZBTB11,ZNF180,ZNF251,ZNF512,ZNF638,ZNF644	66
STEIN_ESRRA_TARGETS_RESPONSIVE_TO_ESTROGEN_DN	0	2.20558	1.77193	2.13112	1.57246	0	AEBP2,CYLD,DNAJC6,HIVEP2,HMP19,PURG,ZBTB11,ZNF180	8
MARTIN_INTERACT_WITH_HDAC	0	2.21146	0	1.56112	1.55019	1.33741		0
VANHARANTA_UTERINE_FIBROID_WITH_7Q_DELETION_UP	0	2.65502	1.44342	2.09158	1.32652	0	AEBP2,CBX5,CYLD,DCTN4,DNAJC6,HIVEP2,HMP19,PURG,TAOK1,TLE4,ZBTB11,ZNF180,ZNF251	13
BURTON_ADIPOGENESIS_12	0	2.05193	2.88683	2.24375	1.31279	0		0
DAZARD_RESPONSE_TO_UV_SCC_DN	0	2.48046	1.30233	1.85832	1.75646	1.34484	AEBP2,ANAPC4,ARF3,CBX5,CYLD,DCTN4,DNAJC6,FYN,GGA3,GNG2,HIVEP2,HMP19,IER5,KCTD2,KIAA0947,PURG,RGS7,SLC23A2,SNCA,STIM2,TAOK1,TLE4,TMED8,TTC14,USP45,ZBTB11,ZNF180,ZNF251,ZNF638	29
HOEBEKE_LYMPHOID_STEM_CELL_UP	1.80211	2.20667	1.30288	2.25061	0	0	AEBP2,ANAPC4,ARF3,CBX5,CDK9,CYLD,DCTN4,DNAJC6,HIVEP2,HMP19,IER5,KIAA0947,RAB8B,SNCA,TAOK1,TMED8,TMEM80,TTC14,ZBTB11,ZNF251,ZNF638	21

## Sheet: module7
TF	Hoxb8	Hoxb6	Hoxa7	Hoxb9	Hoxb7	Zkscan1	Hoxd8	Hoxd9	leadingRNA	leadingRNAnum
AMINO_ACID_METABOLIC_PROCESS	0	1.40964	1.51494	1.40509	1.70766	3	1.63309	0	ABHD3,ABHD4,ALG2,ATP6V0C,ATP6V1A,ATP6V1E1,ATP6V1F,CD81,CLASP2,COBLL1,DAB2,EFHD1,ENPP2,FBXW11,GATM,GPRC5B,GRINA,HOXB6,HOXD8,KLHL13,LRPAP1,MAGED1,PIGQ,PROSC,RAB11FIP5,RESP18,SKP1,SLC25A30,SLC4A4,SLC5A3,SOSTDC1,SRP72,TMEM35,TRPS1,VPS29	35
AMINO_ACID_AND_DERIVATIVE_METABOLIC_PROCESS	0	1.7732	1.71967	1.49961	1.95121	3	1.65962	1.6232	ABHD3,ABHD4,AGTR1,ALG2,ATP6V0C,ATP6V1A,ATP6V1E1,ATP6V1F,CD81,CLASP2,COBLL1,DAB2,EFHD1,ENPP2,FBXW11,GATM,GKAP1,GPRC5B,GRINA,HOXB6,HOXD8,KLHL13,LRPAP1,MAGED1,PIGQ,PROSC,RAB11FIP5,RESP18,SKP1,SLC25A30,SLC4A4,SLC5A3,SOSTDC1,SRP72,SUSD2,TMEM35,TRPS1,VAPB,VPS29	39
REACTOME_RESPIRATORY_ELECTRON_TRANSPORT_ATP_SYNTHESIS_BY_CHEMIOSMOTIC_COUPLING_AND_HEAT_PRODUCTION_BY_UNCOUPLING_PROTEINS_	2.53117	3	3	3.18462	3	1.98823	0	0	ABHD3,AGTR1,ALG2,AP1S2,ARMCX2,ATP6V0C,ATP6V1A,ATP6V1E1,ATP6V1F,B4GALT5,CD81,CHGA,CLASP2,COBLL1,CREB3L2,DAB2,DPY19L4,EFHD1,ENPP2,ENPP5,ENTPD4,EVI5,FADS1,FADS2,FBXW11,GABARAPL1,GPRC5B,GRINA,HIPK2,HMGCS1,HOXB6,HOXD8,ITM2B,KLHL13,LRPAP1,MAGED1,MDK,MRPS6,NDFIP1,PEBP1,PIGQ,PPIA,PROSC,QDPR,RESP18,SACM1L,SCG2,SKP1,SLC25A30,SLC4A4,SLC5A3,SLC7A10,TMEM35,TRIM44,TRIP6,VPS29,WDR6,YWHAB	58
REACTOME_RESPIRATORY_ELECTRON_TRANSPORT	2.51654	3	3	3.15915	3	2.42644	0	0	ABHD3,AGTR1,ALG2,ARMCX2,ATP6V0C,ATP6V1A,ATP6V1E1,ATP6V1F,CD81,CLASP2,COBLL1,CREB3L2,DAB2,DPY19L4,EFHD1,ENPP2,ENPP5,ENTPD4,EVI5,FADS1,FADS2,FBXW11,GABARAPL1,GPRC5B,GRINA,HIPK2,HOXB6,HOXD8,KLHL13,LRPAP1,MAGED1,MDK,MRPS6,NDFIP1,PEBP1,PIGQ,PROSC,QDPR,RESP18,SACM1L,SKP1,SLC25A30,SLC4A4,SLC5A3,TMEM35,TRIM44,TRIP6,VPS29,YWHAB	49
REACTOME_PEPTIDE_CHAIN_ELONGATION	3	3	3	0	3	0	3	3.54049	ABHD3,ABHD4,ALG2,ATP6V0C,ATP6V1A,ATP6V1E1,ATP6V1F,CD81,CLASP2,COBLL1,DAB2,EFHD1,ENPP2,FADS1,FADS2,FBXW11,GABARAPL1,GPRC5B,GRINA,HIPK2,HOXB6,KLHL13,LRPAP1,MAGED1,MDK,MRPS6,NDFIP1,PEBP1,PIGQ,PROSC,RESP18,SKP1,SLC25A30,SLC4A4,SLC5A3,TMEM35,TRIM44,VAPB,VPS29	39
REACTOME_3_UTR_MEDIATED_TRANSLATIONAL_REGULATION	3.60434	3.68362	2.82505	0	3	0	3	3.84152	ABHD3,ABHD4,ALG2,ATP6V0C,ATP6V1A,ATP6V1E1,ATP6V1F,CD81,CLASP2,COBLL1,DAB2,EFHD1,ENPP2,FADS1,FADS2,FBXW11,GABARAPL1,GPRC5B,GRINA,HOXB6,KLHL13,LRPAP1,MAGED1,MDK,MRPS6,NDFIP1,PEBP1,PIGQ,PROSC,RESP18,SKP1,SLC25A30,SLC4A4,SLC5A3,TMEM35,TRIM44,VAPB,VPS29	38
REACTOME_SRP_DEPENDENT_COTRANSLATIONAL_PROTEIN_TARGETING_TO_MEMBRANE	3.30331	3.18106	2.78366	0	3	0	3	3.23946	ABHD3,ABHD4,AGTR1,ALG2,ARMCX2,ATP6V0C,ATP6V1A,ATP6V1E1,ATP6V1F,CD81,CLASP2,COBLL1,DAB2,DPY19L4,EFHD1,ENPP2,ENPP5,ENTPD4,FADS1,FADS2,FBXW11,GABARAPL1,GPRC5B,GRINA,HIPK2,HOXB6,KLHL13,LRPAP1,MAGED1,MDK,MRPS6,NDFIP1,PEBP1,PIGQ,PROSC,QDPR,RESP18,SKP1,SLC25A30,SLC4A4,SLC5A3,TMEM35,TRIM44,VAPB,VPS29,YWHAB	46
REACTOME_PREFOLDIN_MEDIATED_TRANSFER_OF_SUBSTRATE_TO_CCT_TRIC	2.56692	2.65013	2.29249	0	1.99526	0	3.6356	3.71658	ATP6V0C,ATP6V1E1,CD81,COBLL1,DAB2,ENPP2,FADS1,KLHL13,SLC5A3	9
REACTOME_INFLUENZA_VIRAL_RNA_TRANSCRIPTION_AND_REPLICATION	3.4794	2.63547	2.16074	0	3.5516	0	3	2.96381	ABHD3,ABHD4,AGTR1,ALG2,ATP6V0C,ATP6V1A,ATP6V1E1,ATP6V1F,CD81,CLASP2,COBLL1,DAB2,DPY19L4,EFHD1,ENPP2,ENTPD4,FADS1,FADS2,FBXW11,GABARAPL1,GPRC5B,GRINA,HIPK2,HOXB6,KLHL13,LRPAP1,MAGED1,MDK,MRPS6,NDFIP1,PEBP1,PIGQ,PROSC,QDPR,RESP18,SKP1,SLC25A30,SLC4A4,SLC5A3,SUSD2,TMEM35,TRIM44,TRIP6,VAPB,VPS29	45
REACTOME_NONSENSE_MEDIATED_DECAY_ENHANCED_BY_THE_EXON_JUNCTION_COMPLEX	3.70125	3.58671	2.93741	0	3	0	3.74884	2.65275	ABHD3,ABHD4,AGTR1,ALG2,ATP6V0C,ATP6V1A,ATP6V1E1,ATP6V1F,CD81,CLASP2,COBLL1,DAB2,DPY19L4,EFHD1,ENPP2,ENTPD4,FADS1,FADS2,FBXW11,GABARAPL1,GPRC5B,GRINA,HIPK2,HOXB6,KLHL13,LRPAP1,MAGED1,MDK,MRPS6,NDFIP1,PEBP1,PIGQ,PROSC,QDPR,RESP18,SKP1,SLC25A30,SLC4A4,SLC5A3,TMEM35,TRIM44,VAPB,VPS29	43
REACTOME_LATENT_INFECTION_OF_HOMO_SAPIENS_WITH_MYCOBACTERIUM_TUBERCULOSIS	2.73893	3	3	3.05352	2.73784	0	2.19196	2.62403	ATP6V0C,ATP6V1E1,CD81,COBLL1,DAB2,ENPP2,FADS1,KLHL13,LRPAP1,SLC25A30,SLC5A3,VPS29	12
REACTOME_IRON_UPTAKE_AND_TRANSPORT	2.17896	3	3	3.23169	2.21061	0	0	1.334	ATP6V0C,ATP6V1E1,CD81,COBLL1,DAB2,ENPP2,FADS1,GPRC5B,KLHL13,LRPAP1,SLC5A3,TRIM44,VPS29	13
REACTOME_TRANSFERRIN_ENDOCYTOSIS_AND_RECYCLING	2.80588	3	3	3.35455	2.51104	0	1.3256	2.22105	ATP6V0C,ATP6V1E1,CD81,COBLL1,DAB2,ENPP2,FADS1,GPRC5B,KLHL13,LRPAP1,SLC25A30,SLC5A3,TRIM44,VPS29	14
REACTOME_AMINO_ACID_AND_OLIGOPEPTIDE_SLC_TRANSPORTERS	1.80761	2.64743	2.81268	1.82787	2.82466	0	1.76782	0	ATP6V0C,ATP6V1E1,CD81,COBLL1,DAB2,ENPP2,FADS1,GPRC5B,KLHL13,LRPAP1,SLC5A3,TRIM44,VPS29	13
KEGG_PARKINSONS_DISEASE	1.57929	3	3	3.69461	3	1.37519	0	0	ABHD3,ACLY,ACP1,AGTR1,ALG2,AP1S2,ARMCX2,ATP6V0C,ATP6V1A,ATP6V1E1,ATP6V1F,B4GALT5,CD81,CHGA,CLASP2,COBLL1,CREB3L2,DAB2,DPY19L4,EFHD1,ENPP2,ENPP5,ENTPD4,EVI5,FADS1,FADS2,FBXW11,GABARAPL1,GPRC5B,GRINA,HIPK2,HMGCS1,HOXB6,HOXD8,ITM2B,KLHL13,LRPAP1,MAGED1,MDK,MRPS6,NDFIP1,PEBP1,PEG3,PIGQ,PPIA,PROSC,QDPR,RESP18,SACM1L,SCG2,SKP1,SLC25A30,SLC4A4,SLC5A3,SLC7A10,STUB1,TMEM35,TRIM44,TRIP6,VPS29,WDR6,YWHAB,ZB…	63
KEGG_OXIDATIVE_PHOSPHORYLATION	3.37358	3	3	3	3	2.85816	0	0	ABHD3,ACLY,ACP1,AGTR1,AHCYL1,ALG2,AP1S2,ARMCX2,ATP11A,ATP6V0C,ATP6V1A,ATP6V1E1,ATP6V1F,B4GALT5,CD81,CHGA,CLASP2,CLCN4,COBLL1,CREB3L2,DAB2,DPY19L4,EFHD1,ENPP2,ENPP5,ENTPD4,EVI5,FADS1,FADS2,FBXW11,GABARAPL1,GCLM,GM2A,GPC4,GPRC5B,GRINA,HIPK2,HMGCS1,HOXB6,HOXD8,ITM2B,KLHL13,LRPAP1,MAGED1,MDK,MRPS6,NDFIP1,NNAT,PEBP1,PGAM1,PIGQ,PPIA,PROSC,QDPR,RESP18,RTN3,SACM1L,SCG2,SKP1,SLC25A30,SLC4A4,SLC5A3,SLC7A10…	71
KEGG_CITRATE_CYCLE_TCA_CYCLE	1.95559	3	3	3.56967	3	1.33239	0	0	ABHD3,ATP6V0C,ATP6V1E1,ATP6V1F,CD81,COBLL1,DAB2,ENPP2,FADS1,FBXW11,GPRC5B,KLHL13,LRPAP1,MRPS6,RESP18,SLC25A30,SLC5A3,TRIM44,VPS29	19
KEGG_VALINE_LEUCINE_AND_ISOLEUCINE_DEGRADATION	1.96588	3	3	3.79152	2.71689	3	0	0	ABHD3,ALG2,ATP6V0C,ATP6V1E1,ATP6V1F,CD81,CLASP2,COBLL1,DAB2,EFHD1,ENPP2,FADS1,FBXW11,GPRC5B,GRINA,HOXB6,HOXD8,KLHL13,LRPAP1,MAGED1,MRPS6,PIGQ,RESP18,SLC25A30,SLC5A3,TMEM35,TRIM44,VPS29	28
KEGG_FATTY_ACID_METABOLISM	1.97334	3.9855	3.92791	2.64077	3.68973	3	0	0	ABHD3,ATP6V0C,ATP6V1E1,ATP6V1F,CD81,CLASP2,COBLL1,DAB2,ENPP2,FADS1,FBXW11,GPRC5B,GRINA,HOXB6,KLHL13,LRPAP1,MRPS6,PIGQ,RESP18,SLC25A30,SLC5A3,TRIM44,VPS29	23
KEGG_PYRUVATE_METABOLISM	2.0136	3	3.58049	2.01752	3.09342	2.97562	0	0	ATP6V0C,ATP6V1E1,ATP6V1F,CD81,COBLL1,DAB2,EFHD1,ENPP2,FADS1,FBXW11,GPRC5B,GRINA,HOXD8,KLHL13,LRPAP1,MRPS6,RESP18,SLC25A30,SLC5A3,TRIM44,VPS29	21
KEGG_RIBOSOME	3	4.03126	3.97907	0	3	0	3	3	ABHD3,ABHD4,AGTR1,ALG2,ATP6V0C,ATP6V1A,ATP6V1E1,ATP6V1F,CD81,CLASP2,COBLL1,DAB2,EFHD1,ENPP2,FADS1,FADS2,FBXW11,GABARAPL1,GPRC5B,GRINA,HIPK2,HOXB6,KLHL13,LRPAP1,MAGED1,MDK,MRPS6,NDFIP1,PEBP1,PIGQ,PROSC,RESP18,SKP1,SLC25A30,SLC4A4,SLC5A3,TMEM35,TRIM44,VAPB,VPS29	40
KEGG_BUTANOATE_METABOLISM	2.34575	2.74645	2.92027	3.8707	2.70871	3	0	0	ATP6V0C,ATP6V1E1,ATP6V1F,CD81,COBLL1,DAB2,EFHD1,ENPP2,FADS1,FBXW11,GPRC5B,HOXD8,KLHL13,LRPAP1,SLC25A30,SLC5A3,TRIM44,VPS29	18
KEGG_LYSOSOME	3.54967	3.65177	3.26207	1.74863	2.68326	1.74813	0	0	ABHD3,ALG2,ATP6V0C,ATP6V1E1,ATP6V1F,CD81,CLASP2,COBLL1,DAB2,EFHD1,ENPP2,FADS1,FBXW11,GPRC5B,GRINA,HOXB6,HOXD8,KLHL13,LRPAP1,MAGED1,MRPS6,PIGQ,RESP18,SLC25A30,SLC5A3,TMEM35,TRIM44,VPS29	28
KEGG_VIBRIO_CHOLERAE_INFECTION	3.67461	3	3	3	3	0	1.32757	2.06402	ABHD3,ALG2,ATP6V0C,ATP6V1E1,ATP6V1F,CD81,CLASP2,COBLL1,DAB2,EFHD1,ENPP2,FADS1,FBXW11,GPRC5B,GRINA,HOXB6,KLHL13,LRPAP1,MRPS6,PIGQ,RESP18,SLC25A30,SLC5A3,TMEM35,TRIM44,VPS29	26
WOO_LIVER_CANCER_RECURRENCE_DN	2.3141	3	3	2.02553	3	3	0	0	ABHD3,AGTR1,ALG2,ATP6V0C,ATP6V1E1,ATP6V1F,CD81,CLASP2,COBLL1,DAB2,EFHD1,ENPP2,FADS1,FADS2,FBXW11,GPRC5B,GRINA,HOXB6,HOXD8,KLHL13,LRPAP1,MAGED1,MRPS6,PIGQ,PROSC,RESP18,SKP1,SLC25A30,SLC5A3,TMEM35,TRIM44,VPS29	32
LEE_LIVER_CANCER_SURVIVAL_UP	1.3249	4.03983	3.88316	1.5474	2.59425	3	0	0	ABHD3,AGTR1,ALG2,ATP6V0C,ATP6V1E1,ATP6V1F,CD81,CLASP2,COBLL1,DAB2,EFHD1,ENPP2,FADS1,FADS2,FBXW11,GABARAPL1,GPRC5B,GRINA,HOXB6,HOXD8,KLHL13,LRPAP1,MAGED1,MDK,MRPS6,NDFIP1,PEBP1,PIGQ,PROSC,RESP18,SKP1,SLC25A30,SLC5A3,TMEM35,TRIM44,TRIP6,TRPS1,VPS29	38
NADLER_OBESITY_DN	2.98558	3	3	1.70214	3	2.49502	0	0	ABHD3,AGTR1,ALG2,ATP6V0C,ATP6V1E1,ATP6V1F,CD81,CLASP2,COBLL1,DAB2,EFHD1,ENPP2,FADS1,FADS2,FBXW11,GPRC5B,GRINA,HOXB6,HOXD8,KLHL13,LRPAP1,MAGED1,MRPS6,PIGQ,PROSC,RESP18,SKP1,SLC25A30,SLC5A3,TMEM35,TRIM44,VPS29	32
LEIN_NEURON_MARKERS	3	3	3	3	2.68775	0	0	1.63997		0
RIGGINS_TAMOXIFEN_RESISTANCE_UP	2.00197	3.16526	2.83296	1.38606	1.95516	1.99825	0	0	ATP6V0C,ATP6V1E1,ATP6V1F,CD81,COBLL1,DAB2,ENPP2,FADS1,FBXW11,GPRC5B,HOXD8,KLHL13,LRPAP1,RESP18,SLC25A30,SLC5A3,TRIM44,VPS29	18
JOHANSSON_BRAIN_CANCER_EARLY_VS_LATE_DN	3	3	3	3	3	1.41191	0	0	ABHD3,ALG2,ATP6V0C,ATP6V1E1,ATP6V1F,CD81,CLASP2,COBLL1,DAB2,EFHD1,ENPP2,FADS1,FADS2,FBXW11,GPRC5B,GRINA,HOXB6,HOXD8,KLHL13,LRPAP1,MAGED1,MRPS6,NDFIP1,PIGQ,PROSC,RESP18,SKP1,SLC25A30,SLC5A3,TMEM35,TRIM44,VPS29	32
JIANG_AGING_HYPOTHALAMUS_DN	3	3	3	3	3	1.80546	0	0	ABHD3,AGTR1,ALG2,ATP6V0C,ATP6V1E1,ATP6V1F,CD81,CLASP2,COBLL1,DAB2,EFHD1,ENPP2,FADS1,FADS2,FBXW11,GABARAPL1,GPRC5B,GRINA,HOXB6,HOXD8,KLHL13,LRPAP1,MAGED1,MRPS6,PIGQ,PROSC,RESP18,SKP1,SLC25A30,SLC5A3,TMEM35,TRIM44,TRPS1,VPS29	34
FLECHNER_BIOPSY_KIDNEY_TRANSPLANT_REJECTED_VS_OK_DN	3.67913	3	3	3	3	4.22298	0	0	ABAT,ABHD2,ABHD3,ABHD4,ACLY,ACP1,ACVR1,AGTR1,AHCYL1,ALDH9A1,ALG2,AP1S2,APBB2,APOA1BP,APOD,APP,AR,ARHGAP5,ARHGEF12,ARMCX2,ARSB,ASB13,ATP11A,ATP6AP1,ATP6V0C,ATP6V0E2,ATP6V1A,ATP6V1B2,ATP6V1C1,ATP6V1E1,ATP6V1F,B4GALT5,BCAS1,BICC1,C16orf13,C1D,CAMK2N2,CD81,CHCHD2,CHGA,CHGB,CHKA,CLASP2,CLCN4,CLDN2,CNN3,COBLL1,COL4A3BP,COX4I1,COX6A1,CPEB4,CREB3L2,CTTN,CYP2E1,CYP51A1,DAB2,DBI,DCTN3,DDC,DMXL2,DPY19L4,DYN…	226
LE_EGR2_TARGETS_DN	2.98529	3	3	1.53423	3	3.40708	0	0	ABHD3,AGTR1,ALG2,ATP6V0C,ATP6V1E1,ATP6V1F,CD81,CLASP2,COBLL1,CREB3L2,DAB2,EFHD1,ENPP2,ENPP5,FADS1,FADS2,FBXW11,GABARAPL1,GPRC5B,GRINA,HMGCS1,HOXB6,HOXD8,KLHL13,LRPAP1,MAGED1,MRPS6,NDFIP1,PIGQ,PROSC,RESP18,SACM1L,SKP1,SLC25A30,SLC5A3,TMEM35,TRIM44,TRIP6,TRPS1,VPS29	40
LEIN_OLIGODENDROCYTE_MARKERS	2.90498	3	3	2.0632	2.12343	1.51644	0	0		0
LEIN_PONS_MARKERS	2.94637	3.54927	3.50729	2.42794	3.59287	1.7244	0	2.01343		0
SASSON_RESPONSE_TO_GONADOTROPHINS_UP	2.92851	4.20916	3	2.03687	2.37944	1.66812	0	0	ABHD3,ALG2,ATP6V0C,ATP6V1E1,ATP6V1F,CD81,CLASP2,COBLL1,DAB2,EFHD1,ENPP2,FADS1,FADS2,FBXW11,GPRC5B,GRINA,HOXB6,HOXD8,KLHL13,LRPAP1,MAGED1,MRPS6,PIGQ,PROSC,RESP18,SKP1,SLC25A30,SLC5A3,TMEM35,TRIM44,TRPS1,VPS29	32

[truncated: 20 more sheets: module8, module9, module10, module11, module12(Zfp655), module13, module14, module15, module16, module17, module18, module19, module20, module25, module26, module27, module31, module34, module36, module37]
