# Supplementary material for: A mouse tissue transcription factor atlas
Source: Nat Commun. 2017 Apr 21;8:15089. doi: 10.1038/ncomms15089 (PMC5413951; doi:10.1038/ncomms15089)
Supplement: Supplementary Data 5 — TF interactions in each adult tissue and top 30 differentially expressed TFs. Related to Figure 6 [file ncomms15089-s6.xlsx]

## Sheet: Table S5 legend
Supplementary Data 5. TF interactions in each adult tissue and top 30 differentially expressed TFs. Related to Figure 6
(A) Node information (including the TSPS and degree of interactions) in the PPI network constructed with all TFs from the 24 adult tissues.
(B) PPIs in each adult tissue.Node information includs the TSPS and degree of interactions
(C) Top 30 differentially expressed TFs in each system with their average abundances
(D) The GO terms were enriched using TGs that were regulated by at least 2 TFs in each system.

## Sheet: node
KEY	DEGREE	EntrezGeneID	SPC(TSPS)	Z	quantile	specific
AEBP1	1	165	0.255878	-0.918607	0	3
AEBP2		121536	3.90696	1.1547	0.666667	1
AHR	8	196	2.55478	1.1547	0.666667	1
AHRR	1	57491	4.58496	1.1547	0.666667	1
ALX1	1	8092	4.58496	1.1547	0.666667	1
ALX4	3	60529	2.63305	0.221697	0.333333	2
AR	28	367	1.34014	1.1547	0.666667	1
ARID1A		8289	0.196554	-1.15276	0	3
ARID1B	1	57492	0.680229	-1.13947	0	3
ARID2	1	196528	0.367456	-1.15147	0	3
ARID3A	3	1820	1.47338	0.176098	0.333333	2
ARID5A		10865	4.58496	1.1547	0.666667	1
ARNT	10	405	0.336095	-1.08858	0	3
ARNTL	8	406	0.0874196	-1.15211	0	3
ARNTL2	2	56938	4.58496	1.1547	0.666667	1
ASCL1	2	429	4.58496	1.1547	0.666667	1
ASCL2		430	3.62349	1.1547	0.666667	1
ASCL3	2	56676	3.58529	1.1547	0.666667	1
ATF1	5	466	0.917637	-1.13179	0	3
ATF2	13	1386	1.44561	0.0682223	0.333333	3
ATF3	5	467	4.58496	1.1547	0.666667	1
ATF4	5	468	2.18549	0.863671	0.666667	2
ATF7	2	11016	0.605235	-0.980081	0	3
ATOH1		474	0.897968	-1.15339	0	3
BACH1	1	571	1.92833	0.166262	0.333333	2
BACH2	1	60468	4.58496	0.941021	0.666667	2
BARX2	1	8538	1.82856	0.414369	0.333333	2
BATF	4	10538	3.02037	1.1547	0.666667	1
BATF3	2	55509	2.06099	1.1547	0.666667	1
BAZ2A	2	11176	0.378174	-0.962525	0	3
BAZ2B		29994	0.469841	-0.808146	0	3
BCL11A	2	53335	2.38771	0.310796	0.333333	2
BCL11B	2	64919	2.50758	0.544191	0.333333	3
BCL6	9	604	3.59102	1.1547	0.666667	1
BCL6B	1	255877	2.45775	1.1547	0.666667	1
BDP1	2	55814	4.58496	1.1547	0.666667	1
BHLHA15	2	168620	1.01339	1.1547	0.666667	1
BHLHE40	4	8553	0.852474	-0.247144	0.333333	2
BHLHE41	2	79365	2.15756	0.226338	0.333333	2
BNC2	1	54796	4.58496	1.1547	0.666667	1
BPTF	1	2186	0.694911	-1.1348	0	3
CARHSP1		23589	0.712923	-0.128449	0.333333	2
CBFB	3	865	0.114281	-1.15435	0	3
CBX2	1	84733	4.58496	1.1547	0.666667	1
CDC5L		988	0.199344	-1.13836	0	3
CDX1	2	1044	3.07666	1.1547	0.666667	1
CDX2	1	1045	2.37158	1.1547	0.666667	1
CEBPA	16	1050	0.491492	-0.32318	0.333333	2
CEBPB	28	1051	0.333361	-0.459964	0.333333	2
CEBPD	6	1052	0.521105	-0.362022	0.333333	2
CEBPE	6	1053	2.63245	1.1547	0.666667	1
CEBPG	6	1054	0.312351	-1.13371	0	3
CEBPZ	1	10153	0.88802	1.1547	0.666667	1
CHD6	1	84181	2.65292	0.908323	0.666667	2
CIC		23152	1.14257	-1.02073	0	3
CLOCK	2	9575	0.144928	-1.15178	0	3
CREB1	9	1385	0.0836639	-1.15327	0	3
CREB3	1	10488	3.61355	1.1547	0.666667	1
CREB3L1	2	90993	1.37487	1.1547	0.666667	1
CREB3L3	2	84699	2.62256	1.1547	0.666667	1
CREB5	2	9586	4.58496	1.1547	0.666667	1
CREM	4	1390	0.629009	-1.07955	0	3
CRX	1	1406	2.88107	0.00203865	0.333333	2
CSDE1		7812	0.350181	-0.0867558	0.333333	2
CTCF	4	10664	0.295066	-1.14109	0	3
CUX1	2	1523	0.401019	-1.15427	0	3
CUX2		23316	1.61884	-1.15466	0	3
DACH1	3	1602	1.20377	-1.00675	0	3
DACH2		117154	1.88392	-0.00964485	0.333333	2
DBP	3	1628	1.1493	-0.917344	0	3
DEAF1		10522	0.885881	-0.723142	0	3
DLX1	1	1745	4.58496	0.793603	0.666667	2
DLX3		1747	2.36302	0.899587	0.666667	2
DLX5	3	1749	2.3278	0.296039	0.333333	2
DMAP1		55929	0.216073	-1.15007	0	3
DMTF1		9988	4.58496	1.1547	0.666667	1
DNAJC1		64215	0.739463	1.1547	0.666667	1
DNAJC2		27000	0.462098	1.1547	0.666667	1
DOT1L		84444	4.58496	1.1547	0.666667	1
DR1	3	1810	0.175527	-1.12615	0	3
DRAP1	4	10589	0.0972132	-1.1157	0	3
DZIP1		22873	4.58496	1.1547	0.666667	1
E2F1	11	1869	1.87489	1.09907	0.666667	2
E2F2	7	1870	1.43938	1.1547	0.666667	1
E2F3	6	1871	0.134787	-1.15025	0	3
E2F4	7	1874	0.173623	-1.10964	0	3
E2F5	4	1875	0.852665	0.185591	0.333333	2
E2F6	6	1876	0.829585	-1.15464	0	3
E4F1	2	1877	4.27818	1.1547	0.666667	1
EBF1	2	1879	4.58496	1.1547	0.666667	1
EGR1	8	1958	2.17034	0.51121	0.333333	2
EGR2	2	1959	3.06115	1.1547	0.666667	1
ELF1	7	1997	0.105579	-0.554194	0.333333	2
ELF2	1	1998	0.0529076	-1.00439	0	3
ELF3	3	1999	1.43145	-0.0103912	0.333333	2
ELF4	1	2000	0.450321	-0.356796	0.333333	2
ELF5		2001	2.33748	1.1547	0.666667	1
ELK1	4	2002	0.342403	-1.08798	0	3
ELK3	1	2004	0.130327	-0.89937	0	3
ELK4	2	2005	0.0432262	-1.04712	0	3
EMX2		2018	2.38664	0.563448	0.333333	2
EN2	1	2020	0.942673	-0.114243	0.333333	2
EP400	1	57634	0.768728	-1.10846	0	3
EPAS1	5	2034	2.31108	1.1547	0.666667	1
ERF		2077	0.876772	-0.14339	0.333333	2
ERG	4	2078	0.102618	-1.12573	0	3
ESR1	44	2099	1.77938	1.1547	0.666667	1
ESRRA	4	2101	0.100515	-1.12582	0	3
ESRRB		2103	1.46062	-0.984577	0	3
ETS1	14	2113	0.522146	-0.197692	0.333333	2
ETS2	6	2114	2.70854	1.1547	0.666667	1
ETV1	1	2115	3.13644	1.1547	0.666667	1
ETV3		2117	1.60694	0.535787	0.333333	2
ETV6	1	2120	0.154057	-1.12953	0	3
EZH1	1	2145	0.985247	-0.999554	0	3
EZH2	1	2146	1.84745	1.1547	0.666667	1
FIZ1		84922	2.64776	1.1547	0.666667	1
FLI1	5	2313	0.0590843	-1.11058	0	3
FOS	25	2353	2.61887	0.83817	0.666667	2
FOSB	2	2354	3.14885	1.1547	0.666667	1
FOSL2	3	2355	1.37715	-0.838153	0	3
FOXA1	1	3169	2.07673	1.1547	0.666667	1
FOXA2	4	3170	2.67379	1.1547	0.666667	1
FOXA3		3171	2.64939	1.1547	0.666667	1
FOXC1		2296	0.874623	-0.907299	0	3
FOXE1		2304	4.58496	1.1547	0.666667	1
FOXF2	1	2295	4.58496	1.1547	0.666667	1
FOXJ3		22887	0.485021	-1.14148	0	3
FOXK2		3607	0.364964	-1.15129	0	3
FOXL2		668	2.32017	0.0918208	0.333333	3
FOXM1	1	2305	4.26093	1.1547	0.666667	1
FOXN3		1112	1.08761	0.330287	0.333333	2
FOXO1	11	2308	0.302361	-1.15315	0	3
FOXO3	5	2309	0.392792	-1.11118	0	3
FOXO4	3	4303	0.8152	-0.1427	0.333333	2
FOXP1	2	27086	0.0535109	-1.15216	0	3
FOXP2	2	93986	1.47375	-1.11744	0	3
FOXP3	3	50943	2.59565	1.1547	0.666667	1
FOXP4	2	116113	0.478514	-1.14207	0	3
GABPA	3	2551	0.022598	-1.07885	0	3
GATA1	8	2623	3.58551	1.1547	0.666667	1
GATA2	8	2624	2.02894	0.593778	0.666667	2
GATA3	5	2625	2.07793	1.1547	0.666667	1
GATA4	9	2626	1.38008	1.1547	0.666667	1
GATA5	1	140628	2.62162	1.1547	0.666667	1
GATA6	2	2627	1.0308	1.1547	0.666667	1
GATAD2A		54815	0.163075	-1.1067	0	3
GATAD2B		57459	0.136444	-1.11249	0	3
GCM1		8521	4.58496	1.1547	0.666667	1
GFI1		2672	4.58496	1.1547	0.666667	1
GFI1B	1	8328	4.58496	1.1547	0.666667	1
GLI1	2	2735	3.08738	1.1547	0.666667	1
GLI3	7	2737	2.66208	1.1547	0.666667	1
GMEB1	3	10691	0.261291	-0.503085	0.333333	2
GMEB2	1	26205	0.27425	-0.5048	0.333333	2
GRHL1	1	29841	3.01136	1.1547	0.666667	1
GRHL2	1	79977	1.87164	1.1547	0.666667	1
GRHL3	2	57822	4.58496	1.1547	0.666667	1
GSC2		2928	4.58496	1.11711	0.666667	2
HAND1	5	9421	3.8481	1.1547	0.666667	1
HAND2	5	9464	1.63263	1.1547	0.666667	1
HES1	2	3280	0.801	-0.317038	0.333333	2
HES6	1	55502	4.58496	1.1547	0.666667	1
HEY1	6	23462	3.59234	0.982071	0.666667	2
HEYL	5	26508	3.60449	1.1547	0.666667	1
HHEX	5	3087	2.66674	1.1547	0.666667	1
HIC2		23119	0.92223	1.1547	0.666667	1
HIF1A	10	3091	1.72836	0.147804	0.333333	2
HIF3A	1	64344	2.36566	1.1547	0.666667	1
HINFP		25988	4.58496	1.1547	0.666667	1
HIVEP1	2	3096	2.85591	1.1547	0.666667	1
HIVEP2	1	3097	0.735472	-0.166896	0.333333	2
HIVEP3		59269	4.58496	1.1547	0.666667	1
HLF	2	3131	4.58496	0.99257	0.666667	2
HMG20A	1	10363	0.244871	-1.145	0	3
HMG20B		10362	0.225561	-0.51646	0.333333	2
HMGA1	12	3159	0.317864	-1.14644	0	3
HMGA2	3	8091	0.465182	-1.15451	0	3
HMGB2	3	3148	0.0315856	-1.04327	0	3
HMGN3	2	9324	2.1178	-0.914196	0	3
HMGXB4		10042	0.682056	-1.04502	0	3
HNF1A	8	6927	1.61403	1.1547	0.666667	1
HNF1B	2	6928	1.44535	1.1547	0.666667	1
HNF4A	11	3172	1.11802	1.1547	0.666667	1
HNF4G	1	3174	1.65193	1.1547	0.666667	1
HOMEZ	1	57594	3.64421	1.1547	0.666667	1
HOXA10	3	3206	2.5976	1.1547	0.666667	1
HOXA11	1	3207	3.60647	1.1547	0.666667	1
HOXA13	4	3209	3.58502	1.1547	0.666667	1
HOXA3	1	3200	4.58496	1.1547	0.666667	1
HOXA5	5	3202	1.11152	0.548294	0.333333	2
HOXA7	1	3204	2.58946	1.1547	0.666667	1
HOXA9	8	3205	2.2661	1.1547	0.666667	1
HOXB13	1	10481	4.58496	1.1547	0.666667	1
HOXB3		3213	2.287	1.1547	0.666667	1
HOXB4	1	3214	0.74373	1.1547	0.666667	1
HOXB6	2	3216	2.58923	1.1547	0.666667	1
HOXB7	3	3217	1.83074	1.1547	0.666667	1
HOXB8	4	3218	1.87741	1.1547	0.666667	1
HOXB9		3219	2.62156	1.1547	0.666667	1
HOXC10		3226	2.58516	1.1547	0.666667	1
HOXC13	2	3229	2.61375	1.1547	0.666667	1
HOXC4	1	3221	2.59719	1.1547	0.666667	1
HOXC8	4	3224	1.50585	1.1547	0.666667	1
HOXC9		3225	2.59097	1.1547	0.666667	1
HOXD10	1	3236	3.01236	1.1547	0.666667	1
HOXD11	1	3237	4.58496	1.1547	0.666667	1
HOXD12	3	3238	4.58496	1.1547	0.666667	1
HOXD13	3	3239	3.58816	1.1547	0.666667	1
HOXD4	2	3233	3.02036	1.1547	0.666667	1
HOXD9	1	3235	1.8397	1.1547	0.666667	1
HSF1	3	3297	1.27566	1.1547	0.666667	1
HSF2	1	3298	3.02346	1.1547	0.666667	1
HSF4		3299	3.75899	0.623704	0.666667	2
IKZF1	4	10320	1.00554	1.1547	0.666667	1
IKZF2	3	22807	2.09215	1.1547	0.666667	1
IKZF3	3	22806	1.57618	1.1547	0.666667	1
IKZF4	4	64375	4.58496	1.1547	0.666667	1
IKZF5	3	64376	4.58496	1.1547	0.666667	1
IRF1	4	3659	1.62639	0.324944	0.333333	2
IRF2	3	3660	0.0843282	-1.10445	0	3
IRF3	2	3661	0.13857	-0.5083	0.333333	2
IRF4	5	3662	3.01767	1.1547	0.666667	1
IRF5	1	3663	1.26206	0.526757	0.333333	2
IRF8	3	3394	1.79163	1.1547	0.666667	1
IRF9	1	10379	1.50566	0.711862	0.666667	2
ISL1	3	3670	3.09576	0.613908	0.666667	3
JAZF1	1	221895	3.66871	1.1547	0.666667	1
JDP2	4	122953	1.86504	0.22135	0.333333	2
JUN	50	3725	0.494895	-1.10784	0	3
JUNB	10	3726	0.767345	-1.15384	0	3
JUND	13	3727	0.154045	-1.13856	0	3
KLF12		11278	2.39466	0.741434	0.666667	2
KLF13		51621	0.818655	0.221916	0.333333	2
KLF16		83855	3.59947	1.1547	0.666667	1
KLF2		10365	2.87809	1.1547	0.666667	1
KLF3		51274	0.990891	1.1547	0.666667	1
KLF4	2	9314	2.653	1.1547	0.666667	1
KLF5	2	688	3.00981	1.1547	0.666667	1
KLF7		8609	3.64161	1.1547	0.666667	1
KLF9		687	4.58496	1.1547	0.666667	1
LEF1	10	51176	1.03316	-1.15414	0	3
LHX2	1	9355	3.03598	-1.15265	0	3
LHX3	1	8022	4.58496	0.975254	0.666667	2
LHX4		89884	4.58496	0.974212	0.666667	2
LHX9		56956	3.15995	0.657061	0.666667	2
LMX1B	1	4010	3.58531	0.95081	0.666667	2
LYL1	2	4066	4.58496	1.1547	0.666667	1
MAF	8	4094	2.1026	-0.0240429	0.333333	3
MAFB	1	9935	1.52389	0.353325	0.333333	2
MAFF	5	23764	0.906054	0.124894	0.333333	2
MAFG	5	4097	0.149342	-1.14855	0	3
MAFK	4	7975	0.604475	-1.14758	0	3
MAX	13	4149	0.0309726	-1.14406	0	3
MAZ	1	4150	0.636237	-1.14859	0	3
MECOM	1	2122	1.71597	1.1547	0.666667	1
MEF2A	7	4205	0.445184	-1.13124	0	3
MEF2C	7	4208	0.238606	-1.10964	0	3
MEF2D	4	4209	0.0843406	-1.15467	0	3
MEIS1	19	4211	0.0921913	-1.14579	0	3
MEIS2	2	4212	0.352197	-1.14343	0	3
MEOX1	3	4222	1.33052	-0.0233205	0.333333	2
MEOX2	3	4223	0.827107	-0.295391	0.333333	2
MIER1	1	57708	3.17352	1.1547	0.666667	1
MITF	4	4286	0.152781	-1.1493	0	3
MLX	4	6945	0.103891	-1.0888	0	3
MLXIP	1	22877	0.200408	-1.15227	0	3
MLXIPL	1	51085	0.61132	-0.329416	0.333333	2
MNT	2	4335	0.0458389	-1.15313	0	3
MRPL28		10573	0.813738	1.1547	0.666667	1
MSX1	7	4487	3.94253	1.1547	0.666667	1
MSX2	5	4488	3.03671	1.1547	0.666667	1
MTA1	2	9112	0.326086	-1.13372	0	3
MTA2	1	9219	0.0881651	-1.1547	0	3
MTA3		57504	0.330057	-1.15447	0	3
MXD1	4	4084	0.813064	-1.1338	0	3
MXD3	1	83463	3.14528	1.1547	0.666667	1
MXD4	2	10608	0.244822	-1.09536	0	3
MXI1	2	4601	1.3561	-0.971623	0	3
MYB	5	4602	2.39156	1.1547	0.666667	1
MYBL1		4603	3.97589	1.1547	0.666667	1
MYBL2	1	4605	4.58496	1.1547	0.666667	1
MYC	17	4609	1.89026	0.41923	0.333333	2
MYCL1	2	4610	3.70148	0.946077	0.666667	2
MYCN	2	4613	0.706185	-1.14672	0	3
MYF6		4618	2.60135	0.742611	0.666667	2
MYOD1	19	4654	4.58496	1.1547	0.666667	1
MYOG	4	4656	4.58496	1.1547	0.666667	1
MYT1		4661	3.77208	1.12202	0.666667	2
NAB1	1	4664	1.67093	1.1547	0.666667	1
NAB2	1	4665	1.04479	0.426241	0.333333	2
NEUROD1	4	4760	3.59601	0.162484	0.333333	3
NEUROD2		4761	3.58592	1.07291	0.666667	3
NEUROD6		63974	3.68372	0.699608	0.666667	2
NFAT5	1	10725	0.0889128	-1.15396	0	3
NFATC1		4772	0.0576416	-1.06908	0	3
NFATC2	4	4773	0.0467707	-1.05444	0	3
NFATC3	2	4775	0.14925	-0.528852	0.333333	2
NFATC4	1	4776	0.631847	-0.27386	0.333333	2
NFE2L1	7	4779	4.58496	0.953168	0.666667	2
NFE2L2	8	4780	3.01055	1.1547	0.666667	1
NFIA		4774	0.012479	-1.1542	0	3
NFIB	3	4781	0.0267723	-1.15349	0	3
NFIC	3	4782	0.011747	-1.14668	0	3
NFIL3	2	4783	1.55988	0.147836	0.333333	2
NFIX	3	4784	0.0205021	-1.15294	0	3
NFKB1	28	4790	0.150531	-0.533342	0.333333	2
NFKB2	10	4791	0.576379	-0.226902	0.333333	2
NFKBIA	7	4792	3.02688	1.1547	0.666667	1
NFKBIB	6	4793	3.61504	1.1547	0.666667	1
NFKBIE	4	4794	4.58496	1.1547	0.666667	1
NFRKB	1	4798	0.151675	-1.14794	0	3
NFYA	14	4800	0.0981369	-1.13494	0	3
NFYB	9	4801	0.0207962	-1.14327	0	3
NFYC	4	4802	0.0258007	-1.1456	0	3
NHLH1		4807	4.58496	1.02453	0.666667	2
NHLH2		4808	4.58496	0.957162	0.666667	2
NKX2-1	4	7080	3.04914	0.0324806	0.333333	3
NKX2-2	1	4821	2.31234	1.0086	0.666667	3
NKX2-3	1	159296	2.78915	1.1547	0.666667	1
NKX2-5	4	1482	2.68489	1.1547	0.666667	1
NKX2-8		26257	4.58496	1.1547	0.666667	1
NKX3-1	2	4824	4.58496	1.1547	0.666667	1
NOC4L	1	79050	1.06641	1.1547	0.666667	1
NOTCH1	9	4851	3.05123	1.1547	0.666667	1
NOTCH2	2	4853	0.625758	-1.07709	0	3
NOTCH3	1	4854	3.30864	0.922692	0.666667	2
NOTCH4	3	4855	3.84854	1.1547	0.666667	1
NPAS2	3	4862	1.41928	-1.14342	0	3
NPAS4	2	266743	4.58496	1.06276	0.666667	2
NR0B1	7	190	3.59494	1.1547	0.666667	1
NR0B2	16	8431	4.58496	1.1547	0.666667	1
NR1D1	2	9572	1.84612	0.11397	0.333333	3
NR1D2	1	9975	1.79218	-0.81086	0	3
NR1H2	8	7376	1.51537	0.414964	0.333333	2
NR1H3	7	10062	1.62974	1.1547	0.666667	1
NR1H4	3	9971	2.63808	1.1547	0.666667	1
NR1I2	3	8856	3.02159	1.1547	0.666667	1
NR1I3	2	9970	3.60221	1.1547	0.666667	1
NR2C1	3	7181	0.109374	-1.10352	0	3
NR2C2	6	7182	0.0384733	-1.12744	0	3
NR2E3	5	10002	4.58496	0.700143	0.666667	2
NR2F1	9	7025	0.511667	-1.15181	0	3
NR2F2	5	7026	0.0748594	-1.1485	0	3
NR2F6	4	2063	0.0754311	-1.146	0	3
NR3C1	26	2908	0.23488	-1.14797	0	3
NR3C2	3	4306	2.35638	1.1547	0.666667	1
NR4A1	2	3164	0.943381	-0.0758549	0.333333	2
NR4A2	2	4929	1.50896	-0.936112	0	3
NR4A3	1	8013	1.07365	-1.1547	0	3
NR5A1	15	2516	2.67145	1.1547	0.666667	1
NR5A2	2	2494	3.27696	1.1547	0.666667	1
NR6A1		2649	3.86018	1.1547	0.666667	1
NRF1	1	4899	0.013337	-1.13228	0	3
NRK		203447	2.62366	1.1547	0.666667	1
OLIG2	3	10215	3.01826	0.384645	0.333333	3
OLIG3	1	167826	3.5875	0.966884	0.666667	2
ONECUT1	2	3175	2.48844	0.440761	0.333333	2
OSR1		130497	3.03883	1.1547	0.666667	1
OTX1		5013	2.81686	-0.549853	0.333333	3
OTX2	2	5015	2.37125	-0.582406	0	3
PAX1	2	5075	3.60806	1.1547	0.666667	1
PAX2	2	5076	3.02521	1.1547	0.666667	1
PAX3	6	5077	2.59278	1.1547	0.666667	1
PAX5	6	5079	1.36914	1.1547	0.666667	1
PAX8	2	7849	4.58496	1.1547	0.666667	1
PAX9	1	5083	3.05214	1.1547	0.666667	1
PBX1	10	5087	0.0453357	-1.14387	0	3
PBX2	4	5089	0.0441134	-1.11347	0	3
PBX3	3	5090	0.0920218	-1.15037	0	3
PDX1	3	3651	2.59839	1.1547	0.666667	1
PHOX2A	1	401	3.67635	1.1547	0.666667	1
PITX1	3	5307	2.6202	1.1547	0.666667	1
PITX2	1	5308	1.68928	0.0111611	0.333333	2
PKNOX1	7	5316	0.135767	-1.14965	0	3
PKNOX2		63876	0.392235	-1.1167	0	3
PLAG1	1	5324	4.58496	1.1547	0.666667	1
PLAGL2		5326	4.58496	1.1547	0.666667	1
POU2AF1	2	5450	4.58496	1.1547	0.666667	1
POU2F1	17	5451	0.458992	-0.457061	0.333333	2
POU2F2	4	5452	3.62387	1.1547	0.666667	1
POU2F3		25833	1.68179	0.465059	0.333333	2
POU3F1	3	5453	2.06296	-1.14706	0	3
POU3F2	3	5454	2.27465	-1.09798	0	3
POU3F3	3	5455	2.63881	0.370002	0.333333	2
POU3F4	3	5456	3.79857	0.973451	0.666667	2
POU4F1	1	5457	4.58496	1.02379	0.666667	2
POU4F2	1	5458	3.65234	0.822288	0.666667	2
PPARA	4	5465	1.199	1.1547	0.666667	1
PPARD	7	5467	0.640679	-0.351805	0.333333	2
PPARG	8	5468	0.505678	-0.345122	0.333333	2
PRDM1	1	639	3.61747	1.1547	0.666667	1
PRDM16		63976	0.71528	-0.112262	0.333333	2
PROX1	7	5629	2.32169	-0.374679	0.333333	3
PRRX1	4	5396	0.14114	-1.05658	0	3
PRRX2	1	51450	1.30395	-0.252983	0.333333	2
PTF1A	1	256297	3.45993	1.04351	0.666667	2
RARA	19	5914	0.617212	-1.13559	0	3
RARB	3	5915	2.59386	0.485688	0.333333	2
RARG	6	5916	0.182925	-0.949804	0	3
RAX		30062	4.58496	0.47057	0.333333	2
RB1	29	5925	0.121447	-1.15122	0	3
RBL1	9	5933	1.13568	0.806567	0.666667	2
RBL2	3	5934	0.29492	-1.02799	0	3
RBPJ	4	3516	0.0247984	-1.12247	0	3
REL	10	5966	1.27614	1.1547	0.666667	1
RELA	33	5970	1.09245	1.1547	0.666667	1
RELB	6	5971	1.14477	1.1547	0.666667	1
RERE		473	2.05567	0.853493	0.666667	2
REST		5978	3.64645	1.1547	0.666667	1
RFX1	9	5989	0.105605	-1.06989	0	3
RFX2	3	5990	0.300372	-0.496724	0.333333	2
RFX3	3	5991	0.609247	-1.07505	0	3
RFX4	3	5992	3.64274	1.1547	0.666667	1
RFX5	1	5993	0.201898	-1.14814	0	3
RFX6	2	222546	4.58496	1.1547	0.666667	1
RFXANK	1	8625	0.457482	-1.15362	0	3
RLF		6018	2.71656	1.1547	0.666667	1
RORA	4	6095	0.619502	-1.05585	0	3
RORB		6096	3.62744	0.621767	0.666667	2
RORC		6097	3.36223	1.1547	0.666667	1
RREB1	1	6239	0.317163	-0.406173	0.333333	2
RUNX1	10	861	0.395742	-0.40595	0.333333	2
RUNX2	11	860	0.315595	-1.15077	0	3
RUNX3	2	864	0.514632	1.1547	0.666667	1
RXRA	30	6256	0.103227	-1.13172	0	3
RXRB	15	6257	0.0984733	-1.13184	0	3
RXRG	15	6258	0.44984	-1.12618	0	3
RYBP	5	23429	1.61827	0.299572	0.333333	2
SALL1	1	6299	2.00811	-1.02064	0	3
SATB1	4	6304	0.902231	-1.0213	0	3
SATB2		23314	1.34073	-0.83757	0	3
SIM1	1	6492	4.58496	1.1547	0.666667	1
SIM2	1	6493	1.44462	0.219474	0.333333	2
SIX1	1	6495	1.64178	0.125929	0.333333	2
SIX2		10736	3.58904	0.820961	0.666667	2
SIX3	1	6496	3.59036	0.875305	0.666667	3
SIX4		51804	2.07277	0.869303	0.666667	2
SIX5		147912	4.58496	1.1547	0.666667	1
SIX6		4990	4.58496	0.846793	0.666667	2
SKI	6	6497	0.53924	-1.12988	0	3
SKIL	6	6498	1.29138	-1.11702	0	3
SMAD1	20	4086	3.01148	1.1547	0.666667	1
SMAD3	54	4088	0.120639	-1.14986	0	3
SMAD4	33	4089	0.174289	-1.1477	0	3
SMAD5	7	4090	1.55667	1.1547	0.666667	1
SMAD9	13	4093	4.58496	1.1547	0.666667	1
SMARCA1		6594	0.932412	-1.11207	0	3
SMARCA5	4	8467	0.0879368	-1.1369	0	3
SMARCC1	3	6599	0.229568	-1.15443	0	3
SMARCC2	1	6601	0.122158	-1.1543	0	3
SMARCE1	5	6605	0.109922	-1.15241	0	3
SOX1		6656	3.00921	-1.07486	0	3
SOX10	18	6663	3.58944	0.857739	0.666667	2
SOX13		9580	0.702392	-1.09266	0	3
SOX17		64321	1.05016	0.038151	0.333333	2
SOX18	1	54345	2.03422	1.1547	0.666667	1
SOX2	2	6657	1.64434	-1.08117	0	3
SOX3		6658	4.58496	1.1547	0.666667	1
SOX30		11063	3.72737	1.1547	0.666667	1
SOX4		6659	2.44624	0.297053	0.333333	2
SOX5	3	6660	0.665474	-1.10601	0	3
SOX6	1	55553	0.767562	-1.06827	0	3
SOX7	1	83595	2.30396	1.1547	0.666667	1
SOX8	11	30812	1.89049	-0.8583	0	3
SOX9	3	6662	2.31453	0.531316	0.333333	2
SP1	47	6667	2.63123	1.1547	0.666667	1
SP2	1	6668	0.892715	0.0359431	0.333333	2
SP3	6	6670	1.4399	0.297194	0.333333	2
SP4	3	6671	4.27211	1.1547	0.666667	1
SPDEF	2	25803	3.20662	1.1547	0.666667	1
SPIB	5	6689	4.58496	1.1547	0.666667	1
SREBF1	5	6720	1.61534	0.561413	0.333333	2
SREBF2	3	6721	1.45183	-0.921049	0	3
SRF	21	6722	0.0431742	-1.15411	0	3
SSRP1	1	6749	0.170838	-0.944461	0	3
STAT2	2	6773	1.45003	0.703787	0.666667	2
STAT3	17	6774	0.175984	-0.433371	0.333333	2
STAT4	2	6775	2.70535	1.1547	0.666667	1
STAT5A	6	6776	1.29392	1.1547	0.666667	1
STAT5B	7	6777	0.589907	1.1547	0.666667	1
STAT6	6	6778	1.04049	1.1547	0.666667	1
TADA2A		6871	3.21783	1.1547	0.666667	1
TAL1	4	6886	2.71219	1.1547	0.666667	1
TBP	28	6908	0.0647011	-1.15287	0	3
TBPL1		9519	4.58496	1.1547	0.666667	1
TBR1		10716	3.81473	0.745358	0.666667	2
TBX19	1	9095	4.58496	1.1547	0.666667	1
TBX2	1	6909	0.470944	-0.469531	0.333333	2
TBX3		6926	0.627428	-0.400484	0.333333	2
TBX4		9496	3.61678	1.1547	0.666667	1
TBX5	2	6910	2.6274	1.1547	0.666667	1
TCF12	6	6938	0.175142	-1.15366	0	3
TCF20	2	6942	0.337173	-1.11477	0	3
TCF21	1	6943	0.907386	1.1547	0.666667	1
TCF3	16	6929	0.415349	-1.14791	0	3
TCF4	5	6925	0.121918	-1.15286	0	3
TCF7L1		83439	0.7548	-0.30648	0.333333	2
TCF7L2		6934	0.287323	-1.15019	0	3
TCFL5		10732	4.58496	1.1547	0.666667	1
TEAD1	5	7003	0.112387	-1.10918	0	3
TEAD2		8463	2.84628	0.319258	0.333333	2
TEAD3		7005	0.156029	-1.05485	0	3
TEAD4		7004	0.80232	-1.06702	0	3
TEF	1	7008	1.25217	-0.84226	0	3
TERF1	4	7013	1.48706	0.439773	0.333333	2
TERF2	1	7014	0.271221	-1.14498	0	3
TERF2IP	1	54386	0.212721	-1.13549	0	3
TFAM		7019	0.0141611	-1.13655	0	3
TFDP1	6	7027	0.188563	-1.15098	0	3
TFDP2	5	7029	0.19954	-1.09066	0	3
TGIF1	2	7050	1.89134	1.1547	0.666667	1
TGIF2	1	60436	1.4906	-0.544233	0.333333	3
THRA	8	7067	0.365138	-1.15329	0	3
THRB	9	7068	1.46659	-0.0380641	0.333333	2
TLX1	3	3195	3.01943	1.1547	0.666667	1
TOX2		84969	2.59877	0.0598485	0.333333	3
TOX4		9878	0.314181	-1.13404	0	3
TRERF1	1	55809	1.95319	0.25838	0.333333	3
TRPS1		7227	0.358617	-1.15276	0	3
TSC22D3	5	1831	2.69025	1.1547	0.666667	1
TSC22D4	1	81628	2.20203	1.1547	0.666667	1
TTF1	3	7270	1.07474	0.135439	0.333333	2
TUB		7275	4.58496	1.1547	0.666667	1
TULP2	1	7288	4.58496	1.1547	0.666667	1
TWIST1	5	7291	2.27713	0.252663	0.333333	2
TWIST2	2	117581	0.832799	-0.269462	0.333333	2
UBP1		7342	0.0320614	-1.15301	0	3
UBTF	5	7343	0.0414114	-1.14617	0	3
USF1	3	7391	0.148649	-1.14294	0	3
USF2	4	7392	0.379003	-1.14229	0	3
VDR	9	7421	1.28049	0.302079	0.333333	2
VSX2		338917	4.58496	0.560409	0.333333	2
WIZ		58525	0.263195	-1.13015	0	3
WT1	1	7490	3.64405	1.1547	0.666667	1
XBP1	2	7494	0.821387	-0.00214903	0.333333	2
YBX1	3	4904	0.0191226	-1.13568	0	3
YEATS4		8089	0.266422	-1.15058	0	3
YY1	7	7528	0.0916787	-1.15466	0	3
ZBTB11		27107	2.70414	1.1547	0.666667	1
ZBTB16	13	7704	2.25699	1.1547	0.666667	1
ZBTB17	4	7709	4.58496	1.1547	0.666667	1
ZBTB2		57621	2.62815	0.689876	0.666667	2
ZBTB24		9841	4.58496	1.1547	0.666667	1
ZBTB38		253461	3.6979	1.1547	0.666667	1
ZBTB43	1	23099	4.58496	1.1547	0.666667	1
ZBTB44	1	29068	4.16139	1.1547	0.666667	1
ZBTB45		84878	1.54436	1.1547	0.666667	1
ZBTB48		3104	3.38686	1.1547	0.666667	1
ZBTB7A	4	51341	0.801539	1.1547	0.666667	1
ZBTB7B		51043	0.943332	1.1547	0.666667	1
ZEB1	2	6935	2.8966	1.11066	0.666667	2
ZEB2	4	9839	0.63081	-1.12676	0	3
ZFHX3	1	463	0.30601	-1.13878	0	3
ZFP2		80108	4.58496	1.1547	0.666667	1
ZFP91		80829	0.742259	-0.096769	0.333333	2
ZFPM1	2	161882	2.14767	1.1547	0.666667	1
ZFPM2	3	23414	3.59561	0.911246	0.666667	2
ZHX1	6	11244	0.736746	-0.138396	0.333333	2
ZHX2	3	22882	0.435725	-1.10425	0	3
ZHX3	3	23051	0.838774	-1.12146	0	3
ZIC1	2	7545	4.58496	1.03614	0.666667	2
ZIC2	2	7546	3.58507	1.1543	0.666667	3
ZNF148	1	7707	0.412012	-1.11174	0	3
ZNF238		10472	3.67627	0.908214	0.666667	2
ZNF24	2	7572	2.49804	1.1547	0.666667	1
ZNF276		92822	4.58496	1.1547	0.666667	1
ZNF287		57336	4.58496	1.1547	0.666667	1
ZNF329	1	79673	4.58496	1.1547	0.666667	1
ZNF335		63925	4.58496	1.1547	0.666667	1
ZNF354A		6940	4.58496	1.1547	0.666667	1
ZNF384		171017	0.313998	-0.932987	0	3
ZNF397		84307	4.58496	1.1547	0.666667	1
ZNF446	1	55663	4.58496	1.02952	0.666667	2
ZNF451		26036	2.75964	1.1547	0.666667	1
ZNF518A		9849	4.58496	1.1547	0.666667	1
ZNF521	4	25925	4.58496	1.1547	0.666667	1
ZNF592	1	9640	1.22844	0.709014	0.666667	2
ZNF593		51042	1.47513	0.492682	0.333333	2
ZNF609		23060	1.98542	0.553907	0.333333	3
ZNF646		9726	4.58496	1.1547	0.666667	1
ZNF652		22834	1.41478	1.1547	0.666667	1
ZNF653	1	115950	3.58497	1.1547	0.666667	1
ZNF655		79027	1.48768	1.1547	0.666667	1
ZNF7		7553	3.06204	1.1547	0.666667	1
ZNF76	2	7629	2.79156	1.1547	0.666667	1
ZNF821		55565	1.11894	-1.15468	0	3
ZSCAN21		7589	3.58537	1.1547	0.666667	1
ZXDC	2	79364	4.58496	1.1547	0.666667	1

## Sheet: PPIs_in_tissues
KEY	GeneID_A	GeneID_B	GeneSymbol_A	GeneSymbol_B	TYPE	distance	eidp	pubmed	symp	type	tissueNum	tissueName
AEBP1 (pp) TCF3	165	6929	AEBP1	TCF3	bw	3	1656929	9624159	AEBP1,TCF3	in vitro	20	,Brain,Eye,WAT,Lung,Pancreas,Testis,Spinal_cord,Thymus,Adrenal_gland,BAT,Seminal_vesicle,Kidney,Skeletal_muscle,Spleen,Colon,Skin,Small_intestine,Heart,Bladder,Stomach
AHR (pp) AR	196	367	AHR	AR	bw	1	196367	17392787	AHR,AR	in vivo	2	,Bladder,Stomach
AHR (pp) ARNT	405	196	ARNT	AHR	bw	1	196405	8.38431e+36	AHR,ARNT	in vitro;in vivo;yeast 2-hybrid	5	,Lung,Colon,Small_intestine,Bladder,Stomach
AHR (pp) ARNTL	406	196	ARNTL	AHR	bw	1	196406	9079689	AHR,ARNTL	in vivo;yeast 2-hybrid	5	,Lung,Colon,Small_intestine,Bladder,Stomach
AHR (pp) ESR1	196	2099	AHR	ESR1	bw	1	1962099	1.26121e+23	AHR,ESR1	in vivo	1	,Bladder
AHR (pp) NR2F1	196	7025	AHR	NR2F1	bw	1	1967025	10620335	AHR,NR2F1	in vitro	4	,Lung,Colon,Bladder,Stomach
AHR (pp) RB1	196	5925	AHR	RB1	bw	1	1965925	971290111259609	AHR,RB1	in vitro;in vivo	5	,Lung,Colon,Small_intestine,Bladder,Stomach
AHR (pp) RELA	196	5970	AHR	RELA	bw	1	1965970	1218145011114720	AHR,RELA	in vivo	4	,Colon,Small_intestine,Bladder,Stomach
AHR (pp) TBP	196	6908	AHR	TBP	bw	1	1966908	8794892	AHR,TBP	in vivo;yeast 2-hybrid	5	,Lung,Colon,Small_intestine,Bladder,Stomach
AHRR (pp) ARNT	57491	405	AHRR	ARNT	bw	1	40557491	9887096	AHRR,ARNT	in vitro;in vivo;yeast 2-hybrid	1	,Bladder
ALX1 (pp) ALX4	60529	8092	ALX4	ALX1	bw	1	605298092	9847249	ALX1,ALX4	in vitro	0
ALX4 (pp) LEF1	60529	51176	ALX4	LEF1	bw	2	5117660529	11696550	ALX4,LEF1	in vitro	3	,Eye,Adrenal_gland,Skin
ALX4 (pp) SOX10	6663	60529	SOX10	ALX4	bw	2	605296663	16582099	ALX4,SOX10	yeast 2-hybrid	1	,Eye
AR (pp) ATF2	1386	367	ATF2	AR	bw	1	1386367	9920921	AR,ATF2	in vitro	3	,Adrenal_gland,Kidney,Skin
AR (pp) ESR1	367	2099	AR	ESR1	bw	1	2099367	12389206	AR,ESR1	in vitro	5	,WAT,Testis,Kidney,Skin,Bladder
AR (pp) FOXA1	3169	367	FOXA1	AR	bw	1	3169367	12750453	AR,FOXA1	in vitro;in vivo	2	,Bladder,Stomach
AR (pp) FOXO1	367	2308	AR	FOXO1	bw	1	2308367	12482965	AR,FOXO1	in vitro;in vivo	7	,WAT,Testis,Adrenal_gland,Kidney,Skin,Bladder,Stomach
AR (pp) HIF1A	3091	367	HIF1A	AR	bw	1	3091367	17426252	AR,HIF1A	in vivo	3	,Testis,Skin,Bladder
AR (pp) JUN	367	3725	AR	JUN	bw	1	3673725	92118948798722	AR,JUN	in vitro;in vivo;yeast 2-hybrid	7	,WAT,Adrenal_gland,Kidney,Skin,Bladder,Stomach,Tongue
AR (pp) NFKB1	367	4790	AR	NFKB1	bw	1	3674790	8798655	AR,NFKB1	in vitro;in vivo	10	,WAT,Testis,Thyroid,Adrenal_gland,Seminal_vesicle,Kidney,Skin,Bladder,Stomach,Tongue
AR (pp) NR0B1	190	367	NR0B1	AR	bw	1	190367	11875111	AR,NR0B1	in vitro;in vivo	1	,Testis
AR (pp) NR0B2	8431	367	NR0B2	AR	bw	1	3678431	11735420	AR,NR0B2	in vitro;in vivo;yeast 2-hybrid	0
AR (pp) NR2C1	7181	367	NR2C1	AR	bw	1	3677181	12949936	AR,NR2C1	in vitro	10	,WAT,Testis,Thyroid,Adrenal_gland,Seminal_vesicle,Kidney,Skin,Bladder,Stomach,Tongue
AR (pp) NR2C2	7182	367	NR2C2	AR	bw	1	3677182	10611280	AR,NR2C2	in vitro;in vivo;yeast 2-hybrid	10	,WAT,Testis,Thyroid,Adrenal_gland,Seminal_vesicle,Kidney,Skin,Bladder,Stomach,Tongue
AR (pp) NR3C1	367	2908	AR	NR3C1	bw	1	2908367	9162033	AR,NR3C1	in vitro;yeast 2-hybrid	9	,WAT,Testis,Thyroid,Adrenal_gland,Kidney,Skin,Bladder,Stomach,Tongue
AR (pp) NR3C2	4306	367	NR3C2	AR	bw	1	3674306	12644298	AR,NR3C2	yeast 2-hybrid	2	,Thyroid,Kidney
AR (pp) NR5A1	2516	367	NR5A1	AR	bw	1	2516367	11518799	AR,NR5A1	in vitro	3	,Testis,Adrenal_gland,Stomach
AR (pp) POU2F1	367	5451	AR	POU2F1	bw	1	3675451	1048087411096090	AR,POU2F1	in vitro;in vivo	9	,WAT,Testis,Thyroid,Adrenal_gland,Kidney,Skin,Bladder,Stomach,Tongue
AR (pp) RB1	367	5925	AR	RB1	bw	1	3675925	9675141	AR,RB1	in vitro	10	,WAT,Testis,Thyroid,Adrenal_gland,Seminal_vesicle,Kidney,Skin,Bladder,Stomach,Tongue
AR (pp) RELA	367	5970	AR	RELA	bw	1	3675970	8798655	AR,RELA	in vitro;in vivo	4	,Thyroid,Kidney,Bladder,Stomach
AR (pp) RUNX1	861	367	RUNX1	AR	bw	1	367861	10521447	AR,RUNX1	in vitro	8	,WAT,Thyroid,Adrenal_gland,Kidney,Skin,Bladder,Stomach,Tongue
AR (pp) RUNX2	367	860	AR	RUNX2	bw	1	367860	10521447	AR,RUNX2	in vitro	8	,WAT,Thyroid,Adrenal_gland,Kidney,Skin,Bladder,Stomach,Tongue
AR (pp) SMAD1	4086	367	SMAD1	AR	bw	1	3674086	17183365	AR,SMAD1	in vivo	1	,Bladder
AR (pp) SMAD3	4088	367	SMAD3	AR	bw	1	3674088	11280774	AR,SMAD3	in vitro;in vivo	10	,WAT,Testis,Thyroid,Adrenal_gland,Seminal_vesicle,Kidney,Skin,Bladder,Stomach,Tongue
AR (pp) SMAD4	4089	367	SMAD4	AR	bw	1	3674089	12226080	AR,SMAD4	in vitro;in vivo	10	,WAT,Testis,Thyroid,Adrenal_gland,Seminal_vesicle,Kidney,Skin,Bladder,Stomach,Tongue
AR (pp) SP1	6667	367	SP1	AR	bw	1	3676667	108092379535906	AR,SP1	in vitro;in vivo	2	,WAT,Skin
AR (pp) SPDEF	25803	367	SPDEF	AR	bw	1	25803367	10625666	AR,SPDEF	in vitro;in vivo	2	,Thyroid,Seminal_vesicle
AR (pp) STAT3	367	6774	AR	STAT3	bw	1	3676774	1175188412804600	AR,STAT3	in vitro;in vivo	10	,WAT,Testis,Thyroid,Adrenal_gland,Seminal_vesicle,Kidney,Skin,Bladder,Stomach,Tongue
AR (pp) TCF4	367	6925	AR	TCF4	bw	1	3676925	12799378	AR,TCF4	in vitro;in vivo	10	,WAT,Testis,Thyroid,Adrenal_gland,Seminal_vesicle,Kidney,Skin,Bladder,Stomach,Tongue
AR (pp) TGIF1	367	7050	AR	TGIF1	bw	1	3677050	11682623	AR,TGIF1	in vitro;in vivo	4	,Testis,Adrenal_gland,Kidney,Bladder
ARID1B (pp) SMAD9	57492	4093	ARID1B	SMAD9	bw	1	409357492	15231748	ARID1B,SMAD9	yeast 2-hybrid	1	,Pancreas
ARID2 (pp) SMARCE1	196528	6605	ARID2	SMARCE1	bw	3	1965286605	15985610	ARID2,SMARCE1	in vivo	21	,Brain,Eye,WAT,Liver,Lung,Pancreas,Testis,Spinal_cord,Thymus,Adrenal_gland,BAT,Blood,Seminal_vesicle,Kidney,Spleen,Colon,Skin,Small_intestine,Bladder,Stomach,Tongue
ARID3A (pp) E2F1	1820	1869	ARID3A	E2F1	bw	2	18201869	9780002	ARID3A,E2F1	in vitro;in vivo	5	,Eye,Testis,Thymus,Skin,Bladder
ARID3A (pp) E2F2	1820	1870	ARID3A	E2F2	bw	1	18201870	15017387	ARID3A,E2F2	in vitro;in vivo	4	,Thymus,Blood,Spleen,Skin
ARID3A (pp) E2F4	1820	1874	ARID3A	E2F4	bw	2	18201874	15017387	ARID3A,E2F4	in vitro;in vivo	10	,Eye,Lung,Testis,Spinal_cord,Thymus,Blood,Spleen,Skin,Heart,Bladder
ARNT (pp) EPAS1	2034	405	EPAS1	ARNT	bw	1	2034405	9079689	ARNT,EPAS1	in vitro;in vivo;yeast 2-hybrid	5	,Liver,Lung,Testis,BAT,Kidney
ARNT (pp) ESR1	405	2099	ARNT	ESR1	bw	1	2099405	15837795	ARNT,ESR1	in vitro	8	,WAT,Liver,Testis,Thymus,BAT,Kidney,Skin,Bladder
ARNT (pp) HEY1	405	23462	ARNT	HEY1	bw	2	23462405	10692439	ARNT,HEY1	yeast 2-hybrid	2	,Brain,Lung
ARNT (pp) HIF1A	3091	405	HIF1A	ARNT	bw	2	3091405	9079689	ARNT,HIF1A	in vivo;yeast 2-hybrid	8	,Eye,Liver,Testis,Thymus,BAT,Colon,Skin,Bladder
ARNT (pp) NPAS4	266743	405	NPAS4	ARNT	bw	2	266743405	14701734	ARNT,NPAS4	yeast 2-hybrid	1	,Brain
ARNT (pp) SIM1	6492	405	SIM1	ARNT	bw	1	4056492	9020169	ARNT,SIM1	in vitro;in vivo;yeast 2-hybrid	1	,Kidney
ARNT (pp) SIM2	405	6493	ARNT	SIM2	bw	2	4056493	9.02017e+21	ARNT,SIM2	in vitro;in vivo;yeast 2-hybrid	9	,Eye,WAT,Spinal_cord,Adrenal_gland,Kidney,Skeletal_muscle,Skin,Bladder,Tongue
ARNT (pp) SMAD9	405	4093	ARNT	SMAD9	bw	1	4054093	15231748	ARNT,SMAD9	yeast 2-hybrid	1	,Pancreas
ARNTL (pp) BHLHE40	8553	406	BHLHE40	ARNTL	bw	2	4068553	1239735915193140	ARNTL,BHLHE40	in vivo;yeast 2-hybrid	14	,Eye,Liver,Lung,Spinal_cord,Thymus,Thyroid,BAT,Kidney,Spleen,Colon,Skin,Small_intestine,Heart,Bladder
ARNTL (pp) CLOCK	406	9575	ARNTL	CLOCK	bw	3	4069575	9989497	ARNTL,CLOCK	in vivo	22	,Brain,Eye,WAT,Liver,Lung,Pancreas,Testis,Spinal_cord,Thymus,Thyroid,Adrenal_gland,BAT,Kidney,Skeletal_muscle,Spleen,Colon,Skin,Small_intestine,Heart,Bladder,Stomach,Tongue
ARNTL (pp) EPAS1	2034	406	EPAS1	ARNTL	bw	1	2034406	9576906	ARNTL,EPAS1	in vivo;yeast 2-hybrid	5	,Liver,Lung,Testis,BAT,Kidney
ARNTL (pp) HIF1A	3091	406	HIF1A	ARNTL	bw	2	3091406	9576906	ARNTL,HIF1A	in vivo;yeast 2-hybrid	8	,Eye,Liver,Testis,Thymus,BAT,Colon,Skin,Bladder
ARNTL (pp) HLF	406	3131	ARNTL	HLF	bw	2	3131406	9704006	ARNTL,HLF	in vitro;yeast 2-hybrid	1	,Eye
ARNTL (pp) NPAS2	4862	406	NPAS2	ARNTL	bw	3	4064862	114391849576906	ARNTL,NPAS2	in vitro;in vivo;yeast 2-hybrid	9	,Brain,Eye,Liver,Lung,Thyroid,Adrenal_gland,Colon,Skin,Small_intestine
ARNTL (pp) NPAS4	266743	406	NPAS4	ARNTL	bw	2	266743406	14701734	ARNTL,NPAS4	yeast 2-hybrid	1	,Brain
ARNTL2 (pp) CLOCK	56938	9575	ARNTL2	CLOCK	bw	1	569389575	1086497711018020	ARNTL2,CLOCK	in vitro;in vivo	1	,Spinal_cord
ARNTL2 (pp) EPAS1	56938	2034	ARNTL2	EPAS1	bw	1	203456938	11018023	ARNTL2,EPAS1	in vitro;yeast 2-hybrid	0
ASCL1 (pp) MEF2A	4205	429	MEF2A	ASCL1	bw	1	4205429	8662987	ASCL1,MEF2A	in vitro;in vivo	1	,Thymus
ASCL1 (pp) TCF4	6925	429	TCF4	ASCL1	bw	1	4296925	10903890	ASCL1,TCF4	in vitro;in vivo;yeast 2-hybrid	1	,Thymus
ASCL3 (pp) MYOD1	56676	4654	ASCL3	MYOD1	bw	1	465456676	11784080	ASCL3,MYOD1	in vitro	0
ASCL3 (pp) TCF3	6929	56676	TCF3	ASCL3	bw	1	566766929	11784080	ASCL3,TCF3	yeast 2-hybrid	2	,Kidney,Colon
ATF1 (pp) CREB1	1385	466	CREB1	ATF1	bw	3	1385466	83842171655749	ATF1,CREB1	in vitro;in vivo	13	,Brain,Eye,WAT,Pancreas,Testis,Spinal_cord,Thymus,BAT,Kidney,Skeletal_muscle,Skin,Bladder,Stomach
ATF1 (pp) CREM	466	1390	ATF1	CREM	bw	3	1390466	12805554	ATF1,CREM	in vitro	10	,Brain,Eye,Pancreas,Testis,Thymus,BAT,Kidney,Skeletal_muscle,Bladder,Stomach
ATF1 (pp) GABPA	2551	466	GABPA	ATF1	bw	3	2551466	10585419	ATF1,GABPA	in vitro	13	,Brain,Eye,WAT,Pancreas,Testis,Spinal_cord,Thymus,BAT,Kidney,Skeletal_muscle,Skin,Bladder,Stomach
ATF1 (pp) HNF1B	6928	466	HNF1B	ATF1	bw	1	4666928	9671480	ATF1,HNF1B	in vitro	5	,WAT,Pancreas,Kidney,Bladder,Stomach
ATF1 (pp) JUN	3725	466	JUN	ATF1	bw	3	3725466	8570175	ATF1,JUN	in vitro	11	,Brain,Eye,WAT,Pancreas,Spinal_cord,BAT,Kidney,Skeletal_muscle,Skin,Bladder,Stomach
ATF2 (pp) ATF7	1386	11016	ATF2	ATF7	bw	3	110161386	12805554	ATF2,ATF7	in vitro	9	,Brain,Eye,Liver,Pancreas,Adrenal_gland,BAT,Kidney,Skeletal_muscle,Skin
ATF2 (pp) CEBPA	1386	1050	ATF2	CEBPA	bw	2	10501386	913973914734562	ATF2,CEBPA	in vitro;in vivo;yeast 2-hybrid	7	,Eye,Liver,Pancreas,Adrenal_gland,BAT,Skeletal_muscle,Skin
ATF2 (pp) CEBPB	1051	1386	CEBPB	ATF2	bw	2	10511386	9139739	ATF2,CEBPB	in vitro	7	,Eye,Liver,Pancreas,Adrenal_gland,BAT,Skeletal_muscle,Skin
ATF2 (pp) CEBPG	1054	1386	CEBPG	ATF2	bw	3	10541386	12805554	ATF2,CEBPG	in vitro	9	,Brain,Eye,Liver,Pancreas,Adrenal_gland,BAT,Kidney,Skeletal_muscle,Skin
ATF2 (pp) CREB5	9586	1386	CREB5	ATF2	bw	1	13869586	8440710	ATF2,CREB5	in vitro	1	,Skin
ATF2 (pp) FOS	2353	1386	FOS	ATF2	bw	2	13862353	182810716511568	ATF2,FOS	in vitro;in vivo	2	,Eye,Adrenal_gland
ATF2 (pp) HMGA1	3159	1386	HMGA1	ATF2	bw	3	13863159	10357819	ATF2,HMGA1	in vitro	7	,Brain,Eye,Liver,Pancreas,Adrenal_gland,BAT,Skin
ATF2 (pp) JDP2	122953	1386	JDP2	ATF2	bw	2	1229531386	11231009	ATF2,JDP2	in vitro;in vivo;yeast 2-hybrid	5	,Brain,BAT,Kidney,Skeletal_muscle,Skin
ATF2 (pp) JUN	3725	1386	JUN	ATF2	bw	3	13863725	9.44504e+28	ATF2,JUN	in vitro;in vivo	9	,Brain,Eye,Liver,Pancreas,Adrenal_gland,BAT,Kidney,Skeletal_muscle,Skin
ATF2 (pp) RB1	5925	1386	RB1	ATF2	bw	3	13865925	1641004	ATF2,RB1	in vitro	8	,Brain,Eye,Liver,Pancreas,Adrenal_gland,BAT,Kidney,Skin
ATF2 (pp) SMAD3	4088	1386	SMAD3	ATF2	bw	3	13864088	10085140	ATF2,SMAD3	in vitro;in vivo;yeast 2-hybrid	9	,Brain,Eye,Liver,Pancreas,Adrenal_gland,BAT,Kidney,Skeletal_muscle,Skin
ATF2 (pp) SMAD4	4089	1386	SMAD4	ATF2	bw	3	13864089	10085140	ATF2,SMAD4	in vitro;in vivo;yeast 2-hybrid	9	,Brain,Eye,Liver,Pancreas,Adrenal_gland,BAT,Kidney,Skeletal_muscle,Skin
ATF3 (pp) BATF3	55509	467	BATF3	ATF3	bw	1	46755509	12805554	ATF3,BATF3	in vitro	0
ATF3 (pp) JUN	467	3725	ATF3	JUN	bw	1	3725467	864979314667575	ATF3,JUN	in vitro;in vivo	1	,Adrenal_gland
ATF3 (pp) JUND	467	3727	ATF3	JUND	bw	1	3727467	8152431	ATF3,JUND	in vivo	1	,Adrenal_gland
ATF3 (pp) NFKB1	467	4790	ATF3	NFKB1	bw	1	4674790	7692236	ATF3,NFKB1	in vitro	1	,Adrenal_gland
ATF3 (pp) SMAD3	467	4088	ATF3	SMAD3	bw	1	4088467	12718878	ATF3,SMAD3	in vitro;in vivo	1	,Adrenal_gland
ATF4 (pp) CEBPB	468	1051	ATF4	CEBPB	bw	2	1051468	11018027	ATF4,CEBPB	in vitro	6	,Eye,Liver,Lung,Pancreas,BAT,Seminal_vesicle
ATF4 (pp) CEBPG	468	1054	ATF4	CEBPG	bw	2	1054468	1371974	ATF4,CEBPG	in vitro	5	,Eye,Liver,Lung,Pancreas,BAT
ATF4 (pp) JUN	468	3725	ATF4	JUN	bw	2	3725468	1827203	ATF4,JUN	in vitro	5	,Eye,Liver,Lung,Pancreas,BAT
ATF4 (pp) NFE2L1	468	4779	ATF4	NFE2L1	bw	1	4684779	11025215	ATF4,NFE2L1	in vitro;yeast 2-hybrid	0
ATF4 (pp) NFE2L2	468	4780	ATF4	NFE2L2	bw	1	4684780	11274184	ATF4,NFE2L2	in vitro;in vivo;yeast 2-hybrid	1	,Lung
ATF7 (pp) FOS	11016	2353	ATF7	FOS	bw	2	110162353	15867431	ATF7,FOS	in vivo;in vitro	3	,Eye,Adrenal_gland,Bladder
BACH1 (pp) MAFK	571	7975	BACH1	MAFK	bw	2	5717975	8887638	BACH1,MAFK	in vitro;yeast 2-hybrid	5	,Brain,Thymus,Adrenal_gland,Skeletal_muscle,Small_intestine
BACH2 (pp) MAFK	60468	7975	BACH2	MAFK	bw	2	604687975	8887638	BACH2,MAFK	in vitro;yeast 2-hybrid	1	,Brain
BARX2 (pp) SRF	8538	6722	BARX2	SRF	bw	2	67228538	11278942	BARX2,SRF	in vitro	7	,Eye,Thyroid,Colon,Skin,Small_intestine,Stomach,Tongue
BATF (pp) FOS	10538	2353	BATF	FOS	bw	1	105382353	8570175	BATF,FOS	in vitro;yeast 2-hybrid	0
BATF (pp) JUN	10538	3725	BATF	JUN	bw	1	105383725	8570175	BATF,JUN	in vitro;yeast 2-hybrid	2	,Kidney,Heart
BATF (pp) JUNB	10538	3726	BATF	JUNB	bw	1	105383726	8570175	BATF,JUNB	in vitro;yeast 2-hybrid	1	,Thymus
BATF (pp) JUND	10538	3727	BATF	JUND	bw	1	105383727	8570175	BATF,JUND	in vitro;yeast 2-hybrid	3	,Thymus,Kidney,Heart
BATF3 (pp) CEBPE	55509	1053	BATF3	CEBPE	bw	1	105355509	12805554	BATF3,CEBPE	in vitro	2	,Lung,Spleen
BAZ2A (pp) SMARCA5	11176	8467	BAZ2A	SMARCA5	bw	3	111768467	11532953	BAZ2A,SMARCA5	in vitro;in vivo	21	,Brain,Eye,WAT,Liver,Lung,Pancreas,Testis,Spinal_cord,Thymus,Thyroid,Adrenal_gland,Blood,Seminal_vesicle,Kidney,Spleen,Colon,Skin,Small_intestine,Bladder,Stomach,Tongue
BAZ2A (pp) TTF1	11176	7270	BAZ2A	TTF1	bw	2	111767270	11532953	BAZ2A,TTF1	in vitro;in vivo;yeast 2-hybrid	11	,Eye,Liver,Lung,Pancreas,Testis,Thymus,Seminal_vesicle,Kidney,Spleen,Colon,Bladder
BCL11A (pp) NR2F1	53335	7025	BCL11A	NR2F1	bw	2	533357025	10744719	BCL11A,NR2F1	in vitro;yeast 2-hybrid	4	,Brain,Spinal_cord,Adrenal_gland,Spleen
BCL11A (pp) NR2F2	53335	7026	BCL11A	NR2F2	bw	2	533357026	10744719	BCL11A,NR2F2	in vitro;yeast 2-hybrid	5	,Brain,Spinal_cord,Thymus,Adrenal_gland,Spleen
BCL11B (pp) NR2F1	64919	7025	BCL11B	NR2F1	bw	3	649197025	10744719	BCL11B,NR2F1	in vitro;yeast 2-hybrid	3	,Brain,Eye,Spleen
BCL11B (pp) NR2F2	64919	7026	BCL11B	NR2F2	bw	3	649197026	10744719	BCL11B,NR2F2	in vitro;yeast 2-hybrid	5	,Brain,Eye,Thymus,Spleen,Small_intestine
BCL6 (pp) BCL6B	255877	604	BCL6B	BCL6	bw	1	255877604	9632807	BCL6,BCL6B	in vitro;in vivo	1	,Thymus
BCL6 (pp) IRF4	3662	604	IRF4	BCL6	bw	1	3662604	10601358	BCL6,IRF4	in vitro;in vivo	0
BCL6 (pp) JUN	3725	604	JUN	BCL6	bw	1	3725604	12165517	BCL6,JUN	in vitro;in vivo	1	,BAT
BCL6 (pp) JUNB	3726	604	JUNB	BCL6	bw	1	3726604	12165517	BCL6,JUNB	in vitro;in vivo	1	,Thymus
BCL6 (pp) JUND	3727	604	JUND	BCL6	bw	1	3727604	12165517	BCL6,JUND	in vitro;in vivo	2	,Thymus,BAT
BCL6 (pp) PPARD	604	5467	BCL6	PPARD	bw	1	5467604	12970571	BCL6,PPARD	in vitro;in vivo	2	,Thymus,BAT
BCL6 (pp) SP1	6667	604	SP1	BCL6	bw	1	6046667	12004059	BCL6,SP1	in vitro;in vivo	1	,Thymus
BCL6 (pp) ZBTB16	7704	604	ZBTB16	BCL6	bw	1	6047704	11175338	BCL6,ZBTB16	in vitro;in vivo;yeast 2-hybrid	1	,BAT
BCL6 (pp) ZBTB7A	51341	604	ZBTB7A	BCL6	bw	1	51341604	9927193	BCL6,ZBTB7A	in vivo;yeast 2-hybrid	2	,Thymus,BAT
BDP1 (pp) RB1	55814	5925	BDP1	RB1	bw	1	558145925	9169441	BDP1,RB1	in vitro	1	,Heart
BDP1 (pp) ZBTB43	55814	23099	BDP1	ZBTB43	bw	1	2309955814	16542149	BDP1,ZBTB43	in vivo;yeast 2-hybrid	0
BHLHA15 (pp) MYOD1	168620	4654	BHLHA15	MYOD1	bw	1	1686204654	9482738	BHLHA15,MYOD1	in vitro	0
BHLHA15 (pp) TCF3	168620	6929	BHLHA15	TCF3	bw	1	1686206929	9073453	BHLHA15,TCF3	in vitro;in vivo	12	,WAT,Lung,Pancreas,Spinal_cord,Thymus,Adrenal_gland,Seminal_vesicle,Spleen,Colon,Small_intestine,Bladder,Stomach
BHLHE40 (pp) BHLHE41	8553	79365	BHLHE40	BHLHE41	bw	2	793658553	15193144	BHLHE40,BHLHE41	in vivo	0
BHLHE40 (pp) STAT3	8553	6774	BHLHE40	STAT3	bw	2	67748553	15223310	BHLHE40,STAT3	in vitro;in vivo;yeast 2-hybrid	14	,Eye,Liver,Lung,Spinal_cord,Thymus,Thyroid,BAT,Kidney,Spleen,Colon,Skin,Small_intestine,Heart,Bladder
BHLHE40 (pp) ZHX1	11244	8553	ZHX1	BHLHE40	bw	1	112448553	16169070	BHLHE40,ZHX1	yeast 2-hybrid	10	,Liver,Lung,Spinal_cord,Thymus,Thyroid,BAT,Kidney,Skin,Small_intestine,Bladder
BHLHE41 (pp) MYOD1	79365	4654	BHLHE41	MYOD1	bw	1	465479365	12657651	BHLHE41,MYOD1	in vitro	0
BNC2 (pp) RB1	54796	5925	BNC2	RB1	bw	1	547965925	15949438	BNC2,RB1	yeast 2-hybrid	1	,WAT
BPTF (pp) MAZ	2186	4150	BPTF	MAZ	bw	3	21864150	10727212	BPTF,MAZ	in vitro;in vivo;yeast 2-hybrid	14	,Brain,Eye,Lung,Pancreas,Testis,Spinal_cord,Thymus,Adrenal_gland,Kidney,Spleen,Colon,Skin,Heart,Bladder
CBFB (pp) RUNX1	861	865	RUNX1	CBFB	bw	2	861865	1.08562e+23	CBFB,RUNX1	in vitro;in vivo	19	,Eye,WAT,Liver,Lung,Spinal_cord,Thymus,Thyroid,Adrenal_gland,BAT,Blood,Kidney,Skeletal_muscle,Spleen,Colon,Skin,Small_intestine,Bladder,Stomach,Tongue
CBFB (pp) RUNX2	860	865	RUNX2	CBFB	bw	3	860865	12434156	CBFB,RUNX2	in vitro	21	,Brain,Eye,WAT,Liver,Lung,Spinal_cord,Thymus,Thyroid,Adrenal_gland,BAT,Blood,Kidney,Skeletal_muscle,Spleen,Colon,Skin,Small_intestine,Heart,Bladder,Stomach,Tongue
CBFB (pp) RUNX3	864	865	RUNX3	CBFB	bw	1	864865	7622058	CBFB,RUNX3	in vitro	18	,WAT,Liver,Lung,Testis,Spinal_cord,Thymus,Thyroid,Adrenal_gland,BAT,Blood,Kidney,Skeletal_muscle,Spleen,Colon,Skin,Small_intestine,Heart,Bladder
CBX2 (pp) RYBP	84733	23429	CBX2	RYBP	bw	1	2342984733	10369680	CBX2,RYBP	in vitro;in vivo	1	,Thymus
CDX1 (pp) CEBPA	1044	1050	CDX1	CEBPA	bw	1	10441050	19059241	CDX1,CEBPA	in vitro	2	,Thymus,Colon
CDX1 (pp) LEF1	1044	51176	CDX1	LEF1	bw	1	104451176	15143193	CDX1,LEF1	in vitro;in vivo	1	,Thymus
CDX2 (pp) HNF1A	1045	6927	CDX2	HNF1A	bw	1	10456927	10677375	CDX2,HNF1A	in vitro;in vivo	3	,Colon,Small_intestine,Stomach
CEBPA (pp) CEBPB	1051	1050	CEBPB	CEBPA	bw	2	10501051	1840554	CEBPA,CEBPB	in vitro	18	,Eye,WAT,Liver,Lung,Pancreas,Testis,Spinal_cord,Thymus,Adrenal_gland,BAT,Seminal_vesicle,Skeletal_muscle,Spleen,Colon,Skin,Heart,Bladder,Stomach
CEBPA (pp) CEBPD	1052	1050	CEBPD	CEBPA	bw	2	10501052	1840554	CEBPA,CEBPD	in vitro	16	,Eye,WAT,Liver,Lung,Pancreas,Testis,Spinal_cord,Thymus,Adrenal_gland,BAT,Skeletal_muscle,Spleen,Colon,Skin,Heart,Bladder
CEBPA (pp) DBP	1628	1050	DBP	CEBPA	bw	2	10501628	8499951	CEBPA,DBP	in vivo	11	,Eye,WAT,Lung,Testis,Spinal_cord,Thymus,Adrenal_gland,BAT,Spleen,Heart,Bladder
CEBPA (pp) GATA2	2624	1050	GATA2	CEBPA	bw	2	10502624	1563207	CEBPA,GATA2	in vitro	6	,Eye,WAT,Lung,Seminal_vesicle,Heart,Bladder
CEBPA (pp) HNF1A	6927	1050	HNF1A	CEBPA	bw	1	10506927	8288579	CEBPA,HNF1A	in vitro	6	,WAT,Liver,Pancreas,Adrenal_gland,Colon,Stomach
CEBPA (pp) MSX2	4488	1050	MSX2	CEBPA	bw	1	10504488	12925529	CEBPA,MSX2	in vitro;in vivo	3	,WAT,Skin,Bladder
CEBPA (pp) MYC	4609	1050	MYC	CEBPA	bw	1	10504609	12873812	CEBPA,MYC	in vitro;in vivo	5	,Liver,Thymus,Adrenal_gland,Spleen,Skin
CEBPA (pp) NFYA	4800	1050	NFYA	CEBPA	bw	2	10504800	15150264	CEBPA,NFYA	in vitro;in vivo	18	,Eye,WAT,Liver,Lung,Pancreas,Testis,Spinal_cord,Thymus,Adrenal_gland,BAT,Seminal_vesicle,Skeletal_muscle,Spleen,Colon,Skin,Heart,Bladder,Stomach
CEBPA (pp) NR3C1	2908	1050	NR3C1	CEBPA	bw	2	10502908	11818365	CEBPA,NR3C1	in vitro;in vivo	16	,Eye,WAT,Liver,Lung,Pancreas,Testis,Spinal_cord,Thymus,Adrenal_gland,BAT,Spleen,Colon,Skin,Heart,Bladder,Stomach
CEBPA (pp) RB1	5925	1050	RB1	CEBPA	bw	2	10505925	10082561	CEBPA,RB1	in vitro	17	,Eye,WAT,Liver,Lung,Pancreas,Testis,Spinal_cord,Thymus,Adrenal_gland,BAT,Seminal_vesicle,Spleen,Colon,Skin,Heart,Bladder,Stomach
CEBPA (pp) RBL1	5933	1050	RBL1	CEBPA	bw	2	10505933	10082561	CEBPA,RBL1	in vivo	10	,Eye,Pancreas,Testis,Thymus,Adrenal_gland,Spleen,Colon,Skin,Bladder,Stomach
CEBPA (pp) RUNX1	861	1050	RUNX1	CEBPA	bw	2	1050861	17431401	CEBPA,RUNX1	in vivo	15	,Eye,WAT,Liver,Lung,Pancreas,Spinal_cord,Thymus,Adrenal_gland,BAT,Skeletal_muscle,Spleen,Colon,Skin,Bladder,Stomach
CEBPA (pp) SOX10	6663	1050	SOX10	CEBPA	bw	2	10506663	16582099	CEBPA,SOX10	in vitro	2	,Eye,Spinal_cord
CEBPA (pp) SOX8	30812	1050	SOX8	CEBPA	bw	2	105030812	16582099	CEBPA,SOX8	in vitro	4	,Eye,Liver,Testis,Spinal_cord
CEBPB (pp) CEBPD	1051	1052	CEBPB	CEBPD	bw	2	10511052	1840554	CEBPB,CEBPD	in vitro	18	,Eye,WAT,Liver,Lung,Pancreas,Testis,Spinal_cord,Thymus,Adrenal_gland,BAT,Blood,Skeletal_muscle,Spleen,Colon,Skin,Small_intestine,Heart,Bladder
CEBPB (pp) CEBPG	1051	1054	CEBPB	CEBPG	bw	2	10511054	12177065	CEBPB,CEBPG	in vitro;in vivo	18	,Eye,WAT,Liver,Lung,Pancreas,Testis,Spinal_cord,Thymus,Adrenal_gland,BAT,Skeletal_muscle,Spleen,Colon,Skin,Heart,Bladder,Stomach,Tongue
CEBPB (pp) CREB1	1051	1385	CEBPB	CREB1	bw	2	10511385	12773552	CEBPB,CREB1	in vitro;in vivo;yeast 2-hybrid	21	,Eye,WAT,Liver,Lung,Pancreas,Testis,Spinal_cord,Thymus,Adrenal_gland,BAT,Blood,Seminal_vesicle,Skeletal_muscle,Spleen,Colon,Skin,Small_intestine,Heart,Bladder,Stomach,Tongue
CEBPB (pp) EGR1	1051	1958	CEBPB	EGR1	bw	2	10511958	12947119	CEBPB,EGR1	in vivo	6	,Eye,Spinal_cord,Thymus,Adrenal_gland,Colon,Skin
CEBPB (pp) ELK1	2002	1051	ELK1	CEBPB	bw	2	10512002	1547942	CEBPB,ELK1	in vivo	17	,Eye,WAT,Liver,Lung,Testis,Spinal_cord,Thymus,Adrenal_gland,BAT,Seminal_vesicle,Skeletal_muscle,Spleen,Skin,Small_intestine,Heart,Bladder,Stomach
CEBPB (pp) ESR1	1051	2099	CEBPB	ESR1	bw	1	10512099	7651415	CEBPB,ESR1	in vivo	7	,WAT,Liver,Testis,Thymus,BAT,Skin,Bladder
CEBPB (pp) FOXO1	1051	2308	CEBPB	FOXO1	bw	2	10512308	11893744	CEBPB,FOXO1	in vitro;in vivo	18	,Eye,WAT,Liver,Lung,Pancreas,Testis,Spinal_cord,Thymus,Adrenal_gland,BAT,Blood,Spleen,Colon,Skin,Small_intestine,Heart,Bladder,Stomach
CEBPB (pp) HMGA1	3159	1051	HMGA1	CEBPB	bw	2	10513159	12665574	CEBPB,HMGA1	in vitro;in vivo	19	,Eye,Liver,Lung,Pancreas,Testis,Spinal_cord,Thymus,Adrenal_gland,BAT,Blood,Seminal_vesicle,Spleen,Colon,Skin,Small_intestine,Heart,Bladder,Stomach,Tongue
CEBPB (pp) HSF1	1051	3297	CEBPB	HSF1	bw	1	10513297	11801594	CEBPB,HSF1	in vitro;in vivo	9	,Liver,Testis,Adrenal_gland,Spleen,Colon,Small_intestine,Bladder,Stomach,Tongue
CEBPB (pp) MYB	4602	1051	MYB	CEBPB	bw	1	10514602	11792321	CEBPB,MYB	in vitro	4	,Thymus,Spleen,Colon,Small_intestine
CEBPB (pp) MYC	4609	1051	MYC	CEBPB	bw	1	10514609	12873812	CEBPB,MYC	in vitro;in vivo	6	,Liver,Thymus,Adrenal_gland,Spleen,Skin,Small_intestine
CEBPB (pp) NFKB1	1051	4790	CEBPB	NFKB1	bw	2	10514790	1518839	CEBPB,NFKB1	in vitro;in vivo	21	,Eye,WAT,Liver,Lung,Pancreas,Testis,Spinal_cord,Thymus,Adrenal_gland,BAT,Blood,Seminal_vesicle,Skeletal_muscle,Spleen,Colon,Skin,Small_intestine,Heart,Bladder,Stomach,Tongue
CEBPB (pp) NR3C1	1051	2908	CEBPB	NR3C1	bw	2	10512908	9817600	CEBPB,NR3C1	in vitro;in vivo	18	,Eye,WAT,Liver,Lung,Pancreas,Testis,Spinal_cord,Thymus,Adrenal_gland,BAT,Spleen,Colon,Skin,Small_intestine,Heart,Bladder,Stomach,Tongue
CEBPB (pp) RB1	1051	5925	CEBPB	RB1	bw	2	10515925	115961108552662	CEBPB,RB1	in vitro;in vivo	20	,Eye,WAT,Liver,Lung,Pancreas,Testis,Spinal_cord,Thymus,Adrenal_gland,BAT,Blood,Seminal_vesicle,Spleen,Colon,Skin,Small_intestine,Heart,Bladder,Stomach,Tongue
CEBPB (pp) RELA	1051	5970	CEBPB	RELA	bw	1	10515970	127072719570146	CEBPB,RELA	in vitro;in vivo	10	,Liver,Spinal_cord,Thymus,BAT,Blood,Skeletal_muscle,Colon,Small_intestine,Bladder,Stomach
CEBPB (pp) RUNX1	1051	861	CEBPB	RUNX1	bw	2	1051861	8622667	CEBPB,RUNX1	in vitro	18	,Eye,WAT,Liver,Lung,Pancreas,Spinal_cord,Thymus,Adrenal_gland,BAT,Blood,Skeletal_muscle,Spleen,Colon,Skin,Small_intestine,Bladder,Stomach,Tongue
CEBPB (pp) RUNX2	860	1051	RUNX2	CEBPB	bw	2	1051860	11668178	CEBPB,RUNX2	in vitro;in vivo	18	,Eye,WAT,Liver,Lung,Spinal_cord,Thymus,Adrenal_gland,BAT,Blood,Skeletal_muscle,Spleen,Colon,Skin,Small_intestine,Heart,Bladder,Stomach,Tongue
CEBPB (pp) SMAD3	4088	1051	SMAD3	CEBPB	bw	2	10514088	12524424	CEBPB,SMAD3	in vitro	20	,Eye,WAT,Liver,Lung,Pancreas,Testis,Spinal_cord,Thymus,Adrenal_gland,BAT,Seminal_vesicle,Skeletal_muscle,Spleen,Colon,Skin,Small_intestine,Heart,Bladder,Stomach,Tongue
CEBPB (pp) SMAD4	4089	1051	SMAD4	CEBPB	bw	2	10514089	12524424	CEBPB,SMAD4	in vitro;in vivo	19	,Eye,WAT,Liver,Lung,Pancreas,Testis,Spinal_cord,Thymus,Adrenal_gland,BAT,Seminal_vesicle,Skeletal_muscle,Colon,Skin,Small_intestine,Heart,Bladder,Stomach,Tongue
CEBPB (pp) SMARCC1	6599	1051	SMARCC1	CEBPB	bw	2	10516599	10619021	CEBPB,SMARCC1	in vivo	19	,Eye,WAT,Liver,Lung,Pancreas,Testis,Spinal_cord,Thymus,Adrenal_gland,BAT,Blood,Seminal_vesicle,Spleen,Colon,Skin,Small_intestine,Heart,Bladder,Stomach
CEBPB (pp) SP1	1051	6667	CEBPB	SP1	bw	1	10516667	12847250	CEBPB,SP1	in vivo	4	,WAT,Lung,Thymus,Skin
CEBPB (pp) SPIB	6689	1051	SPIB	CEBPB	bw	1	10516689	10196196	CEBPB,SPIB	in vitro	1	,Spleen
CEBPB (pp) SRF	6722	1051	SRF	CEBPB	bw	2	10516722	1.15005e+22	CEBPB,SRF	in vitro;in vivo	21	,Eye,WAT,Liver,Lung,Pancreas,Testis,Spinal_cord,Thymus,Adrenal_gland,BAT,Blood,Seminal_vesicle,Skeletal_muscle,Spleen,Colon,Skin,Small_intestine,Heart,Bladder,Stomach,Tongue
CEBPB (pp) STAT5A	6776	1051	STAT5A	CEBPB	bw	1	10516776	11158330	CEBPB,STAT5A	in vitro;in vivo	10	,WAT,Liver,Pancreas,Thymus,Adrenal_gland,BAT,Blood,Seminal_vesicle,Spleen,Stomach
CEBPB (pp) STAT6	6778	1051	STAT6	CEBPB	bw	1	10516778	9712049	CEBPB,STAT6	in vitro;in vivo	12	,Pancreas,Thymus,Adrenal_gland,BAT,Blood,Spleen,Colon,Skin,Small_intestine,Heart,Bladder,Stomach
CEBPD (pp) CEBPE	1052	1053	CEBPD	CEBPE	bw	1	10521053	15588942	CEBPD,CEBPE	in vitro;yeast 2-hybrid	4	,Lung,Spinal_cord,Blood,Spleen
CEBPD (pp) CEBPG	1054	1052	CEBPG	CEBPD	bw	2	10521054	12177065	CEBPD,CEBPG	in vitro;in vivo	16	,Eye,WAT,Liver,Lung,Pancreas,Testis,Spinal_cord,Thymus,Adrenal_gland,BAT,Skeletal_muscle,Spleen,Colon,Skin,Heart,Bladder
CEBPD (pp) RB1	5925	1052	RB1	CEBPD	bw	2	10525925	8946919	CEBPD,RB1	in vivo	17	,Eye,WAT,Liver,Lung,Pancreas,Testis,Spinal_cord,Thymus,Adrenal_gland,BAT,Blood,Spleen,Colon,Skin,Small_intestine,Heart,Bladder
CEBPD (pp) RELA	5970	1052	RELA	CEBPD	bw	1	10525970	9570146	CEBPD,RELA	in vivo	9	,Liver,Spinal_cord,Thymus,BAT,Blood,Skeletal_muscle,Colon,Small_intestine,Bladder
CEBPE (pp) E2F1	1053	1869	CEBPE	E2F1	bw	1	10531869	12947005	CEBPE,E2F1	in vitro;in vivo	0
CEBPE (pp) GATA1	1053	2623	CEBPE	GATA1	bw	1	10532623	12202480	CEBPE,GATA1	in vivo	1	,Spleen
CEBPE (pp) MYB	1053	4602	CEBPE	MYB	bw	1	10534602	10233885	CEBPE,MYB	in vitro	1	,Spleen
CEBPE (pp) RB1	1053	5925	CEBPE	RB1	bw	1	10535925	12947005	CEBPE,RB1	in vitro;in vivo	4	,Lung,Spinal_cord,Blood,Spleen
CEBPG (pp) CREB3L3	1054	84699	CEBPG	CREB3L3	bw	1	105484699	12805554	CEBPG,CREB3L3	in vitro	3	,Liver,Colon,Tongue
CEBPG (pp) FOS	2353	1054	FOS	CEBPG	bw	2	10542353	7665092	CEBPG,FOS	in vitro	4	,Eye,Adrenal_gland,Colon,Bladder
CEBPZ (pp) NFYB	10153	4801	CEBPZ	NFYB	bw	1	101534801	11306579	CEBPZ,NFYB	in vitro;yeast 2-hybrid	15	,Liver,Lung,Pancreas,Testis,Thymus,Adrenal_gland,BAT,Blood,Spleen,Colon,Skin,Small_intestine,Heart,Bladder,Stomach
CHD6 (pp) NFE2L2	4780	84181	NFE2L2	CHD6	bw	1	478084181	16314513	CHD6,NFE2L2	in vivo;yeast 2-hybrid	0
CREB1 (pp) CREM	1390	1385	CREM	CREB1	bw	3	13851390	7809053	CREB1,CREM	in vitro;in vivo	15	,Brain,Eye,Pancreas,Testis,Thymus,Adrenal_gland,BAT,Seminal_vesicle,Kidney,Skeletal_muscle,Spleen,Colon,Bladder,Stomach,Tongue
CREB1 (pp) NR3C1	2908	1385	NR3C1	CREB1	bw	3	13852908	76219018449898	CREB1,NR3C1	in vitro	20	,Brain,Eye,WAT,Liver,Lung,Pancreas,Testis,Spinal_cord,Thymus,Adrenal_gland,BAT,Kidney,Spleen,Colon,Skin,Small_intestine,Heart,Bladder,Stomach,Tongue
CREB1 (pp) PDX1	3651	1385	PDX1	CREB1	bw	1	13853651	7505393	CREB1,PDX1	in vivo	4	,Pancreas,BAT,Small_intestine,Stomach
CREB1 (pp) SMARCA5	8467	1385	SMARCA5	CREB1	bw	3	13858467	16675956	CREB1,SMARCA5	in vivo	22	,Brain,Eye,WAT,Liver,Lung,Pancreas,Testis,Spinal_cord,Thymus,Adrenal_gland,BAT,Blood,Seminal_vesicle,Kidney,Spleen,Colon,Skin,Small_intestine,Heart,Bladder,Stomach,Tongue
CREB1 (pp) SOX9	6662	1385	SOX9	CREB1	bw	2	13856662	19113914	CREB1,SOX9	in vivo	5	,Eye,Testis,Spinal_cord,Skin,Stomach
CREB1 (pp) SRF	1385	6722	CREB1	SRF	bw	3	13856722	93882507551568	CREB1,SRF	in vitro;in vivo	23	,Brain,Eye,WAT,Liver,Lung,Pancreas,Testis,Spinal_cord,Thymus,Adrenal_gland,BAT,Blood,Seminal_vesicle,Kidney,Skeletal_muscle,Spleen,Colon,Skin,Small_intestine,Heart,Bladder,Stomach,Tongue
CREB1 (pp) THRA	7067	1385	THRA	CREB1	bw	3	13857067	12805224	CREB1,THRA	in vitro;in vivo	19	,Brain,Eye,WAT,Liver,Lung,Testis,Spinal_cord,Thymus,Adrenal_gland,BAT,Kidney,Skeletal_muscle,Spleen,Colon,Skin,Small_intestine,Heart,Bladder,Stomach
CREB3 (pp) NFIL3	10488	4783	CREB3	NFIL3	bw	1	104884783	12805554	CREB3,NFIL3	in vitro	1	,WAT
CREB3L1 (pp) CREB3L3	90993	84699	CREB3L1	CREB3L3	bw	1	8469990993	12805554	CREB3L1,CREB3L3	in vitro	2	,Colon,Small_intestine
CREB3L1 (pp) CREM	1390	90993	CREM	CREB3L1	bw	1	139090993	12805554	CREB3L1,CREM	in vitro	7	,Pancreas,Testis,Thyroid,BAT,Colon,Bladder,Stomach
CREB5 (pp) JUN	9586	3725	CREB5	JUN	bw	1	37259586	8440710	CREB5,JUN	in vitro	1	,Skin
CREM (pp) TBP	6908	1390	TBP	CREM	bw	3	13906908	10409662	CREM,TBP	in vitro	16	,Brain,Eye,Pancreas,Testis,Thymus,Thyroid,Adrenal_gland,BAT,Seminal_vesicle,Kidney,Skeletal_muscle,Spleen,Colon,Bladder,Stomach,Tongue
CRX (pp) NR2E3	10002	1406	NR2E3	CRX	bw	2	100021406	15689355	CRX,NR2E3	in vivo;yeast 2-hybrid	1	,Eye
CTCF (pp) SMAD3	4088	10664	SMAD3	CTCF	bw	3	106644088	12099698	CTCF,SMAD3	in vitro	20	,Brain,Eye,Liver,Lung,Pancreas,Spinal_cord,Thymus,Thyroid,Adrenal_gland,BAT,Seminal_vesicle,Kidney,Spleen,Colon,Skin,Small_intestine,Heart,Bladder,Stomach,Tongue
CTCF (pp) SMAD4	4089	10664	SMAD4	CTCF	bw	3	106644089	12099698	CTCF,SMAD4	in vitro	19	,Brain,Eye,Liver,Lung,Pancreas,Spinal_cord,Thymus,Thyroid,Adrenal_gland,BAT,Seminal_vesicle,Kidney,Colon,Skin,Small_intestine,Heart,Bladder,Stomach,Tongue
CTCF (pp) THRB	10664	7068	CTCF	THRB	bw	2	106647068	10625678	CTCF,THRB	in vitro;in vivo	9	,Eye,Liver,Pancreas,BAT,Kidney,Skin,Small_intestine,Heart,Bladder
CTCF (pp) YBX1	10664	4904	CTCF	YBX1	bw	3	106644904	1090612215229240	CTCF,YBX1	in vitro;in vivo	21	,Brain,Eye,Liver,Lung,Pancreas,Spinal_cord,Thymus,Thyroid,Adrenal_gland,BAT,Blood,Seminal_vesicle,Kidney,Spleen,Colon,Skin,Small_intestine,Heart,Bladder,Stomach,Tongue
CUX1 (pp) RB1	5925	1523	RB1	CUX1	bw	3	15235925	12891711	CUX1,RB1	in vivo;yeast 2-hybrid	19	,Brain,Eye,WAT,Lung,Pancreas,Testis,Spinal_cord,Thymus,Adrenal_gland,BAT,Blood,Seminal_vesicle,Kidney,Spleen,Colon,Skin,Heart,Bladder,Stomach
CUX1 (pp) SATB1	6304	1523	SATB1	CUX1	bw	3	15236304	10373541	CUX1,SATB1	in vitro;in vivo	14	,Brain,Eye,WAT,Lung,Spinal_cord,Thymus,Adrenal_gland,Blood,Seminal_vesicle,Kidney,Spleen,Skin,Bladder,Stomach
DACH1 (pp) SIX1	1602	6495	DACH1	SIX1	bw	2	16026495	14628042	DACH1,SIX1	in vitro	4	,Eye,BAT,Skin,Stomach
DACH1 (pp) SMAD3	1602	4088	DACH1	SMAD3	bw	3	16024088	14525983	DACH1,SMAD3	in vivo	11	,Brain,Eye,WAT,Lung,Spinal_cord,Adrenal_gland,BAT,Skin,Heart,Bladder,Stomach
DACH1 (pp) SMAD4	1602	4089	DACH1	SMAD4	bw	3	16024089	14525983	DACH1,SMAD4	in vitro;in vivo	11	,Brain,Eye,WAT,Lung,Spinal_cord,Adrenal_gland,BAT,Skin,Heart,Bladder,Stomach
DBP (pp) HLF	3131	1628	HLF	DBP	bw	2	16283131	10073576	DBP,HLF	in vitro;in vivo	1	,Eye
DBP (pp) TEF	1628	7008	DBP	TEF	bw	3	16287008	12805554	DBP,TEF	in vitro	7	,Brain,Eye,WAT,Lung,Spinal_cord,Adrenal_gland,BAT
DLX1 (pp) SMAD4	1745	4089	DLX1	SMAD4	bw	2	17454089	14671321	DLX1,SMAD4	in vitro	1	,Brain
DLX5 (pp) MSX2	1749	4488	DLX5	MSX2	bw	1	17494488	9111364	DLX5,MSX2	in vitro;in vivo	1	,Skin
DLX5 (pp) SOX10	6663	1749	SOX10	DLX5	bw	1	17496663	16582099	DLX5,SOX10	in vitro;yeast 2-hybrid	1	,Spinal_cord
DLX5 (pp) SOX8	30812	1749	SOX8	DLX5	bw	2	174930812	16582099	DLX5,SOX8	yeast 2-hybrid	3	,Brain,Spinal_cord,Tongue
DR1 (pp) DRAP1	10589	1810	DRAP1	DR1	bw	3	105891810	8.60894e+28	DR1,DRAP1	in vitro;in vivo	21	,Brain,Eye,WAT,Liver,Lung,Testis,Spinal_cord,Thymus,Thyroid,Adrenal_gland,BAT,Seminal_vesicle,Kidney,Spleen,Colon,Skin,Small_intestine,Heart,Bladder,Stomach,Tongue
DR1 (pp) NFIL3	4783	1810	NFIL3	DR1	bw	2	18104783	8836190	DR1,NFIL3	in vitro;in vivo	9	,Eye,WAT,Liver,Adrenal_gland,BAT,Kidney,Skeletal_muscle,Colon,Small_intestine
DR1 (pp) TBP	1810	6908	DR1	TBP	bw	3	18106908	11461703	DR1,TBP	in vitro	22	,Brain,Eye,WAT,Liver,Lung,Testis,Spinal_cord,Thymus,Thyroid,Adrenal_gland,BAT,Seminal_vesicle,Kidney,Skeletal_muscle,Spleen,Colon,Skin,Small_intestine,Heart,Bladder,Stomach,Tongue
DRAP1 (pp) NFYB	4801	10589	NFYB	DRAP1	bw	3	105894801	16189514	DRAP1,NFYB	yeast 2-hybrid	23	,Brain,Eye,WAT,Liver,Lung,Pancreas,Testis,Spinal_cord,Thymus,Thyroid,Adrenal_gland,BAT,Blood,Seminal_vesicle,Kidney,Spleen,Colon,Skin,Small_intestine,Heart,Bladder,Stomach,Tongue
DRAP1 (pp) TBP	10589	6908	DRAP1	TBP	bw	3	105896908	11461703	DRAP1,TBP	in vitro;in vivo	23	,Brain,Eye,WAT,Liver,Lung,Pancreas,Testis,Spinal_cord,Thymus,Thyroid,Adrenal_gland,BAT,Blood,Seminal_vesicle,Kidney,Spleen,Colon,Skin,Small_intestine,Heart,Bladder,Stomach,Tongue
DRAP1 (pp) ZEB1	10589	6935	DRAP1	ZEB1	bw	2	105896935	9418848	DRAP1,ZEB1	in vitro;in vivo;yeast 2-hybrid	4	,Brain,Thymus,BAT,Tongue
E2F1 (pp) E2F6	1876	1869	E2F6	E2F1	bw	2	18691876	9689056	E2F1,E2F6	in vitro	6	,Eye,Testis,Thymus,BAT,Skin,Bladder
E2F1 (pp) NFKB1	1869	4790	E2F1	NFKB1	bw	2	18694790	9368006	E2F1,NFKB1	in vitro;in vivo	7	,Eye,Testis,Thymus,Thyroid,BAT,Skin,Bladder
E2F1 (pp) RB1	5925	1869	RB1	E2F1	bw	2	18695925	1.38873e+29	E2F1,RB1	in vitro;in vivo	7	,Eye,Testis,Thymus,Thyroid,BAT,Skin,Bladder
E2F1 (pp) SP1	1869	6667	E2F1	SP1	bw	1	18696667	1054728110850420	E2F1,SP1	in vitro;in vivo	2	,Thymus,Skin
E2F1 (pp) SP2	6668	1869	SP2	E2F1	bw	2	18696668	10547281	E2F1,SP2	in vitro;in vivo	6	,Eye,Testis,Thymus,BAT,Skin,Bladder
E2F1 (pp) SP3	6670	1869	SP3	E2F1	bw	2	18696670	10547281	E2F1,SP3	in vitro;in vivo	3	,Eye,Thymus,Skin
E2F1 (pp) SP4	6671	1869	SP4	E2F1	bw	1	18696671	10547281	E2F1,SP4	in vitro;in vivo	0
E2F1 (pp) TFDP1	1869	7027	E2F1	TFDP1	bw	2	18697027	88165028405995	E2F1,TFDP1	in vitro;in vivo	6	,Eye,Testis,Thymus,BAT,Skin,Bladder
E2F1 (pp) TFDP2	7029	1869	TFDP2	E2F1	bw	2	18697029	87555209368098	E2F1,TFDP2	in vivo;yeast 2-hybrid	7	,Eye,Testis,Thymus,Thyroid,BAT,Skin,Bladder
E2F2 (pp) RB1	1870	5925	E2F2	RB1	bw	1	18705925	7.73954e+29	E2F2,RB1	in vitro;in vivo	9	,Thymus,BAT,Blood,Kidney,Spleen,Colon,Skin,Small_intestine,Stomach
E2F2 (pp) RYBP	23429	1870	RYBP	E2F2	bw	1	187023429	12411495	E2F2,RYBP	in vitro;in vivo;yeast 2-hybrid	1	,Thymus
E2F2 (pp) SP1	1870	6667	E2F2	SP1	bw	1	18706667	8.65714e+20	E2F2,SP1	in vitro	2	,Thymus,Skin
E2F2 (pp) TFDP1	1870	7027	E2F2	TFDP1	bw	1	18707027	77395378755520	E2F2,TFDP1	in vivo	9	,Thymus,BAT,Blood,Kidney,Spleen,Colon,Skin,Small_intestine,Stomach
E2F2 (pp) TFDP2	7029	1870	TFDP2	E2F2	bw	1	18707029	77395378755520	E2F2,TFDP2	in vivo;yeast 2-hybrid	9	,Thymus,BAT,Blood,Kidney,Spleen,Colon,Skin,Small_intestine,Stomach
E2F2 (pp) YY1	1870	7528	E2F2	YY1	bw	1	18707528	12411495	E2F2,YY1	in vitro;in vivo;yeast 2-hybrid	9	,Thymus,BAT,Blood,Kidney,Spleen,Colon,Skin,Small_intestine,Stomach
E2F3 (pp) RB1	1871	5925	E2F3	RB1	bw	3	18715925	88323947739537	E2F3,RB1	in vivo	22	,Brain,Eye,WAT,Liver,Lung,Pancreas,Testis,Spinal_cord,Thymus,Thyroid,Adrenal_gland,BAT,Seminal_vesicle,Kidney,Spleen,Colon,Skin,Small_intestine,Heart,Bladder,Stomach,Tongue
E2F3 (pp) RYBP	23429	1871	RYBP	E2F3	bw	2	187123429	12411495	E2F3,RYBP	in vitro;in vivo;yeast 2-hybrid	8	,Brain,Lung,Pancreas,Testis,Spinal_cord,Thymus,Seminal_vesicle,Bladder
E2F3 (pp) SP1	1871	6667	E2F3	SP1	bw	1	18716667	8657141	E2F3,SP1	in vitro	4	,WAT,Lung,Thymus,Skin
E2F3 (pp) TFDP1	1871	7027	E2F3	TFDP1	bw	3	18717027	77395378755520	E2F3,TFDP1	in vivo	21	,Brain,Eye,WAT,Liver,Lung,Pancreas,Testis,Spinal_cord,Thymus,Adrenal_gland,BAT,Seminal_vesicle,Kidney,Spleen,Colon,Skin,Small_intestine,Heart,Bladder,Stomach,Tongue
E2F3 (pp) TFDP2	7029	1871	TFDP2	E2F3	bw	3	18717029	77395378755520	E2F3,TFDP2	in vivo;yeast 2-hybrid	21	,Brain,Eye,WAT,Liver,Lung,Pancreas,Testis,Spinal_cord,Thymus,Thyroid,Adrenal_gland,BAT,Kidney,Spleen,Colon,Skin,Small_intestine,Heart,Bladder,Stomach,Tongue
E2F3 (pp) YY1	1871	7528	E2F3	YY1	bw	3	18717528	12411495	E2F3,YY1	in vitro;in vivo;yeast 2-hybrid	22	,Brain,Eye,WAT,Liver,Lung,Pancreas,Testis,Spinal_cord,Thymus,Thyroid,Adrenal_gland,BAT,Seminal_vesicle,Kidney,Spleen,Colon,Skin,Small_intestine,Heart,Bladder,Stomach,Tongue
E2F4 (pp) RB1	1874	5925	E2F4	RB1	bw	3	18745925	8657117	E2F4,RB1	in vivo	22	,Brain,Eye,WAT,Liver,Lung,Testis,Spinal_cord,Thymus,Thyroid,Adrenal_gland,BAT,Blood,Seminal_vesicle,Kidney,Spleen,Colon,Skin,Small_intestine,Heart,Bladder,Stomach,Tongue
E2F4 (pp) RBL1	1874	5933	E2F4	RBL1	bw	2	18745933	1.2151e+22	E2F4,RBL1	in vitro;in vivo	11	,Eye,Testis,Thymus,Adrenal_gland,Kidney,Spleen,Colon,Skin,Small_intestine,Bladder,Stomach
E2F4 (pp) RBL2	1874	5934	E2F4	RBL2	bw	3	18745934	1157320217159890	E2F4,RBL2	in vivo	21	,Brain,Eye,WAT,Liver,Lung,Testis,Spinal_cord,Thymus,Thyroid,Adrenal_gland,BAT,Blood,Seminal_vesicle,Kidney,Colon,Skin,Small_intestine,Heart,Bladder,Stomach,Tongue
E2F4 (pp) SMAD3	4088	1874	SMAD3	E2F4	bw	3	18744088	12150994	E2F4,SMAD3	in vivo	21	,Brain,Eye,WAT,Liver,Lung,Testis,Spinal_cord,Thymus,Thyroid,Adrenal_gland,BAT,Seminal_vesicle,Kidney,Spleen,Colon,Skin,Small_intestine,Heart,Bladder,Stomach,Tongue
E2F4 (pp) TFDP1	1874	7027	E2F4	TFDP1	bw	3	18747027	10540350	E2F4,TFDP1	in vitro	21	,Brain,Eye,WAT,Liver,Lung,Testis,Spinal_cord,Thymus,Adrenal_gland,BAT,Blood,Seminal_vesicle,Kidney,Spleen,Colon,Skin,Small_intestine,Heart,Bladder,Stomach,Tongue
E2F4 (pp) TFDP2	7029	1874	TFDP2	E2F4	bw	3	18747029	10090723	E2F4,TFDP2	in vitro	21	,Brain,Eye,WAT,Liver,Lung,Testis,Spinal_cord,Thymus,Thyroid,Adrenal_gland,BAT,Blood,Kidney,Spleen,Colon,Skin,Small_intestine,Heart,Bladder,Stomach,Tongue
E2F5 (pp) RBL1	1875	5933	E2F5	RBL1	bw	2	18755933	7892279	E2F5,RBL1	in vivo;yeast 2-hybrid	10	,Eye,Pancreas,Testis,Thymus,Adrenal_gland,Kidney,Spleen,Skin,Bladder,Stomach
E2F5 (pp) RBL2	1875	5934	E2F5	RBL2	bw	2	18755934	11756542	E2F5,RBL2	in vivo	12	,Eye,WAT,Testis,Spinal_cord,Thymus,Thyroid,Adrenal_gland,BAT,Kidney,Skin,Bladder,Stomach
E2F5 (pp) SMAD3	1875	4088	E2F5	SMAD3	bw	2	18754088	12150994	E2F5,SMAD3	in vitro;in vivo	14	,Eye,WAT,Pancreas,Testis,Spinal_cord,Thymus,Thyroid,Adrenal_gland,BAT,Kidney,Spleen,Skin,Bladder,Stomach
E2F5 (pp) TFDP1	1875	7027	E2F5	TFDP1	bw	2	18757027	7760804	E2F5,TFDP1	in vitro;in vivo	13	,Eye,WAT,Pancreas,Testis,Spinal_cord,Thymus,Adrenal_gland,BAT,Kidney,Spleen,Skin,Bladder,Stomach
E2F6 (pp) EZH1	1876	2145	E2F6	EZH1	bw	3	18762145	16565076	E2F6,EZH1	in vivo	12	,Brain,Eye,WAT,Pancreas,Testis,Spinal_cord,Thymus,Adrenal_gland,Spleen,Skin,Heart,Bladder
E2F6 (pp) EZH2	1876	2146	E2F6	EZH2	bw	1	18762146	1553606916565070	E2F6,EZH2	in vivo	4	,Thymus,BAT,Skin,Bladder
E2F6 (pp) RYBP	23429	1876	RYBP	E2F6	bw	2	187623429	11171983	E2F6,RYBP	in vitro;in vivo;yeast 2-hybrid	6	,Brain,Pancreas,Testis,Spinal_cord,Thymus,Bladder
E2F6 (pp) TFDP1	1876	7027	E2F6	TFDP1	bw	3	18767027	9.50118e+21	E2F6,TFDP1	in vitro;in vivo	14	,Brain,Eye,WAT,Pancreas,Testis,Spinal_cord,Thymus,Adrenal_gland,BAT,Spleen,Skin,Heart,Bladder,Stomach
E2F6 (pp) TFDP2	1876	7029	E2F6	TFDP2	bw	3	18767029	95011799689056	E2F6,TFDP2	in vitro	14	,Brain,Eye,WAT,Pancreas,Testis,Spinal_cord,Thymus,Adrenal_gland,BAT,Spleen,Skin,Heart,Bladder,Stomach
E4F1 (pp) RB1	1877	5925	E4F1	RB1	bw	1	18775925	10869426	E4F1,RB1	in vitro;in vivo;yeast 2-hybrid	2	,Thymus,Spleen
E4F1 (pp) SMAD9	1877	4093	E4F1	SMAD9	bw	1	18774093	15231748	E4F1,SMAD9	yeast 2-hybrid	0
EBF1 (pp) PAX5	1879	5079	EBF1	PAX5	bw	1	18795079	14594818	EBF1,PAX5	in vitro	0
EBF1 (pp) ZNF521	25925	1879	ZNF521	EBF1	bw	1	187925925	14630787	EBF1,ZNF521	in vitro	0
EGR1 (pp) JUN	3725	1958	JUN	EGR1	bw	2	19583725	11278640	EGR1,JUN	in vitro;in vivo	4	,Eye,Spinal_cord,Adrenal_gland,Skin
EGR1 (pp) NAB1	4664	1958	NAB1	EGR1	bw	1	19584664	7624335	EGR1,NAB1	in vitro;in vivo;yeast 2-hybrid	0
EGR1 (pp) NAB2	4665	1958	NAB2	EGR1	bw	2	19584665	8668170	EGR1,NAB2	in vitro;in vivo;yeast 2-hybrid	5	,Eye,Spinal_cord,Thymus,Adrenal_gland,Skin
EGR1 (pp) NFATC2	4773	1958	NFATC2	EGR1	bw	2	19584773	12560487	EGR1,NFATC2	in vitro	6	,Eye,Spinal_cord,Thymus,Adrenal_gland,Colon,Skin
EGR1 (pp) PITX1	5307	1958	PITX1	EGR1	bw	1	19585307	10082522	EGR1,PITX1	in vitro	0
EGR1 (pp) RELA	5970	1958	RELA	EGR1	bw	1	19585970	10671503	EGR1,RELA	in vitro	3	,Spinal_cord,Thymus,Colon
EGR1 (pp) SP1	1958	6667	EGR1	SP1	bw	1	19586667	12569082	EGR1,SP1	in vivo	2	,Thymus,Skin
EGR2 (pp) SOX10	6663	1959	SOX10	EGR2	bw	1	19596663	16582099	EGR2,SOX10	in vitro	0
EGR2 (pp) SOX8	30812	1959	SOX8	EGR2	bw	1	195930812	16582099	EGR2,SOX8	in vitro	0
ELF1 (pp) HMGA1	3159	1997	HMGA1	ELF1	bw	2	19973159	7862168	ELF1,HMGA1	in vitro	19	,Eye,Liver,Lung,Pancreas,Testis,Spinal_cord,Thymus,Adrenal_gland,BAT,Blood,Seminal_vesicle,Spleen,Colon,Skin,Small_intestine,Heart,Bladder,Stomach,Tongue
ELF1 (pp) HOXC13	1997	3229	ELF1	HOXC13	bw	1	19973229	18692240	ELF1,HOXC13	in vitro;in vivo	4	,Seminal_vesicle,Skeletal_muscle,Skin,Heart
ELF1 (pp) NFKB1	1997	4790	ELF1	NFKB1	bw	2	19974790	7862168	ELF1,NFKB1	in vitro	23	,Eye,WAT,Liver,Lung,Pancreas,Testis,Spinal_cord,Thymus,Thyroid,Adrenal_gland,BAT,Blood,Seminal_vesicle,Kidney,Skeletal_muscle,Spleen,Colon,Skin,Small_intestine,Heart,Bladder,Stomach,Tongue
ELF1 (pp) NFYB	1997	4801	ELF1	NFYB	bw	2	19974801	9668064	ELF1,NFYB	in vitro	23	,Eye,WAT,Liver,Lung,Pancreas,Testis,Spinal_cord,Thymus,Thyroid,Adrenal_gland,BAT,Blood,Seminal_vesicle,Kidney,Skeletal_muscle,Spleen,Colon,Skin,Small_intestine,Heart,Bladder,Stomach,Tongue
ELF1 (pp) RB1	1997	5925	ELF1	RB1	bw	2	19975925	8493578	ELF1,RB1	in vitro;in vivo	22	,Eye,WAT,Liver,Lung,Pancreas,Testis,Spinal_cord,Thymus,Thyroid,Adrenal_gland,BAT,Blood,Seminal_vesicle,Kidney,Spleen,Colon,Skin,Small_intestine,Heart,Bladder,Stomach,Tongue
ELF1 (pp) REL	1997	5966	ELF1	REL	bw	1	19975966	7862168	ELF1,REL	in vitro	11	,Liver,Thymus,Thyroid,BAT,Kidney,Skeletal_muscle,Spleen,Skin,Small_intestine,Stomach,Tongue
ELF1 (pp) SP1	1997	6667	ELF1	SP1	bw	1	19976667	10976766	ELF1,SP1	in vitro	4	,WAT,Lung,Thymus,Skin
ELF2 (pp) RUNX1	1998	861	ELF2	RUNX1	bw	2	1998861	14970218	ELF2,RUNX1	in vitro;in vivo	20	,Eye,WAT,Liver,Lung,Pancreas,Spinal_cord,Thymus,Thyroid,Adrenal_gland,BAT,Blood,Kidney,Skeletal_muscle,Spleen,Colon,Skin,Small_intestine,Bladder,Stomach,Tongue
ELF3 (pp) JUN	3725	1999	JUN	ELF3	bw	2	19993725	1651323	ELF3,JUN	in vitro	6	,Eye,Pancreas,Kidney,Small_intestine,Bladder,Stomach
ELF3 (pp) MYC	4609	1999	MYC	ELF3	bw	1	19994609	1651323	ELF3,MYC	in vitro;in vivo	1	,Small_intestine
ELF3 (pp) NFKB1	1999	4790	ELF3	NFKB1	bw	2	19994790	11036073	ELF3,NFKB1	in vitro;in vivo	9	,Eye,Pancreas,Thyroid,Seminal_vesicle,Kidney,Colon,Small_intestine,Bladder,Stomach
ELF4 (pp) RUNX1	2000	861	ELF4	RUNX1	bw	2	2000861	10207087	ELF4,RUNX1	in vitro;in vivo	16	,Eye,WAT,Liver,Lung,Pancreas,Thymus,Thyroid,Adrenal_gland,BAT,Blood,Kidney,Spleen,Colon,Skin,Bladder,Stomach
ELK1 (pp) FOS	2002	2353	ELK1	FOS	bw	2	20022353	7540136	ELK1,FOS	in vivo	3	,Eye,Adrenal_gland,Bladder
ELK1 (pp) KLF4	9314	2002	KLF4	ELK1	bw	1	20029314	18768922	ELK1,KLF4	in vivo	3	,Skin,Bladder,Stomach
ELK1 (pp) SRF	6722	2002	SRF	ELK1	bw	3	20026722	901022310606656	ELK1,SRF	in vitro	20	,Brain,Eye,WAT,Liver,Lung,Testis,Spinal_cord,Thymus,Thyroid,Adrenal_gland,BAT,Seminal_vesicle,Kidney,Skeletal_muscle,Spleen,Skin,Small_intestine,Heart,Bladder,Stomach
ELK3 (pp) TCF3	2004	6929	ELK3	TCF3	bw	3	20046929	8918463	ELK3,TCF3	in vivo	21	,Brain,Eye,WAT,Lung,Pancreas,Testis,Spinal_cord,Thymus,Adrenal_gland,BAT,Blood,Seminal_vesicle,Kidney,Skeletal_muscle,Spleen,Colon,Skin,Small_intestine,Heart,Bladder,Stomach
ELK4 (pp) FOS	2005	2353	ELK4	FOS	bw	2	20052353	7540136	ELK4,FOS	in vivo	4	,Eye,Adrenal_gland,Colon,Bladder
ELK4 (pp) SRF	6722	2005	SRF	ELK4	bw	3	20056722	1.18466e+23	ELK4,SRF	in vitro	24	,Brain,Eye,WAT,Liver,Lung,Pancreas,Testis,Spinal_cord,Thymus,Thyroid,Adrenal_gland,BAT,Blood,Seminal_vesicle,Kidney,Skeletal_muscle,Spleen,Colon,Skin,Small_intestine,Heart,Bladder,Stomach,Tongue
EN2 (pp) FOXA2	2020	3170	EN2	FOXA2	bw	1	20203170	12642491	EN2,FOXA2	in vitro	0
EP400 (pp) MYC	57634	4609	EP400	MYC	bw	2	460957634	18413597	EP400,MYC	in vivo	7	,Brain,Liver,Thymus,Adrenal_gland,Spleen,Skin,Small_intestine
EPAS1 (pp) MAX	2034	4149	EPAS1	MAX	bw	1	20344149	17418410	EPAS1,MAX	in vivo	5	,Liver,Lung,Testis,BAT,Kidney
EPAS1 (pp) SMAD3	4088	2034	SMAD3	EPAS1	bw	1	20344088	15231748	EPAS1,SMAD3	yeast 2-hybrid	5	,Liver,Lung,Testis,BAT,Kidney
ERG (pp) ETS2	2078	2114	ERG	ETS2	bw	1	20782114	9334186	ERG,ETS2	in vitro;yeast 2-hybrid	4	,Liver,Thyroid,Kidney,Tongue
ERG (pp) ETV1	2115	2078	ETV1	ERG	bw	1	20782115	9681824	ERG,ETV1	in vitro	3	,Lung,Thyroid,Kidney
ERG (pp) FLI1	2313	2078	FLI1	ERG	bw	3	20782313	9681824	ERG,FLI1	in vitro	23	,Brain,Eye,WAT,Liver,Lung,Pancreas,Testis,Spinal_cord,Thymus,Thyroid,Adrenal_gland,BAT,Seminal_vesicle,Kidney,Skeletal_muscle,Spleen,Colon,Skin,Small_intestine,Heart,Bladder,Stomach,Tongue
ERG (pp) JUN	2078	3725	ERG	JUN	bw	3	20783725	11278640	ERG,JUN	in vitro;in vivo	17	,Brain,Eye,WAT,Liver,Lung,Pancreas,Spinal_cord,Adrenal_gland,BAT,Kidney,Skeletal_muscle,Skin,Small_intestine,Heart,Bladder,Stomach,Tongue
ESR1 (pp) ESRRA	2099	2101	ESR1	ESRRA	bw	1	20992101	9058380	ESR1,ESRRA	in vitro	8	,WAT,Liver,Testis,Thymus,BAT,Kidney,Skin,Bladder
ESR1 (pp) FOXO1	2308	2099	FOXO1	ESR1	bw	1	20992308	1143544511353770	ESR1,FOXO1	in vitro;in vivo;yeast 2-hybrid	8	,WAT,Liver,Testis,Thymus,BAT,Kidney,Skin,Bladder
ESR1 (pp) FOXO3	2099	2309	ESR1	FOXO3	bw	1	20992309	11435445	ESR1,FOXO3	in vitro;yeast 2-hybrid	8	,WAT,Liver,Testis,Thymus,BAT,Kidney,Skin,Bladder
ESR1 (pp) FOXO4	4303	2099	FOXO4	ESR1	bw	1	20994303	11435445	ESR1,FOXO4	in vitro	7	,Liver,Testis,Thymus,BAT,Kidney,Skin,Bladder
ESR1 (pp) HNF4A	2099	3172	ESR1	HNF4A	bw	1	20993172	9717844	ESR1,HNF4A	in vitro;yeast 2-hybrid	5	,WAT,Liver,Thymus,BAT,Kidney
ESR1 (pp) ISL1	3670	2099	ISL1	ESR1	bw	1	20993670	11043578	ESR1,ISL1	in vitro;in vivo	0
ESR1 (pp) JUN	3725	2099	JUN	ESR1	bw	1	20993725	11477071	ESR1,JUN	in vitro;in vivo	6	,WAT,Liver,BAT,Kidney,Skin,Bladder
ESR1 (pp) JUNB	2099	3726	ESR1	JUNB	bw	1	20993726	11477071	ESR1,JUNB	in vitro	5	,WAT,Liver,Thymus,Skin,Bladder
ESR1 (pp) JUND	2099	3727	ESR1	JUND	bw	1	20993727	11477071	ESR1,JUND	in vitro	8	,WAT,Liver,Testis,Thymus,BAT,Kidney,Skin,Bladder
ESR1 (pp) MTA1	9112	2099	MTA1	ESR1	bw	1	20999112	12167865	ESR1,MTA1	in vivo	8	,WAT,Liver,Testis,Thymus,BAT,Kidney,Skin,Bladder
ESR1 (pp) NFKB1	2099	4790	ESR1	NFKB1	bw	1	20994790	7651415	ESR1,NFKB1	in vitro	8	,WAT,Liver,Testis,Thymus,BAT,Kidney,Skin,Bladder
ESR1 (pp) NR0B1	2099	190	ESR1	NR0B1	bw	1	1902099	11053406	ESR1,NR0B1	in vitro	1	,Testis
ESR1 (pp) NR0B2	8431	2099	NR0B2	ESR1	bw	1	20998431	118615079773978	ESR1,NR0B2	in vitro;in vivo	1	,Liver
ESR1 (pp) NR1H4	9971	2099	NR1H4	ESR1	bw	1	20999971	17333335	ESR1,NR1H4	in vivo	2	,Liver,Kidney
ESR1 (pp) NR2C1	7181	2099	NR2C1	ESR1	bw	1	20997181	12093804	ESR1,NR2C1	in vitro;in vivo	8	,WAT,Liver,Testis,Thymus,BAT,Kidney,Skin,Bladder
ESR1 (pp) NR2C2	7182	2099	NR2C2	ESR1	bw	1	20997182	11844790	ESR1,NR2C2	in vitro	8	,WAT,Liver,Testis,Thymus,BAT,Kidney,Skin,Bladder
ESR1 (pp) NR2F1	2099	7025	ESR1	NR2F1	bw	1	20997025	12093745	ESR1,NR2F1	in vitro;in vivo;yeast 2-hybrid	5	,WAT,BAT,Kidney,Skin,Bladder
ESR1 (pp) NR2F6	2099	2063	ESR1	NR2F6	bw	1	20632099	10713182	ESR1,NR2F6	in vitro	8	,WAT,Liver,Testis,Thymus,BAT,Kidney,Skin,Bladder
ESR1 (pp) POU2F1	5451	2099	POU2F1	ESR1	bw	1	20995451	10480874	ESR1,POU2F1	in vivo	8	,WAT,Liver,Testis,Thymus,BAT,Kidney,Skin,Bladder
ESR1 (pp) POU4F1	2099	5457	ESR1	POU4F1	bw	1	20995457	9448000	ESR1,POU4F1	in vitro;in vivo;yeast 2-hybrid	0
ESR1 (pp) POU4F2	2099	5458	ESR1	POU4F2	bw	1	20995458	9448000	ESR1,POU4F2	in vitro;yeast 2-hybrid	0
ESR1 (pp) RARA	2099	5914	ESR1	RARA	bw	1	20995914	971784417641689	ESR1,RARA	in vitro;yeast 2-hybrid	7	,Liver,Testis,Thymus,BAT,Kidney,Skin,Bladder
ESR1 (pp) RELA	2099	5970	ESR1	RELA	bw	1	20995970	7651415	ESR1,RELA	in vitro	5	,Liver,Thymus,BAT,Kidney,Bladder
ESR1 (pp) RFX4	5992	2099	RFX4	ESR1	bw	1	20995992	107062931603086	ESR1,RFX4	in vivo	2	,Testis,BAT
ESR1 (pp) RXRA	2099	6256	ESR1	RXRA	bw	1	20996256	9717844	ESR1,RXRA	in vitro	8	,WAT,Liver,Testis,Thymus,BAT,Kidney,Skin,Bladder
ESR1 (pp) SMAD3	2099	4088	ESR1	SMAD3	bw	1	20994088	11555647	ESR1,SMAD3	in vitro;in vivo	8	,WAT,Liver,Testis,Thymus,BAT,Kidney,Skin,Bladder
ESR1 (pp) SMAD4	2099	4089	ESR1	SMAD4	bw	1	20994089	1155564712576470	ESR1,SMAD4	in vivo;yeast 2-hybrid	8	,WAT,Liver,Testis,Thymus,BAT,Kidney,Skin,Bladder
ESR1 (pp) SMARCE1	6605	2099	SMARCE1	ESR1	bw	1	20996605	12145209	ESR1,SMARCE1	in vitro	8	,WAT,Liver,Testis,Thymus,BAT,Kidney,Skin,Bladder
ESR1 (pp) SP1	2099	6667	ESR1	SP1	bw	1	20996667	1563714710446910	ESR1,SP1	in vitro;in vivo	3	,WAT,Thymus,Skin
ESR1 (pp) SP3	2099	6670	ESR1	SP3	bw	1	20996670	10816575	ESR1,SP3	in vitro;in vivo	3	,WAT,Thymus,Skin
ESR1 (pp) SREBF1	2099	6720	ESR1	SREBF1	bw	1	20996720	12021179	ESR1,SREBF1	in vitro;in vivo	5	,WAT,Liver,Testis,BAT,Bladder
ESR1 (pp) STAT5A	6776	2099	STAT5A	ESR1	bw	1	20996776	15304355	ESR1,STAT5A	in vitro;in vivo	4	,WAT,Liver,Thymus,BAT
ESR1 (pp) TBP	6908	2099	TBP	ESR1	bw	1	20996908	11595744	ESR1,TBP	in vivo	8	,WAT,Liver,Testis,Thymus,BAT,Kidney,Skin,Bladder
ESR1 (pp) TCF20	6942	2099	TCF20	ESR1	bw	1	20996942	15831449	ESR1,TCF20	in vitro;in vivo	8	,WAT,Liver,Testis,Thymus,BAT,Kidney,Skin,Bladder
ESR1 (pp) THRA	2099	7067	ESR1	THRA	bw	1	20997067	9717844	ESR1,THRA	in vitro;yeast 2-hybrid	8	,WAT,Liver,Testis,Thymus,BAT,Kidney,Skin,Bladder
ESR1 (pp) THRB	2099	7068	ESR1	THRB	bw	1	20997068	9717844	ESR1,THRB	in vitro	5	,Liver,BAT,Kidney,Skin,Bladder
ESR1 (pp) USF1	2099	7391	ESR1	USF1	bw	1	20997391	15111769	ESR1,USF1	in vitro	8	,WAT,Liver,Testis,Thymus,BAT,Kidney,Skin,Bladder
ESR1 (pp) XBP1	7494	2099	XBP1	ESR1	bw	1	20997494	12954762	ESR1,XBP1	in vitro;in vivo	5	,WAT,Liver,BAT,Skin,Bladder
ESR1 (pp) ZBTB16	7704	2099	ZBTB16	ESR1	bw	1	20997704	14521715	ESR1,ZBTB16	in vitro	5	,WAT,Liver,BAT,Skin,Bladder
ESR1 (pp) ZBTB17	2099	7709	ESR1	ZBTB17	bw	1	20997709	11117529	ESR1,ZBTB17	in vitro	1	,Thymus
ESRRA (pp) NR0B1	190	2101	NR0B1	ESRRA	bw	1	1902101	15604093	ESRRA,NR0B1	yeast 2-hybrid	2	,Testis,Heart
ESRRA (pp) NR0B2	2101	8431	ESRRA	NR0B2	bw	1	21018431	15604093	ESRRA,NR0B2	yeast 2-hybrid	1	,Liver
ESRRA (pp) PROX1	2101	5629	ESRRA	PROX1	bw	3	21015629	15604093	ESRRA,PROX1	yeast 2-hybrid	4	,Brain,Eye,Liver,Spinal_cord
ETS1 (pp) ETS2	2114	2113	ETS2	ETS1	bw	1	21132114	9334186	ETS1,ETS2	in vitro	4	,Liver,Thyroid,Kidney,Tongue
ETS1 (pp) FOS	2353	2113	FOS	ETS1	bw	2	21132353	8557686	ETS1,FOS	in vitro	4	,Eye,Adrenal_gland,Colon,Bladder
ETS1 (pp) GATA3	2113	2625	ETS1	GATA3	bw	1	21132625	10212281	ETS1,GATA3	in vitro;in vivo	5	,Lung,Thymus,Kidney,Skin,Bladder
ETS1 (pp) JUN	3725	2113	JUN	ETS1	bw	2	21133725	8557686	ETS1,JUN	in vitro	14	,Eye,WAT,Liver,Lung,Adrenal_gland,BAT,Blood,Kidney,Skeletal_muscle,Skin,Small_intestine,Heart,Bladder,Tongue
ETS1 (pp) MAF	4094	2113	MAF	ETS1	bw	2	21134094	9566892	ETS1,MAF	in vitro	5	,Eye,Kidney,Skeletal_muscle,Skin,Small_intestine
ETS1 (pp) MEIS1	2113	4211	ETS1	MEIS1	bw	2	21134211	18692240	ETS1,MEIS1	in vitro;in vivo	17	,Eye,WAT,Liver,Lung,Thymus,Thyroid,Adrenal_gland,BAT,Kidney,Skeletal_muscle,Spleen,Colon,Skin,Small_intestine,Heart,Bladder,Tongue
ETS1 (pp) NFKB1	2113	4790	ETS1	NFKB1	bw	2	21134790	9094628	ETS1,NFKB1	in vitro	18	,Eye,WAT,Liver,Lung,Thymus,Thyroid,Adrenal_gland,BAT,Blood,Kidney,Skeletal_muscle,Spleen,Colon,Skin,Small_intestine,Heart,Bladder,Tongue
ETS1 (pp) NR3C1	2113	2908	ETS1	NR3C1	bw	2	21132908	11279115	ETS1,NR3C1	in vitro	16	,Eye,WAT,Liver,Lung,Thymus,Thyroid,Adrenal_gland,BAT,Kidney,Spleen,Colon,Skin,Small_intestine,Heart,Bladder,Tongue
ETS1 (pp) PAX5	5079	2113	PAX5	ETS1	bw	1	21135079	1002291012221090	ETS1,PAX5	in vitro;in vivo	8	,WAT,Liver,Thymus,Thyroid,Blood,Kidney,Skeletal_muscle,Spleen
ETS1 (pp) RUNX2	860	2113	RUNX2	ETS1	bw	2	2113860	9794229	ETS1,RUNX2	in vitro	18	,Eye,WAT,Liver,Lung,Thymus,Thyroid,Adrenal_gland,BAT,Blood,Kidney,Skeletal_muscle,Spleen,Colon,Skin,Small_intestine,Heart,Bladder,Tongue
ETS1 (pp) SMAD3	2113	4088	ETS1	SMAD3	bw	2	21134088	1159014515001980	ETS1,SMAD3	in vitro;in vivo	17	,Eye,WAT,Liver,Lung,Thymus,Thyroid,Adrenal_gland,BAT,Kidney,Skeletal_muscle,Spleen,Colon,Skin,Small_intestine,Heart,Bladder,Tongue
ETS1 (pp) SP1	2113	6667	ETS1	SP1	bw	1	21136667	15001984	ETS1,SP1	in vitro	4	,WAT,Lung,Thymus,Skin
ETS1 (pp) STAT5B	6777	2113	STAT5B	ETS1	bw	1	21136777	10815800	ETS1,STAT5B	in vitro;in vivo	15	,Liver,Lung,Thymus,Thyroid,Adrenal_gland,BAT,Blood,Kidney,Skeletal_muscle,Spleen,Colon,Skin,Small_intestine,Heart,Bladder
ETS1 (pp) STAT6	2113	6778	ETS1	STAT6	bw	1	21136778	15199062	ETS1,STAT6	in vivo	11	,Thymus,Adrenal_gland,BAT,Blood,Kidney,Spleen,Colon,Skin,Small_intestine,Heart,Bladder
ETS2 (pp) GATA3	2114	2625	ETS2	GATA3	bw	1	21142625	10212281	ETS2,GATA3	in vitro;in vivo	1	,Kidney
ETS2 (pp) JUN	3725	2114	JUN	ETS2	bw	1	21143725	9334186	ETS2,JUN	in vitro;in vivo;yeast 2-hybrid	3	,Liver,Kidney,Tongue
ETS2 (pp) NR3C1	2114	2908	ETS2	NR3C1	bw	1	21142908	11279115	ETS2,NR3C1	in vitro;in vivo	4	,Liver,Thyroid,Kidney,Tongue
ETS2 (pp) STAT5B	6777	2114	STAT5B	ETS2	bw	1	21146777	10815800	ETS2,STAT5B	in vitro;in vivo	3	,Liver,Thyroid,Kidney
ETV6 (pp) FLI1	2120	2313	ETV6	FLI1	bw	3	21202313	9651344	ETV6,FLI1	in vitro;in vivo;yeast 2-hybrid	23	,Brain,Eye,WAT,Liver,Lung,Pancreas,Testis,Spinal_cord,Thymus,Thyroid,Adrenal_gland,BAT,Blood,Seminal_vesicle,Kidney,Skeletal_muscle,Spleen,Colon,Skin,Small_intestine,Heart,Bladder,Stomach
FLI1 (pp) GATA1	2623	2313	GATA1	FLI1	bw	1	23132623	12724402	FLI1,GATA1	in vitro;in vivo;yeast 2-hybrid	2	,Testis,Spleen
FLI1 (pp) SMAD9	2313	4093	FLI1	SMAD9	bw	1	23134093	15231748	FLI1,SMAD9	yeast 2-hybrid	1	,Pancreas
FLI1 (pp) SRF	6722	2313	SRF	FLI1	bw	3	23136722	10606656	FLI1,SRF	in vitro	24	,Brain,Eye,WAT,Liver,Lung,Pancreas,Testis,Spinal_cord,Thymus,Thyroid,Adrenal_gland,BAT,Blood,Seminal_vesicle,Kidney,Skeletal_muscle,Spleen,Colon,Skin,Small_intestine,Heart,Bladder,Stomach,Tongue
FOS (pp) GATA4	2626	2353	GATA4	FOS	bw	1	23532626	9207128	FOS,GATA4	in vitro	3	,Adrenal_gland,Colon,Bladder
FOS (pp) HNF1A	2353	6927	FOS	HNF1A	bw	1	23536927	11134330	FOS,HNF1A	in vitro;in vivo	2	,Adrenal_gland,Colon
FOS (pp) JUN	3725	2353	JUN	FOS	bw	2	23533725	7.81614e+44	FOS,JUN	in vivo;in vitro;in vitro;in vivo	3	,Eye,Adrenal_gland,Bladder
FOS (pp) JUNB	2353	3726	FOS	JUNB	bw	2	23533726	1.40666e+22	FOS,JUNB	in vivo;in vitro;in vitro	4	,Eye,Adrenal_gland,Colon,Bladder
FOS (pp) JUND	3727	2353	JUND	FOS	bw	2	23533727	1219341015867430	FOS,JUND	in vivo;in vitro;in vitro	4	,Eye,Adrenal_gland,Colon,Bladder
FOS (pp) MAF	4094	2353	MAF	FOS	bw	2	23534094	8108109	FOS,MAF	in vitro;in vivo	1	,Eye
FOS (pp) MITF	2353	4286	FOS	MITF	bw	2	23534286	9918847	FOS,MITF	in vivo	3	,Eye,Adrenal_gland,Bladder
FOS (pp) NFATC3	4775	2353	NFATC3	FOS	bw	2	23534775	9121455	FOS,NFATC3	in vitro;in vivo	4	,Eye,Adrenal_gland,Colon,Bladder
FOS (pp) NFKB1	2353	4790	FOS	NFKB1	bw	2	23534790	9468519	FOS,NFKB1	in vivo	4	,Eye,Adrenal_gland,Colon,Bladder
FOS (pp) RB1	5925	2353	RB1	FOS	bw	2	23535925	8475068	FOS,RB1	in vivo	4	,Eye,Adrenal_gland,Colon,Bladder
FOS (pp) RELA	2353	5970	FOS	RELA	bw	1	23535970	10488148	FOS,RELA	in vivo;yeast 2-hybrid	2	,Colon,Bladder
FOS (pp) RUNX1	2353	861	FOS	RUNX1	bw	2	2353861	11641401	FOS,RUNX1	in vivo	4	,Eye,Adrenal_gland,Colon,Bladder
FOS (pp) RUNX2	860	2353	RUNX2	FOS	bw	2	2353860	11641401	FOS,RUNX2	in vivo	4	,Eye,Adrenal_gland,Colon,Bladder
FOS (pp) SMAD3	2353	4088	FOS	SMAD3	bw	2	23534088	9732876	FOS,SMAD3	in vitro;in vivo;yeast 2-hybrid	4	,Eye,Adrenal_gland,Colon,Bladder
FOS (pp) TBP	6908	2353	TBP	FOS	bw	2	23536908	7685215	FOS,TBP	in vivo	4	,Eye,Adrenal_gland,Colon,Bladder
FOS (pp) TSC22D3	1831	2353	TSC22D3	FOS	bw	1	18312353	11397794	FOS,TSC22D3	in vitro	1	,Adrenal_gland
FOS (pp) USF2	7392	2353	USF2	FOS	bw	2	23537392	1589769	FOS,USF2	in vitro;in vivo	3	,Eye,Adrenal_gland,Bladder
FOS (pp) XBP1	7494	2353	XBP1	FOS	bw	2	23537494	1903538	FOS,XBP1	in vitro	3	,Eye,Colon,Bladder
FOSB (pp) JUNB	3726	2354	JUNB	FOSB	bw	1	23543726	12371906	FOSB,JUNB	in vitro	2	,Skin,Bladder
FOSB (pp) JUND	2354	3727	FOSB	JUND	bw	1	23543727	10942775	FOSB,JUND	in vitro	3	,Skeletal_muscle,Skin,Bladder
FOSL2 (pp) JUN	2355	3725	FOSL2	JUN	bw	3	23553725	11708771	FOSL2,JUN	in vivo	10	,Brain,Eye,Pancreas,Adrenal_gland,Skeletal_muscle,Skin,Small_intestine,Bladder,Stomach,Tongue
FOSL2 (pp) JUNB	2355	3726	FOSL2	JUNB	bw	3	23553726	14499865	FOSL2,JUNB	in vitro	8	,Brain,Eye,Pancreas,Adrenal_gland,Skin,Small_intestine,Bladder,Stomach
FOSL2 (pp) JUND	2355	3727	FOSL2	JUND	bw	3	23553727	1071336712052860	FOSL2,JUND	in vitro	10	,Brain,Eye,Pancreas,Adrenal_gland,Skeletal_muscle,Skin,Small_intestine,Bladder,Stomach,Tongue
FOXA2 (pp) HOXA5	3170	3202	FOXA2	HOXA5	bw	1	31703202	1264249112163400	FOXA2,HOXA5	in vitro	3	,Lung,Pancreas,Stomach
FOXA2 (pp) ONECUT1	3175	3170	ONECUT1	FOXA2	bw	1	31703175	12509444	FOXA2,ONECUT1	in vitro;in vivo	3	,Liver,Pancreas,Stomach
FOXA2 (pp) OTX2	5015	3170	OTX2	FOXA2	bw	1	31705015	10623575	FOXA2,OTX2	in vitro	1	,Lung
FOXF2 (pp) TBP	2295	6908	FOXF2	TBP	bw	1	22956908	9722567	FOXF2,TBP	in vitro	1	,Lung
FOXM1 (pp) STAT3	2305	6774	FOXM1	STAT3	bw	1	23056774	11861839	FOXM1,STAT3	in vivo	2	,Lung,Adrenal_gland
FOXO1 (pp) HNF4A	3172	2308	HNF4A	FOXO1	bw	1	23083172	12519792	FOXO1,HNF4A	in vitro	11	,WAT,Liver,Pancreas,Spinal_cord,Thymus,Adrenal_gland,BAT,Kidney,Colon,Small_intestine,Stomach
FOXO1 (pp) HOXA10	3206	2308	HOXA10	FOXO1	bw	1	23083206	12493691	FOXO1,HOXA10	in vitro	4	,Spinal_cord,Kidney,Skin,Bladder
FOXO1 (pp) HOXA5	3202	2308	HOXA5	FOXO1	bw	2	23083202	12163409	FOXO1,HOXA5	in vivo	12	,Eye,WAT,Lung,Pancreas,Spinal_cord,Thymus,Adrenal_gland,BAT,Kidney,Skin,Heart,Stomach
FOXO1 (pp) PPARG	5468	2308	PPARG	FOXO1	bw	2	23085468	12966085	FOXO1,PPARG	in vitro;yeast 2-hybrid	17	,Eye,WAT,Liver,Lung,Pancreas,Testis,Thymus,Adrenal_gland,BAT,Kidney,Spleen,Colon,Skin,Small_intestine,Heart,Bladder,Stomach
FOXO1 (pp) RARA	2308	5914	FOXO1	RARA	bw	3	23085914	11353774	FOXO1,RARA	in vitro;in vivo	15	,Brain,Eye,Liver,Lung,Testis,Thymus,BAT,Kidney,Spleen,Colon,Skin,Small_intestine,Heart,Bladder,Stomach
FOXO1 (pp) SMAD3	4088	2308	SMAD3	FOXO1	bw	3	23084088	15084259	FOXO1,SMAD3	in vitro;in vivo	19	,Brain,Eye,WAT,Liver,Lung,Pancreas,Testis,Spinal_cord,Thymus,Adrenal_gland,BAT,Kidney,Spleen,Colon,Skin,Small_intestine,Heart,Bladder,Stomach
FOXO1 (pp) SMAD4	4089	2308	SMAD4	FOXO1	bw	3	23084089	15084259	FOXO1,SMAD4	in vitro;in vivo	18	,Brain,Eye,WAT,Liver,Lung,Pancreas,Testis,Spinal_cord,Thymus,Adrenal_gland,BAT,Kidney,Colon,Skin,Small_intestine,Heart,Bladder,Stomach
FOXO1 (pp) THRB	2308	7068	FOXO1	THRB	bw	2	23087068	11353774	FOXO1,THRB	in vitro;in vivo	9	,Eye,Liver,Pancreas,BAT,Kidney,Skin,Small_intestine,Heart,Bladder
FOXO3 (pp) NR1H2	7376	2309	NR1H2	FOXO3	bw	2	23097376	15604093	FOXO3,NR1H2	yeast 2-hybrid	9	,Eye,Liver,Thymus,Kidney,Spleen,Colon,Small_intestine,Heart,Bladder
FOXO3 (pp) NR1H3	10062	2309	NR1H3	FOXO3	bw	1	100622309	15604093	FOXO3,NR1H3	yeast 2-hybrid	9	,Liver,Testis,Thymus,Adrenal_gland,BAT,Kidney,Skin,Small_intestine,Bladder
FOXO3 (pp) SMAD3	4088	2309	SMAD3	FOXO3	bw	3	23094088	15084259	FOXO3,SMAD3	in vitro;in vivo	18	,Brain,Eye,WAT,Liver,Lung,Testis,Spinal_cord,Thymus,Adrenal_gland,BAT,Kidney,Spleen,Colon,Skin,Small_intestine,Heart,Bladder,Stomach
FOXO3 (pp) SMAD4	2309	4089	FOXO3	SMAD4	bw	3	23094089	15084259	FOXO3,SMAD4	in vitro;in vivo	17	,Brain,Eye,WAT,Liver,Lung,Testis,Spinal_cord,Thymus,Adrenal_gland,BAT,Kidney,Colon,Skin,Small_intestine,Heart,Bladder,Stomach
FOXO4 (pp) SMAD3	4088	4303	SMAD3	FOXO4	bw	2	40884303	15084259	FOXO4,SMAD3	in vitro;in vivo	13	,Eye,Liver,Testis,Thymus,Adrenal_gland,BAT,Kidney,Spleen,Skin,Heart,Bladder,Stomach,Tongue
FOXO4 (pp) SMAD4	4089	4303	SMAD4	FOXO4	bw	2	40894303	15084259	FOXO4,SMAD4	in vitro;in vivo	12	,Eye,Liver,Testis,Thymus,Adrenal_gland,BAT,Kidney,Skin,Heart,Bladder,Stomach,Tongue
FOXP1 (pp) FOXP2	27086	93986	FOXP1	FOXP2	bw	3	2708693986	14701752	FOXP1,FOXP2	in vitro;in vivo	9	,Brain,Eye,WAT,Pancreas,Thymus,Adrenal_gland,Heart,Bladder,Stomach
FOXP1 (pp) FOXP4	116113	27086	FOXP4	FOXP1	bw	3	11611327086	14701752	FOXP1,FOXP4	in vitro;yeast 2-hybrid	18	,Brain,Eye,Liver,Pancreas,Testis,Spinal_cord,Thymus,Thyroid,Blood,Kidney,Skeletal_muscle,Spleen,Skin,Small_intestine,Heart,Bladder,Stomach,Tongue
FOXP2 (pp) FOXP4	116113	93986	FOXP4	FOXP2	bw	3	11611393986	14701752	FOXP2,FOXP4	in vitro;yeast 2-hybrid	7	,Brain,Eye,Pancreas,Thymus,Heart,Bladder,Stomach
FOXP3 (pp) NFAT5	10725	50943	NFAT5	FOXP3	bw	1	1072550943	15790681	FOXP3,NFAT5	in vivo	4	,Thymus,Adrenal_gland,Blood,Spleen
FOXP3 (pp) NFATC2	4773	50943	NFATC2	FOXP3	bw	1	477350943	15790681	FOXP3,NFATC2	in vivo	4	,Thymus,Adrenal_gland,Blood,Spleen
FOXP3 (pp) RUNX1	50943	861	FOXP3	RUNX1	bw	1	50943861	17377532	FOXP3,RUNX1	in vitro;in vivo	4	,Thymus,Adrenal_gland,Blood,Spleen
GABPA (pp) SP1	2551	6667	GABPA	SP1	bw	1	25516667	11237613	GABPA,SP1	in vitro	4	,WAT,Lung,Thymus,Skin
GABPA (pp) SP3	2551	6670	GABPA	SP3	bw	2	25516670	11237613	GABPA,SP3	in vivo	10	,Eye,WAT,Lung,Pancreas,Thymus,Adrenal_gland,Spleen,Colon,Skin,Stomach
GATA1 (pp) HEY1	2623	23462	GATA1	HEY1	bw	1	234622623	15314183	GATA1,HEY1	in vitro;in vivo	0
GATA1 (pp) STAT3	6774	2623	STAT3	GATA1	bw	1	26236774	15673499	GATA1,STAT3	in vitro;in vivo	2	,Testis,Spleen
GATA1 (pp) ZBTB16	7704	2623	ZBTB16	GATA1	bw	1	26237704	12242665	GATA1,ZBTB16	in vitro;in vivo	0
GATA1 (pp) ZFPM1	2623	161882	GATA1	ZFPM1	bw	1	1618822623	923030711675338	GATA1,ZFPM1	in vitro;in vivo;yeast 2-hybrid	1	,Spleen
GATA1 (pp) ZFPM2	23414	2623	ZFPM2	GATA1	bw	1	234142623	10438528	GATA1,ZFPM2	in vitro;yeast 2-hybrid	0
GATA1 (pp) ZNF521	25925	2623	ZNF521	GATA1	bw	1	259252623	19049973	GATA1,ZNF521	in vitro	0
GATA2 (pp) HHEX	2624	3087	GATA2	HHEX	bw	1	26243087	15016828	GATA2,HHEX	in vitro	0
GATA2 (pp) JUN	2624	3725	GATA2	JUN	bw	2	26243725	11278891	GATA2,JUN	in vitro	5	,Eye,WAT,Lung,Heart,Bladder
GATA2 (pp) RARA	2624	5914	GATA2	RARA	bw	2	26245914	15254248	GATA2,RARA	in vitro;in vivo;yeast 2-hybrid	4	,Eye,Lung,Heart,Bladder
GATA2 (pp) RXRA	2624	6256	GATA2	RXRA	bw	2	26246256	15254248	GATA2,RXRA	in vivo	6	,Eye,WAT,Lung,Seminal_vesicle,Heart,Bladder
GATA2 (pp) STAT3	6774	2624	STAT3	GATA2	bw	2	26246774	15673499	GATA2,STAT3	in vitro;in vivo	6	,Eye,WAT,Lung,Seminal_vesicle,Heart,Bladder
GATA2 (pp) ZBTB16	7704	2624	ZBTB16	GATA2	bw	1	26247704	11964310	GATA2,ZBTB16	in vitro;in vivo	2	,WAT,Bladder
GATA2 (pp) ZFPM1	161882	2624	ZFPM1	GATA2	bw	1	1618822624	12483298	GATA2,ZFPM1	in vivo	0
GATA3 (pp) SATB1	6304	2625	SATB1	GATA3	bw	1	26256304	17057718	GATA3,SATB1	in vivo	6	,Lung,Thymus,Seminal_vesicle,Kidney,Skin,Bladder
GATA3 (pp) TAL1	6886	2625	TAL1	GATA3	bw	1	26256886	9819382	GATA3,TAL1	in vivo	1	,Kidney
GATA3 (pp) ZFPM2	2625	23414	GATA3	ZFPM2	bw	1	234142625	14985365	GATA3,ZFPM2	in vitro;yeast 2-hybrid	0
GATA4 (pp) HAND2	2626	9464	GATA4	HAND2	bw	1	26269464	11994297	GATA4,HAND2	in vitro;in vivo	6	,Testis,Adrenal_gland,Colon,Small_intestine,Heart,Bladder
GATA4 (pp) MEF2C	2626	4208	GATA4	MEF2C	bw	1	26264208	10790371	GATA4,MEF2C	in vitro;in vivo	9	,Liver,Testis,Thymus,Adrenal_gland,Colon,Small_intestine,Heart,Bladder,Stomach
GATA4 (pp) NFATC4	4776	2626	NFATC4	GATA4	bw	1	26264776	9568714	GATA4,NFATC4	in vitro;in vivo;yeast 2-hybrid	7	,Testis,Adrenal_gland,Colon,Small_intestine,Heart,Bladder,Stomach
GATA4 (pp) NKX2-5	2626	1482	GATA4	NKX2-5	bw	1	14822626	931202710948187	GATA4,NKX2-5	in vitro;in vivo	2	,Heart,Bladder
GATA4 (pp) NR5A1	2626	2516	GATA4	NR5A1	bw	1	25162626	10446911	GATA4,NR5A1	in vitro;in vivo	3	,Testis,Adrenal_gland,Stomach
GATA4 (pp) SRF	2626	6722	GATA4	SRF	bw	1	26266722	1100365111158290	GATA4,SRF	in vitro;in vivo	10	,Liver,Pancreas,Testis,Thymus,Adrenal_gland,Colon,Small_intestine,Heart,Bladder,Stomach
GATA4 (pp) TBX5	2626	6910	GATA4	TBX5	bw	1	26266910	12845333	GATA4,TBX5	in vitro;in vivo	2	,Heart,Bladder
GATA4 (pp) ZFPM2	2626	23414	GATA4	ZFPM2	bw	1	234142626	992767511297508	GATA4,ZFPM2	in vitro;in vivo;yeast 2-hybrid	0
GATA5 (pp) HNF1A	140628	6927	GATA5	HNF1A	bw	1	1406286927	1201106014715520	GATA5,HNF1A	in vitro;in vivo	3	,Liver,Colon,Small_intestine
GATA6 (pp) HHEX	2627	3087	GATA6	HHEX	bw	1	26273087	15016828	GATA6,HHEX	yeast 2-hybrid	2	,Liver,Adrenal_gland
GATA6 (pp) NKX2-1	2627	7080	GATA6	NKX2-1	bw	1	26277080	11733512	GATA6,NKX2-1	in vitro;yeast 2-hybrid	1	,Lung
GFI1B (pp) NOTCH1	4851	8328	NOTCH1	GFI1B	bw	1	48518328	16713569	GFI1B,NOTCH1	yeast 2-hybrid	0
GLI1 (pp) ZIC1	7545	2735	ZIC1	GLI1	bw	1	27357545	11238441	GLI1,ZIC1	in vitro;in vivo	0
GLI1 (pp) ZIC2	7546	2735	ZIC2	GLI1	bw	1	27357546	11238441	GLI1,ZIC2	in vitro	0
GLI3 (pp) SKI	2737	6497	GLI3	SKI	bw	1	27376497	12435627	GLI3,SKI	in vitro;in vivo	4	,WAT,Testis,Skin,Small_intestine
GLI3 (pp) SMAD1	4086	2737	SMAD1	GLI3	bw	1	27374086	9843199	GLI3,SMAD1	in vitro	0
GLI3 (pp) SMAD3	4088	2737	SMAD3	GLI3	bw	1	27374088	9843199	GLI3,SMAD3	in vitro	4	,WAT,Testis,Skin,Small_intestine
GLI3 (pp) SMAD4	4089	2737	SMAD4	GLI3	bw	1	27374089	9843199	GLI3,SMAD4	in vitro	4	,WAT,Testis,Skin,Small_intestine
GLI3 (pp) TWIST1	7291	2737	TWIST1	GLI3	bw	1	27377291	12142027	GLI3,TWIST1	in vitro	2	,WAT,Skin
GLI3 (pp) ZIC1	7545	2737	ZIC1	GLI3	bw	1	27377545	11238441	GLI3,ZIC1	in vitro;in vivo	0
GLI3 (pp) ZIC2	7546	2737	ZIC2	GLI3	bw	1	27377546	11238441	GLI3,ZIC2	in vivo	0
GMEB1 (pp) GMEB2	26205	10691	GMEB2	GMEB1	bw	2	1069126205	10523663	GMEB1,GMEB2	in vitro	20	,Eye,WAT,Liver,Lung,Pancreas,Testis,Spinal_cord,Thymus,Adrenal_gland,BAT,Blood,Kidney,Skeletal_muscle,Spleen,Skin,Small_intestine,Heart,Bladder,Stomach,Tongue
GMEB1 (pp) SMAD1	10691	4086	GMEB1	SMAD1	bw	1	106914086	15231748	GMEB1,SMAD1	yeast 2-hybrid	2	,Lung,Bladder
GMEB1 (pp) SMAD3	4088	10691	SMAD3	GMEB1	bw	2	106914088	15231748	GMEB1,SMAD3	yeast 2-hybrid	20	,Eye,WAT,Liver,Lung,Pancreas,Testis,Spinal_cord,Thymus,Thyroid,Adrenal_gland,BAT,Kidney,Skeletal_muscle,Spleen,Skin,Small_intestine,Heart,Bladder,Stomach,Tongue
GRHL1 (pp) GRHL3	29841	57822	GRHL1	GRHL3	bw	1	2984157822	12549979	GRHL1,GRHL3	in vitro;yeast 2-hybrid	1	,Bladder
GRHL2 (pp) GRHL3	57822	79977	GRHL3	GRHL2	bw	1	5782279977	12549979	GRHL2,GRHL3	in vitro;yeast 2-hybrid	1	,Bladder
HAND1 (pp) HAND2	9464	9421	HAND2	HAND1	bw	1	94219464	1181279910924520	HAND1,HAND2	in vitro	1	,Adrenal_gland
HAND1 (pp) HEYL	26508	9421	HEYL	HAND1	bw	1	265089421	10924525	HAND1,HEYL	in vitro;yeast 2-hybrid	0
HAND1 (pp) MYOD1	9421	4654	HAND1	MYOD1	bw	1	46549421	10924525	HAND1,MYOD1	in vitro	0
HAND1 (pp) TCF12	9421	6938	HAND1	TCF12	bw	1	69389421	11802795	HAND1,TCF12	in vitro	2	,Adrenal_gland,Tongue
HAND1 (pp) TCF3	9421	6929	HAND1	TCF3	bw	1	69299421	1180279510924520	HAND1,TCF3	in vitro	1	,Adrenal_gland
HAND2 (pp) HEYL	26508	9464	HEYL	HAND2	bw	1	265089464	10924525	HAND2,HEYL	in vitro;yeast 2-hybrid	1	,Skin
HAND2 (pp) PHOX2A	401	9464	PHOX2A	HAND2	bw	1	4019464	14506227	HAND2,PHOX2A	in vitro;in vivo	1	,Adrenal_gland
HAND2 (pp) TCF3	9464	6929	HAND2	TCF3	bw	1	69299464	1181279915351710	HAND2,TCF3	in vitro;in vivo;yeast 2-hybrid	8	,Testis,Adrenal_gland,Kidney,Colon,Skin,Small_intestine,Heart,Bladder
HES1 (pp) HES6	55502	3280	HES6	HES1	bw	1	328055502	10851137	HES1,HES6	in vitro;in vivo	1	,Liver
HES1 (pp) STAT3	6774	3280	STAT3	HES1	bw	2	32806774	15156153	HES1,STAT3	in vitro;in vivo	14	,Eye,Liver,Lung,Testis,Spinal_cord,Thymus,Thyroid,Seminal_vesicle,Kidney,Spleen,Skin,Heart,Bladder,Tongue
HEY1 (pp) MYOD1	23462	4654	HEY1	MYOD1	bw	1	234624654	11279181	HEY1,MYOD1	in vitro;in vivo	0
HEY1 (pp) SKIL	6498	23462	SKIL	HEY1	bw	2	234626498	15231748	HEY1,SKIL	yeast 2-hybrid	2	,Brain,Lung
HEY1 (pp) SMAD3	4088	23462	SMAD3	HEY1	bw	2	234624088	15231748	HEY1,SMAD3	yeast 2-hybrid	2	,Brain,Lung
HEY1 (pp) SMAD9	4093	23462	SMAD9	HEY1	bw	1	234624093	15231748	HEY1,SMAD9	yeast 2-hybrid	0
HEYL (pp) SKIL	26508	6498	HEYL	SKIL	bw	1	265086498	15231748	HEYL,SKIL	yeast 2-hybrid	1	,Lung
HEYL (pp) SMAD3	26508	4088	HEYL	SMAD3	bw	1	265084088	15231748	HEYL,SMAD3	yeast 2-hybrid	2	,Lung,Skin
HEYL (pp) SMAD9	26508	4093	HEYL	SMAD9	bw	1	265084093	15231748	HEYL,SMAD9	yeast 2-hybrid	0
HHEX (pp) JUN	3087	3725	HHEX	JUN	bw	1	30873725	11551904	HHEX,JUN	in vitro;yeast 2-hybrid	2	,Liver,Adrenal_gland
HHEX (pp) SOX10	6663	3087	SOX10	HHEX	bw	1	30876663	16582099	HHEX,SOX10	in vitro;yeast 2-hybrid	0
HHEX (pp) SOX8	30812	3087	SOX8	HHEX	bw	1	308123087	16582099	HHEX,SOX8	yeast 2-hybrid	1	,Liver
HIF1A (pp) HIF3A	64344	3091	HIF3A	HIF1A	bw	1	309164344	11734856	HIF1A,HIF3A	in vivo	1	,Liver
HIF1A (pp) JUN	3091	3725	HIF1A	JUN	bw	2	30913725	11739718	HIF1A,JUN	in vivo	5	,Eye,Liver,BAT,Skin,Bladder
HIF1A (pp) MAX	3091	4149	HIF1A	MAX	bw	2	30914149	17418410	HIF1A,MAX	in vivo	8	,Eye,Liver,Testis,Thymus,BAT,Colon,Skin,Bladder
HIF1A (pp) MTA1	3091	9112	HIF1A	MTA1	bw	2	30919112	16511565	HIF1A,MTA1	in vivo	8	,Eye,Liver,Testis,Thymus,BAT,Colon,Skin,Bladder
HIF1A (pp) NR4A1	3091	3164	HIF1A	NR4A1	bw	2	30913164	18305400	HIF1A,NR4A1	in vivo	6	,Eye,Testis,Thymus,BAT,Skin,Bladder
HIF1A (pp) SP1	3091	6667	HIF1A	SP1	bw	1	30916667	1741841017024170	HIF1A,SP1	in vivo	2	,Thymus,Skin
HIF1A (pp) STAT3	6774	3091	STAT3	HIF1A	bw	2	30916774	18985005	HIF1A,STAT3	in vitro;in vivo	8	,Eye,Liver,Testis,Thymus,BAT,Colon,Skin,Bladder
HIVEP1 (pp) SMAD3	4088	3096	SMAD3	HIVEP1	bw	1	30964088	15231748	HIVEP1,SMAD3	yeast 2-hybrid	4	,Testis,Thymus,Kidney,Tongue
HIVEP1 (pp) SOX10	6663	3096	SOX10	HIVEP1	bw	1	30966663	16582099	HIVEP1,SOX10	yeast 2-hybrid	0
HIVEP2 (pp) RFX1	5989	3097	RFX1	HIVEP2	bw	2	30975989	10642512	HIVEP2,RFX1	in vivo	16	,Brain,WAT,Liver,Lung,Pancreas,Spinal_cord,Thymus,Adrenal_gland,Kidney,Skeletal_muscle,Spleen,Colon,Skin,Small_intestine,Bladder,Tongue
HMG20A (pp) SMAD4	4089	10363	SMAD4	HMG20A	bw	3	103634089	15231748	HMG20A,SMAD4	yeast 2-hybrid	19	,Brain,Eye,WAT,Liver,Lung,Pancreas,Testis,Spinal_cord,Thymus,Adrenal_gland,BAT,Seminal_vesicle,Kidney,Colon,Skin,Small_intestine,Heart,Bladder,Stomach
HMGA1 (pp) IRF1	3159	3659	HMGA1	IRF1	bw	2	31593659	10357819	HMGA1,IRF1	in vitro	7	,Eye,Liver,Thymus,BAT,Spleen,Small_intestine,Bladder
HMGA1 (pp) JUN	3159	3725	HMGA1	JUN	bw	3	31593725	10357819	HMGA1,JUN	in vitro	15	,Brain,Eye,Liver,Lung,Pancreas,Spinal_cord,Adrenal_gland,BAT,Blood,Skin,Small_intestine,Heart,Bladder,Stomach,Tongue
HMGA1 (pp) NFYA	3159	4800	HMGA1	NFYA	bw	3	31594800	9388234	HMGA1,NFYA	in vitro	20	,Brain,Eye,Liver,Lung,Pancreas,Testis,Spinal_cord,Thymus,Adrenal_gland,BAT,Blood,Seminal_vesicle,Spleen,Colon,Skin,Small_intestine,Heart,Bladder,Stomach,Tongue
HMGA1 (pp) POU3F1	5453	3159	POU3F1	HMGA1	bw	3	31595453	7791781	HMGA1,POU3F1	in vitro;in vivo	6	,Brain,Eye,Testis,Spinal_cord,Thymus,Skin
HMGA1 (pp) PPARG	3159	5468	HMGA1	PPARG	bw	2	31595468	10428835	HMGA1,PPARG	yeast 2-hybrid	15	,Eye,Liver,Lung,Pancreas,Testis,Thymus,Adrenal_gland,BAT,Spleen,Colon,Skin,Small_intestine,Heart,Bladder,Stomach
HMGA1 (pp) RARG	3159	5916	HMGA1	RARG	bw	3	31595916	10428834	HMGA1,RARG	yeast 2-hybrid	19	,Brain,Eye,Liver,Lung,Pancreas,Testis,Spinal_cord,Thymus,Adrenal_gland,BAT,Seminal_vesicle,Spleen,Colon,Skin,Small_intestine,Heart,Bladder,Stomach,Tongue
HMGA1 (pp) RXRA	3159	6256	HMGA1	RXRA	bw	3	31596256	10428836	HMGA1,RXRA	yeast 2-hybrid	19	,Brain,Eye,Liver,Lung,Pancreas,Testis,Spinal_cord,Thymus,Adrenal_gland,BAT,Seminal_vesicle,Spleen,Colon,Skin,Small_intestine,Heart,Bladder,Stomach,Tongue
HMGA1 (pp) SP1	3159	6667	HMGA1	SP1	bw	1	31596667	12665574	HMGA1,SP1	in vitro;in vivo	3	,Lung,Thymus,Skin
HMGA1 (pp) SRF	3159	6722	HMGA1	SRF	bw	3	31596722	9545312	HMGA1,SRF	in vitro	20	,Brain,Eye,Liver,Lung,Pancreas,Testis,Spinal_cord,Thymus,Adrenal_gland,BAT,Blood,Seminal_vesicle,Spleen,Colon,Skin,Small_intestine,Heart,Bladder,Stomach,Tongue
HMGA2 (pp) NFKB1	8091	4790	HMGA2	NFKB1	bw	2	47908091	12693954	HMGA2,NFKB1	in vitro	17	,Eye,WAT,Liver,Lung,Pancreas,Testis,Spinal_cord,Adrenal_gland,Seminal_vesicle,Kidney,Spleen,Colon,Skin,Small_intestine,Heart,Bladder,Stomach
HMGA2 (pp) RELA	8091	5970	HMGA2	RELA	bw	1	59708091	12693954	HMGA2,RELA	in vitro	7	,Liver,Spinal_cord,Kidney,Colon,Small_intestine,Bladder,Stomach
HMGA2 (pp) SMAD3	8091	4088	HMGA2	SMAD3	bw	3	40888091	18832382	HMGA2,SMAD3	in vitro	18	,Brain,Eye,WAT,Liver,Lung,Pancreas,Testis,Spinal_cord,Adrenal_gland,Seminal_vesicle,Kidney,Spleen,Colon,Skin,Small_intestine,Heart,Bladder,Stomach
HMGB2 (pp) POU2F1	5451	3148	POU2F1	HMGB2	bw	2	31485451	7720710	HMGB2,POU2F1	in vitro;in vivo	18	,Eye,WAT,Liver,Testis,Spinal_cord,Thymus,Thyroid,Adrenal_gland,BAT,Blood,Kidney,Skeletal_muscle,Spleen,Skin,Heart,Bladder,Stomach,Tongue
HMGB2 (pp) POU2F2	5452	3148	POU2F2	HMGB2	bw	1	31485452	7720710	HMGB2,POU2F2	in vitro;in vivo	2	,Thymus,Spleen
HMGB2 (pp) POU3F1	5453	3148	POU3F1	HMGB2	bw	3	31485453	7720710	HMGB2,POU3F1	in vitro;in vivo	6	,Brain,Eye,Testis,Spinal_cord,Thymus,Skin
HMGN3 (pp) THRB	7068	9324	THRB	HMGN3	bw	2	70689324	15604093	HMGN3,THRB	yeast 2-hybrid	2	,Eye,Bladder
HMGN3 (pp) VDR	7421	9324	VDR	HMGN3	bw	2	74219324	15604093	HMGN3,VDR	yeast 2-hybrid	2	,Eye,Bladder
HNF1A (pp) HNF1B	6928	6927	HNF1B	HNF1A	bw	1	69276928	2044952	HNF1A,HNF1B	in vitro	7	,WAT,Liver,Pancreas,Kidney,Colon,Small_intestine,Stomach
HNF1A (pp) HNF4A	3172	6927	HNF4A	HNF1A	bw	1	31726927	9792724	HNF1A,HNF4A	in vitro	8	,WAT,Liver,Pancreas,Adrenal_gland,Kidney,Colon,Small_intestine,Stomach
HNF1A (pp) POU2F1	5451	6927	POU2F1	HNF1A	bw	1	54516927	10779377	HNF1A,POU2F1	in vitro	5	,WAT,Liver,Adrenal_gland,Kidney,Stomach
HNF1A (pp) STAT3	6927	6774	HNF1A	STAT3	bw	1	67746927	11134330	HNF1A,STAT3	in vivo	8	,WAT,Liver,Pancreas,Adrenal_gland,Kidney,Colon,Small_intestine,Stomach
HNF4A (pp) NR0B2	8431	3172	NR0B2	HNF4A	bw	1	31728431	1648888715604090	HNF4A,NR0B2	yeast 2-hybrid	1	,Liver
HNF4A (pp) NR2C2	7182	3172	NR2C2	HNF4A	bw	1	31727182	12522137	HNF4A,NR2C2	in vitro;in vivo	12	,WAT,Liver,Pancreas,Spinal_cord,Thymus,Adrenal_gland,BAT,Kidney,Skeletal_muscle,Colon,Small_intestine,Stomach
HNF4A (pp) NR2F1	3172	7025	HNF4A	NR2F1	bw	1	31727025	10652338	HNF4A,NR2F1	in vitro	7	,WAT,Spinal_cord,Adrenal_gland,BAT,Kidney,Colon,Stomach
HNF4A (pp) PROX1	5629	3172	PROX1	HNF4A	bw	1	31725629	1648888715604090	HNF4A,PROX1	in vitro;in vivo;yeast 2-hybrid	2	,Liver,Spinal_cord
HNF4A (pp) SMAD3	4088	3172	SMAD3	HNF4A	bw	1	31724088	10995777	HNF4A,SMAD3	in vitro;in vivo	12	,WAT,Liver,Pancreas,Spinal_cord,Thymus,Adrenal_gland,BAT,Kidney,Skeletal_muscle,Colon,Small_intestine,Stomach
HNF4A (pp) SMAD4	4089	3172	SMAD4	HNF4A	bw	1	31724089	10995777	HNF4A,SMAD4	in vitro;in vivo	12	,WAT,Liver,Pancreas,Spinal_cord,Thymus,Adrenal_gland,BAT,Kidney,Skeletal_muscle,Colon,Small_intestine,Stomach
HNF4A (pp) SP1	3172	6667	HNF4A	SP1	bw	1	31726667	19115260	HNF4A,SP1	in vitro	2	,WAT,Thymus
HNF4A (pp) SREBF2	6721	3172	SREBF2	HNF4A	bw	1	31726721	12855700	HNF4A,SREBF2	in vitro;in vivo	4	,WAT,Liver,Adrenal_gland,Stomach
HNF4G (pp) NR0B2	3174	8431	HNF4G	NR0B2	bw	1	31748431	15604093	HNF4G,NR0B2	yeast 2-hybrid	0
HOMEZ (pp) HOXC8	57594	3224	HOMEZ	HOXC8	bw	1	322457594	12925734	HOMEZ,HOXC8	yeast 2-hybrid	0
HOXA10 (pp) MEIS1	4211	3206	MEIS1	HOXA10	bw	1	32064211	9343407	HOXA10,MEIS1	in vitro	4	,Spinal_cord,Kidney,Skin,Bladder
HOXA10 (pp) PBX1	5087	3206	PBX1	HOXA10	bw	1	32065087	12145285	HOXA10,PBX1	in vivo	4	,Spinal_cord,Kidney,Skin,Bladder
HOXA11 (pp) MEIS1	4211	3207	MEIS1	HOXA11	bw	1	32074211	1561768716087730	HOXA11,MEIS1	yeast 2-hybrid	2	,Kidney,Bladder
HOXA13 (pp) MEIS1	4211	3209	MEIS1	HOXA13	bw	1	32094211	1608773415617680	HOXA13,MEIS1	in vivo;yeast 2-hybrid	2	,Seminal_vesicle,Bladder
HOXA13 (pp) MEIS2	3209	4212	HOXA13	MEIS2	bw	1	32094212	15617687	HOXA13,MEIS2	yeast 2-hybrid	1	,Bladder
HOXA13 (pp) SMAD1	4086	3209	SMAD1	HOXA13	bw	1	32094086	16087734	HOXA13,SMAD1	yeast 2-hybrid	1	,Bladder
HOXA13 (pp) SMAD5	4090	3209	SMAD5	HOXA13	bw	1	32094090	16087734	HOXA13,SMAD5	yeast 2-hybrid	1	,Bladder
HOXA3 (pp) SOX10	6663	3200	SOX10	HOXA3	bw	1	32006663	16582099	HOXA3,SOX10	yeast 2-hybrid	0
HOXA5 (pp) MEIS1	4211	3202	MEIS1	HOXA5	bw	2	32024211	15617687	HOXA5,MEIS1	yeast 2-hybrid	12	,Eye,WAT,Lung,Pancreas,Spinal_cord,Thymus,Adrenal_gland,BAT,Kidney,Skin,Heart,Stomach
HOXA5 (pp) PBX1	5087	3202	PBX1	HOXA5	bw	2	32025087	8657138	HOXA5,PBX1	in vivo	12	,Eye,WAT,Lung,Pancreas,Spinal_cord,Thymus,Adrenal_gland,BAT,Kidney,Skin,Heart,Stomach
HOXA5 (pp) TWIST1	3202	7291	HOXA5	TWIST1	bw	2	32027291	15545268	HOXA5,TWIST1	in vitro;in vivo;yeast 2-hybrid	4	,Eye,WAT,BAT,Skin
HOXA7 (pp) MEIS1	4211	3204	MEIS1	HOXA7	bw	1	32044211	9405651	HOXA7,MEIS1	in vivo	4	,WAT,Spinal_cord,Adrenal_gland,Kidney
HOXA9 (pp) JUN	3725	3205	JUN	HOXA9	bw	1	32053725	11551904	HOXA9,JUN	in vitro	4	,Pancreas,Spinal_cord,Kidney,Bladder
HOXA9 (pp) MEIS1	3205	4211	HOXA9	MEIS1	bw	1	32054211	1008257215161100	HOXA9,MEIS1	in vitro;in vivo	5	,Pancreas,Spinal_cord,Seminal_vesicle,Kidney,Bladder
HOXA9 (pp) MEIS2	3205	4212	HOXA9	MEIS2	bw	1	32054212	15161102	HOXA9,MEIS2	in vitro	4	,Pancreas,Spinal_cord,Kidney,Bladder
HOXA9 (pp) NFKBIA	3205	4792	HOXA9	NFKBIA	bw	1	32054792	15161102	HOXA9,NFKBIA	in vitro	1	,Bladder
HOXA9 (pp) PBX1	3205	5087	HOXA9	PBX1	bw	1	32055087	1008257215161100	HOXA9,PBX1	in vitro;in vivo	5	,Pancreas,Spinal_cord,Seminal_vesicle,Kidney,Bladder
HOXA9 (pp) PBX2	3205	5089	HOXA9	PBX2	bw	1	32055089	10082572	HOXA9,PBX2	in vitro;in vivo	5	,Pancreas,Spinal_cord,Seminal_vesicle,Kidney,Bladder
HOXA9 (pp) PBX3	3205	5090	HOXA9	PBX3	bw	1	32055090	10082572	HOXA9,PBX3	in vitro;in vivo	5	,Pancreas,Spinal_cord,Seminal_vesicle,Kidney,Bladder
HOXA9 (pp) SMAD4	4089	3205	SMAD4	HOXA9	bw	1	32054089	11042172	HOXA9,SMAD4	in vivo	5	,Pancreas,Spinal_cord,Seminal_vesicle,Kidney,Bladder
HOXB13 (pp) MEIS1	10481	4211	HOXB13	MEIS1	bw	1	104814211	9343407	HOXB13,MEIS1	in vitro	1	,Seminal_vesicle
HOXB4 (pp) MEIS1	4211	3214	MEIS1	HOXB4	bw	1	32144211	15617687	HOXB4,MEIS1	yeast 2-hybrid	15	,WAT,Lung,Spinal_cord,Thymus,Adrenal_gland,BAT,Seminal_vesicle,Kidney,Spleen,Colon,Skin,Small_intestine,Heart,Bladder,Stomach
HOXB6 (pp) HOXB7	3217	3216	HOXB7	HOXB6	bw	1	32163217	7729685	HOXB6,HOXB7	in vivo	4	,WAT,Spinal_cord,Adrenal_gland,Kidney
HOXB6 (pp) PKNOX1	5316	3216	PKNOX1	HOXB6	bw	1	32165316	772968510906782	HOXB6,PKNOX1	in vivo	4	,WAT,Spinal_cord,Adrenal_gland,Kidney
HOXB7 (pp) NFKBIA	4792	3217	NFKBIA	HOXB7	bw	1	32174792	10026139	HOXB7,NFKBIA	in vivo	1	,Bladder
HOXB7 (pp) PKNOX1	5316	3217	PKNOX1	HOXB7	bw	1	32175316	9366523	HOXB7,PKNOX1	in vivo	6	,WAT,Spinal_cord,Adrenal_gland,Kidney,Small_intestine,Bladder
HOXB8 (pp) MEIS1	4211	3218	MEIS1	HOXB8	bw	1	32184211	15617687	HOXB8,MEIS1	yeast 2-hybrid	7	,WAT,Spinal_cord,Adrenal_gland,Seminal_vesicle,Kidney,Skin,Bladder
HOXB8 (pp) PBX1	5087	3218	PBX1	HOXB8	bw	1	32185087	11571641	HOXB8,PBX1	in vivo	8	,WAT,Spinal_cord,Adrenal_gland,Blood,Seminal_vesicle,Kidney,Skin,Bladder
HOXB8 (pp) PBX2	5089	3218	PBX2	HOXB8	bw	1	32185089	11438208	HOXB8,PBX2	in vitro;in vivo	8	,WAT,Spinal_cord,Adrenal_gland,Blood,Seminal_vesicle,Kidney,Skin,Bladder
HOXB8 (pp) PBX3	5090	3218	PBX3	HOXB8	bw	1	32185090	11571641	HOXB8,PBX3	in vivo	7	,WAT,Spinal_cord,Adrenal_gland,Seminal_vesicle,Kidney,Skin,Bladder
HOXC13 (pp) MEIS1	4211	3229	MEIS1	HOXC13	bw	1	32294211	15617687	HOXC13,MEIS1	yeast 2-hybrid	4	,Seminal_vesicle,Skeletal_muscle,Skin,Heart
HOXC4 (pp) SOX10	6663	3221	SOX10	HOXC4	bw	1	32216663	16582099	HOXC4,SOX10	yeast 2-hybrid	0
HOXC8 (pp) JUN	3725	3224	JUN	HOXC8	bw	1	32243725	11551904	HOXC8,JUN	in vitro	8	,WAT,Spinal_cord,Adrenal_gland,BAT,Kidney,Skin,Small_intestine,Bladder
HOXC8 (pp) SMAD1	4086	3224	SMAD1	HOXC8	bw	1	32244086	1022414511139560	HOXC8,SMAD1	in vitro;in vivo;yeast 2-hybrid	2	,Colon,Bladder
HOXC8 (pp) SMAD4	4089	3224	SMAD4	HOXC8	bw	1	32244089	10224145	HOXC8,SMAD4	in vivo	9	,WAT,Spinal_cord,Adrenal_gland,BAT,Kidney,Colon,Skin,Small_intestine,Bladder
HOXD10 (pp) PBX1	5087	3236	PBX1	HOXD10	bw	1	32365087	10523646	HOXD10,PBX1	in vitro	3	,Testis,Spinal_cord,Kidney
HOXD11 (pp) MEIS1	4211	3237	MEIS1	HOXD11	bw	1	32374211	9343407	HOXD11,MEIS1	in vitro	1	,Kidney
HOXD12 (pp) MAFF	23764	3238	MAFF	HOXD12	bw	1	237643238	11036080	HOXD12,MAFF	in vitro	1	,Spinal_cord
HOXD12 (pp) MAFG	4097	3238	MAFG	HOXD12	bw	1	32384097	11036080	HOXD12,MAFG	in vitro;in vivo	1	,Spinal_cord
HOXD12 (pp) MEIS1	4211	3238	MEIS1	HOXD12	bw	1	32384211	9343407	HOXD12,MEIS1	in vitro	1	,Spinal_cord
HOXD13 (pp) MEIS1	4211	3239	MEIS1	HOXD13	bw	1	32394211	1561768716087730	HOXD13,MEIS1	in vivo;yeast 2-hybrid	2	,Seminal_vesicle,Bladder
HOXD13 (pp) SMAD1	4086	3239	SMAD1	HOXD13	bw	1	32394086	16087734	HOXD13,SMAD1	in vivo;yeast 2-hybrid	1	,Bladder
HOXD13 (pp) SMAD5	4090	3239	SMAD5	HOXD13	bw	1	32394090	16087734	HOXD13,SMAD5	yeast 2-hybrid	1	,Bladder
HOXD4 (pp) MEIS1	4211	3233	MEIS1	HOXD4	bw	1	32334211	10523646	HOXD4,MEIS1	in vitro;in vivo	3	,WAT,Lung,Seminal_vesicle
HOXD4 (pp) PBX1	5087	3233	PBX1	HOXD4	bw	1	32335087	10523646	HOXD4,PBX1	in vitro;in vivo	3	,WAT,Lung,Seminal_vesicle
HOXD9 (pp) PKNOX1	5316	3235	PKNOX1	HOXD9	bw	1	32355316	9079695	HOXD9,PKNOX1	in vivo	6	,Testis,Spinal_cord,Adrenal_gland,Kidney,Skin,Bladder
HSF1 (pp) HSF2	3298	3297	HSF2	HSF1	bw	1	32973298	12813038	HSF1,HSF2	in vitro;in vivo	3	,Liver,Small_intestine,Stomach
HSF1 (pp) TBP	6908	3297	TBP	HSF1	bw	1	32976908	11005381	HSF1,TBP	in vitro;in vivo	11	,Liver,Testis,Thyroid,Adrenal_gland,Kidney,Spleen,Colon,Small_intestine,Bladder,Stomach,Tongue
IKZF1 (pp) IKZF2	22807	10320	IKZF2	IKZF1	bw	1	1032022807	9560339	IKZF1,IKZF2	in vivo	5	,Pancreas,Thymus,Thyroid,Spleen,Bladder
IKZF1 (pp) IKZF3	10320	22806	IKZF1	IKZF3	bw	1	1032022806	9155026	IKZF1,IKZF3	in vitro;in vivo;yeast 2-hybrid	8	,WAT,Thymus,Thyroid,Blood,Spleen,Colon,Small_intestine,Stomach
IKZF1 (pp) IKZF4	64375	10320	IKZF4	IKZF1	bw	1	1032064375	1021858610978330	IKZF1,IKZF4	in vitro;yeast 2-hybrid	1	,Spleen
IKZF1 (pp) TBP	10320	6908	IKZF1	TBP	bw	1	103206908	11959865	IKZF1,TBP	in vitro	13	,WAT,Lung,Pancreas,Thymus,Thyroid,Adrenal_gland,Blood,Spleen,Colon,Skin,Small_intestine,Bladder,Stomach
IKZF2 (pp) IKZF4	64375	22807	IKZF4	IKZF2	bw	1	2280764375	10978333	IKZF2,IKZF4	in vitro;yeast 2-hybrid	1	,Spleen
IKZF2 (pp) IKZF5	64376	22807	IKZF5	IKZF2	bw	1	2280764376	10978333	IKZF2,IKZF5	in vitro	1	,Thymus
IKZF3 (pp) IKZF4	64375	22806	IKZF4	IKZF3	bw	1	2280664375	10978333	IKZF3,IKZF4	in vitro;yeast 2-hybrid	1	,Spleen
IKZF3 (pp) IKZF5	64376	22806	IKZF5	IKZF3	bw	1	2280664376	10978333	IKZF3,IKZF5	in vitro	1	,Thymus
IKZF4 (pp) IKZF5	64375	64376	IKZF4	IKZF5	bw	1	6437564376	10978333	IKZF4,IKZF5	in vitro	0
IRF1 (pp) IRF8	3394	3659	IRF8	IRF1	bw	1	33943659	77689009742224	IRF1,IRF8	in vitro;in vivo	3	,Thymus,Spleen,Small_intestine
IRF1 (pp) NFKB1	4790	3659	NFKB1	IRF1	bw	2	36594790	8746784	IRF1,NFKB1	in vitro	8	,Eye,Liver,Thymus,BAT,Kidney,Spleen,Small_intestine,Bladder
IRF1 (pp) RELA	5970	3659	RELA	IRF1	bw	1	36595970	8746784	IRF1,RELA	in vivo	6	,Liver,Thymus,BAT,Kidney,Small_intestine,Bladder
IRF2 (pp) IRF8	3394	3660	IRF8	IRF2	bw	1	33943660	7768900	IRF2,IRF8	in vitro;in vivo	8	,Lung,Thymus,Thyroid,Adrenal_gland,Spleen,Colon,Skin,Small_intestine
IRF2 (pp) NFKB1	4790	3660	NFKB1	IRF2	bw	2	36604790	8550813	IRF2,NFKB1	in vitro	23	,Eye,WAT,Liver,Lung,Pancreas,Testis,Spinal_cord,Thymus,Thyroid,Adrenal_gland,BAT,Blood,Seminal_vesicle,Kidney,Skeletal_muscle,Spleen,Colon,Skin,Small_intestine,Heart,Bladder,Stomach,Tongue
IRF2 (pp) RELA	5970	3660	RELA	IRF2	bw	1	36605970	8550813	IRF2,RELA	in vitro	12	,Liver,Spinal_cord,Thymus,Thyroid,BAT,Blood,Kidney,Skeletal_muscle,Colon,Small_intestine,Bladder,Stomach
IRF3 (pp) IRF5	3663	3661	IRF5	IRF3	bw	2	36613663	1130302512138180	IRF3,IRF5	in vitro;in vivo	11	,Eye,Liver,Thymus,Thyroid,Kidney,Skeletal_muscle,Spleen,Small_intestine,Bladder,Stomach,Tongue
IRF3 (pp) RELA	5970	3661	RELA	IRF3	bw	1	36615970	14557267	IRF3,RELA	in vivo	12	,Liver,Spinal_cord,Thymus,Thyroid,BAT,Blood,Kidney,Skeletal_muscle,Colon,Small_intestine,Bladder,Stomach
IRF4 (pp) NFATC2	3662	4773	IRF4	NFATC2	bw	1	36624773	11956291	IRF4,NFATC2	in vitro;in vivo	3	,Spleen,Small_intestine,Heart
IRF4 (pp) PRDM1	639	3662	PRDM1	IRF4	bw	1	3662639	11342629	IRF4,PRDM1	in vitro;in vivo	0
IRF4 (pp) SPIB	6689	3662	SPIB	IRF4	bw	1	36626689	10196196	IRF4,SPIB	in vitro	1	,Spleen
IRF4 (pp) STAT6	3662	6778	IRF4	STAT6	bw	1	36626778	10601358	IRF4,STAT6	in vitro	3	,Spleen,Small_intestine,Heart
IRF8 (pp) ZBTB17	3394	7709	IRF8	ZBTB17	bw	1	33947709	12904288	IRF8,ZBTB17	in vivo;yeast 2-hybrid	1	,Thymus
IRF9 (pp) STAT2	6773	10379	STAT2	IRF9	bw	2	103796773	9242679	IRF9,STAT2	in vitro;in vivo	4	,Eye,Thymus,Spleen,Skin
ISL1 (pp) LHX3	8022	3670	LHX3	ISL1	bw	2	36708022	9452425	ISL1,LHX3	in vitro;in vivo	1	,Eye
ISL1 (pp) NR2F1	3670	7025	ISL1	NR2F1	bw	3	36707025	11043578	ISL1,NR2F1	in vitro;in vivo	4	,Brain,Eye,Adrenal_gland,Stomach
JAZF1 (pp) NR2C2	221895	7182	JAZF1	NR2C2	bw	1	2218957182	15302918	JAZF1,NR2C2	in vitro;in vivo;yeast 2-hybrid	2	,Spinal_cord,Thymus
JDP2 (pp) JUN	122953	3725	JDP2	JUN	bw	2	1229533725	9154808	JDP2,JUN	in vitro;in vivo	7	,Brain,Spinal_cord,BAT,Kidney,Skeletal_muscle,Skin,Bladder
JDP2 (pp) JUNB	122953	3726	JDP2	JUNB	bw	2	1229533726	9154808	JDP2,JUNB	in vitro;in vivo	4	,Brain,Spinal_cord,Skin,Bladder
JDP2 (pp) JUND	122953	3727	JDP2	JUND	bw	2	1229533727	9154808	JDP2,JUND	in vitro;in vivo	7	,Brain,Spinal_cord,BAT,Kidney,Skeletal_muscle,Skin,Bladder
JUN (pp) MAF	4094	3725	MAF	JUN	bw	3	37254094	8108109	JUN,MAF	in vitro;in vivo	6	,Brain,Eye,Kidney,Skeletal_muscle,Skin,Small_intestine
JUN (pp) MAFB	9935	3725	MAFB	JUN	bw	2	37259935	12798298	JUN,MAFB	in vitro	7	,Brain,Liver,BAT,Kidney,Skeletal_muscle,Skin,Small_intestine
JUN (pp) MYOD1	3725	4654	JUN	MYOD1	bw	1	37254654	13108968380166	JUN,MYOD1	in vitro;in vivo	1	,Heart
JUN (pp) NFE2L1	3725	4779	JUN	NFE2L1	bw	2	37254779	9872330	JUN,NFE2L1	in vitro	1	,Brain
JUN (pp) NFE2L2	3725	4780	JUN	NFE2L2	bw	1	37254780	12805554	JUN,NFE2L2	in vitro	3	,Lung,Small_intestine,Stomach
JUN (pp) NFYA	4800	3725	NFYA	JUN	bw	3	37254800	11903046	JUN,NFYA	in vivo	18	,Brain,Eye,WAT,Liver,Lung,Pancreas,Spinal_cord,Adrenal_gland,BAT,Blood,Kidney,Skeletal_muscle,Skin,Small_intestine,Heart,Bladder,Stomach,Tongue
JUN (pp) NR3C1	3725	2908	JUN	NR3C1	bw	3	29083725	87330117823959	JUN,NR3C1	in vitro;in vivo	16	,Brain,Eye,WAT,Liver,Lung,Pancreas,Spinal_cord,Adrenal_gland,BAT,Kidney,Skin,Small_intestine,Heart,Bladder,Stomach,Tongue
JUN (pp) NR5A1	2516	3725	NR5A1	JUN	bw	1	25163725	10478848	JUN,NR5A1	in vitro	2	,Adrenal_gland,Stomach
JUN (pp) RB1	5925	3725	RB1	JUN	bw	3	37255925	100261579545246	JUN,RB1	in vitro;in vivo	17	,Brain,Eye,WAT,Liver,Lung,Pancreas,Spinal_cord,Adrenal_gland,BAT,Blood,Kidney,Skin,Small_intestine,Heart,Bladder,Stomach,Tongue
JUN (pp) RELA	3725	5970	JUN	RELA	bw	1	37255970	104881489468519	JUN,RELA	in vitro;in vivo	9	,Liver,Spinal_cord,BAT,Blood,Kidney,Skeletal_muscle,Small_intestine,Bladder,Stomach
JUN (pp) RUNX1	3725	861	JUN	RUNX1	bw	2	3725861	11274169	JUN,RUNX1	in vitro	16	,Eye,WAT,Liver,Lung,Pancreas,Spinal_cord,Adrenal_gland,BAT,Blood,Kidney,Skeletal_muscle,Skin,Small_intestine,Bladder,Stomach,Tongue
JUN (pp) RUNX2	860	3725	RUNX2	JUN	bw	3	3725860	1164140111274160	JUN,RUNX2	in vitro;in vivo;yeast 2-hybrid	17	,Brain,Eye,WAT,Liver,Lung,Spinal_cord,Adrenal_gland,BAT,Blood,Kidney,Skeletal_muscle,Skin,Small_intestine,Heart,Bladder,Stomach,Tongue
JUN (pp) SKI	3725	6497	JUN	SKI	bw	3	37256497	12034730	JUN,SKI	in vitro;in vivo	14	,Brain,Eye,WAT,Lung,Pancreas,Spinal_cord,Adrenal_gland,BAT,Blood,Skin,Small_intestine,Heart,Bladder,Stomach
JUN (pp) SMAD3	4088	3725	SMAD3	JUN	bw	3	37254088	9732876	JUN,SMAD3	in vitro;in vivo	17	,Brain,Eye,WAT,Liver,Lung,Pancreas,Spinal_cord,Adrenal_gland,BAT,Kidney,Skeletal_muscle,Skin,Small_intestine,Heart,Bladder,Stomach,Tongue
JUN (pp) SMAD4	4089	3725	SMAD4	JUN	bw	3	37254089	10220381	JUN,SMAD4	in vitro	17	,Brain,Eye,WAT,Liver,Lung,Pancreas,Spinal_cord,Adrenal_gland,BAT,Kidney,Skeletal_muscle,Skin,Small_intestine,Heart,Bladder,Stomach,Tongue
JUN (pp) SOX10	6663	3725	SOX10	JUN	bw	2	37256663	16582099	JUN,SOX10	in vitro	2	,Eye,Spinal_cord
JUN (pp) SOX8	30812	3725	SOX8	JUN	bw	3	308123725	16582099	JUN,SOX8	in vitro	6	,Brain,Eye,Liver,Spinal_cord,Small_intestine,Tongue
JUN (pp) SP1	6667	3725	SP1	JUN	bw	1	37256667	10506225	JUN,SP1	in vitro;in vivo	3	,WAT,Lung,Skin
JUN (pp) SPIB	6689	3725	SPIB	JUN	bw	1	37256689	10196196	JUN,SPIB	in vitro	0
JUN (pp) STAT3	3725	6774	JUN	STAT3	bw	2	37256774	10490649	JUN,STAT3	in vitro;in vivo	16	,Eye,WAT,Liver,Lung,Pancreas,Spinal_cord,Adrenal_gland,BAT,Blood,Kidney,Skin,Small_intestine,Heart,Bladder,Stomach,Tongue
JUN (pp) STAT4	6775	3725	STAT4	JUN	bw	1	37256775	11801649	JUN,STAT4	in vivo	1	,Lung
JUN (pp) TBP	6908	3725	TBP	JUN	bw	3	37256908	784829816055710	JUN,TBP	in vitro	18	,Brain,Eye,WAT,Liver,Lung,Pancreas,Spinal_cord,Adrenal_gland,BAT,Blood,Kidney,Skeletal_muscle,Skin,Small_intestine,Heart,Bladder,Stomach,Tongue
JUN (pp) TCF20	6942	3725	TCF20	JUN	bw	3	37256942	8663478	JUN,TCF20	in vitro	17	,Brain,Eye,WAT,Liver,Lung,Pancreas,Spinal_cord,Adrenal_gland,BAT,Blood,Kidney,Skin,Small_intestine,Heart,Bladder,Stomach,Tongue
JUN (pp) TCF4	3725	6925	JUN	TCF4	bw	3	37256925	16007074	JUN,TCF4	in vitro;in vivo	17	,Brain,Eye,WAT,Liver,Lung,Pancreas,Spinal_cord,Adrenal_gland,BAT,Kidney,Skeletal_muscle,Skin,Small_intestine,Heart,Bladder,Stomach,Tongue
JUN (pp) TGIF1	7050	3725	TGIF1	JUN	bw	1	37257050	11371641	JUN,TGIF1	in vitro;in vivo	5	,Liver,Adrenal_gland,Kidney,Small_intestine,Bladder
JUN (pp) TSC22D3	1831	3725	TSC22D3	JUN	bw	1	18313725	11397794	JUN,TSC22D3	in vitro	4	,Pancreas,Adrenal_gland,BAT,Stomach
JUN (pp) VDR	7421	3725	VDR	JUN	bw	2	37257421	10330159	JUN,VDR	in vitro	8	,Eye,WAT,Kidney,Skin,Small_intestine,Heart,Bladder,Stomach
JUNB (pp) NFE2L1	3726	4779	JUNB	NFE2L1	bw	2	37264779	9872330	JUNB,NFE2L1	in vitro	1	,Brain
JUNB (pp) SMAD3	4088	3726	SMAD3	JUNB	bw	3	37264088	10903323	JUNB,SMAD3	in vitro;in vivo	15	,Brain,Eye,WAT,Liver,Lung,Pancreas,Spinal_cord,Thymus,Adrenal_gland,Spleen,Colon,Skin,Small_intestine,Bladder,Stomach
JUNB (pp) SMAD4	4089	3726	SMAD4	JUNB	bw	3	37264089	1022038115231740	JUNB,SMAD4	in vitro	14	,Brain,Eye,WAT,Liver,Lung,Pancreas,Spinal_cord,Thymus,Adrenal_gland,Colon,Skin,Small_intestine,Bladder,Stomach
JUND (pp) NFE2L1	3727	4779	JUND	NFE2L1	bw	2	37274779	9872330	JUND,NFE2L1	in vitro;in vivo	1	,Brain
JUND (pp) NFE2L2	4780	3727	NFE2L2	JUND	bw	1	37274780	9872330	JUND,NFE2L2	in vivo	3	,Lung,Small_intestine,Stomach
JUND (pp) SMAD3	3727	4088	JUND	SMAD3	bw	3	37274088	10220381	JUND,SMAD3	in vitro	22	,Brain,Eye,WAT,Liver,Lung,Pancreas,Testis,Spinal_cord,Thymus,Adrenal_gland,BAT,Seminal_vesicle,Kidney,Skeletal_muscle,Spleen,Colon,Skin,Small_intestine,Heart,Bladder,Stomach,Tongue
JUND (pp) SMAD4	4089	3727	SMAD4	JUND	bw	3	37274089	10220381	JUND,SMAD4	in vitro	21	,Brain,Eye,WAT,Liver,Lung,Pancreas,Testis,Spinal_cord,Thymus,Adrenal_gland,BAT,Seminal_vesicle,Kidney,Skeletal_muscle,Colon,Skin,Small_intestine,Heart,Bladder,Stomach,Tongue
JUND (pp) TBP	6908	3727	TBP	JUND	bw	3	37276908	7848298	JUND,TBP	in vitro	22	,Brain,Eye,WAT,Liver,Lung,Pancreas,Testis,Spinal_cord,Thymus,Adrenal_gland,BAT,Seminal_vesicle,Kidney,Skeletal_muscle,Spleen,Colon,Skin,Small_intestine,Heart,Bladder,Stomach,Tongue
KLF4 (pp) SP1	9314	6667	KLF4	SP1	bw	1	66679314	120348139651398	KLF4,SP1	in vitro	1	,Skin
KLF5 (pp) NFKB1	688	4790	KLF5	NFKB1	bw	1	4790688	14573617	KLF5,NFKB1	in vitro;in vivo	3	,Colon,Small_intestine,Bladder
KLF5 (pp) RARA	5914	688	RARA	KLF5	bw	1	5914688	12101409	KLF5,RARA	in vitro;in vivo	3	,Colon,Small_intestine,Bladder
LEF1 (pp) MITF	4286	51176	MITF	LEF1	bw	3	428651176	12032083	LEF1,MITF	in vitro;in vivo;yeast 2-hybrid	11	,Brain,Eye,WAT,Lung,Testis,Spinal_cord,Thymus,Adrenal_gland,Spleen,Skin,Bladder
LEF1 (pp) NOTCH1	4851	51176	NOTCH1	LEF1	bw	1	485151176	11604490	LEF1,NOTCH1	in vitro;in vivo	2	,Thymus,Bladder
LEF1 (pp) PITX2	5308	51176	PITX2	LEF1	bw	2	511765308	15728254	LEF1,PITX2	in vitro	3	,Eye,Skin,Bladder
LEF1 (pp) RUNX2	51176	860	LEF1	RUNX2	bw	3	51176860	12551949	LEF1,RUNX2	in vivo	11	,Brain,Eye,WAT,Lung,Spinal_cord,Thymus,Adrenal_gland,Blood,Spleen,Skin,Bladder
LEF1 (pp) SMAD1	4086	51176	SMAD1	LEF1	bw	1	408651176	10890911	LEF1,SMAD1	in vivo	2	,Lung,Bladder
LEF1 (pp) SMAD3	4088	51176	SMAD3	LEF1	bw	3	408851176	10890911	LEF1,SMAD3	in vitro;in vivo	11	,Brain,Eye,WAT,Lung,Testis,Spinal_cord,Thymus,Adrenal_gland,Spleen,Skin,Bladder
LEF1 (pp) SMAD4	4089	51176	SMAD4	LEF1	bw	3	408951176	10890911	LEF1,SMAD4	in vitro;in vivo	10	,Brain,Eye,WAT,Lung,Testis,Spinal_cord,Thymus,Adrenal_gland,Skin,Bladder
LEF1 (pp) UBTF	7343	51176	UBTF	LEF1	bw	3	511767343	12748295	LEF1,UBTF	in vivo	12	,Brain,Eye,WAT,Lung,Testis,Spinal_cord,Thymus,Adrenal_gland,Blood,Spleen,Skin,Bladder
LHX2 (pp) MSX1	9355	4487	LHX2	MSX1	bw	1	44879355	9697309	LHX2,MSX1	in vitro	0
LMX1B (pp) TCF3	4010	6929	LMX1B	TCF3	bw	2	40106929	9199284	LMX1B,TCF3	in vitro	2	,Eye,Spinal_cord
LYL1 (pp) NFKB1	4790	4066	NFKB1	LYL1	bw	1	40664790	10023675	LYL1,NFKB1	in vitro;in vivo;yeast 2-hybrid	1	,Liver
LYL1 (pp) TCF3	4066	6929	LYL1	TCF3	bw	1	40666929	8628307	LYL1,TCF3	in vitro;in vivo;yeast 2-hybrid	0
MAF (pp) MAFG	4097	4094	MAFG	MAF	bw	3	40944097	12149651	MAF,MAFG	in vitro	6	,Brain,Eye,Kidney,Skeletal_muscle,Skin,Small_intestine
MAF (pp) MYB	4602	4094	MYB	MAF	bw	1	40944602	9566892	MAF,MYB	in vitro;yeast 2-hybrid	2	,Kidney,Small_intestine
MAF (pp) SMARCA5	8467	4094	SMARCA5	MAF	bw	3	40948467	16675956	MAF,SMARCA5	in vivo	5	,Brain,Eye,Kidney,Skin,Small_intestine
MAF (pp) SOX9	6662	4094	SOX9	MAF	bw	2	40946662	12381733	MAF,SOX9	in vitro;in vivo;yeast 2-hybrid	2	,Eye,Skin
MAF (pp) USF2	7392	4094	USF2	MAF	bw	3	40947392	9070273	MAF,USF2	in vitro;in vivo	6	,Brain,Eye,Kidney,Skeletal_muscle,Skin,Small_intestine
MAFF (pp) NFE2L1	23764	4779	MAFF	NFE2L1	bw	1	237644779	8932385	MAFF,NFE2L1	in vitro	0
MAFF (pp) NFE2L2	23764	4780	MAFF	NFE2L2	bw	1	237644780	12490281	MAFF,NFE2L2	in vitro	2	,Lung,Small_intestine
MAFF (pp) NRF1	23764	4899	MAFF	NRF1	bw	2	237644899	12490281	MAFF,NRF1	in vitro	14	,Eye,WAT,Lung,Spinal_cord,Thymus,Thyroid,Adrenal_gland,BAT,Skeletal_muscle,Colon,Skin,Small_intestine,Heart,Bladder
MAFF (pp) PRRX1	23764	5396	MAFF	PRRX1	bw	2	237645396	11036080	MAFF,PRRX1	in vitro	14	,Eye,WAT,Lung,Spinal_cord,Thymus,Thyroid,Adrenal_gland,BAT,Skeletal_muscle,Colon,Skin,Small_intestine,Heart,Bladder
MAFG (pp) NFE2L1	4097	4779	MAFG	NFE2L1	bw	2	40974779	8.93239e+20	MAFG,NFE2L1	in vitro	1	,Brain
MAFG (pp) NFE2L2	4097	4780	MAFG	NFE2L2	bw	1	40974780	110132339150357	MAFG,NFE2L2	in vitro;in vivo	2	,Lung,Small_intestine
MAFG (pp) PRRX1	4097	5396	MAFG	PRRX1	bw	3	40975396	11036080	MAFG,PRRX1	in vitro;in vivo	22	,Brain,Eye,WAT,Liver,Lung,Pancreas,Testis,Spinal_cord,Thymus,Thyroid,Adrenal_gland,BAT,Seminal_vesicle,Kidney,Skeletal_muscle,Spleen,Colon,Skin,Small_intestine,Heart,Bladder,Tongue
MAFK (pp) NFE2L1	7975	4779	MAFK	NFE2L1	bw	2	47797975	12805554	MAFK,NFE2L1	in vitro	1	,Brain
MAFK (pp) NFE2L2	4780	7975	NFE2L2	MAFK	bw	1	47807975	1.10132e+22	MAFK,NFE2L2	in vitro;in vivo	2	,Lung,Small_intestine
MAX (pp) MNT	4335	4149	MNT	MAX	bw	3	41494335	9184233	MAX,MNT	in vitro;in vivo;yeast 2-hybrid	24	,Brain,Eye,WAT,Liver,Lung,Pancreas,Testis,Spinal_cord,Thymus,Thyroid,Adrenal_gland,BAT,Blood,Seminal_vesicle,Kidney,Skeletal_muscle,Spleen,Colon,Skin,Small_intestine,Heart,Bladder,Stomach,Tongue
MAX (pp) MXD1	4084	4149	MXD1	MAX	bw	3	40844149	1.16023e+22	MAX,MXD1	in vitro;in vivo	15	,Brain,Eye,Liver,Lung,Testis,Spinal_cord,Thymus,Blood,Kidney,Spleen,Colon,Small_intestine,Heart,Bladder,Stomach
MAX (pp) MXD3	83463	4149	MXD3	MAX	bw	1	414983463	8521822	MAX,MXD3	in vitro	3	,Thymus,Adrenal_gland,Spleen
MAX (pp) MXD4	10608	4149	MXD4	MAX	bw	3	106084149	8521822	MAX,MXD4	in vitro	21	,Brain,Eye,WAT,Liver,Lung,Pancreas,Testis,Spinal_cord,Thymus,Thyroid,Adrenal_gland,BAT,Seminal_vesicle,Kidney,Spleen,Colon,Skin,Small_intestine,Heart,Bladder,Stomach
MAX (pp) MXI1	4601	4149	MXI1	MAX	bw	3	41494601	1580973015121840	MAX,MXI1	in vitro	10	,Brain,Eye,Liver,Testis,Spinal_cord,Thymus,Kidney,Colon,Small_intestine,Bladder
MAX (pp) MYC	4609	4149	MYC	MAX	bw	2	41494609	2.00641e+45	MAX,MYC	in vitro;in vivo	7	,Brain,Liver,Thymus,Adrenal_gland,Spleen,Skin,Small_intestine
MAX (pp) MYCL1	4610	4149	MYCL1	MAX	bw	2	41494610	10229200	MAX,MYCL1	in vitro	2	,Brain,Bladder
MAX (pp) MYCN	4613	4149	MYCN	MAX	bw	3	41494613	1022920010597290	MAX,MYCN	in vitro;yeast 2-hybrid	15	,Brain,Eye,Lung,Pancreas,Testis,Spinal_cord,Thymus,Blood,Seminal_vesicle,Kidney,Spleen,Colon,Small_intestine,Bladder,Stomach
MAX (pp) SMAD3	4088	4149	SMAD3	MAX	bw	3	40884149	12551947	MAX,SMAD3	in vitro	23	,Brain,Eye,WAT,Liver,Lung,Pancreas,Testis,Spinal_cord,Thymus,Thyroid,Adrenal_gland,BAT,Seminal_vesicle,Kidney,Skeletal_muscle,Spleen,Colon,Skin,Small_intestine,Heart,Bladder,Stomach,Tongue
MAX (pp) SMAD4	4089	4149	SMAD4	MAX	bw	3	40894149	12551947	MAX,SMAD4	in vitro	22	,Brain,Eye,WAT,Liver,Lung,Pancreas,Testis,Spinal_cord,Thymus,Thyroid,Adrenal_gland,BAT,Seminal_vesicle,Kidney,Skeletal_muscle,Colon,Skin,Small_intestine,Heart,Bladder,Stomach,Tongue
MAX (pp) TEAD1	7003	4149	TEAD1	MAX	bw	3	41497003	9199327	MAX,TEAD1	in vitro;in vivo	23	,Brain,Eye,WAT,Liver,Lung,Pancreas,Testis,Spinal_cord,Thymus,Thyroid,Adrenal_gland,BAT,Seminal_vesicle,Kidney,Skeletal_muscle,Spleen,Colon,Skin,Small_intestine,Heart,Bladder,Stomach,Tongue
MECOM (pp) SMAD3	4088	2122	SMAD3	MECOM	bw	1	21224088	9665135	MECOM,SMAD3	in vitro;in vivo	7	,Lung,Pancreas,Kidney,Colon,Small_intestine,Bladder,Stomach
MEF2A (pp) MEF2D	4209	4205	MEF2D	MEF2A	bw	3	42054209	87987719858528	MEF2A,MEF2D	in vitro;in vivo	18	,Brain,Eye,WAT,Liver,Lung,Testis,Spinal_cord,Thymus,Adrenal_gland,BAT,Kidney,Skeletal_muscle,Skin,Small_intestine,Heart,Bladder,Stomach,Tongue
MEF2A (pp) MYOD1	4205	4654	MEF2A	MYOD1	bw	1	42054654	94188548548800	MEF2A,MYOD1	in vitro;in vivo	1	,Heart
MEF2A (pp) MYOG	4205	4656	MEF2A	MYOG	bw	1	42054656	1329097	MEF2A,MYOG	in vitro	1	,Skin
MEF2A (pp) SMAD4	4089	4205	SMAD4	MEF2A	bw	3	40894205	11160896	MEF2A,SMAD4	in vitro;in vivo	18	,Brain,Eye,WAT,Liver,Lung,Testis,Spinal_cord,Thymus,Adrenal_gland,BAT,Kidney,Skeletal_muscle,Skin,Small_intestine,Heart,Bladder,Stomach,Tongue
MEF2A (pp) TEAD1	4205	7003	MEF2A	TEAD1	bw	3	42057003	1206177612861000	MEF2A,TEAD1	in vitro	18	,Brain,Eye,WAT,Liver,Lung,Testis,Spinal_cord,Thymus,Adrenal_gland,BAT,Kidney,Skeletal_muscle,Skin,Small_intestine,Heart,Bladder,Stomach,Tongue
MEF2A (pp) THRA	7067	4205	THRA	MEF2A	bw	3	42057067	12371907	MEF2A,THRA	in vivo	17	,Brain,Eye,WAT,Liver,Lung,Testis,Spinal_cord,Thymus,Adrenal_gland,BAT,Kidney,Skeletal_muscle,Skin,Small_intestine,Heart,Bladder,Stomach
MEF2C (pp) MEF2D	4209	4208	MEF2D	MEF2C	bw	3	42084209	9858528	MEF2C,MEF2D	in vitro	21	,Brain,Eye,WAT,Liver,Lung,Testis,Spinal_cord,Thymus,Thyroid,Adrenal_gland,BAT,Kidney,Skeletal_muscle,Spleen,Colon,Skin,Small_intestine,Heart,Bladder,Stomach,Tongue
MEF2C (pp) NOTCH1	4851	4208	NOTCH1	MEF2C	bw	1	42084851	10082551	MEF2C,NOTCH1	in vivo	3	,Thymus,Thyroid,Bladder
MEF2C (pp) SOX18	54345	4208	SOX18	MEF2C	bw	1	420854345	11554755	MEF2C,SOX18	in vivo	6	,WAT,Lung,BAT,Kidney,Small_intestine,Heart
MEF2C (pp) SP1	4208	6667	MEF2C	SP1	bw	1	42086667	9748305	MEF2C,SP1	in vivo;yeast 2-hybrid	4	,WAT,Lung,Thymus,Skin
MEF2C (pp) TEAD1	7003	4208	TEAD1	MEF2C	bw	3	42087003	12861002	MEF2C,TEAD1	in vitro	21	,Brain,Eye,WAT,Liver,Lung,Testis,Spinal_cord,Thymus,Thyroid,Adrenal_gland,BAT,Kidney,Skeletal_muscle,Spleen,Colon,Skin,Small_intestine,Heart,Bladder,Stomach,Tongue
MEF2C (pp) TWIST2	117581	4208	TWIST2	MEF2C	bw	2	1175814208	11809751	MEF2C,TWIST2	in vivo	13	,Eye,WAT,Lung,Testis,Thymus,Adrenal_gland,BAT,Kidney,Skeletal_muscle,Skin,Heart,Bladder,Tongue
MEF2D (pp) NFATC2	4209	4773	MEF2D	NFATC2	bw	3	42094773	10944115	MEF2D,NFATC2	in vitro;in vivo	24	,Brain,Eye,WAT,Liver,Lung,Pancreas,Testis,Spinal_cord,Thymus,Thyroid,Adrenal_gland,BAT,Blood,Seminal_vesicle,Kidney,Skeletal_muscle,Spleen,Colon,Skin,Small_intestine,Heart,Bladder,Stomach,Tongue
MEF2D (pp) SP1	4209	6667	MEF2D	SP1	bw	1	42096667	12213324	MEF2D,SP1	in vitro;in vivo	4	,WAT,Lung,Thymus,Skin
MEIS1 (pp) PBX1	5087	4211	PBX1	MEIS1	bw	3	42115087	10373562	MEIS1,PBX1	in vitro	23	,Brain,Eye,WAT,Liver,Lung,Pancreas,Testis,Spinal_cord,Thymus,Thyroid,Adrenal_gland,BAT,Seminal_vesicle,Kidney,Skeletal_muscle,Spleen,Colon,Skin,Small_intestine,Heart,Bladder,Stomach,Tongue
MEIS1 (pp) PBX3	5090	4211	PBX3	MEIS1	bw	3	42115090	15466398	MEIS1,PBX3	in vitro	23	,Brain,Eye,WAT,Liver,Lung,Pancreas,Testis,Spinal_cord,Thymus,Thyroid,Adrenal_gland,BAT,Seminal_vesicle,Kidney,Skeletal_muscle,Spleen,Colon,Skin,Small_intestine,Heart,Bladder,Stomach,Tongue
MEIS1 (pp) PKNOX1	5316	4211	PKNOX1	MEIS1	bw	3	42115316	10373562	MEIS1,PKNOX1	in vitro	22	,Brain,Eye,WAT,Liver,Lung,Pancreas,Testis,Spinal_cord,Thymus,Thyroid,Adrenal_gland,BAT,Kidney,Skeletal_muscle,Spleen,Colon,Skin,Small_intestine,Heart,Bladder,Stomach,Tongue
MEIS1 (pp) TLX1	3195	4211	TLX1	MEIS1	bw	1	31954211	11342305	MEIS1,TLX1	in vitro	3	,Thyroid,Adrenal_gland,Spleen
MEOX1 (pp) PAX1	4222	5075	MEOX1	PAX1	bw	1	42225075	11423130	MEOX1,PAX1	in vitro;yeast 2-hybrid	1	,Thymus
MEOX1 (pp) PAX3	5077	4222	PAX3	MEOX1	bw	1	42225077	11423130	MEOX1,PAX3	in vitro;yeast 2-hybrid	1	,Kidney
MEOX1 (pp) SOX10	6663	4222	SOX10	MEOX1	bw	2	42226663	16582099	MEOX1,SOX10	yeast 2-hybrid	1	,Eye
MEOX2 (pp) PAX1	4223	5075	MEOX2	PAX1	bw	1	42235075	11423130	MEOX2,PAX1	in vitro;yeast 2-hybrid	2	,Lung,Thymus
MEOX2 (pp) PAX3	5077	4223	PAX3	MEOX2	bw	1	42235077	11423130	MEOX2,PAX3	in vitro;yeast 2-hybrid	2	,Lung,Kidney
MEOX2 (pp) TULP2	4223	7288	MEOX2	TULP2	bw	1	42237288	16189514	MEOX2,TULP2	yeast 2-hybrid	0
MIER1 (pp) SP1	57708	6667	MIER1	SP1	bw	1	577086667	15117948	MIER1,SP1	in vitro;in vivo	1	,Thymus
MITF (pp) OTX2	5015	4286	OTX2	MITF	bw	3	42865015	12663655	MITF,OTX2	in vitro	5	,Brain,Eye,Lung,Thyroid,Adrenal_gland
MITF (pp) PAX3	4286	5077	MITF	PAX3	bw	1	42865077	15729346	MITF,PAX3	in vivo	3	,Lung,Testis,Kidney
MLX (pp) MLXIP	22877	6945	MLXIP	MLX	bw	3	228776945	1107398512446770	MLX,MLXIP	in vitro;in vivo;yeast 2-hybrid	22	,Brain,Eye,WAT,Liver,Lung,Pancreas,Testis,Spinal_cord,Thymus,Adrenal_gland,BAT,Blood,Seminal_vesicle,Kidney,Skeletal_muscle,Spleen,Colon,Skin,Small_intestine,Heart,Bladder,Stomach
MLX (pp) MLXIPL	51085	6945	MLXIPL	MLX	bw	2	510856945	1123018114742440	MLX,MLXIPL	in vitro;in vivo;yeast 2-hybrid	17	,Eye,WAT,Liver,Pancreas,Testis,Spinal_cord,Thymus,Adrenal_gland,BAT,Kidney,Skeletal_muscle,Colon,Skin,Small_intestine,Heart,Stomach,Tongue
MLX (pp) MNT	4335	6945	MNT	MLX	bw	3	43356945	1123018110918580	MLX,MNT	in vitro;yeast 2-hybrid	23	,Brain,Eye,WAT,Liver,Lung,Pancreas,Testis,Spinal_cord,Thymus,Adrenal_gland,BAT,Blood,Seminal_vesicle,Kidney,Skeletal_muscle,Spleen,Colon,Skin,Small_intestine,Heart,Bladder,Stomach,Tongue
MLX (pp) MXD4	10608	6945	MXD4	MLX	bw	3	106086945	1123018110593920	MLX,MXD4	in vitro;in vivo	20	,Brain,Eye,WAT,Liver,Lung,Pancreas,Testis,Spinal_cord,Thymus,Adrenal_gland,BAT,Seminal_vesicle,Kidney,Spleen,Colon,Skin,Small_intestine,Heart,Bladder,Stomach
MSX1 (pp) MSX2	4487	4488	MSX1	MSX2	bw	1	44874488	9111364	MSX1,MSX2	in vitro;in vivo;yeast 2-hybrid	0
MSX1 (pp) PAX3	5077	4487	PAX3	MSX1	bw	1	44875077	10529415	MSX1,PAX3	in vivo	0
MSX1 (pp) PAX9	5083	4487	PAX9	MSX1	bw	1	44875083	16651263	MSX1,PAX9	in vivo	0
MSX1 (pp) POU2F1	4487	5451	MSX1	POU2F1	bw	1	44875451	16002402	MSX1,POU2F1	in vitro	1	,Heart
MSX1 (pp) SP1	6667	4487	SP1	MSX1	bw	1	44876667	10215616	MSX1,SP1	in vivo	0
MSX1 (pp) TBP	6908	4487	TBP	MSX1	bw	1	44876908	870083210215616	MSX1,TBP	in vivo	2	,Seminal_vesicle,Heart
MSX2 (pp) RUNX2	860	4488	RUNX2	MSX2	bw	1	4488860	11683913	MSX2,RUNX2	in vitro;in vivo	3	,WAT,Skin,Bladder
MSX2 (pp) ZBTB17	7709	4488	ZBTB17	MSX2	bw	1	44887709	9256341	MSX2,ZBTB17	in vitro	0
MTA2 (pp) SATB1	9219	6304	MTA2	SATB1	bw	3	63049219	12374985	MTA2,SATB1	in vivo	14	,Brain,Eye,WAT,Lung,Spinal_cord,Thymus,Adrenal_gland,Blood,Seminal_vesicle,Kidney,Spleen,Skin,Bladder,Stomach
MXD1 (pp) MYC	4084	4609	MXD1	MYC	bw	2	40844609	11602341	MXD1,MYC	in vitro;in vivo	5	,Brain,Liver,Thymus,Spleen,Small_intestine
MXD1 (pp) MYCL1	4084	4610	MXD1	MYCL1	bw	2	40844610	11602341	MXD1,MYCL1	in vitro;in vivo	2	,Brain,Bladder
MXD1 (pp) MYCN	4084	4613	MXD1	MYCN	bw	3	40844613	11602341	MXD1,MYCN	in vitro;in vivo	13	,Brain,Eye,Lung,Testis,Spinal_cord,Thymus,Blood,Kidney,Spleen,Colon,Small_intestine,Bladder,Stomach
MXI1 (pp) MYC	4601	4609	MXI1	MYC	bw	2	46014609	7565735	MXI1,MYC	yeast 2-hybrid	4	,Brain,Liver,Thymus,Small_intestine
MYB (pp) PAX5	4602	5079	MYB	PAX5	bw	1	46025079	11781241	MYB,PAX5	in vivo	3	,Thymus,Kidney,Spleen
MYB (pp) ZFHX3	463	4602	ZFHX3	MYB	bw	1	4602463	10318867	MYB,ZFHX3	in vitro;yeast 2-hybrid	5	,Thymus,Kidney,Spleen,Colon,Small_intestine
MYBL2 (pp) RBL1	4605	5933	MYBL2	RBL1	bw	1	46055933	1243974312947090	MYBL2,RBL1	in vitro;in vivo	1	,Thymus
MYC (pp) NFYB	4609	4801	MYC	NFYB	bw	2	46094801	11282029	MYC,NFYB	in vitro;in vivo	7	,Brain,Liver,Thymus,Adrenal_gland,Spleen,Skin,Small_intestine
MYC (pp) NFYC	4802	4609	NFYC	MYC	bw	2	46094802	1044620311282020	MYC,NFYC	in vitro;in vivo	7	,Brain,Liver,Thymus,Adrenal_gland,Spleen,Skin,Small_intestine
MYC (pp) RB1	4609	5925	MYC	RB1	bw	2	46095925	7838535	MYC,RB1	in vivo	7	,Brain,Liver,Thymus,Adrenal_gland,Spleen,Skin,Small_intestine
MYC (pp) RBL1	4609	5933	MYC	RBL1	bw	1	46095933	8076603	MYC,RBL1	in vivo	5	,Thymus,Adrenal_gland,Spleen,Skin,Small_intestine
MYC (pp) RELA	4609	5970	MYC	RELA	bw	1	46095970	12027803	MYC,RELA	in vivo	3	,Liver,Thymus,Small_intestine
MYC (pp) SMAD3	4088	4609	SMAD3	MYC	bw	2	40884609	11804592	MYC,SMAD3	in vitro;in vivo;yeast 2-hybrid	7	,Brain,Liver,Thymus,Adrenal_gland,Spleen,Skin,Small_intestine
MYC (pp) SP1	4609	6667	MYC	SP1	bw	1	46096667	11274368	MYC,SP1	in vivo	2	,Thymus,Skin
MYC (pp) TBP	4609	6908	MYC	TBP	bw	2	46096908	15723054	MYC,TBP	in vivo	7	,Brain,Liver,Thymus,Adrenal_gland,Spleen,Skin,Small_intestine
MYC (pp) YY1	7528	4609	YY1	MYC	bw	2	46097528	8266081	MYC,YY1	in vitro;yeast 2-hybrid	7	,Brain,Liver,Thymus,Adrenal_gland,Spleen,Skin,Small_intestine
MYC (pp) ZBTB17	7709	4609	ZBTB17	MYC	bw	1	46097709	931202616352593	MYC,ZBTB17	in vitro;in vivo;yeast 2-hybrid	1	,Thymus
MYOD1 (pp) NR2F2	4654	7026	MYOD1	NR2F2	bw	1	46547026	9826778	MYOD1,NR2F2	in vitro;in vivo	1	,Heart
MYOD1 (pp) RB1	5925	4654	RB1	MYOD1	bw	1	46545925	8381715	MYOD1,RB1	in vitro;in vivo	1	,Heart
MYOD1 (pp) RORA	6095	4654	RORA	MYOD1	bw	1	46546095	9862959	MYOD1,RORA	in vitro	1	,Heart
MYOD1 (pp) RXRA	6256	4654	RXRA	MYOD1	bw	1	46546256	9692544	MYOD1,RXRA	in vitro	1	,Heart
MYOD1 (pp) SMAD3	4088	4654	SMAD3	MYOD1	bw	1	40884654	11711431	MYOD1,SMAD3	in vitro;in vivo	1	,Heart
MYOD1 (pp) SMAD4	4654	4089	MYOD1	SMAD4	bw	1	40894654	15231748	MYOD1,SMAD4	yeast 2-hybrid	1	,Heart
MYOD1 (pp) SP1	6667	4654	SP1	MYOD1	bw	1	46546667	10082523	MYOD1,SP1	in vitro;in vivo	0
MYOD1 (pp) SRF	6722	4654	SRF	MYOD1	bw	1	46546722	8617811	MYOD1,SRF	in vitro;in vivo;yeast 2-hybrid	1	,Heart
MYOD1 (pp) STAT3	4654	6774	MYOD1	STAT3	bw	1	46546774	12947115	MYOD1,STAT3	in vitro;in vivo	1	,Heart
MYOD1 (pp) TCF3	4654	6929	MYOD1	TCF3	bw	1	46546929	9.00121e+20	MYOD1,TCF3	in vitro;in vivo	1	,Heart
MYOD1 (pp) TCF4	6925	4654	TCF4	MYOD1	bw	1	46546925	85762418999959	MYOD1,TCF4	in vitro;yeast 2-hybrid	1	,Heart
MYOD1 (pp) TWIST1	7291	4654	TWIST1	MYOD1	bw	1	46547291	9343420	MYOD1,TWIST1	in vitro;in vivo	0
MYOG (pp) SP1	6667	4656	SP1	MYOG	bw	1	46566667	10082523	MYOG,SP1	in vitro	1	,Skin
MYOG (pp) SRF	6722	4656	SRF	MYOG	bw	1	46566722	8617811	MYOG,SRF	in vitro;in vivo	1	,Skin
MYOG (pp) TCF3	4656	6929	MYOG	TCF3	bw	1	46566929	13254372163343	MYOG,TCF3	in vitro;in vivo;yeast 2-hybrid	1	,Skin
NEUROD1 (pp) PDX1	4760	3651	NEUROD1	PDX1	bw	1	36514760	10636926	NEUROD1,PDX1	in vivo	0
NEUROD1 (pp) PITX1	5307	4760	PITX1	NEUROD1	bw	1	47605307	9343431	NEUROD1,PITX1	in vitro	0
NEUROD1 (pp) RREB1	6239	4760	RREB1	NEUROD1	bw	2	47606239	12482979	NEUROD1,RREB1	in vitro	1	,Eye
NEUROD1 (pp) TCF4	6925	4760	TCF4	NEUROD1	bw	3	47606925	11591653	NEUROD1,TCF4	in vivo	2	,Brain,Eye
NFATC3 (pp) TTF1	4775	7270	NFATC3	TTF1	bw	2	47757270	15173172	NFATC3,TTF1	in vivo	12	,Eye,Liver,Lung,Pancreas,Testis,Thymus,Seminal_vesicle,Kidney,Spleen,Colon,Heart,Bladder
NFE2L2 (pp) PPARG	5468	4780	PPARG	NFE2L2	bw	1	47805468	10930400	NFE2L2,PPARG	in vitro	3	,Lung,Small_intestine,Stomach
NFIB (pp) NFIC	4782	4781	NFIC	NFIB	bw	3	47814782	9099724	NFIB,NFIC	in vitro	24	,Brain,Eye,WAT,Liver,Lung,Pancreas,Testis,Spinal_cord,Thymus,Thyroid,Adrenal_gland,BAT,Blood,Seminal_vesicle,Kidney,Skeletal_muscle,Spleen,Colon,Skin,Small_intestine,Heart,Bladder,Stomach,Tongue
NFIB (pp) NFIX	4781	4784	NFIB	NFIX	bw	3	47814784	9099724	NFIB,NFIX	in vitro	24	,Brain,Eye,WAT,Liver,Lung,Pancreas,Testis,Spinal_cord,Thymus,Thyroid,Adrenal_gland,BAT,Blood,Seminal_vesicle,Kidney,Skeletal_muscle,Spleen,Colon,Skin,Small_intestine,Heart,Bladder,Stomach,Tongue
NFIB (pp) RFX1	4781	5989	NFIB	RFX1	bw	3	47815989	12624117	NFIB,RFX1	in vitro;in vivo	23	,Brain,Eye,WAT,Liver,Lung,Pancreas,Testis,Spinal_cord,Thymus,Adrenal_gland,BAT,Blood,Seminal_vesicle,Kidney,Skeletal_muscle,Spleen,Colon,Skin,Small_intestine,Heart,Bladder,Stomach,Tongue
NFIC (pp) RFX1	4782	5989	NFIC	RFX1	bw	3	47825989	12624117	NFIC,RFX1	in vitro;in vivo	23	,Brain,Eye,WAT,Liver,Lung,Pancreas,Testis,Spinal_cord,Thymus,Adrenal_gland,BAT,Blood,Seminal_vesicle,Kidney,Skeletal_muscle,Spleen,Colon,Skin,Small_intestine,Heart,Bladder,Stomach,Tongue
NFIC (pp) TLX1	3195	4782	TLX1	NFIC	bw	1	31954782	10327073	NFIC,TLX1	in vitro;in vivo	3	,Thyroid,Adrenal_gland,Spleen
NFIX (pp) RFX1	5989	4784	RFX1	NFIX	bw	3	47845989	12624117	NFIX,RFX1	in vitro;in vivo	23	,Brain,Eye,WAT,Liver,Lung,Pancreas,Testis,Spinal_cord,Thymus,Adrenal_gland,BAT,Blood,Seminal_vesicle,Kidney,Skeletal_muscle,Spleen,Colon,Skin,Small_intestine,Heart,Bladder,Stomach,Tongue
NFIX (pp) SKI	4784	6497	NFIX	SKI	bw	3	47846497	9380514	NFIX,SKI	in vitro	18	,Brain,Eye,WAT,Lung,Pancreas,Testis,Spinal_cord,Thymus,Adrenal_gland,BAT,Blood,Seminal_vesicle,Colon,Skin,Small_intestine,Heart,Bladder,Stomach
NFKB1 (pp) NFKB2	4790	4791	NFKB1	NFKB2	bw	2	47904791	14743216	NFKB1,NFKB2	in vitro	18	,Eye,Pancreas,Testis,Thymus,Thyroid,Adrenal_gland,BAT,Blood,Kidney,Skeletal_muscle,Spleen,Colon,Skin,Small_intestine,Heart,Bladder,Stomach,Tongue
NFKB1 (pp) NFKBIA	4790	4792	NFKB1	NFKBIA	bw	1	47904792	95668839865693	NFKB1,NFKBIA	in vitro;in vivo	3	,BAT,Bladder,Stomach
NFKB1 (pp) NFKBIB	4790	4793	NFKB1	NFKBIB	bw	1	47904793	14743216	NFKB1,NFKBIB	in vitro;in vivo	2	,Colon,Stomach
NFKB1 (pp) NFKBIE	4790	4794	NFKB1	NFKBIE	bw	1	47904794	931567914743216	NFKB1,NFKBIE	in vitro;in vivo	1	,Blood
NFKB1 (pp) NFRKB	4798	4790	NFRKB	NFKB1	bw	2	47904798	2050119	NFKB1,NFRKB	in vitro	22	,Eye,WAT,Liver,Lung,Pancreas,Testis,Spinal_cord,Thymus,Thyroid,Adrenal_gland,BAT,Blood,Seminal_vesicle,Kidney,Spleen,Colon,Skin,Small_intestine,Heart,Bladder,Stomach,Tongue
NFKB1 (pp) NOTCH1	4851	4790	NOTCH1	NFKB1	bw	1	47904851	8.64231e+22	NFKB1,NOTCH1	in vitro;in vivo	3	,Thymus,Thyroid,Bladder
NFKB1 (pp) NR3C1	4790	2908	NFKB1	NR3C1	bw	2	29084790	78239598290595	NFKB1,NR3C1	in vitro	20	,Eye,WAT,Liver,Lung,Pancreas,Testis,Spinal_cord,Thymus,Thyroid,Adrenal_gland,BAT,Kidney,Spleen,Colon,Skin,Small_intestine,Heart,Bladder,Stomach,Tongue
NFKB1 (pp) REL	4790	5966	NFKB1	REL	bw	1	47905966	1514318217962800	NFKB1,REL	in vitro;in vivo	11	,Liver,Thymus,Thyroid,BAT,Kidney,Skeletal_muscle,Spleen,Skin,Small_intestine,Stomach,Tongue
NFKB1 (pp) RELA	4790	5970	NFKB1	RELA	bw	1	47905970	1.19709e+37	NFKB1,RELA	in vivo	12	,Liver,Spinal_cord,Thymus,Thyroid,BAT,Blood,Kidney,Skeletal_muscle,Colon,Small_intestine,Bladder,Stomach
NFKB1 (pp) RELB	4790	5971	NFKB1	RELB	bw	1	47905971	1474321617962800	NFKB1,RELB	in vitro;in vivo	12	,Thymus,Thyroid,BAT,Blood,Kidney,Skeletal_muscle,Spleen,Colon,Skin,Small_intestine,Bladder,Stomach
NFKB1 (pp) RXRA	6256	4790	RXRA	NFKB1	bw	2	47906256	10075655	NFKB1,RXRA	in vitro	22	,Eye,WAT,Liver,Lung,Pancreas,Testis,Spinal_cord,Thymus,Thyroid,Adrenal_gland,BAT,Seminal_vesicle,Kidney,Skeletal_muscle,Spleen,Colon,Skin,Small_intestine,Heart,Bladder,Stomach,Tongue
NFKB1 (pp) STAT3	4790	6774	NFKB1	STAT3	bw	2	47906774	12057007	NFKB1,STAT3	in vitro;in vivo	22	,Eye,WAT,Liver,Lung,Pancreas,Testis,Spinal_cord,Thymus,Thyroid,Adrenal_gland,BAT,Blood,Seminal_vesicle,Kidney,Spleen,Colon,Skin,Small_intestine,Heart,Bladder,Stomach,Tongue
NFKB1 (pp) STAT6	6778	4790	STAT6	NFKB1	bw	1	47906778	9584180	NFKB1,STAT6	in vitro;in vivo	13	,Pancreas,Thymus,Adrenal_gland,BAT,Blood,Kidney,Spleen,Colon,Skin,Small_intestine,Heart,Bladder,Stomach
NFKB1 (pp) TSC22D3	1831	4790	TSC22D3	NFKB1	bw	1	18314790	11468175	NFKB1,TSC22D3	in vitro;in vivo	4	,Pancreas,Adrenal_gland,BAT,Stomach
NFKB2 (pp) NFKBIA	4792	4791	NFKBIA	NFKB2	bw	1	47914792	14743216	NFKB2,NFKBIA	in vitro	3	,BAT,Bladder,Stomach
NFKB2 (pp) NFKBIB	4791	4793	NFKB2	NFKBIB	bw	1	47914793	14743216	NFKB2,NFKBIB	in vitro	2	,Colon,Stomach
NFKB2 (pp) NFKBIE	4794	4791	NFKBIE	NFKB2	bw	1	47914794	9315679	NFKB2,NFKBIE	in vitro;in vivo;yeast 2-hybrid	1	,Blood
NFKB2 (pp) NR3C1	4791	2908	NFKB2	NR3C1	bw	2	29084791	7823959	NFKB2,NR3C1	in vitro;in vivo	16	,Eye,Pancreas,Testis,Thymus,Thyroid,Adrenal_gland,BAT,Kidney,Spleen,Colon,Skin,Small_intestine,Heart,Bladder,Stomach,Tongue
NFKB2 (pp) NR5A1	2516	4791	NR5A1	NFKB2	bw	1	25164791	12917325	NFKB2,NR5A1	in vitro;in vivo	4	,Testis,Adrenal_gland,Spleen,Stomach
NFKB2 (pp) REL	4791	5966	NFKB2	REL	bw	1	47915966	8.15281e+22	NFKB2,REL	in vitro;in vivo	10	,Thymus,Thyroid,BAT,Kidney,Skeletal_muscle,Spleen,Skin,Small_intestine,Stomach,Tongue
NFKB2 (pp) RELA	5970	4791	RELA	NFKB2	bw	1	47915970	841321117962807	NFKB2,RELA	in vivo	10	,Thymus,Thyroid,BAT,Blood,Kidney,Skeletal_muscle,Colon,Small_intestine,Bladder,Stomach
NFKB2 (pp) RELB	5971	4791	RELB	NFKB2	bw	1	47915971	1250599017962800	NFKB2,RELB	in vivo	12	,Thymus,Thyroid,BAT,Blood,Kidney,Skeletal_muscle,Spleen,Colon,Skin,Small_intestine,Bladder,Stomach
NFKB2 (pp) TSC22D3	1831	4791	TSC22D3	NFKB2	bw	1	18314791	11468175	NFKB2,TSC22D3	in vitro;in vivo	4	,Pancreas,Adrenal_gland,BAT,Stomach
NFKBIA (pp) NFKBIB	4792	4793	NFKBIA	NFKBIB	bw	1	47924793	14743216	NFKBIA,NFKBIB	in vitro	1	,Stomach
NFKBIA (pp) REL	4792	5966	NFKBIA	REL	bw	1	47925966	14743216	NFKBIA,REL	in vitro	2	,BAT,Stomach
NFKBIA (pp) RELA	5970	4792	RELA	NFKBIA	bw	1	47925970	9.56688e+43	NFKBIA,RELA	in vivo;yeast 2-hybrid	3	,BAT,Bladder,Stomach
NFKBIB (pp) REL	5966	4793	REL	NFKBIB	bw	1	47935966	147432169135156	NFKBIB,REL	in vitro;in vivo	1	,Stomach
NFKBIB (pp) RELA	4793	5970	NFKBIB	RELA	bw	1	47935970	126728008816457	NFKBIB,RELA	in vitro;in vivo	2	,Colon,Stomach
NFKBIB (pp) RXRA	4793	6256	NFKBIB	RXRA	bw	1	47936256	94524337776974	NFKBIB,RXRA	in vitro;yeast 2-hybrid	2	,Colon,Stomach
NFKBIE (pp) REL	4794	5966	NFKBIE	REL	bw	1	47945966	10706725	NFKBIE,REL	in vivo	0
NFKBIE (pp) RELA	5970	4794	RELA	NFKBIE	bw	1	47945970	931567914743216	NFKBIE,RELA	in vitro;in vivo	1	,Blood
NFYA (pp) NFYB	4801	4800	NFYB	NFYA	bw	3	48004801	8051128	NFYA,NFYB	in vitro	23	,Brain,Eye,WAT,Liver,Lung,Pancreas,Testis,Spinal_cord,Thymus,Adrenal_gland,BAT,Blood,Seminal_vesicle,Kidney,Skeletal_muscle,Spleen,Colon,Skin,Small_intestine,Heart,Bladder,Stomach,Tongue
NFYA (pp) NFYC	4802	4800	NFYC	NFYA	bw	3	48004802	15243141	NFYA,NFYC	in vitro	23	,Brain,Eye,WAT,Liver,Lung,Pancreas,Testis,Spinal_cord,Thymus,Adrenal_gland,BAT,Blood,Seminal_vesicle,Kidney,Skeletal_muscle,Spleen,Colon,Skin,Small_intestine,Heart,Bladder,Stomach,Tongue
NFYA (pp) NR5A1	4800	2516	NFYA	NR5A1	bw	1	25164800	12730328	NFYA,NR5A1	in vitro	4	,Testis,Adrenal_gland,Spleen,Stomach
NFYA (pp) POU2F1	4800	5451	NFYA	POU2F1	bw	2	48005451	11777930	NFYA,POU2F1	in vivo	17	,Eye,WAT,Liver,Testis,Spinal_cord,Thymus,Adrenal_gland,BAT,Blood,Kidney,Skeletal_muscle,Spleen,Skin,Heart,Bladder,Stomach,Tongue
NFYA (pp) SP1	6667	4800	SP1	NFYA	bw	1	48006667	10393239	NFYA,SP1	in vitro;in vivo;yeast 2-hybrid	4	,WAT,Lung,Thymus,Skin
NFYA (pp) SRF	6722	4800	SRF	NFYA	bw	3	48006722	10571058	NFYA,SRF	in vitro	23	,Brain,Eye,WAT,Liver,Lung,Pancreas,Testis,Spinal_cord,Thymus,Adrenal_gland,BAT,Blood,Seminal_vesicle,Kidney,Skeletal_muscle,Spleen,Colon,Skin,Small_intestine,Heart,Bladder,Stomach,Tongue
NFYA (pp) USF1	4800	7391	NFYA	USF1	bw	3	48007391	12791656	NFYA,USF1	in vitro;in vivo	22	,Brain,Eye,WAT,Liver,Lung,Pancreas,Testis,Spinal_cord,Thymus,Adrenal_gland,BAT,Blood,Kidney,Skeletal_muscle,Spleen,Colon,Skin,Small_intestine,Heart,Bladder,Stomach,Tongue
NFYA (pp) USF2	4800	7392	NFYA	USF2	bw	3	48007392	12791656	NFYA,USF2	in vitro;in vivo	19	,Brain,Eye,WAT,Liver,Lung,Pancreas,Testis,Spinal_cord,Thymus,Adrenal_gland,BAT,Blood,Kidney,Skeletal_muscle,Spleen,Skin,Small_intestine,Heart,Bladder
NFYA (pp) ZHX1	11244	4800	ZHX1	NFYA	bw	2	112444800	1044147510571050	NFYA,ZHX1	in vitro;yeast 2-hybrid	14	,Brain,WAT,Liver,Lung,Testis,Spinal_cord,Thymus,Adrenal_gland,BAT,Kidney,Skin,Small_intestine,Bladder,Stomach
NFYA (pp) ZHX2	22882	4800	ZHX2	NFYA	bw	3	228824800	12741956	NFYA,ZHX2	in vivo;yeast 2-hybrid	18	,Brain,Eye,WAT,Liver,Lung,Testis,Spinal_cord,Thymus,Adrenal_gland,BAT,Kidney,Spleen,Colon,Skin,Small_intestine,Heart,Bladder,Stomach
NFYA (pp) ZHX3	4800	23051	NFYA	ZHX3	bw	3	230514800	12659632	NFYA,ZHX3	yeast 2-hybrid	15	,Brain,Eye,WAT,Liver,Lung,Testis,Spinal_cord,Adrenal_gland,BAT,Kidney,Skin,Small_intestine,Heart,Bladder,Stomach
NFYB (pp) NFYC	4802	4801	NFYC	NFYB	bw	3	48014802	9388234	NFYB,NFYC	in vitro	24	,Brain,Eye,WAT,Liver,Lung,Pancreas,Testis,Spinal_cord,Thymus,Thyroid,Adrenal_gland,BAT,Blood,Seminal_vesicle,Kidney,Skeletal_muscle,Spleen,Colon,Skin,Small_intestine,Heart,Bladder,Stomach,Tongue
NFYB (pp) SP1	6667	4801	SP1	NFYB	bw	1	48016667	11022037	NFYB,SP1	in vitro;in vivo	4	,WAT,Lung,Thymus,Skin
NFYB (pp) TBP	6908	4801	TBP	NFYB	bw	3	48016908	9153318	NFYB,TBP	in vitro;in vivo	24	,Brain,Eye,WAT,Liver,Lung,Pancreas,Testis,Spinal_cord,Thymus,Thyroid,Adrenal_gland,BAT,Blood,Seminal_vesicle,Kidney,Skeletal_muscle,Spleen,Colon,Skin,Small_intestine,Heart,Bladder,Stomach,Tongue
NFYB (pp) YBX1	4801	4904	NFYB	YBX1	bw	3	48014904	7651426	NFYB,YBX1	in vitro	24	,Brain,Eye,WAT,Liver,Lung,Pancreas,Testis,Spinal_cord,Thymus,Thyroid,Adrenal_gland,BAT,Blood,Seminal_vesicle,Kidney,Skeletal_muscle,Spleen,Colon,Skin,Small_intestine,Heart,Bladder,Stomach,Tongue
NFYC (pp) SMAD3	4802	4088	NFYC	SMAD3	bw	3	40884802	12023901	NFYC,SMAD3	in vivo	23	,Brain,Eye,WAT,Liver,Lung,Pancreas,Testis,Spinal_cord,Thymus,Thyroid,Adrenal_gland,BAT,Seminal_vesicle,Kidney,Skeletal_muscle,Spleen,Colon,Skin,Small_intestine,Heart,Bladder,Stomach,Tongue
NKX2-1 (pp) PAX8	7080	7849	NKX2-1	PAX8	bw	1	70807849	1244135714970200	NKX2-1,PAX8	in vitro;in vivo	0
NKX2-1 (pp) RARA	5914	7080	RARA	NKX2-1	bw	3	59147080	1061758511274140	NKX2-1,RARA	in vitro	3	,Brain,Eye,Lung
NKX2-1 (pp) RELA	7080	5970	NKX2-1	RELA	bw	1	59707080	12040027	NKX2-1,RELA	in vivo	0
NKX2-2 (pp) OLIG2	10215	4821	OLIG2	NKX2-2	bw	3	102154821	14573534	NKX2-2,OLIG2	in vitro;in vivo;yeast 2-hybrid	3	,Brain,Eye,Spinal_cord
NKX2-3 (pp) SRF	159296	6722	NKX2-3	SRF	bw	1	1592966722	11457859	NKX2-3,SRF	in vivo	4	,Spleen,Colon,Small_intestine,Tongue
NKX2-5 (pp) SRF	6722	1482	SRF	NKX2-5	bw	1	14826722	8887666	NKX2-5,SRF	in vitro;in vivo	4	,Seminal_vesicle,Spleen,Heart,Bladder
NKX2-5 (pp) TBX2	6909	1482	TBX2	NKX2-5	bw	1	14826909	12023302	NKX2-5,TBX2	in vitro	3	,Seminal_vesicle,Heart,Bladder
NKX2-5 (pp) TBX5	6910	1482	TBX5	NKX2-5	bw	1	14826910	11431700	NKX2-5,TBX5	in vitro;in vivo	2	,Heart,Bladder
NKX3-1 (pp) SPDEF	25803	4824	SPDEF	NKX3-1	bw	1	258034824	11809674	NKX3-1,SPDEF	in vivo;yeast 2-hybrid	0
NKX3-1 (pp) SRF	4824	6722	NKX3-1	SRF	bw	1	48246722	10993896	NKX3-1,SRF	in vivo	1	,Spleen
NOC4L (pp) TSC22D4	79050	81628	NOC4L	TSC22D4	bw	1	7905081628	16189514	NOC4L,TSC22D4	yeast 2-hybrid	5	,Pancreas,Thymus,Blood,Spleen,Bladder
NOTCH1 (pp) RBPJ	4851	3516	NOTCH1	RBPJ	bw	1	35164851	8.74939e+29	NOTCH1,RBPJ	in vitro;in vivo;yeast 2-hybrid	3	,Thymus,Thyroid,Bladder
NOTCH1 (pp) REL	5966	4851	REL	NOTCH1	bw	1	48515966	16319921	NOTCH1,REL	in vivo	2	,Thymus,Thyroid
NOTCH1 (pp) RELA	4851	5970	NOTCH1	RELA	bw	1	48515970	8642313	NOTCH1,RELA	in vivo	3	,Thymus,Thyroid,Bladder
NOTCH1 (pp) SMAD3	4088	4851	SMAD3	NOTCH1	bw	1	40884851	14638857	NOTCH1,SMAD3	in vitro;in vivo	3	,Thymus,Thyroid,Bladder
NOTCH1 (pp) YY1	7528	4851	YY1	NOTCH1	bw	1	48517528	12913000	NOTCH1,YY1	in vitro;in vivo	3	,Thymus,Thyroid,Bladder
NOTCH2 (pp) RBPJ	4853	3516	NOTCH2	RBPJ	bw	3	35164853	9032325	NOTCH2,RBPJ	in vitro;in vivo	17	,Brain,Eye,Lung,Pancreas,Testis,Spinal_cord,Thymus,Thyroid,Adrenal_gland,Blood,Kidney,Spleen,Colon,Small_intestine,Heart,Bladder,Tongue
NOTCH2 (pp) SMAD1	4853	4086	NOTCH2	SMAD1	bw	1	40864853	15231748	NOTCH2,SMAD1	yeast 2-hybrid	3	,Lung,Colon,Bladder
NOTCH3 (pp) RBPJ	4854	3516	NOTCH3	RBPJ	bw	2	35164854	11404076	NOTCH3,RBPJ	in vivo	4	,Brain,WAT,Lung,Kidney
NOTCH4 (pp) RBPJ	3516	4855	RBPJ	NOTCH4	bw	1	35164855	11518718	NOTCH4,RBPJ	in vivo	2	,Testis,BAT
NOTCH4 (pp) SMAD3	4855	4088	NOTCH4	SMAD3	bw	1	40884855	16007227	NOTCH4,SMAD3	in vitro;in vivo	2	,Testis,BAT
NOTCH4 (pp) SMAD4	4855	4089	NOTCH4	SMAD4	bw	1	40894855	16007227	NOTCH4,SMAD4	in vitro;in vivo	2	,Testis,BAT
NPAS2 (pp) RARA	4862	5914	NPAS2	RARA	bw	3	48625914	11439184	NPAS2,RARA	in vitro;yeast 2-hybrid	8	,Brain,Eye,Liver,Lung,Thyroid,Colon,Skin,Small_intestine
NPAS2 (pp) RXRA	4862	6256	NPAS2	RXRA	bw	3	48626256	11439184	NPAS2,RXRA	in vitro;yeast 2-hybrid	9	,Brain,Eye,Liver,Lung,Thyroid,Adrenal_gland,Colon,Skin,Small_intestine
NR0B1 (pp) NR5A1	190	2516	NR0B1	NR5A1	bw	1	1902516	14963109	NR0B1,NR5A1	in vitro;yeast 2-hybrid	1	,Testis
NR0B1 (pp) PPARG	190	5468	NR0B1	PPARG	bw	1	1905468	15604093	NR0B1,PPARG	yeast 2-hybrid	2	,Testis,Heart
NR0B1 (pp) RORA	190	6095	NR0B1	RORA	bw	1	1906095	16713569	NR0B1,RORA	yeast 2-hybrid	2	,Testis,Heart
NR0B1 (pp) SREBF1	190	6720	NR0B1	SREBF1	bw	1	1906720	11713202	NR0B1,SREBF1	in vitro	1	,Testis
NR0B2 (pp) NR1H2	8431	7376	NR0B2	NR1H2	bw	1	73768431	12198243	NR0B2,NR1H2	in vitro;in vivo	1	,Liver
NR0B2 (pp) NR1H3	10062	8431	NR1H3	NR0B2	bw	1	100628431	12198243	NR0B2,NR1H3	in vivo	1	,Liver
NR0B2 (pp) NR1I3	8431	9970	NR0B2	NR1I3	bw	1	84319970	8.65054e+21	NR0B2,NR1I3	in vitro;yeast 2-hybrid	1	,Liver
NR0B2 (pp) NR5A2	2494	8431	NR5A2	NR0B2	bw	1	24948431	1166817614963100	NR0B2,NR5A2	in vitro;in vivo	1	,Liver
NR0B2 (pp) PPARD	5467	8431	PPARD	NR0B2	bw	1	54678431	15604093	NR0B2,PPARD	yeast 2-hybrid	1	,Liver
NR0B2 (pp) PPARG	8431	5468	NR0B2	PPARG	bw	1	54688431	11696534	NR0B2,PPARG	in vivo	1	,Liver
NR0B2 (pp) RARA	5914	8431	RARA	NR0B2	bw	1	59148431	9773978	NR0B2,RARA	in vitro;yeast 2-hybrid	1	,Liver
NR0B2 (pp) RARG	5916	8431	RARG	NR0B2	bw	1	59168431	15604093	NR0B2,RARG	yeast 2-hybrid	1	,Liver
NR0B2 (pp) RXRA	8431	6256	NR0B2	RXRA	bw	1	62568431	10594021	NR0B2,RXRA	in vitro	1	,Liver
NR0B2 (pp) RXRB	8431	6257	NR0B2	RXRB	bw	1	62578431	10594021	NR0B2,RXRB	in vitro	1	,Liver
NR0B2 (pp) VDR	7421	8431	VDR	NR0B2	bw	1	74218431	15604093	NR0B2,VDR	yeast 2-hybrid	0
NR1D1 (pp) NR1D2	9975	9572	NR1D2	NR1D1	bw	3	95729975	15604093	NR1D1,NR1D2	yeast 2-hybrid	4	,Brain,Eye,Testis,Bladder
NR1D1 (pp) NR2E3	10002	9572	NR2E3	NR1D1	bw	2	100029572	15190009	NR1D1,NR2E3	in vitro;yeast 2-hybrid	1	,Eye
NR1H2 (pp) RARA	5914	7376	RARA	NR1H2	bw	2	59147376	15604093	NR1H2,RARA	yeast 2-hybrid	9	,Eye,Liver,Thymus,Kidney,Spleen,Colon,Small_intestine,Heart,Bladder
NR1H2 (pp) RXRA	7376	6256	NR1H2	RXRA	bw	2	62567376	776085215604093	NR1H2,RXRA	in vitro;in vivo;yeast 2-hybrid	9	,Eye,Liver,Thymus,Kidney,Spleen,Colon,Small_intestine,Heart,Bladder
NR1H2 (pp) RXRB	7376	6257	NR1H2	RXRB	bw	2	62577376	1018783215604090	NR1H2,RXRB	in vitro;yeast 2-hybrid	9	,Eye,Liver,Thymus,Kidney,Spleen,Colon,Small_intestine,Heart,Bladder
NR1H2 (pp) RXRG	7376	6258	NR1H2	RXRG	bw	2	62587376	15604093	NR1H2,RXRG	yeast 2-hybrid	6	,Eye,Liver,Thymus,Kidney,Heart,Bladder
NR1H2 (pp) VDR	7421	7376	VDR	NR1H2	bw	2	73767421	15604093	NR1H2,VDR	yeast 2-hybrid	7	,Eye,Thymus,Kidney,Colon,Small_intestine,Heart,Bladder
NR1H2 (pp) ZXDC	79364	7376	ZXDC	NR1H2	bw	1	737679364	15604093	NR1H2,ZXDC	yeast 2-hybrid	1	,Liver
NR1H3 (pp) PPARA	10062	5465	NR1H3	PPARA	bw	1	100625465	8621574	NR1H3,PPARA	in vitro;yeast 2-hybrid	8	,Liver,Testis,Thymus,BAT,Kidney,Skin,Small_intestine,Bladder
NR1H3 (pp) RARA	10062	5914	NR1H3	RARA	bw	1	100625914	10022764	NR1H3,RARA	in vitro	8	,Liver,Testis,Thymus,BAT,Kidney,Skin,Small_intestine,Bladder
NR1H3 (pp) RXRA	6256	10062	RXRA	NR1H3	bw	1	100626256	9.01354e+22	NR1H3,RXRA	in vivo;yeast 2-hybrid	9	,Liver,Testis,Thymus,Adrenal_gland,BAT,Kidney,Skin,Small_intestine,Bladder
NR1H3 (pp) RXRB	6257	10062	RXRB	NR1H3	bw	1	100626257	15604093	NR1H3,RXRB	yeast 2-hybrid	9	,Liver,Testis,Thymus,Adrenal_gland,BAT,Kidney,Skin,Small_intestine,Bladder
NR1H3 (pp) RXRG	10062	6258	NR1H3	RXRG	bw	1	100626258	15604093	NR1H3,RXRG	yeast 2-hybrid	8	,Liver,Testis,Thymus,Adrenal_gland,BAT,Kidney,Skin,Bladder
NR1H4 (pp) RXRA	9971	6256	NR1H4	RXRA	bw	1	62569971	7760852	NR1H4,RXRA	in vitro;yeast 2-hybrid	4	,Liver,Kidney,Colon,Small_intestine
NR1H4 (pp) RXRG	9971	6258	NR1H4	RXRG	bw	1	62589971	15604093	NR1H4,RXRG	yeast 2-hybrid	2	,Liver,Kidney
NR1I2 (pp) RXRA	8856	6256	NR1I2	RXRA	bw	1	62568856	9.72707e+21	NR1I2,RXRA	in vitro;yeast 2-hybrid	3	,Liver,Colon,Small_intestine
NR1I2 (pp) RXRB	8856	6257	NR1I2	RXRB	bw	1	62578856	972707015604093	NR1I2,RXRB	in vitro;yeast 2-hybrid	3	,Liver,Colon,Small_intestine
NR1I2 (pp) RXRG	8856	6258	NR1I2	RXRG	bw	1	62588856	15604093	NR1I2,RXRG	yeast 2-hybrid	1	,Liver
NR1I3 (pp) RXRA	9970	6256	NR1I3	RXRA	bw	1	62569970	8114692	NR1I3,RXRA	in vitro	2	,Liver,Small_intestine
NR2C1 (pp) NR2C2	7181	7182	NR2C1	NR2C2	bw	3	71817182	120937449737983	NR2C1,NR2C2	in vitro;in vivo;yeast 2-hybrid	23	,Brain,Eye,WAT,Liver,Lung,Pancreas,Testis,Spinal_cord,Thymus,Thyroid,Adrenal_gland,BAT,Seminal_vesicle,Kidney,Skeletal_muscle,Spleen,Colon,Skin,Small_intestine,Heart,Bladder,Stomach,Tongue
NR2C2 (pp) RXRB	7182	6257	NR2C2	RXRB	bw	3	62577182	15604093	NR2C2,RXRB	yeast 2-hybrid	23	,Brain,Eye,WAT,Liver,Lung,Pancreas,Testis,Spinal_cord,Thymus,Thyroid,Adrenal_gland,BAT,Seminal_vesicle,Kidney,Skeletal_muscle,Spleen,Colon,Skin,Small_intestine,Heart,Bladder,Stomach,Tongue
NR2E3 (pp) RARA	5914	10002	RARA	NR2E3	bw	2	100025914	10611353	NR2E3,RARA	in vitro	1	,Eye
NR2E3 (pp) RBL1	10002	5933	NR2E3	RBL1	bw	2	100025933	17255935	NR2E3,RBL1	in vivo	1	,Eye
NR2E3 (pp) RXRB	10002	6257	NR2E3	RXRB	bw	2	100026257	10611353	NR2E3,RXRB	in vitro	1	,Eye
NR2F1 (pp) RXRA	6256	7025	RXRA	NR2F1	bw	3	62567025	1311101	NR2F1,RXRA	in vitro;in vivo	17	,Brain,Eye,WAT,Lung,Spinal_cord,Thyroid,Adrenal_gland,BAT,Seminal_vesicle,Kidney,Spleen,Colon,Skin,Heart,Bladder,Stomach,Tongue
NR2F1 (pp) SP1	6667	7025	SP1	NR2F1	bw	1	66677025	9388268	NR2F1,SP1	in vitro;in vivo	3	,WAT,Lung,Skin
NR2F1 (pp) THRA	7067	7025	THRA	NR2F1	bw	3	70257067	1331778	NR2F1,THRA	in vitro	14	,Brain,Eye,WAT,Lung,Spinal_cord,Adrenal_gland,BAT,Kidney,Spleen,Colon,Skin,Heart,Bladder,Stomach
NR2F2 (pp) NR2F6	2063	7026	NR2F6	NR2F2	bw	3	20637026	1031885515604090	NR2F2,NR2F6	in vitro;yeast 2-hybrid	23	,Brain,Eye,WAT,Liver,Lung,Pancreas,Testis,Spinal_cord,Thymus,Thyroid,Adrenal_gland,BAT,Seminal_vesicle,Kidney,Skeletal_muscle,Spleen,Colon,Skin,Small_intestine,Heart,Bladder,Stomach,Tongue
NR2F2 (pp) NR3C1	2908	7026	NR3C1	NR2F2	bw	3	29087026	14739255	NR2F2,NR3C1	in vitro;in vivo;yeast 2-hybrid	21	,Brain,Eye,WAT,Liver,Lung,Pancreas,Testis,Spinal_cord,Thymus,Thyroid,Adrenal_gland,BAT,Kidney,Spleen,Colon,Skin,Small_intestine,Heart,Bladder,Stomach,Tongue
NR2F6 (pp) NR3C1	2908	2063	NR3C1	NR2F6	bw	3	20632908	10713182	NR2F6,NR3C1	in vitro	21	,Brain,Eye,WAT,Liver,Lung,Pancreas,Testis,Spinal_cord,Thymus,Thyroid,Adrenal_gland,BAT,Kidney,Spleen,Colon,Skin,Small_intestine,Heart,Bladder,Stomach,Tongue
NR2F6 (pp) THRB	7068	2063	THRB	NR2F6	bw	2	20637068	10713182	NR2F6,THRB	in vitro;in vivo;yeast 2-hybrid	9	,Eye,Liver,Pancreas,BAT,Kidney,Skin,Small_intestine,Heart,Bladder
NR3C1 (pp) NR3C2	4306	2908	NR3C2	NR3C1	bw	1	29084306	11154266	NR3C1,NR3C2	in vitro;in vivo	5	,Liver,Thyroid,Kidney,Colon,Small_intestine
NR3C1 (pp) ONECUT1	3175	2908	ONECUT1	NR3C1	bw	2	29083175	10430878	NR3C1,ONECUT1	in vitro	5	,Eye,Liver,Pancreas,Adrenal_gland,Stomach
NR3C1 (pp) PBX1	5087	2908	PBX1	NR3C1	bw	3	29085087	12487626	NR3C1,PBX1	in vivo	21	,Brain,Eye,WAT,Liver,Lung,Pancreas,Testis,Spinal_cord,Thymus,Thyroid,Adrenal_gland,BAT,Kidney,Spleen,Colon,Skin,Small_intestine,Heart,Bladder,Stomach,Tongue
NR3C1 (pp) POU2F1	5451	2908	POU2F1	NR3C1	bw	2	29085451	1.04906e+38	NR3C1,POU2F1	in vitro;in vivo	16	,Eye,WAT,Liver,Testis,Spinal_cord,Thymus,Thyroid,Adrenal_gland,BAT,Kidney,Spleen,Skin,Heart,Bladder,Stomach,Tongue
NR3C1 (pp) POU2F2	5452	2908	POU2F2	NR3C1	bw	1	29085452	1.04906e+22	NR3C1,POU2F2	in vitro	2	,Thymus,Spleen
NR3C1 (pp) RARA	5914	2908	RARA	NR3C1	bw	3	29085914	17641689	NR3C1,RARA	yeast 2-hybrid	16	,Brain,Eye,Liver,Lung,Testis,Thymus,Thyroid,BAT,Kidney,Spleen,Colon,Skin,Small_intestine,Heart,Bladder,Stomach
NR3C1 (pp) RELA	5970	2908	RELA	NR3C1	bw	1	29085970	1.09954e+21	NR3C1,RELA	in vitro;in vivo	10	,Liver,Spinal_cord,Thymus,Thyroid,BAT,Kidney,Colon,Small_intestine,Bladder,Stomach
NR3C1 (pp) SMAD3	4088	2908	SMAD3	NR3C1	bw	3	29084088	1290233810518520	NR3C1,SMAD3	in vitro;in vivo	21	,Brain,Eye,WAT,Liver,Lung,Pancreas,Testis,Spinal_cord,Thymus,Thyroid,Adrenal_gland,BAT,Kidney,Spleen,Colon,Skin,Small_intestine,Heart,Bladder,Stomach,Tongue
NR3C1 (pp) SMARCC1	6599	2908	SMARCC1	NR3C1	bw	3	29086599	9590696	NR3C1,SMARCC1	in vitro	19	,Brain,Eye,WAT,Liver,Lung,Pancreas,Testis,Spinal_cord,Thymus,Adrenal_gland,BAT,Kidney,Spleen,Colon,Skin,Small_intestine,Heart,Bladder,Stomach
NR3C1 (pp) SMARCE1	6605	2908	SMARCE1	NR3C1	bw	3	29086605	12917342	NR3C1,SMARCE1	in vitro;in vivo	20	,Brain,Eye,WAT,Liver,Lung,Pancreas,Testis,Spinal_cord,Thymus,Adrenal_gland,BAT,Kidney,Spleen,Colon,Skin,Small_intestine,Heart,Bladder,Stomach,Tongue
NR3C1 (pp) STAT3	2908	6774	NR3C1	STAT3	bw	2	29086774	145229529388192	NR3C1,STAT3	in vivo	20	,Eye,WAT,Liver,Lung,Pancreas,Testis,Spinal_cord,Thymus,Thyroid,Adrenal_gland,BAT,Kidney,Spleen,Colon,Skin,Small_intestine,Heart,Bladder,Stomach,Tongue
NR3C1 (pp) STAT5A	6776	2908	STAT5A	NR3C1	bw	1	29086776	9528750	NR3C1,STAT5A	in vitro;in vivo	9	,WAT,Liver,Pancreas,Thymus,Thyroid,Adrenal_gland,BAT,Spleen,Stomach
NR3C1 (pp) STAT5B	6777	2908	STAT5B	NR3C1	bw	1	29086777	1.11583e+21	NR3C1,STAT5B	in vitro;in vivo	15	,Liver,Lung,Pancreas,Thymus,Thyroid,Adrenal_gland,BAT,Kidney,Spleen,Colon,Skin,Small_intestine,Heart,Bladder,Stomach
NR3C1 (pp) TBP	6908	2908	TBP	NR3C1	bw	3	29086908	9649342	NR3C1,TBP	in vivo	21	,Brain,Eye,WAT,Liver,Lung,Pancreas,Testis,Spinal_cord,Thymus,Thyroid,Adrenal_gland,BAT,Kidney,Spleen,Colon,Skin,Small_intestine,Heart,Bladder,Stomach,Tongue
NR3C1 (pp) ZBTB16	7704	2908	ZBTB16	NR3C1	bw	1	29087704	14521715	NR3C1,ZBTB16	in vitro	6	,WAT,Liver,Adrenal_gland,BAT,Skin,Bladder
NR3C2 (pp) PROX1	4306	5629	NR3C2	PROX1	bw	1	43065629	15604093	NR3C2,PROX1	yeast 2-hybrid	2	,Liver,Thyroid
NR4A1 (pp) RXRG	6258	3164	RXRG	NR4A1	bw	2	31646258	12082103	NR4A1,RXRG	in vitro;in vivo	11	,Eye,WAT,Testis,Thymus,Thyroid,Adrenal_gland,BAT,Skeletal_muscle,Skin,Bladder,Tongue
NR4A2 (pp) RXRA	4929	6256	NR4A2	RXRA	bw	3	49296256	7.75811e+21	NR4A2,RXRA	in vitro;in vivo;yeast 2-hybrid	9	,Brain,Eye,Pancreas,Thymus,Adrenal_gland,BAT,Spleen,Bladder,Stomach
NR4A2 (pp) RXRB	4929	6257	NR4A2	RXRB	bw	3	49296257	7.75811e+21	NR4A2,RXRB	in vitro;in vivo;yeast 2-hybrid	9	,Brain,Eye,Pancreas,Thymus,Adrenal_gland,BAT,Spleen,Bladder,Stomach
NR4A3 (pp) SIX3	6496	8013	SIX3	NR4A3	bw	3	64968013	1254380111173920	NR4A3,SIX3	in vitro;in vivo	2	,Brain,Eye
NR5A1 (pp) PITX1	5307	2516	PITX1	NR5A1	bw	1	25165307	10369682	NR5A1,PITX1	in vitro	1	,Stomach
NR5A1 (pp) PROX1	5629	2516	PROX1	NR5A1	bw	1	25165629	16488887	NR5A1,PROX1	yeast 2-hybrid	0
NR5A1 (pp) SOX2	6657	2516	SOX2	NR5A1	bw	1	25166657	12732652	NR5A1,SOX2	in vitro	2	,Adrenal_gland,Stomach
NR5A1 (pp) SOX8	30812	2516	SOX8	NR5A1	bw	1	251630812	12732652	NR5A1,SOX8	in vitro	1	,Testis
NR5A1 (pp) SOX9	6662	2516	SOX9	NR5A1	bw	1	25166662	9774680	NR5A1,SOX9	in vitro;in vivo;yeast 2-hybrid	2	,Testis,Stomach
NR5A1 (pp) SP1	6667	2516	SP1	NR5A1	bw	1	25166667	10919277	NR5A1,SP1	in vitro;in vivo	0
NR5A1 (pp) TBX19	9095	2516	TBX19	NR5A1	bw	1	25169095	12651892	NR5A1,TBX19	in vitro	0
NR5A1 (pp) TRERF1	55809	2516	TRERF1	NR5A1	bw	1	251655809	12101186	NR5A1,TRERF1	in vitro;in vivo;yeast 2-hybrid	3	,Testis,Adrenal_gland,Spleen
NR5A1 (pp) ZNF653	115950	2516	ZNF653	NR5A1	bw	1	1159502516	12920234	NR5A1,ZNF653	in vitro;in vivo	1	,Testis
NR5A2 (pp) PROX1	5629	2494	PROX1	NR5A2	bw	1	24945629	15205472	NR5A2,PROX1	in vitro;in vivo;yeast 2-hybrid	1	,Liver
OLIG2 (pp) SOX10	6663	10215	SOX10	OLIG2	bw	2	102156663	16582099	OLIG2,SOX10	in vitro	2	,Eye,Spinal_cord
OLIG2 (pp) SOX8	30812	10215	SOX8	OLIG2	bw	3	1021530812	16582099	OLIG2,SOX8	in vitro	3	,Brain,Eye,Spinal_cord
OLIG3 (pp) TCF12	167826	6938	OLIG3	TCF12	bw	2	1678266938	14516699	OLIG3,TCF12	yeast 2-hybrid	2	,Eye,Heart
PAX2 (pp) RB1	5925	5076	RB1	PAX2	bw	1	50765925	12200151	PAX2,RB1	in vivo	3	,WAT,Spinal_cord,Kidney
PAX2 (pp) WT1	7490	5076	WT1	PAX2	bw	1	50767490	14603255	PAX2,WT1	in vitro;in vivo	0
PAX3 (pp) SOX10	5077	6663	PAX3	SOX10	bw	1	50776663	1094241812668610	PAX3,SOX10	in vitro;in vivo	0
PAX3 (pp) SOX8	30812	5077	SOX8	PAX3	bw	1	308125077	16582099	PAX3,SOX8	in vitro	1	,Testis
PAX5 (pp) RB1	5079	5925	PAX5	RB1	bw	1	50795925	10197586	PAX5,RB1	in vitro;in vivo	9	,WAT,Liver,Pancreas,Spinal_cord,Thymus,Thyroid,Blood,Kidney,Spleen
PAX5 (pp) RUNX1	5079	861	PAX5	RUNX1	bw	1	5079861	10455134	PAX5,RUNX1	in vitro	10	,WAT,Liver,Pancreas,Spinal_cord,Thymus,Thyroid,Blood,Kidney,Skeletal_muscle,Spleen
PAX5 (pp) TBP	5079	6908	PAX5	TBP	bw	1	50796908	10197586	PAX5,TBP	in vitro;in vivo	10	,WAT,Liver,Pancreas,Spinal_cord,Thymus,Thyroid,Blood,Kidney,Skeletal_muscle,Spleen
PAX8 (pp) SMAD3	4088	7849	SMAD3	PAX8	bw	1	40887849	14623893	PAX8,SMAD3	in vitro;in vivo	1	,Kidney
PBX1 (pp) PBX2	5089	5087	PBX2	PBX1	bw	3	50875089	9482739	PBX1,PBX2	in vitro;in vivo	24	,Brain,Eye,WAT,Liver,Lung,Pancreas,Testis,Spinal_cord,Thymus,Thyroid,Adrenal_gland,BAT,Blood,Seminal_vesicle,Kidney,Skeletal_muscle,Spleen,Colon,Skin,Small_intestine,Heart,Bladder,Stomach,Tongue
PBX1 (pp) PKNOX1	5087	5316	PBX1	PKNOX1	bw	3	50875316	9482740	PBX1,PKNOX1	in vitro;in vivo	23	,Brain,Eye,WAT,Liver,Lung,Pancreas,Testis,Spinal_cord,Thymus,Thyroid,Adrenal_gland,BAT,Blood,Kidney,Skeletal_muscle,Spleen,Colon,Skin,Small_intestine,Heart,Bladder,Stomach,Tongue
PBX2 (pp) PKNOX1	5089	5316	PBX2	PKNOX1	bw	3	50895316	9482739	PBX2,PKNOX1	in vivo	23	,Brain,Eye,WAT,Liver,Lung,Pancreas,Testis,Spinal_cord,Thymus,Thyroid,Adrenal_gland,BAT,Blood,Kidney,Skeletal_muscle,Spleen,Colon,Skin,Small_intestine,Heart,Bladder,Stomach,Tongue
PDX1 (pp) TCF3	3651	6929	PDX1	TCF3	bw	1	36516929	10636926	PDX1,TCF3	in vivo	4	,Pancreas,BAT,Small_intestine,Stomach
PKNOX1 (pp) TLX1	3195	5316	TLX1	PKNOX1	bw	1	31955316	11342305	PKNOX1,TLX1	in vitro	3	,Thyroid,Adrenal_gland,Spleen
PLAG1 (pp) SMAD3	4088	5324	SMAD3	PLAG1	bw	1	40885324	15231748	PLAG1,SMAD3	yeast 2-hybrid	1	,Bladder
POU2AF1 (pp) POU2F1	5450	5451	POU2AF1	POU2F1	bw	1	54505451	1272788511380250	POU2AF1,POU2F1	in vitro;in vivo	1	,Spleen
POU2AF1 (pp) POU2F2	5450	5452	POU2AF1	POU2F2	bw	1	54505452	9819426	POU2AF1,POU2F2	in vitro;in vivo	1	,Spleen
POU2F1 (pp) RARA	5914	5451	RARA	POU2F1	bw	2	54515914	10480874	POU2F1,RARA	in vitro	12	,Eye,Liver,Testis,Thymus,Thyroid,BAT,Kidney,Spleen,Skin,Heart,Bladder,Stomach
POU2F1 (pp) RELA	5451	5970	POU2F1	RELA	bw	1	54515970	12019209	POU2F1,RELA	in vitro;in vivo	10	,Liver,Spinal_cord,Thymus,Thyroid,BAT,Blood,Kidney,Skeletal_muscle,Bladder,Stomach
POU2F1 (pp) RXRA	6256	5451	RXRA	POU2F1	bw	2	54516256	10383413	POU2F1,RXRA	in vitro	17	,Eye,WAT,Liver,Testis,Spinal_cord,Thymus,Thyroid,Adrenal_gland,BAT,Kidney,Skeletal_muscle,Spleen,Skin,Heart,Bladder,Stomach,Tongue
POU2F1 (pp) SOX2	5451	6657	POU2F1	SOX2	bw	2	54516657	14559893	POU2F1,SOX2	in vitro	6	,Eye,Spinal_cord,Thyroid,Adrenal_gland,Stomach,Tongue
POU2F1 (pp) SP1	6667	5451	SP1	POU2F1	bw	1	54516667	8.66853e+29	POU2F1,SP1	in vitro;in vivo;yeast 2-hybrid	3	,WAT,Thymus,Skin
POU2F1 (pp) STAT5A	5451	6776	POU2F1	STAT5A	bw	1	54516776	14645506	POU2F1,STAT5A	in vitro;in vivo	9	,WAT,Liver,Thymus,Thyroid,Adrenal_gland,BAT,Blood,Spleen,Stomach
POU2F1 (pp) STAT5B	5451	6777	POU2F1	STAT5B	bw	1	54516777	14645506	POU2F1,STAT5B	in vitro;in vivo	13	,Liver,Thymus,Thyroid,Adrenal_gland,BAT,Blood,Kidney,Skeletal_muscle,Spleen,Skin,Heart,Bladder,Stomach
POU2F1 (pp) TBP	6908	5451	TBP	POU2F1	bw	2	54516908	8202368	POU2F1,TBP	in vitro;in vivo	18	,Eye,WAT,Liver,Testis,Spinal_cord,Thymus,Thyroid,Adrenal_gland,BAT,Blood,Kidney,Skeletal_muscle,Spleen,Skin,Heart,Bladder,Stomach,Tongue
POU2F1 (pp) THRA	7067	5451	THRA	POU2F1	bw	2	54517067	10480874	POU2F1,THRA	in vivo	15	,Eye,WAT,Liver,Testis,Spinal_cord,Thymus,Adrenal_gland,BAT,Kidney,Skeletal_muscle,Spleen,Skin,Heart,Bladder,Stomach
POU2F2 (pp) TBP	6908	5452	TBP	POU2F2	bw	1	54526908	8202368	POU2F2,TBP	in vitro;in vivo	2	,Thymus,Spleen
POU3F1 (pp) POU3F4	5456	5453	POU3F4	POU3F1	bw	2	54535456	9105675	POU3F1,POU3F4	in vitro	1	,Eye
POU3F2 (pp) POU3F4	5456	5454	POU3F4	POU3F2	bw	2	54545456	9105675	POU3F2,POU3F4	in vitro	1	,Eye
POU3F2 (pp) SOX10	5454	6663	POU3F2	SOX10	bw	2	54546663	11029584	POU3F2,SOX10	in vitro;yeast 2-hybrid	2	,Eye,Spinal_cord
POU3F2 (pp) TBP	5454	6908	POU3F2	TBP	bw	3	54546908	11029584	POU3F2,TBP	in vitro;yeast 2-hybrid	5	,Brain,Eye,WAT,Spinal_cord,Adrenal_gland
POU3F3 (pp) POU3F4	5456	5455	POU3F4	POU3F3	bw	1	54555456	9105675	POU3F3,POU3F4	in vitro	0
POU3F3 (pp) SOX10	6663	5455	SOX10	POU3F3	bw	1	54556663	16582099	POU3F3,SOX10	in vitro;yeast 2-hybrid	1	,Spinal_cord
POU3F3 (pp) SOX8	30812	5455	SOX8	POU3F3	bw	2	308125455	16582099	POU3F3,SOX8	yeast 2-hybrid	2	,Brain,Spinal_cord
PPARA (pp) RELA	5465	5970	PPARA	RELA	bw	1	54655970	10542237	PPARA,RELA	in vitro	7	,Liver,Thymus,BAT,Kidney,Colon,Small_intestine,Bladder
PPARA (pp) RXRA	6256	5465	RXRA	PPARA	bw	1	54656256	10195690	PPARA,RXRA	in vitro	11	,Liver,Testis,Thymus,BAT,Kidney,Colon,Skin,Small_intestine,Heart,Bladder,Tongue
PPARA (pp) RXRG	5465	6258	PPARA	RXRG	bw	1	54656258	16169070	PPARA,RXRG	yeast 2-hybrid	9	,Liver,Testis,Thymus,BAT,Kidney,Skin,Heart,Bladder,Tongue
PPARD (pp) PROX1	5467	5629	PPARD	PROX1	bw	2	54675629	15604093	PPARD,PROX1	yeast 2-hybrid	3	,Eye,Liver,Spinal_cord
PPARD (pp) RXRA	5467	6256	PPARD	RXRA	bw	2	54676256	15604093	PPARD,RXRA	yeast 2-hybrid	16	,Eye,Liver,Pancreas,Testis,Spinal_cord,Thymus,Adrenal_gland,BAT,Kidney,Spleen,Colon,Skin,Small_intestine,Heart,Bladder,Stomach
PPARD (pp) RXRB	5467	6257	PPARD	RXRB	bw	2	54676257	15604093	PPARD,RXRB	yeast 2-hybrid	16	,Eye,Liver,Pancreas,Testis,Spinal_cord,Thymus,Adrenal_gland,BAT,Kidney,Spleen,Colon,Skin,Small_intestine,Heart,Bladder,Stomach
PPARD (pp) RXRG	5467	6258	PPARD	RXRG	bw	2	54676258	15604093	PPARD,RXRG	yeast 2-hybrid	12	,Eye,Liver,Testis,Spinal_cord,Thymus,Adrenal_gland,BAT,Kidney,Skin,Heart,Bladder,Stomach
PPARD (pp) SMAD9	5467	4093	PPARD	SMAD9	bw	1	40935467	15231748	PPARD,SMAD9	yeast 2-hybrid	1	,Pancreas
PPARG (pp) RXRA	5468	6256	PPARG	RXRA	bw	2	54686256	7.83872e+38	PPARG,RXRA	in vitro;yeast 2-hybrid	18	,Eye,WAT,Liver,Lung,Pancreas,Testis,Thymus,Adrenal_gland,BAT,Kidney,Skeletal_muscle,Spleen,Colon,Skin,Small_intestine,Heart,Bladder,Stomach
PPARG (pp) RXRB	6257	5468	RXRB	PPARG	bw	2	54686257	15604093	PPARG,RXRB	yeast 2-hybrid	18	,Eye,WAT,Liver,Lung,Pancreas,Testis,Thymus,Adrenal_gland,BAT,Kidney,Skeletal_muscle,Spleen,Colon,Skin,Small_intestine,Heart,Bladder,Stomach
PPARG (pp) RXRG	5468	6258	PPARG	RXRG	bw	2	54686258	12615696	PPARG,RXRG	in vivo	13	,Eye,WAT,Liver,Testis,Thymus,Adrenal_gland,BAT,Kidney,Skeletal_muscle,Skin,Heart,Bladder,Stomach
PROX1 (pp) RORA	6095	5629	RORA	PROX1	bw	3	56296095	15604093	PROX1,RORA	yeast 2-hybrid	4	,Brain,Eye,Liver,Spinal_cord
PRRX1 (pp) SOX10	6663	5396	SOX10	PRRX1	bw	2	53966663	16582099	PRRX1,SOX10	yeast 2-hybrid	2	,Eye,Spinal_cord
PRRX1 (pp) SRF	6722	5396	SRF	PRRX1	bw	3	53966722	9334314	PRRX1,SRF	in vitro;in vivo	23	,Brain,Eye,WAT,Liver,Lung,Pancreas,Testis,Spinal_cord,Thymus,Thyroid,Adrenal_gland,BAT,Seminal_vesicle,Kidney,Skeletal_muscle,Spleen,Colon,Skin,Small_intestine,Heart,Bladder,Stomach,Tongue
PRRX2 (pp) SOX10	6663	51450	SOX10	PRRX2	bw	2	514506663	16582099	PRRX2,SOX10	yeast 2-hybrid	2	,Eye,Spinal_cord
PTF1A (pp) TCF12	256297	6938	PTF1A	TCF12	bw	2	2562976938	172035510768861	PTF1A,TCF12	in vitro	3	,Brain,Pancreas,Stomach
RARA (pp) RXRA	5914	6256	RARA	RXRA	bw	3	59146256	1.08821e+38	RARA,RXRA	yeast 2-hybrid	16	,Brain,Eye,Liver,Lung,Testis,Thymus,Thyroid,BAT,Kidney,Spleen,Colon,Skin,Small_intestine,Heart,Bladder,Stomach
RARA (pp) RXRB	6257	5914	RXRB	RARA	bw	3	59146257	1618951415604090	RARA,RXRB	yeast 2-hybrid	16	,Brain,Eye,Liver,Lung,Testis,Thymus,Thyroid,BAT,Kidney,Spleen,Colon,Skin,Small_intestine,Heart,Bladder,Stomach
RARA (pp) RXRG	6258	5914	RXRG	RARA	bw	3	59146258	1618951415604090	RARA,RXRG	yeast 2-hybrid	12	,Brain,Eye,Liver,Testis,Thymus,Thyroid,BAT,Kidney,Skin,Heart,Bladder,Stomach
RARA (pp) SP1	5914	6667	RARA	SP1	bw	1	59146667	10361124	RARA,SP1	in vitro;in vivo	3	,Lung,Thymus,Skin
RARA (pp) STAT5B	5914	6777	RARA	STAT5B	bw	1	59146777	11929748	RARA,STAT5B	in vitro	13	,Liver,Lung,Thymus,Thyroid,BAT,Kidney,Spleen,Colon,Skin,Small_intestine,Heart,Bladder,Stomach
RARA (pp) THRB	5914	7068	RARA	THRB	bw	2	59147068	17641689	RARA,THRB	yeast 2-hybrid	8	,Eye,Liver,BAT,Kidney,Skin,Small_intestine,Heart,Bladder
RARA (pp) ZBTB16	7704	5914	ZBTB16	RARA	bw	1	59147704	14521715	RARA,ZBTB16	in vitro;yeast 2-hybrid	4	,Liver,BAT,Skin,Bladder
RARB (pp) RXRA	5915	6256	RARB	RXRA	bw	2	59156256	7565739	RARB,RXRA	in vitro	4	,Eye,Liver,Kidney,Heart
RARB (pp) RXRB	5915	6257	RARB	RXRB	bw	2	59156257	133177815604093	RARB,RXRB	in vitro;yeast 2-hybrid	4	,Eye,Liver,Kidney,Heart
RARB (pp) RXRG	5915	6258	RARB	RXRG	bw	2	59156258	15604093	RARB,RXRG	yeast 2-hybrid	4	,Eye,Liver,Kidney,Heart
RARG (pp) RXRA	6256	5916	RXRA	RARG	bw	3	59166256	908308315604093	RARG,RXRA	in vitro;yeast 2-hybrid	23	,Brain,Eye,WAT,Liver,Lung,Pancreas,Testis,Spinal_cord,Thymus,Thyroid,Adrenal_gland,BAT,Seminal_vesicle,Kidney,Skeletal_muscle,Spleen,Colon,Skin,Small_intestine,Heart,Bladder,Stomach,Tongue
RARG (pp) RXRB	5916	6257	RARG	RXRB	bw	3	59166257	15604093	RARG,RXRB	yeast 2-hybrid	23	,Brain,Eye,WAT,Liver,Lung,Pancreas,Testis,Spinal_cord,Thymus,Thyroid,Adrenal_gland,BAT,Seminal_vesicle,Kidney,Skeletal_muscle,Spleen,Colon,Skin,Small_intestine,Heart,Bladder,Stomach,Tongue
RARG (pp) RXRG	6258	5916	RXRG	RARG	bw	3	59166258	131025915604093	RARG,RXRG	in vitro;in vivo;yeast 2-hybrid	18	,Brain,Eye,WAT,Liver,Testis,Spinal_cord,Thymus,Thyroid,Adrenal_gland,BAT,Seminal_vesicle,Kidney,Skeletal_muscle,Skin,Heart,Bladder,Stomach,Tongue
RARG (pp) SMAD3	5916	4088	RARG	SMAD3	bw	3	40885916	14603262	RARG,SMAD3	in vivo;yeast 2-hybrid	23	,Brain,Eye,WAT,Liver,Lung,Pancreas,Testis,Spinal_cord,Thymus,Thyroid,Adrenal_gland,BAT,Seminal_vesicle,Kidney,Skeletal_muscle,Spleen,Colon,Skin,Small_intestine,Heart,Bladder,Stomach,Tongue
RB1 (pp) RUNX2	5925	860	RB1	RUNX2	bw	3	5925860	15583032	RB1,RUNX2	in vitro	20	,Brain,Eye,WAT,Liver,Lung,Spinal_cord,Thymus,Thyroid,Adrenal_gland,BAT,Blood,Kidney,Spleen,Colon,Skin,Small_intestine,Heart,Bladder,Stomach,Tongue
RB1 (pp) SP1	6667	5925	SP1	RB1	bw	1	59256667	773201110850422	RB1,SP1	in vivo	4	,WAT,Lung,Thymus,Skin
RB1 (pp) SP3	6670	5925	SP3	RB1	bw	2	59256670	7732011	RB1,SP3	in vivo	10	,Eye,WAT,Lung,Pancreas,Thymus,Adrenal_gland,Spleen,Colon,Skin,Stomach
RB1 (pp) SPIB	6689	5925	SPIB	RB1	bw	1	59256689	10196196	RB1,SPIB	in vitro	1	,Spleen
RB1 (pp) TBP	5925	6908	RB1	TBP	bw	3	59256908	11094070	RB1,TBP	in vitro	23	,Brain,Eye,WAT,Liver,Lung,Pancreas,Testis,Spinal_cord,Thymus,Thyroid,Adrenal_gland,BAT,Blood,Seminal_vesicle,Kidney,Spleen,Colon,Skin,Small_intestine,Heart,Bladder,Stomach,Tongue
RB1 (pp) UBTF	7343	5925	UBTF	RB1	bw	3	59257343	11042686	RB1,UBTF	in vitro;in vivo	23	,Brain,Eye,WAT,Liver,Lung,Pancreas,Testis,Spinal_cord,Thymus,Thyroid,Adrenal_gland,BAT,Blood,Seminal_vesicle,Kidney,Spleen,Colon,Skin,Small_intestine,Heart,Bladder,Stomach,Tongue
RB1 (pp) ZBTB16	5925	7704	RB1	ZBTB16	bw	1	59257704	15949438	RB1,ZBTB16	yeast 2-hybrid	6	,WAT,Liver,Adrenal_gland,BAT,Skin,Bladder
RBL1 (pp) SMAD3	4088	5933	SMAD3	RBL1	bw	2	40885933	12150994	RBL1,SMAD3	in vitro;in vivo	12	,Eye,Pancreas,Testis,Thymus,Adrenal_gland,Kidney,Spleen,Colon,Skin,Small_intestine,Bladder,Stomach
RBL1 (pp) SMAD4	4089	5933	SMAD4	RBL1	bw	2	40895933	12150994	RBL1,SMAD4	in vitro;in vivo	11	,Eye,Pancreas,Testis,Thymus,Adrenal_gland,Kidney,Colon,Skin,Small_intestine,Bladder,Stomach
RBL1 (pp) SP1	6667	5933	SP1	RBL1	bw	1	59336667	7565695	RBL1,SP1	in vivo	2	,Thymus,Skin
RBL2 (pp) UBTF	7343	5934	UBTF	RBL2	bw	3	59347343	11042686	RBL2,UBTF	in vivo	21	,Brain,Eye,WAT,Liver,Lung,Testis,Spinal_cord,Thymus,Thyroid,Adrenal_gland,BAT,Blood,Seminal_vesicle,Kidney,Colon,Skin,Small_intestine,Heart,Bladder,Stomach,Tongue
REL (pp) RELA	5970	5966	RELA	REL	bw	1	59665970	8.15281e+20	REL,RELA	in vitro	8	,Liver,Thymus,Thyroid,BAT,Kidney,Skeletal_muscle,Small_intestine,Stomach
REL (pp) SP1	6667	5966	SP1	REL	bw	1	59666667	7933095	REL,SP1	in vitro	2	,Thymus,Skin
REL (pp) TBP	6908	5966	TBP	REL	bw	1	59666908	8413269	REL,TBP	in vitro	11	,Liver,Thymus,Thyroid,BAT,Kidney,Skeletal_muscle,Spleen,Skin,Small_intestine,Stomach,Tongue
RELA (pp) RELB	5970	5971	RELA	RELB	bw	1	59705971	14743216	RELA,RELB	in vitro	10	,Thymus,Thyroid,BAT,Blood,Kidney,Skeletal_muscle,Colon,Small_intestine,Bladder,Stomach
RELA (pp) RXRA	6256	5970	RXRA	RELA	bw	1	59706256	10075655	RELA,RXRA	in vitro	11	,Liver,Spinal_cord,Thymus,Thyroid,BAT,Kidney,Skeletal_muscle,Colon,Small_intestine,Bladder,Stomach
RELA (pp) SP1	6667	5970	SP1	RELA	bw	1	59706667	120550737933095	RELA,SP1	in vitro;in vivo	1	,Thymus
RELA (pp) SRF	6722	5970	SRF	RELA	bw	1	59706722	8670842	RELA,SRF	in vitro	12	,Liver,Spinal_cord,Thymus,Thyroid,BAT,Blood,Kidney,Skeletal_muscle,Colon,Small_intestine,Bladder,Stomach
RELA (pp) STAT3	5970	6774	RELA	STAT3	bw	1	59706774	12057007	RELA,STAT3	in vitro;in vivo	11	,Liver,Spinal_cord,Thymus,Thyroid,BAT,Blood,Kidney,Colon,Small_intestine,Bladder,Stomach
RELA (pp) STAT6	5970	6778	RELA	STAT6	bw	1	59706778	9584180	RELA,STAT6	in vitro	8	,Thymus,BAT,Blood,Kidney,Colon,Small_intestine,Bladder,Stomach
RELA (pp) TBP	6908	5970	TBP	RELA	bw	1	59706908	95841647706261	RELA,TBP	in vitro	12	,Liver,Spinal_cord,Thymus,Thyroid,BAT,Blood,Kidney,Skeletal_muscle,Colon,Small_intestine,Bladder,Stomach
RELA (pp) TSC22D3	1831	5970	TSC22D3	RELA	bw	1	18315970	12393603	RELA,TSC22D3	in vivo	2	,BAT,Stomach
RELA (pp) TWIST1	7291	5970	TWIST1	RELA	bw	1	59707291	12553906	RELA,TWIST1	in vitro;in vivo	1	,BAT
RELB (pp) SMARCC1	6599	5971	SMARCC1	RELB	bw	1	59716599	14743216	RELB,SMARCC1	in vitro	10	,Thymus,BAT,Blood,Kidney,Spleen,Colon,Skin,Small_intestine,Bladder,Stomach
RELB (pp) SMARCC2	6601	5971	SMARCC2	RELB	bw	1	59716601	14743216	RELB,SMARCC2	in vitro	11	,Thymus,BAT,Blood,Kidney,Skeletal_muscle,Spleen,Colon,Skin,Small_intestine,Bladder,Stomach
RELB (pp) SMARCE1	6605	5971	SMARCE1	RELB	bw	1	59716605	14743216	RELB,SMARCE1	in vitro	11	,Thymus,BAT,Blood,Kidney,Skeletal_muscle,Spleen,Colon,Skin,Small_intestine,Bladder,Stomach
RFX1 (pp) RFX2	5989	5990	RFX1	RFX2	bw	2	59895990	1198630710330130	RFX1,RFX2	in vitro	20	,Eye,WAT,Liver,Lung,Testis,Spinal_cord,Thymus,Adrenal_gland,BAT,Blood,Kidney,Skeletal_muscle,Spleen,Colon,Skin,Small_intestine,Heart,Bladder,Stomach,Tongue
RFX1 (pp) RFX3	5991	5989	RFX3	RFX1	bw	3	59895991	10330134	RFX1,RFX3	in vitro	16	,Brain,Eye,WAT,Liver,Lung,Pancreas,Testis,Spinal_cord,Thymus,Adrenal_gland,BAT,Kidney,Spleen,Skin,Bladder,Stomach
RFX1 (pp) SMAD1	5989	4086	RFX1	SMAD1	bw	1	40865989	15231748	RFX1,SMAD1	yeast 2-hybrid	3	,Lung,Colon,Bladder
RFX1 (pp) SMAD4	5989	4089	RFX1	SMAD4	bw	3	40895989	15231748	RFX1,SMAD4	yeast 2-hybrid	21	,Brain,Eye,WAT,Liver,Lung,Pancreas,Testis,Spinal_cord,Thymus,Adrenal_gland,BAT,Seminal_vesicle,Kidney,Skeletal_muscle,Colon,Skin,Small_intestine,Heart,Bladder,Stomach,Tongue
RFX1 (pp) SMAD9	5989	4093	RFX1	SMAD9	bw	1	40935989	15231748	RFX1,SMAD9	yeast 2-hybrid	1	,Pancreas
RFX2 (pp) RFX4	5992	5990	RFX4	RFX2	bw	1	59905992	11682486	RFX2,RFX4	in vitro;in vivo;yeast 2-hybrid	2	,Testis,BAT
RFX2 (pp) RFX6	5990	222546	RFX2	RFX6	bw	1	2225465990	16189514	RFX2,RFX6	yeast 2-hybrid	1	,Bladder
RFX3 (pp) RFX4	5992	5991	RFX4	RFX3	bw	1	59915992	11682486	RFX3,RFX4	in vitro;in vivo	2	,Testis,BAT
RFX3 (pp) RFX6	5991	222546	RFX3	RFX6	bw	1	2225465991	16189514	RFX3,RFX6	yeast 2-hybrid	1	,Bladder
RFX5 (pp) RFXANK	8625	5993	RFXANK	RFX5	bw	3	59938625	15964851	RFX5,RFXANK	in vivo	18	,Brain,Eye,WAT,Liver,Lung,Testis,Spinal_cord,Thymus,Adrenal_gland,BAT,Blood,Kidney,Spleen,Skin,Small_intestine,Heart,Bladder,Stomach
RORA (pp) ZXDC	79364	6095	ZXDC	RORA	bw	1	609579364	15604093	RORA,ZXDC	yeast 2-hybrid	1	,Liver
RUNX2 (pp) SMAD3	4088	860	SMAD3	RUNX2	bw	3	4088860	10962029	RUNX2,SMAD3	in vitro;in vivo	20	,Brain,Eye,WAT,Liver,Lung,Spinal_cord,Thymus,Thyroid,Adrenal_gland,BAT,Kidney,Skeletal_muscle,Spleen,Colon,Skin,Small_intestine,Heart,Bladder,Stomach,Tongue
RUNX2 (pp) UBTF	860	7343	RUNX2	UBTF	bw	3	7343860	17251981	RUNX2,UBTF	in vivo	21	,Brain,Eye,WAT,Liver,Lung,Spinal_cord,Thymus,Thyroid,Adrenal_gland,BAT,Blood,Kidney,Skeletal_muscle,Spleen,Colon,Skin,Small_intestine,Heart,Bladder,Stomach,Tongue
RUNX3 (pp) SMAD3	4088	864	SMAD3	RUNX3	bw	1	4088864	15138260	RUNX3,SMAD3	in vitro;in vivo	17	,WAT,Liver,Lung,Testis,Spinal_cord,Thymus,Thyroid,Adrenal_gland,BAT,Kidney,Skeletal_muscle,Spleen,Colon,Skin,Small_intestine,Heart,Bladder
RXRA (pp) SP1	6667	6256	SP1	RXRA	bw	1	62566667	1036112410393230	RXRA,SP1	in vitro;in vivo	4	,WAT,Lung,Thymus,Skin
RXRA (pp) SRF	6722	6256	SRF	RXRA	bw	3	62566722	11641790	RXRA,SRF	in vitro;yeast 2-hybrid	23	,Brain,Eye,WAT,Liver,Lung,Pancreas,Testis,Spinal_cord,Thymus,Thyroid,Adrenal_gland,BAT,Seminal_vesicle,Kidney,Skeletal_muscle,Spleen,Colon,Skin,Small_intestine,Heart,Bladder,Stomach,Tongue
RXRA (pp) TBP	6908	6256	TBP	RXRA	bw	3	62566908	7667283	RXRA,TBP	in vitro;in vivo;yeast 2-hybrid	23	,Brain,Eye,WAT,Liver,Lung,Pancreas,Testis,Spinal_cord,Thymus,Thyroid,Adrenal_gland,BAT,Seminal_vesicle,Kidney,Skeletal_muscle,Spleen,Colon,Skin,Small_intestine,Heart,Bladder,Stomach,Tongue
RXRA (pp) THRA	7067	6256	THRA	RXRA	bw	3	62567067	133177815604093	RXRA,THRA	in vitro;yeast 2-hybrid	19	,Brain,Eye,WAT,Liver,Lung,Testis,Spinal_cord,Thymus,Adrenal_gland,BAT,Kidney,Skeletal_muscle,Spleen,Colon,Skin,Small_intestine,Heart,Bladder,Stomach
RXRA (pp) THRB	7068	6256	THRB	RXRA	bw	2	62567068	774632215604093	RXRA,THRB	in vitro;yeast 2-hybrid	9	,Eye,Liver,Pancreas,BAT,Kidney,Skin,Small_intestine,Heart,Bladder
RXRA (pp) VDR	7421	6256	VDR	RXRA	bw	2	62567421	1279648815604090	RXRA,VDR	in vitro;in vivo;yeast 2-hybrid	11	,Eye,WAT,Testis,Thymus,Kidney,Colon,Skin,Small_intestine,Heart,Bladder,Stomach
RXRA (pp) ZBTB16	7704	6256	ZBTB16	RXRA	bw	1	62567704	8622986	RXRA,ZBTB16	in vitro	6	,WAT,Liver,Adrenal_gland,BAT,Skin,Bladder
RXRB (pp) THRA	7067	6257	THRA	RXRB	bw	3	62577067	1331778	RXRB,THRA	in vitro	19	,Brain,Eye,WAT,Liver,Lung,Testis,Spinal_cord,Thymus,Adrenal_gland,BAT,Kidney,Skeletal_muscle,Spleen,Colon,Skin,Small_intestine,Heart,Bladder,Stomach
RXRB (pp) THRB	7068	6257	THRB	RXRB	bw	2	62577068	15604093	RXRB,THRB	yeast 2-hybrid	9	,Eye,Liver,Pancreas,BAT,Kidney,Skin,Small_intestine,Heart,Bladder
RXRB (pp) VDR	7421	6257	VDR	RXRB	bw	2	62577421	15604093	RXRB,VDR	yeast 2-hybrid	11	,Eye,WAT,Testis,Thymus,Kidney,Colon,Skin,Small_intestine,Heart,Bladder,Stomach
RXRG (pp) SRF	6722	6258	SRF	RXRG	bw	3	62586722	11641790	RXRG,SRF	in vivo;yeast 2-hybrid	19	,Brain,Eye,WAT,Liver,Testis,Spinal_cord,Thymus,Thyroid,Adrenal_gland,BAT,Blood,Seminal_vesicle,Kidney,Skeletal_muscle,Skin,Heart,Bladder,Stomach,Tongue
RXRG (pp) THRA	6258	7067	RXRG	THRA	bw	3	62587067	8127707	RXRG,THRA	in vitro	15	,Brain,Eye,WAT,Liver,Testis,Spinal_cord,Thymus,Adrenal_gland,BAT,Kidney,Skeletal_muscle,Skin,Heart,Bladder,Stomach
RXRG (pp) THRB	7068	6258	THRB	RXRG	bw	2	62587068	979445515604093	RXRG,THRB	in vivo;yeast 2-hybrid	7	,Eye,Liver,BAT,Kidney,Skin,Heart,Bladder
RXRG (pp) VDR	7421	6258	VDR	RXRG	bw	2	62587421	1591972315604090	RXRG,VDR	yeast 2-hybrid	9	,Eye,WAT,Testis,Thymus,Kidney,Skin,Heart,Bladder,Stomach
RYBP (pp) YY1	23429	7528	RYBP	YY1	bw	2	234297528	10369680	RYBP,YY1	in vitro;in vivo	8	,Brain,Lung,Pancreas,Testis,Spinal_cord,Thymus,Seminal_vesicle,Bladder
SALL1 (pp) TERF1	6299	7013	SALL1	TERF1	bw	2	62997013	11751684	SALL1,TERF1	in vitro;yeast 2-hybrid	3	,Eye,Testis,Spinal_cord
SATB1 (pp) SMARCA5	8467	6304	SMARCA5	SATB1	bw	3	63048467	12374985	SATB1,SMARCA5	in vitro	14	,Brain,Eye,WAT,Lung,Spinal_cord,Thymus,Adrenal_gland,Blood,Seminal_vesicle,Kidney,Spleen,Skin,Bladder,Stomach
SKI (pp) SKIL	6498	6497	SKIL	SKI	bw	3	64976498	9927733	SKI,SKIL	in vitro;in vivo	10	,Brain,Eye,WAT,Lung,Testis,Thymus,Adrenal_gland,BAT,Colon,Bladder
SKI (pp) SMAD3	4088	6497	SMAD3	SKI	bw	3	40886497	12857746	SKI,SMAD3	in vivo	17	,Brain,Eye,WAT,Lung,Pancreas,Testis,Spinal_cord,Thymus,Adrenal_gland,BAT,Seminal_vesicle,Colon,Skin,Small_intestine,Heart,Bladder,Stomach
SKI (pp) SMAD4	4089	6497	SMAD4	SKI	bw	3	40896497	1.28577e+23	SKI,SMAD4	in vitro;in vivo;yeast 2-hybrid	17	,Brain,Eye,WAT,Lung,Pancreas,Testis,Spinal_cord,Thymus,Adrenal_gland,BAT,Seminal_vesicle,Colon,Skin,Small_intestine,Heart,Bladder,Stomach
SKIL (pp) SMAD1	6498	4086	SKIL	SMAD1	bw	1	40866498	12426322	SKIL,SMAD1	in vitro	3	,Lung,Colon,Bladder
SKIL (pp) SMAD3	4088	6498	SMAD3	SKIL	bw	3	40886498	1053106215231740	SKIL,SMAD3	in vivo;yeast 2-hybrid	10	,Brain,Eye,WAT,Lung,Testis,Thymus,Adrenal_gland,BAT,Colon,Bladder
SKIL (pp) SMAD4	4089	6498	SMAD4	SKIL	bw	3	40896498	1053106215231740	SKIL,SMAD4	in vivo;yeast 2-hybrid	10	,Brain,Eye,WAT,Lung,Testis,Thymus,Adrenal_gland,BAT,Colon,Bladder
SMAD1 (pp) SMAD3	4086	4088	SMAD1	SMAD3	bw	1	40864088	15761153	SMAD1,SMAD3	in vivo	3	,Lung,Colon,Bladder
SMAD1 (pp) SMAD4	4086	4089	SMAD1	SMAD4	bw	1	40864089	1576115315231740	SMAD1,SMAD4	in vivo;yeast 2-hybrid	3	,Lung,Colon,Bladder
SMAD1 (pp) SMAD5	4090	4086	SMAD5	SMAD1	bw	1	40864090	15231748	SMAD1,SMAD5	yeast 2-hybrid	3	,Lung,Colon,Bladder
SMAD1 (pp) SMARCE1	4086	6605	SMAD1	SMARCE1	bw	1	40866605	15231748	SMAD1,SMARCE1	yeast 2-hybrid	3	,Lung,Colon,Bladder
SMAD1 (pp) SOX5	4086	6660	SMAD1	SOX5	bw	1	40866660	15231748	SMAD1,SOX5	yeast 2-hybrid	2	,Lung,Bladder
SMAD1 (pp) TTF1	4086	7270	SMAD1	TTF1	bw	1	40867270	15231748	SMAD1,TTF1	yeast 2-hybrid	3	,Lung,Colon,Bladder
SMAD1 (pp) ZBTB44	29068	4086	ZBTB44	SMAD1	bw	1	290684086	15231748	SMAD1,ZBTB44	yeast 2-hybrid	0
SMAD1 (pp) ZEB2	9839	4086	ZEB2	SMAD1	bw	1	40869839	1.04007e+23	SMAD1,ZEB2	yeast 2-hybrid	2	,Lung,Bladder
SMAD1 (pp) ZNF521	25925	4086	ZNF521	SMAD1	bw	1	259254086	14630787	SMAD1,ZNF521	in vitro	0
SMAD1 (pp) ZNF76	4086	7629	SMAD1	ZNF76	bw	1	40867629	15231748	SMAD1,ZNF76	yeast 2-hybrid	1	,Colon
SMAD3 (pp) SMAD4	4088	4089	SMAD3	SMAD4	bw	3	40884089	9.312e+30	SMAD3,SMAD4	in vitro;in vivo;yeast 2-hybrid	22	,Brain,Eye,WAT,Liver,Lung,Pancreas,Testis,Spinal_cord,Thymus,Thyroid,Adrenal_gland,BAT,Seminal_vesicle,Kidney,Skeletal_muscle,Colon,Skin,Small_intestine,Heart,Bladder,Stomach,Tongue
SMAD3 (pp) SMAD9	4088	4093	SMAD3	SMAD9	bw	1	40884093	15231748	SMAD3,SMAD9	yeast 2-hybrid	1	,Pancreas
SMAD3 (pp) SP1	6667	4088	SP1	SMAD3	bw	1	40886667	1087802411114290	SMAD3,SP1	in vivo	4	,WAT,Lung,Thymus,Skin
SMAD3 (pp) SREBF2	4088	6721	SMAD3	SREBF2	bw	3	40886721	15527767	SMAD3,SREBF2	in vitro	11	,Brain,Eye,WAT,Liver,Lung,Testis,Adrenal_gland,Spleen,Bladder,Stomach,Tongue
SMAD3 (pp) TGIF2	60436	4088	TGIF2	SMAD3	bw	3	408860436	11427533	SMAD3,TGIF2	in vivo	9	,Brain,Eye,Liver,Lung,Testis,Thymus,Bladder,Stomach,Tongue
SMAD3 (pp) VDR	7421	4088	VDR	SMAD3	bw	2	40887421	10037600	SMAD3,VDR	in vitro;in vivo	11	,Eye,WAT,Testis,Thymus,Kidney,Colon,Skin,Small_intestine,Heart,Bladder,Stomach
SMAD3 (pp) YBX1	4904	4088	YBX1	SMAD3	bw	3	40884904	12917425	SMAD3,YBX1	in vitro;in vivo	23	,Brain,Eye,WAT,Liver,Lung,Pancreas,Testis,Spinal_cord,Thymus,Thyroid,Adrenal_gland,BAT,Seminal_vesicle,Kidney,Skeletal_muscle,Spleen,Colon,Skin,Small_intestine,Heart,Bladder,Stomach,Tongue
SMAD3 (pp) ZBTB16	4088	7704	SMAD3	ZBTB16	bw	1	40887704	15231748	SMAD3,ZBTB16	yeast 2-hybrid	6	,WAT,Liver,Adrenal_gland,BAT,Skin,Bladder
SMAD3 (pp) ZEB1	4088	6935	SMAD3	ZEB1	bw	2	40886935	12743038	SMAD3,ZEB1	in vitro;in vivo	4	,Brain,Thymus,BAT,Tongue
SMAD3 (pp) ZEB2	9839	4088	ZEB2	SMAD3	bw	3	40889839	1.04007e+23	SMAD3,ZEB2	yeast 2-hybrid	17	,Brain,Eye,WAT,Lung,Pancreas,Testis,Spinal_cord,Thymus,Thyroid,Adrenal_gland,BAT,Kidney,Spleen,Skin,Small_intestine,Heart,Bladder
SMAD3 (pp) ZNF329	4088	79673	SMAD3	ZNF329	bw	1	408879673	15231748	SMAD3,ZNF329	yeast 2-hybrid	1	,Colon
SMAD4 (pp) SMAD5	4090	4089	SMAD5	SMAD4	bw	1	40894090	15231748	SMAD4,SMAD5	yeast 2-hybrid	9	,Liver,Lung,Thyroid,BAT,Kidney,Colon,Small_intestine,Bladder,Stomach
SMAD4 (pp) SMAD9	4089	4093	SMAD4	SMAD9	bw	1	40894093	1618951415231740	SMAD4,SMAD9	yeast 2-hybrid	1	,Pancreas
SMAD4 (pp) SP1	6667	4089	SP1	SMAD4	bw	1	40896667	1111429310878020	SMAD4,SP1	in vivo	4	,WAT,Lung,Thymus,Skin
SMAD4 (pp) ZNF521	25925	4089	ZNF521	SMAD4	bw	1	259254089	14630787	SMAD4,ZNF521	in vitro	1	,Heart
SMAD5 (pp) SOX5	4090	6660	SMAD5	SOX5	bw	1	40906660	15231748	SMAD5,SOX5	yeast 2-hybrid	7	,Liver,Lung,BAT,Kidney,Small_intestine,Bladder,Stomach
SMAD5 (pp) SOX7	83595	4090	SOX7	SMAD5	bw	1	409083595	15231748	SMAD5,SOX7	yeast 2-hybrid	3	,Lung,BAT,Kidney
SMAD5 (pp) ZEB2	9839	4090	ZEB2	SMAD5	bw	1	40909839	1040067712714590	SMAD5,ZEB2	yeast 2-hybrid	6	,Lung,Thyroid,BAT,Kidney,Small_intestine,Bladder
SMAD9 (pp) TERF1	7013	4093	TERF1	SMAD9	bw	1	40937013	15231748	SMAD9,TERF1	yeast 2-hybrid	0
SMAD9 (pp) ZEB2	9839	4093	ZEB2	SMAD9	bw	1	40939839	15231748	SMAD9,ZEB2	yeast 2-hybrid	1	,Pancreas
SMAD9 (pp) ZNF592	9640	4093	ZNF592	SMAD9	bw	1	40939640	15231748	SMAD9,ZNF592	yeast 2-hybrid	0
SOX10 (pp) SP1	6663	6667	SOX10	SP1	bw	1	66636667	16582099	SOX10,SP1	in vitro	0
SOX10 (pp) TCF12	6663	6938	SOX10	TCF12	bw	2	66636938	16582099	SOX10,TCF12	in vitro	2	,Eye,Spinal_cord
SOX5 (pp) SOX6	6660	55553	SOX5	SOX6	bw	3	555536660	9755172	SOX5,SOX6	in vitro	11	,Brain,Eye,WAT,Liver,Testis,Spinal_cord,BAT,Kidney,Skin,Heart,Stomach
SOX8 (pp) SP1	30812	6667	SOX8	SP1	bw	1	308126667	16582099	SOX8,SP1	in vitro	0
SOX8 (pp) TCF12	30812	6938	SOX8	TCF12	bw	3	308126938	16582099	SOX8,TCF12	in vitro	7	,Brain,Eye,Liver,Testis,Spinal_cord,Small_intestine,Tongue
SP1 (pp) SP3	6670	6667	SP3	SP1	bw	1	66676670	9329821	SP1,SP3	in vivo	4	,WAT,Lung,Thymus,Skin
SP1 (pp) SP4	6671	6667	SP4	SP1	bw	1	66676671	7559627	SP1,SP4	in vitro	0
SP1 (pp) SREBF1	6667	6720	SP1	SREBF1	bw	1	66676720	10224053	SP1,SREBF1	in vitro	2	,WAT,Lung
SP1 (pp) SREBF2	6721	6667	SREBF2	SP1	bw	1	66676721	10976766	SP1,SREBF2	in vitro	2	,WAT,Lung
SP1 (pp) TAL1	6667	6886	SP1	TAL1	bw	1	66676886	12239153	SP1,TAL1	in vitro;in vivo	0
SP1 (pp) TBP	6667	6908	SP1	TBP	bw	1	66676908	12753906	SP1,TBP	yeast 2-hybrid	4	,WAT,Lung,Thymus,Skin
SP1 (pp) YY1	7528	6667	YY1	SP1	bw	1	66677528	9278494	SP1,YY1	in vitro;in vivo	4	,WAT,Lung,Thymus,Skin
SP1 (pp) ZBTB16	7704	6667	ZBTB16	SP1	bw	1	66677704	12004059	SP1,ZBTB16	in vitro;in vivo	2	,WAT,Skin
SP1 (pp) ZBTB7A	51341	6667	ZBTB7A	SP1	bw	1	513416667	12004059	SP1,ZBTB7A	in vitro	3	,Lung,Thymus,Skin
SP3 (pp) ZBTB7A	51341	6670	ZBTB7A	SP3	bw	1	513416670	12004059	SP3,ZBTB7A	in vitro	8	,Lung,Pancreas,Thymus,Adrenal_gland,Spleen,Colon,Skin,Stomach
SP4 (pp) ZBTB7A	51341	6671	ZBTB7A	SP4	bw	1	513416671	12004059	SP4,ZBTB7A	in vitro	1	,Spleen
SPIB (pp) TBP	6689	6908	SPIB	TBP	bw	1	66896908	10196196	SPIB,TBP	in vitro	1	,Spleen
SREBF1 (pp) TWIST2	117581	6720	TWIST2	SREBF1	bw	2	1175816720	14654692	SREBF1,TWIST2	in vitro;yeast 2-hybrid	8	,Eye,WAT,Lung,Testis,Adrenal_gland,BAT,Bladder,Tongue
SREBF1 (pp) YY1	7528	6720	YY1	SREBF1	bw	2	67207528	10224053	SREBF1,YY1	in vitro	9	,Eye,WAT,Liver,Lung,Testis,Adrenal_gland,BAT,Bladder,Tongue
SRF (pp) SSRP1	6749	6722	SSRP1	SRF	bw	3	67226749	10336466	SRF,SSRP1	in vivo	23	,Brain,Eye,WAT,Liver,Lung,Pancreas,Testis,Spinal_cord,Thymus,Thyroid,Adrenal_gland,BAT,Blood,Seminal_vesicle,Kidney,Spleen,Colon,Skin,Small_intestine,Heart,Bladder,Stomach,Tongue
SRF (pp) TCF3	6722	6929	SRF	TCF3	bw	3	67226929	8617811	SRF,TCF3	in vitro;in vivo	21	,Brain,Eye,WAT,Lung,Pancreas,Testis,Spinal_cord,Thymus,Adrenal_gland,BAT,Blood,Seminal_vesicle,Kidney,Skeletal_muscle,Spleen,Colon,Skin,Small_intestine,Heart,Bladder,Stomach
SRF (pp) TEAD1	6722	7003	SRF	TEAD1	bw	3	67227003	1206177611136720	SRF,TEAD1	in vitro;in vivo	23	,Brain,Eye,WAT,Liver,Lung,Pancreas,Testis,Spinal_cord,Thymus,Thyroid,Adrenal_gland,BAT,Seminal_vesicle,Kidney,Skeletal_muscle,Spleen,Colon,Skin,Small_intestine,Heart,Bladder,Stomach,Tongue
STAT2 (pp) STAT6	6773	6778	STAT2	STAT6	bw	1	67736778	10490982	STAT2,STAT6	in vitro;in vivo	7	,Thymus,BAT,Blood,Spleen,Colon,Skin,Stomach
STAT3 (pp) STAT4	6774	6775	STAT3	STAT4	bw	1	67746775	15522880	STAT3,STAT4	in vitro	4	,Lung,Testis,Thymus,Spleen
STAT3 (pp) STAT5A	6774	6776	STAT3	STAT5A	bw	1	67746776	9398404	STAT3,STAT5A	in vivo	11	,WAT,Liver,Pancreas,Thymus,Thyroid,Adrenal_gland,BAT,Blood,Seminal_vesicle,Spleen,Stomach
STAT3 (pp) STAT5B	6774	6777	STAT3	STAT5B	bw	1	67746777	9398404	STAT3,STAT5B	in vivo	16	,Liver,Lung,Pancreas,Thymus,Thyroid,Adrenal_gland,BAT,Blood,Kidney,Spleen,Colon,Skin,Small_intestine,Heart,Bladder,Stomach
STAT3 (pp) ZNF148	7707	6774	ZNF148	STAT3	bw	2	67747707	14712222	STAT3,ZNF148	in vivo	18	,Eye,WAT,Liver,Lung,Pancreas,Spinal_cord,Thymus,Thyroid,Adrenal_gland,BAT,Seminal_vesicle,Kidney,Spleen,Colon,Skin,Small_intestine,Bladder,Stomach
STAT5A (pp) STAT5B	6777	6776	STAT5B	STAT5A	bw	1	67766777	9528750	STAT5A,STAT5B	in vitro;in vivo	9	,Liver,Pancreas,Thymus,Thyroid,Adrenal_gland,BAT,Blood,Spleen,Stomach
TAL1 (pp) TCF3	6886	6929	TAL1	TCF3	bw	1	68866929	81597219507011	TAL1,TCF3	in vitro;in vivo;yeast 2-hybrid	4	,Adrenal_gland,Kidney,Spleen,Small_intestine
TAL1 (pp) ZHX1	11244	6886	ZHX1	TAL1	bw	1	112446886	15383276	TAL1,ZHX1	yeast 2-hybrid	3	,Adrenal_gland,Kidney,Small_intestine
TBP (pp) TEAD1	7003	6908	TEAD1	TBP	bw	3	69087003	8423815	TBP,TEAD1	in vitro	23	,Brain,Eye,WAT,Liver,Lung,Pancreas,Testis,Spinal_cord,Thymus,Thyroid,Adrenal_gland,BAT,Seminal_vesicle,Kidney,Skeletal_muscle,Spleen,Colon,Skin,Small_intestine,Heart,Bladder,Stomach,Tongue
TBP (pp) UBTF	7343	6908	UBTF	TBP	bw	3	69087343	8552083	TBP,UBTF	in vivo	24	,Brain,Eye,WAT,Liver,Lung,Pancreas,Testis,Spinal_cord,Thymus,Thyroid,Adrenal_gland,BAT,Blood,Seminal_vesicle,Kidney,Skeletal_muscle,Spleen,Colon,Skin,Small_intestine,Heart,Bladder,Stomach,Tongue
TBP (pp) ZNF76	6908	7629	TBP	ZNF76	bw	1	69087629	16522640	TBP,ZNF76	yeast 2-hybrid	4	,Pancreas,Blood,Spleen,Colon
TCF12 (pp) TCF3	6938	6929	TCF12	TCF3	bw	3	69296938	144607512566462	TCF12,TCF3	in vivo	20	,Brain,Eye,WAT,Lung,Pancreas,Testis,Spinal_cord,Thymus,Adrenal_gland,BAT,Seminal_vesicle,Kidney,Skeletal_muscle,Spleen,Colon,Skin,Small_intestine,Heart,Bladder,Stomach
TCF21 (pp) TCF3	6943	6929	TCF21	TCF3	bw	1	69296943	11591653	TCF21,TCF3	in vitro;in vivo;yeast 2-hybrid	12	,WAT,Lung,Testis,Adrenal_gland,Seminal_vesicle,Kidney,Spleen,Colon,Small_intestine,Heart,Bladder,Stomach
TCF3 (pp) TWIST1	7291	6929	TWIST1	TCF3	bw	2	69297291	10749989	TCF3,TWIST1	yeast 2-hybrid	4	,Eye,WAT,BAT,Skin
TERF1 (pp) ZBTB16	7013	7704	TERF1	ZBTB16	bw	1	70137704	16169070	TERF1,ZBTB16	yeast 2-hybrid	4	,WAT,Adrenal_gland,BAT,Bladder
TERF1 (pp) ZHX1	7013	11244	TERF1	ZHX1	bw	1	112447013	16169070	TERF1,ZHX1	yeast 2-hybrid	8	,WAT,Testis,Spinal_cord,Thymus,Adrenal_gland,BAT,Small_intestine,Bladder
TERF2 (pp) TERF2IP	54386	7014	TERF2IP	TERF2	bw	3	543867014	1.08505e+23	TERF2,TERF2IP	in vitro;in vivo;yeast 2-hybrid	21	,Brain,Eye,WAT,Liver,Lung,Pancreas,Testis,Spinal_cord,Thymus,Adrenal_gland,BAT,Blood,Seminal_vesicle,Kidney,Spleen,Colon,Skin,Small_intestine,Heart,Bladder,Stomach
USF1 (pp) USF2	7392	7391	USF2	USF1	bw	3	73917392	90538578576131	USF1,USF2	in vitro;in vivo	19	,Brain,Eye,WAT,Liver,Lung,Pancreas,Testis,Spinal_cord,Thymus,Adrenal_gland,BAT,Blood,Kidney,Skeletal_muscle,Spleen,Skin,Small_intestine,Heart,Bladder
VDR (pp) ZBTB16	7704	7421	ZBTB16	VDR	bw	1	74217704	1.24609e+23	VDR,ZBTB16	in vitro;in vivo	3	,WAT,Skin,Bladder
ZBTB16 (pp) ZNF24	7572	7704	ZNF24	ZBTB16	bw	1	75727704	16169070	ZBTB16,ZNF24	yeast 2-hybrid	0
ZHX1 (pp) ZHX2	22882	11244	ZHX2	ZHX1	bw	2	1124422882	12741956	ZHX1,ZHX2	in vitro;yeast 2-hybrid	15	,Brain,WAT,Liver,Lung,Testis,Spinal_cord,Thymus,Thyroid,Adrenal_gland,BAT,Kidney,Skin,Small_intestine,Bladder,Stomach
ZHX1 (pp) ZHX3	11244	23051	ZHX1	ZHX3	bw	2	1124423051	12659632	ZHX1,ZHX3	in vitro;in vivo;yeast 2-hybrid	13	,Brain,WAT,Liver,Lung,Testis,Spinal_cord,Adrenal_gland,BAT,Kidney,Skin,Small_intestine,Bladder,Stomach
ZHX2 (pp) ZHX3	22882	23051	ZHX2	ZHX3	bw	3	2288223051	14659886	ZHX2,ZHX3	in vitro;in vivo;yeast 2-hybrid	15	,Brain,Eye,WAT,Liver,Lung,Testis,Spinal_cord,Adrenal_gland,BAT,Kidney,Skin,Small_intestine,Heart,Bladder,Stomach
ZNF24 (pp) ZNF446	7572	55663	ZNF24	ZNF446	bw	1	556637572	16189514	ZNF24,ZNF446	yeast 2-hybrid	0

## Sheet: TOP 30 TFs in each system
Top 30 differentially expressed TFs											Top 30 differentially expressed TFs in all systems with their average abundances.
Reproductive	Immune	Excretory	Nervous	Respirato	Muscular	Endocrine	Digestive	Embryoic	Cardiovascular		GeneSymbol	Embryoic	Nervous	Excretory	Cardiovascular	Endocrine	Immune	Reproductive	Muscular	Digestive	Respirato
Zfp2	1700049G17Rik	Sim1	Npas4	Hes7	Zfp212	Gm8898	Prdm12	Sp8	Zfp521		Hmgxb3	0	0	0.0275951	0	0	0	0	0	0	0
Rfx8	Prdm15	Six5	Zfp446	Tsc22d2	Hoxc11	Atf3	Foxa3	Hes5	Bnc1		Gcm1	0	0	0.0287866	0	0	0	0	0	0	0
Zfp541	Mier2	Rfx6	Hlf	Tbx1	Zfp438	Zfp867	Klf9	E2f7	Dzip1		Zxdc	0	0	0	0	0	0	0	0	0.0396744	0
Hoxb13	Zfp217	Hmx2	Tulp1	Foxf2	Nkx3-2	Atmin	Zfp184	Tcf23	Sp4		E2f7	0.0475929	0	0	0	0	0	0	0	0	0
Tulp2	Zfp3	Klf17	Nkx2-9	Evx1	Zfp618	Zfp804b	Zfp280b	Esx1	Msx1		Zfp329	0	0	0	0	0	0	0	0	0.0540471	0
Nkx2-6	Zfp712	Gcm1	Vsx2	Zfp426	Bnc2	Tlx1	Zfp719	Bsx	Nfkbie		Zfp791	0	0	0	0	0	0	0.174152	0	0	0
Dmrtc2	Zfp280d	Creb5	Bhlhe23	Tbx4	Notch4	Irx1	Klf15	Pgr	Myod1		Peg3	0.0686033	0	0	0	0	0	0	0	0	0
Dot1l	Zbtb1	Hmgxb3	Rax	Irx6	Ebf1	Foxm1	Zfp329	Atf6	Zfp715		Zfp445	0	0	0	0	0	0.209978	0	0	0	0
Dmrt1	Zfp963	Zfp566	Gsc2	Heyl	Zfp827	Phox2a	Zxdc	Tlx3	Tshz3		Tbx22	0	0	0	0	0	0	0	0	0.0740075	0
Tbx6	Zfp445	Arid3c	Dmrt3	Smad1	Mafb	Ctcfl	Vsx1	Zfp580	Olig3		Irf7	0	0	0	0	0	0.223096	0	0	0	0
Pou5f2	Gfi1	Zfp319	Tub	Zfp7	Yy2	Lhx6	Ovol1	Zfp709	Tbx20		Klf9	0	0	0	0	0	0	0	0	0.0755531	0
Wdhd1	E4f1	Myog	Sox10	Zfp42	Nfkbia	Hhex	Gm14420	En1	Irf4		Hivep3	0	0	0	0	0	0	0	0	0.0879383	0
Lin28a	Spic	Pax8	Zfp658	Hey1	Srebf1	Spdef	Zdhhc6	Sox11	Zfp523		Zfp426	0	0	0	0	0	0	0	0	0	0.541579
Pou6f2	Pou2af1	Ahrr	Nrl	Nkx2-1	Hoxc6	Barx1	Hivep3	Setbp1	Foxi1		Zfp804b	0	0	0	0	0.271413	0	0	0	0	0
Hsfy2	Spib	Prdm6	Arntl2	Foxf1	Hoxc4	Nab2	Zfp706	Nfe2	Zfpm2		Atf6	0.0956719	0	0	0	0	0	0	0	0	0
Tcfl5	Irf7	Foxq1	Rex2	Hoxb5	Dmrt2	Ets2	Mnx1	Pax7	Bdp1		Zfp735	0	0	0	0	0	0	0.226659	0	0.0206419	0
Figla	Zbtb17	Zfp354a	Zfp605	Creb3l2	Twist1	Myt1l	Isx	Foxg1	Kin		Rfx6	0	0	0.195904	0	0	0	0	0	0	0
Zfp169	Zbtb40	Plag1	Foxi3	Zbtb26	Tcf15	Pax9	Zfp775	Peg3	Zfp692		Zfp605	0	0.224033	0	0	0	0	0	0	0	0
Zfp607	Plagl2	Grhl3	Hoxd12	Hoxd4	Zbtb16	Hmgb3	Zfp287	Hoxd3	Nkx2-5		Prdm6	0	0	0.224954	0	0	0	0	0	0	0
Hmgb4	Zfp518a	Foxe1	Nr2e3	Hoxa4	Mef2a	Creb3l4	Tbx19	Lin28b	Stat6		Zfp709	0.125085	0	0	0	0	0	0	0	0	0
Tbpl1	Nkx3-1	Irx2	Lhx3	Tbx5	Cebpb	Irf8	Nr1i3	Fosl1	Tsc22d4		1700049G17Rik	0	0	0	0	0	0.379063	0	0	0	0
Zfp791	Zscan20	Prox2	Nhlh1	Hoxa5	Zfp692	Nrf1	Nr1i2	Zfp354c	Nkx2-4		Cbx2	0	0	0	0	0	0.384706	0	0	0	0
Sohlh1	Ikzf5	Fosb	Zfp386	Zfp358	Nfil3	Dach2	Smad9	Zfp414	Lhx5		Setbp1	0.128353	0	0	0	0	0	0	0	0	0
Sohlh2	Ikzf4	Prdm1	Foxe3	Nfe2l2	Nr4a1	Bhlha15	Nr5a2	Foxj1	Prdm16		Zfp618	0	0	0	0	0	0	0	0.270748	0	0
Zkscan4	Zbtb24	Trp73	Pitx3	Pax3	Atf2	Gabpa	Rbpjl	Alx3	Stat5b		Hes7	0	0	0	0	0	0	0	0	0	0.812913
Skor1	Mybl2	Myt1	Zfp616	Atf4	Myf6	E2f4	Tbx22	Gm5595	Rarb		Pax7	0.137679	0	0	0	0	0	0	0	0	0
Nr6a1	Hinfp	Ascl3	Zfp507	Cebpe	Mlxipl	Hsf1	Zfp646	Dlx2	Nrk		Tbx1	0	0	0	0	0	0	0	0	0	0.843233
Zfp735	Zfp397	Osr1	Pou4f3	Sox7	Cebpa	Hoxb9	Atoh8	Vax1	Stat2		Bdp1	0.102131	0	0	0.117764	0	0	0	0	0	0
Mybl1	Zfp395	Tbx15	Olig1	Ahr	Pparg	Dnajc1	Nr0b2	Shox2	Nr0b1		Skor1	0	0	0	0	0	0	0.430468	0	0	0
Dmtf1	Cbx2	Mysm1	Bach2	Klf2	Ebf3	Rbl2	Zfp51	Neurog2	Gm1862		Zfp354a	0	0	0.292457	0	0	0	0	0	0	0
											Zfp287	0	0	0	0	0	0	0	0	0.150696	0
											Dzip1	0	0	0	0.453168	0	0	0	0	0	0
											Zfp280b	0	0	0	0	0	0	0	0	0.155834	0
											Prox2	0	0	0.32606	0	0	0	0	0	0	0
											Zfp319	0	0	0.327122	0	0	0	0	0	0	0
											Tub	0	0.328026	0	0	0	0	0	0	0	0
											Ahrr	0	0	0.332888	0	0	0	0	0	0	0
											Zfp3	0	0	0	0	0	0.512653	0	0	0	0
											Dmrt3	0	0.365637	0	0	0	0	0	0	0	0
											Vsx1	0	0	0	0	0	0	0	0	0.183395	0
											Gm14420	0	0	0	0	0	0	0	0	0.186762	0
											Foxj1	0.189453	0	0	0	0	0	0	0	0	0
											Foxe1	0	0	0.379651	0	0	0	0	0	0	0
											Klf17	0	0	0.385112	0	0	0	0	0	0	0
											Irx2	0	0	0.389106	0	0	0	0	0	0	0
											Zfp616	0	0.390087	0	0	0	0	0	0	0	0
											Dot1l	0	0	0	0	0	0	0.590506	0	0	0
											Nkx3-1	0	0	0	0	0	0.590922	0	0	0	0
											Zfp280d	0	0	0	0	0	0.592346	0	0	0	0
											Zfp521	0	0	0	0.595166	0	0	0	0	0	0
											Gsc2	0	0.401011	0	0	0	0	0	0	0	0
											Zfp566	0	0	0.408436	0	0	0	0	0	0	0
											Prdm12	0	0	0	0	0	0	0	0	0.207173	0
											Foxq1	0	0	0.415991	0	0	0	0	0	0	0
											Zfp719	0	0	0	0	0	0	0	0	0.210409	0
											Pou4f3	0	0.421606	0	0	0	0	0	0	0	0
											Tbx19	0	0	0	0	0	0	0	0	0.211585	0
											Bnc2	0.0879383	0	0	0	0	0	0	0.248878	0	0
											Bnc1	0	0	0	0.640517	0	0	0	0	0	0
											Gm5595	0.216476	0	0	0	0	0	0	0	0	0
											Prdm15	0	0	0	0	0	0.650515	0	0	0	0
											Zscan20	0	0	0	0	0	0.652676	0	0	0	0
											Hmx2	0	0	0.441026	0	0	0	0	0	0	0
											Zfp184	0	0	0	0	0	0	0	0	0.221217	0
											Zfp414	0.23144	0	0	0	0	0	0	0	0	0
											Zdhhc6	0	0	0	0	0	0	0	0	0.231528	0
											Klf15	0	0	0	0	0	0	0	0	0.232558	0
											Arntl2	0	0.469413	0	0	0	0	0	0	0	0
											Msx1	0	0	0	0.592346	0	0	0.115224	0	0	0
											Wdhd1	0	0	0	0	0	0	0.709978	0	0	0
											Plagl2	0	0	0	0	0	0.72124	0	0	0	0
											Tbx6	0	0	0	0	0	0	0.72124	0	0	0
											Foxm1	0	0	0	0	0.696348	0	0	0	0	0.0863598
											Spib	0	0	0	0	0	0.74184	0	0	0	0
											Zfp712	0	0	0	0	0	0.744275	0	0	0	0
											Hinfp	0	0	0	0	0	0.749155	0	0	0	0
											Zbtb24	0	0	0	0	0	0.751078	0	0	0	0
											Nr0b2	0	0	0	0	0	0	0	0	0.250858	0
											Mnx1	0	0	0	0	0	0	0	0	0.252216	0
											Mybl2	0	0	0	0	0	0.767528	0	0	0	0
											Zfp397	0	0	0	0	0	0.767647	0	0	0	0
											Plag1	0	0	0.514689	0	0	0	0	0	0	0
											Lin28b	0.261335	0	0	0	0	0	0	0	0	0
											Zfp518a	0	0	0	0	0	0.788171	0	0	0	0
											Zfp706	0	0	0	0	0	0	0	0	0.26701	0
											Zfp354c	0.26915	0	0	0	0	0	0	0	0	0
											Zfp646	0	0	0	0	0	0	0	0	0.271907	0
											Tsc22d2	0	0	0	0	0	0	0	0	0	1.63749
											Zfp51	0	0	0	0	0	0	0	0	0.274889	0
											Zkscan4	0	0	0	0	0	0	0.824711	0	0	0
											Nkx3-2	0	0	0	0	0	0	0	0.550426	0	0
											Myog	0	0	0.556439	0	0	0	0	0	0	0
											Figla	0	0	0	0	0	0	0.835123	0	0	0
											Zfp2	0	0	0	0	0	0	0.845098	0	0	0
											Zfp867	0	0	0	0	0.845983	0	0	0	0	0
											Foxi3	0	0.579105	0	0	0	0	0	0	0	0
											Neurog2	0.290323	0	0	0	0	0	0	0	0	0
											Hoxd12	0	0.591646	0	0	0	0	0	0	0	0
											Atmin	0	0	0	0	0.887987	0	0	0	0	0
											Nkx2-9	0	0.593679	0	0	0	0	0	0	0	0
											Nkx2-6	0	0	0	0	0	0	0.89462	0	0	0
											Smad9	0	0	0	0	0	0	0	0	0.299407	0
											Npas4	0	0.602106	0	0	0	0	0	0	0	0
											Hoxb13	0	0	0	0	0	0	0.930695	0	0	0
											Arid3c	0	0	0.622881	0	0	0	0	0	0	0
											Zfp715	0	0	0	0.694583	0	0.240374	0	0	0	0
											Lin28a	0	0	0	0	0	0	0.939906	0	0	0
											Atf3	0	0	0	0	0.944931	0	0	0	0	0
											Ovol1	0	0	0	0	0	0	0	0	0.315266	0
											Zfp775	0	0	0	0	0	0	0	0	0.317091	0
											Dmtf1	0.104731	0	0	0	0	0	0.638231	0	0	0
											Grhl3	0	0	0.636697	0	0	0	0	0	0	0
											Irx1	0	0	0	0	0.955579	0	0	0	0	0
											Zfp963	0	0	0	0	0	0.965983	0	0	0	0
											Creb5	0	0	0.644833	0	0	0	0	0	0	0
											Zfp169	0	0	0	0	0	0	0.96926	0	0	0
											Atoh8	0	0	0	0	0	0	0	0	0.327819	0
											Spic	0	0	0	0	0	0.989684	0	0	0	0
											Zfp658	0	0.661359	0	0	0	0	0	0	0	0
											Mier2	0	0	0	0	0	0.99361	0	0	0	0
											Rfx8	0	0	0	0	0	0	0.994279	0	0	0
											Zbtb26	0	0	0	0	0	0.495613	0	0	0	1.00432
											Sim1	0	0	0.665433	0	0	0	0	0	0	0
											En1	0.332752	0	0	0	0	0	0	0	0	0
											Foxf2	0	0	0	0	0	0	0	0	0	1.9987
											Foxe3	0	0.666377	0	0	0	0	0	0	0	0
											Pou6f2	0	0	0	0	0	0	1.00216	0	0	0
											Zbtb40	0	0	0	0	0	1.01671	0	0	0	0
											Prdm1	0	0	0.41343	0	0	0	0	0	0.134568	0
											Fosl1	0.345314	0	0	0	0	0	0	0	0	0
											Zfp446	0	0.69306	0	0	0	0	0	0	0	0
											Nhlh1	0	0.705599	0	0	0	0	0	0	0	0
											Sp4	0	0	0	1	0	0.060287	0	0	0	0
											Dmrt2	0	0	0.356062	0	0	0	0	0.351026	0	0
											Hes5	0.354517	0	0	0	0	0	0	0	0	0
											Zfp523	0	0	0	0.317239	0	0.0715074	0	0	0.227418	0
											Sp8	0.358715	0	0	0	0	0	0	0	0	0
											Hoxc11	0	0	0	0	0	0	0	0.718734	0	0
											Tbpl1	0	0	0	0	0	0	1.09517	0	0	0
											Zfp438	0	0	0	0	0	0	0	0.731042	0	0
											Zfp580	0.369098	0	0	0	0	0	0	0	0	0
											Pou2af1	0	0	0	0	0	1.11136	0	0	0	0
											Gfi1	0	0	0	0	0	1.11359	0	0	0	0
											Pou5f2	0	0	0	0	0	0	1.12158	0	0	0
											E4f1	0	0	0	0	0	1.12221	0	0	0	0
											Zbtb1	0	0	0	0	0	1.15849	0	0	0	0
											Bsx	0.386944	0	0	0	0	0	0	0	0	0
											Tulp2	0	0	0	0	0	0	1.17072	0	0	0
											Hlf	0	0.780961	0	0	0	0	0	0	0	0
											Sohlh1	0	0	0	0	0	0	1.18368	0	0	0
											Pgr	0.399137	0	0	0	0	0	0	0	0	0
											Rex2	0	0.801611	0	0	0	0	0	0	0	0
											Lhx3	0	0.818789	0	0	0	0	0	0	0	0
											Nr6a1	0	0	0	0	0	0	0.980934	0	0.0825907	0
											Zfp217	0	0	0	0	0	1.23784	0	0	0	0
											Six5	0	0	0.826669	0	0	0	0	0	0	0
											Pax8	0	0	0.831378	0	0	0	0	0	0	0
											Tbx4	0	0	0	0	0	0	0	0.332462	0	1.52523
											Gm8898	0	0	0	0	1.26187	0	0	0	0	0
											Nfe2	0.421882	0	0	0	0	0	0	0	0	0
											Hoxd3	0.427507	0	0	0	0	0	0	0	0	0
											Ikzf5	0	0	0	0	0	1.29103	0	0	0	0
											Irf4	0	0	0	0.520696	0	0.353534	0	0	0.144085	0
											Bhlhe23	0	0.873696	0	0	0	0	0	0	0	0
											Zfp607	0	0	0	0	0	0	1.31368	0	0	0
											Sohlh2	0	0	0	0	0	0	1.31483	0	0	0
											Zfp395	0	0	0	0	0	1.32612	0	0	0	0
											Tlx3	0.445195	0	0	0	0	0	0	0	0	0
											Tulp1	0	0.890658	0	0	0	0	0	0	0	0
											Nr0b1	0	0	0	0.590922	0	0	0.749155	0	0	0
											Ikzf4	0	0	0	0	0	1.34598	0	0	0	0
											Nfkbie	0.205075	0	0	0.737836	0	0	0	0	0	0
											Zfp358	0.35559	0	0	0	0	0	0	0	0	0.604226
											Dmrt1	0	0	0	0	0	0	1.37874	0	0	0
											Mysm1	0	0	0.69897	0	0	0.384689	0	0	0	0
											Zfp507	0	0.957385	0	0	0	0	0	0	0	0
											Zfp7	0	0	0.275358	0	0	0.346423	0	0	0	1.35603
											Tcf23	0.482647	0	0	0	0	0	0	0	0	0
											Notch4	0	0	0	0	0	0	0.302653	0.771289	0	0
											Zbtb17	0	0	0	0	0	1.47001	0	0	0	0
											Vax1	0.491487	0	0	0	0	0	0	0	0	0
											Esx1	0.508203	0	0	0	0	0	0	0	0	0
											Myt1l	0.13593	0.311957	0	0	0.612655	0	0	0	0.0217223	0
											Evx1	0	0	0	0	0	0	0	0	0	3.11394
											Tcfl5	0	0	0	0	0	0	1.57592	0	0	0
											Myod1	0.264431	0	0	0.787594	0	0	0	0	0	0
											Dmrtc2	0	0	0	0	0	0	1.58828	0	0	0
											Pitx3	0	1.07085	0	0	0	0	0	0	0	0
											Alx3	0.547593	0	0	0	0	0	0	0	0	0
											Zfp212	0	0	0	0	0	0	0	1.12854	0	0
											Shox2	0.566992	0	0	0	0	0	0	0	0	0
											Zfp541	0	0	0	0	0	0	1.71718	0	0	0
											Hey1	0	0.63014	0	0	0	0	0	0	0	1.54407
											Ctcfl	0	0	0	0	1.03478	0	0	0	0.228819	0
											Zfp42	0	0	0	0	0	0.726659	0	0	0	2.04922
											Bach2	0.142486	0.889772	0	0	0	0	0	0	0	0
											Creb3l4	0	0	0	0	1.07789	0	0.738796	0	0	0
											Foxi1	0	0	0.681501	0.806921	0	0	0	0	0	0
											Myt1	0	0.309515	0.923617	0	0	0	0	0	0	0
											Hsfy2	0	0	0	0	0	0	1.85134	0	0	0
											Zfp386	0	1.23699	0	0	0	0	0	0	0	0
											Sox11	0.655482	0	0	0	0	0	0	0	0	0
											Nr2e3	0	1.31706	0	0	0	0	0	0	0	0
											Nr5a2	0	0	0	0	0	0	0	0	0.670731	0
											Foxg1	0.679389	0	0	0	0	0	0	0	0	0
											Osr1	0.159121	0	0.698056	0	0	0	0	0.347131	0	0
											Dlx2	0.682482	0	0	0	0	0	0	0	0	0
											Olig3	0	0.654753	0	1.10609	0	0	0	0	0	0
											Nrl	0	1.40925	0	0	0	0	0	0	0	0
											Isx	0	0	0	0	0	0	0	0	0.709154	0
											Zfpm2	0.0475929	0.743483	0	0.873317	0	0	0	0	0	0
											Klf2	0	0	0	0.673176	0	0.77064	0	0	0	1.45316
											Ebf1	0.34218	0	0	0	0	0	0	0.769877	0	0
											Heyl	0.272245	0	0.381005	0	0	0	0	0	0	1.59106
											Hmgb4	0	0	0	0	0	0	2.19273	0	0	0
											Kin	0	0	0	1.27755	0	0.493263	0	0	0	1.02938
											Nr1i3	0	0	0	0	0	0	0	0	0.77456	0
											Tbx15	0	0	1.0057	0	0	0	0	0.551794	0	0
											Vsx2	0	1.55837	0	0	0	0	0	0	0	0
											Nfkbia	0	0	0.501717	0	0	0	0	0.651092	0.203351	0
											Barx1	0.129208	0	0	0	0.850207	0	0	0	0.369348	0
											Mybl1	0	0.23755	0	0	0	0	2.02509	0	0	0
											Yy2	0	0	0	0	0	0	0	0.639606	0.488322	0
											Ascl3	0	0	0.836848	0	0	0	0	0	0.40109	0
											Phox2a	0	0	0	0	1.66653	0	0	0	0.2661	0
											Rax	0	1.72404	0	0	0	0	0	0	0	0
											Zbtb16	0	0	0.801477	0	0.0937604	0	0	0.699265	0.0850908	0
											Tlx1	0	0	0	0	2.60731	0	0	0	0	0
											Nr1i2	0	0	0	0	0	0	0	0	0.87958	0
											Sox10	0	1.77771	0	0	0	0	0	0	0	0
											Trp73	0.356851	0	1.077	0	0	0	0	0	0	0
											Irx6	0.280358	0	0.525447	0	0	0	0	0	0	2.12706
											Lhx6	0.379022	0	0	0	1.61005	0	0	0	0	0
											Foxa3	0	0	0	0	0	0	0	0	0.951867	0
											Spdef	0	0	0	0	1.76328	0	0.613943	0	0.195044	0
											Zfp692	0	0	0	0.968812	0	0	0	0.835893	0.246668	0
											Tshz3	0.253084	0.541083	0.0724946	1.32805	0	0	0	0	0	0
											Smad1	0	0	0.679797	0	0	0	0	0	0.281551	2.30535
											Foxf1	0.304007	0	0.468266	0	0	0	0	0	0.272422	1.24304
											Fosb	0	0	1.60548	0	0	0	0	0.440049	0	0
											Rbpjl	0	0	0	0	0	0	0	0	1.04747	0
											Zfp827	0.457252	0	0	0	0	0.414973	0	0.926772	0.0200957	0
											Nfe2l2	0.634516	0	0	0	0	0	0	0	0.300897	1.15836
											Atf4	0	0.493814	0	0	0	0	0.396546	0.572834	0.257331	1.3032
											Hhex	0.272581	0	0	0	1.56528	0.391594	0	0	0.246888	0
											Ahr	0.202474	0	0.313676	0	0	0	0	0	0.663489	1.10944
											Ets2	0.171564	0	0.46598	0	1.24481	0	0	0	0.51174	0
											Nkx2-4	0.615153	0	0	1.16111	0	0	1.01265	0	0	0
											Tbx5	0	0	0.626982	1.25308	0	0	0	0.439202	0	2.44045
											Olig1	0.269154	2.1949	0	0	0	0	0	0	0	0
											Hoxd4	0.42019	0	0	0	0	0	0.744979	0.745916	0	2.05308
											Cebpe	0.397811	0.296371	0	0.771976	0	0.854869	0	0	0	1.84386
											Creb3l2	0.414758	0	0	0	0	0	0.560287	1	0	2.30396
											Sox7	0	0	0.375702	0.843165	0	0	0	1.3199	0	2.38561
											Nrk	0.453194	0.535102	0.354819	0.984405	0	0.985173	0	0	0	0
											Pax9	0.248326	0	0	0	1.80798	0.93373	0	0	0.420949	0
											Hoxb9	0	0.962464	0.723901	0	1.62758	0	0.909113	0	0	0
											Tsc22d4	0.149145	0.297921	0.498977	1.66723	0	1.45736	0	0	0.131948	0
											Nkx2-5	0	0	0.968937	1.85705	0	0.585284	1.3388	0	0	0
											Myf6	0	0.706858	1.0276	0	0	0	0	1.01724	0.417706	0
											Nab2	0	0.412682	0.4654	0	2.13	0	0.805862	0	0.467831	0
											Ebf3	0.375947	0.708105	0	0.526539	0.615224	0.858419	0	0.981601	0	0
											Hoxc4	0.659958	0	0	0	1.18951	0	0	1.35993	0.273193	0
											Stat2	0	0.414346	0.279931	1.46674	0.25053	1.65631	0	0.222484	0.451642	0.671173
											Pax3	0.571894	0	0.67373	0	0	0	1.20749	0	0.452388	2.34439
											Hoxc6	0	0.869152	0.754939	0	1.4567	0	0	1.90953	0	0
											Tbx20	0	0	0.822156	2.18571	1.0157	0.875422	0	0	0.580717	0
											Hoxb5	0.701635	0.893208	0	0	1.1892	0	0	0.776805	0	3.26605
											Nkx2-1	0.640195	2.02363	0	0	0	0	0	0	0	5.06594
											Irf8	0	0	0.548474	0	3.06633	2.11363	0	0	0.374157	0.855042
											Srebf1	0.399197	0.548339	0.0776654	0	0.708908	0	0.571507	1.54148	0.452386	1.14391
											Rarb	0.868036	0.959124	0.921123	1.29217	0	0	0	0	0.355583	0
											Atf2	0.359223	0.949643	1.24532	0	0.57032	0	0	1.35182	0.549843	0
											Hsf1	0	0	0.873054	0	2.01167	0.227422	0.617013	0	1.49979	0
											Hoxa4	0.459761	0.657396	0	0	0.678967	0.948263	0.897592	0.843148	0.475568	2.46906
											Stat6	0	0	1.28483	1.92358	0.33383	0.779458	0	0.795202	0.921377	0
											Dach2	0.637895	1.27433	0.36907	0	1.93561	0	0	0.679142	0.545433	0
											Mafb	0.340875	0.652695	0.699668	0	0	0.566769	0.928968	1.93624	0.657181	0
											Lhx5	0.491606	0.609004	1.58292	1.80103	0	0	0	0	1.12806	0
											Gm1862	0.502839	1.14749	1.00844	1.56994	0	0	0	1.11414	0.872109	0
											Twist1	1.0111	1.09344	1.27686	0	0	0	0	1.8098	0.556077	0
											Tcf15	0	1.34407	1.51812	1.58674	0.934726	0.890518	0	2.40907	0	1.11727
											Nr4a1	0	0.709945	1.16807	0	2.32545	2.15567	1.02217	2.67919	0.346884	0.856779
											Dnajc1	0.337638	0.634905	1.29417	0.616498	2.3002	0.626427	1.44149	0.543758	1.3435	1.49136
											Prdm16	0.298694	1.05954	1.72346	2.04994	1.01002	0.949185	1.03083	0.560112	0.974895	1.60314
											Nfil3	1.77548	0.84982	0.165181	0	1.0945	0	0	2.03788	1.28111	0
											Stat5b	0.167387	0	1.65166	2.64516	1.78297	1.59983	0	1.3279	1.28911	1.41996
											Hoxa5	1.26082	1.23325	1.54943	0.399325	1.39005	0.736108	0	1.76863	0.616665	3.84872
											Bhlha15	1.19457	0.472767	0.654281	0	3.23023	2.03544	1.00806	0.989027	2.02128	0.985875
											Mlxipl	0.597152	0.998858	1.84626	1.7647	1.10497	1.35336	1.67183	2.90933	2.74335	0
											Pparg	1.26915	0.736505	2.68502	1.2757	1.36445	2.4196	1.04484	2.80014	1.7808	1.07104
											Rbl2	1.53929	1.89012	2.28022	1.22752	2.72744	1.20877	1.46456	1.64424	1.70306	2.05989
											Cebpa	1.67237	1.27229	1.77519	0.991375	1.56398	1.84396	1.56245	3.38548	1.67204	3.83358
											Cebpb	1.80141	1.44248	1.8181	1.49127	1.65736	0.446659	1.35056	3.6704	2.16351	3.7127
											Mef2a	1.8156	3.05301	2.65011	1.59007	1.43811	1.45435	1.45957	3.2065	2.00572	2.01703
											E2f4	2.47665	2.43265	3.0364	1.86931	3.50754	2.26754	2.29686	2.10947	2.28373	2.79934
											Hmgb3	3.40506	3.48646	3.86737	3.4536	4.90574	2.83936	3.06728	3.57246	3.68195	3.0173
											Gabpa	4.09646	3.99212	4.14521	3.44439	4.81749	4.06822	3.95073	4.29989	3.63394	4.0078
											Nrf1	4.16141	4.3383	4.24426	3.68377	4.9561	4.41499	3.95	4.11655	4.21648	3.88721

## Sheet: System_Specific_TF_GO
Cardiovascular_GO														Digestive_GO														Embryoic_GO														Endocrine_GO
Category	Term	Count	%	PValue	Genes	List Total	Pop Hits	Pop Total	Fold Enrichment	Bonferroni	Benjamini	FDR		Category	Term	Count	%	PValue	Genes	List Total	Pop Hits	Pop Total	Fold Enrichment	Bonferroni	Benjamini	FDR		Category	Term	Count	%	PValue	Genes	List Total	Pop Hits	Pop Total	Fold Enrichment	Bonferroni	Benjamini	FDR		Category	Term	Count	%	PValue	Genes	List Total	Pop Hits
GOTERM_BP_FAT	GO:0007507~heart development	37	7.41483	7.33596e-20	IRX4, MYL2, TCAP, MYBPC3, TBX20, SOX4, FHL2, EGLN1, TTN, GLI3, TGFB2, LY6E, MYOCD, SMARCD3, HAND2, GATA4, PKD2, MB, NFATC1, ACTC1, ALPK3, TBX5, TGFBR2, SMYD1, MYH6, TNNI3, CSRP3, NCKAP1, TNNT2, MURC, XIRP1, PLN, NPPB, FOXC2, ADAMTS1, VCAN, MYH10	330	223	13588	6.83185	1.21484e-16	1.21484e-16	1.23348e-16		GOTERM_BP_FAT	GO:0055114~oxidation reduction	73	8.79518	1.19092e-15	CYP2D9, CYP2D10, CYP2C65, ASPDH, ALDH1L1, CYP2C68, AKR1C12, FAR1, GPX2, RDH9, TDO2, RDH7, AKR1C6, CYP7A1, AASDH, HPD, CYP2C55, CYP2C54, CYP3A13, CYP3A11, CYP2C29, MECP2, MOSC1, CYP1A2, DDO, CYP2C50, HAO1, ALDH1B1, CYP2D26, GULO, AKR1D1, DEGS2, CYP2U1, HSD3B3, CYP3A25, ADHFE1, HSD17B2, CYP2C44, HSD17B13, HSD3B5, ALDH3A2, PIPOX, CYP2A12, FMO4, FMO5, ADH4, PNPO, HSD17B6, ADH6A, CYP2C70, GPD1, CYP2C3…	522	672	13588	2.82773	2.45837e-12	2.45837e-12	2.09832e-12		GOTERM_BP_FAT	GO:0030182~neuron differentiation	52	9.94264	3.30618e-22	RORB, GLI3, NR2E1, NRCAM, BDNF, OLIG1, SEMA3A, OLIG2, TUBB3, STMN3, MTAP2, KIF5C, MDGA2, TBR1, NUMBL, CTNNA2, SLITRK2, ASCL1, SLITRK1, FOXG1, MTAP1B, SMARCA1, SLITRK5, GAP43, 3110039M20RIK, DCC, FGFR1, CDK5R1, SOX1, SOX2, BRSK1, LINGO1, LHX2, POU3F4, POU3F2, DCX, NEFL, DCLK1, BHLHE22, PTPRZ1, DPYSL5, NFASC, EN1, NTRK3, SALL3, DLX2, FEZF2, DLX1, TULP3, HDAC2, NTRK2, 2610109H07RIK, MYH10	344	399	13588	5.14787	4.79727e-19	4.79727e-19	5.47127e-19		GOTERM_BP_FAT	GO:0001775~cell activation	22	4.40882	7.06746e-07	GNA13, PTPRC, PLEK, H2-M3, IKZF1, RELB, MYO1F, ITGB2, SFPI1, NFAM1, VAV1, WAS, DOCK2, CD86, FCGR2B, ITGAX, LILRB3, FCER1G, BANK1, H2-DMA, LCP1, HELLS	334	246
GOTERM_BP_FAT	GO:0048738~cardiac muscle tissue development	17	3.40681	2.28837e-13	ACTC1, MYL2, TBX5, FHL2, EGLN1, MYH6, TTN, CSRP3, TGFB2, TNNT2, MURC, XIRP1, LY6E, PLN, GATA4, FOXC2, MYH10	330	57	13588	12.2805	3.78921e-10	1.8946e-10	3.84737e-10		GOTERM_BP_FAT	GO:0008202~steroid metabolic process	31	3.73494	4.46445e-13	HSD3B3, HSD17B2, HSD3B5, SULT2B1, RDH9, APOA2, APOA1, SAA1, SERPINA6, AKR1C6, CYP7A1, APOF, LCAT, APOC3, ATP8B1, PCSK9, HSD17B6, NR1H4, SOAT2, MECP2, CFTR, AKR1C20, G6PC, BAAT, SULT1B1, SDR42E1, LIPC, NR5A2, AKR1D1, SLC27A5, FABP6	522	161	13588	5.01211	8.98645e-10	4.49322e-10	7.68119e-10		GOTERM_BP_FAT	GO:0048666~neuron development	37	7.07457	2.34714e-15	3110039M20RIK, DCC, FGFR1, CDK5R1, SOX1, RORB, GLI3, NR2E1, NRCAM, LINGO1, BDNF, LHX2, SEMA3A, DCX, NEFL, DCLK1, STMN3, MTAP2, PTPRZ1, KIF5C, DPYSL5, NFASC, EN1, TBR1, NUMBL, CTNNA2, SLITRK2, SALL3, ASCL1, SLITRK1, FEZF2, FOXG1, MTAP1B, NTRK2, 2610109H07RIK, SLITRK5, GAP43, MYH10	344	292	13588	5.00514	3.38296e-12	1.69154e-12	3.86358e-12		GOTERM_BP_FAT	GO:0032940~secretion by cell	19	3.80762	7.29402e-07	SYT1, GLRB, PLEK, SYT4, FAM3B, NLGN1, MYO1F, ARHGAP17, NRXN1, RPH3A, PCLO, CADPS, LY6E, TRIM9, SYCN, NTRK2, SV2B, UNC13A, CACNA1B	334	186
GOTERM_BP_FAT	GO:0030239~myofibril assembly	11	2.20441	4.60348e-12	TNNT2, MURC, ACTC1, MYL2, XIRP1, TCAP, MYBPC3, MYH6, TTN, NEURL2, MYH10	330	19	13588	23.8386	7.62328e-09	2.54109e-09	7.74029e-09		GOTERM_BP_FAT	GO:0050817~coagulation	18	2.16867	7.72746e-10	KNG1, F11, F12, C9, MST1, F9, PLG, PROC, FGG, FGA, FGB, KLKB1, PROZ, F2, SERPINC1, APOH, SERPIND1, PAPSS2	522	70	13588	6.6936	1.55554e-06	5.18512e-07	1.3296e-06		GOTERM_BP_FAT	GO:0031175~neuron projection development	31	5.92734	3.01412e-14	3110039M20RIK, DCC, FGFR1, CDK5R1, GLI3, NR2E1, NRCAM, LINGO1, BDNF, LHX2, SEMA3A, DCX, NEFL, DCLK1, STMN3, MTAP2, PTPRZ1, KIF5C, DPYSL5, NFASC, TBR1, CTNNA2, NUMBL, SLITRK2, SLITRK1, FEZF2, FOXG1, MTAP1B, 2610109H07RIK, SLITRK5, GAP43, MYH10	344	218	13588	5.61697	4.36563e-11	1.45521e-11	4.97935e-11		GOTERM_BP_FAT	GO:0002478~antigen processing and presentation of exogenous peptide antigen	8	1.60321	8.71728e-07	H2-M3, H2-OA, FCGR2B, UNC93B1, FCER1G, IFI30, H2-DMA, TAPBP	334	23
GOTERM_BP_FAT	GO:0042692~muscle cell differentiation	20	4.00802	4.75433e-11	ACTC1, MYL2, TCAP, TBX5, MYBPC3, FHL2, MYH6, TTN, TNNT2, MURC, XIRP1, MYOCD, SMARCD3, DYRK1B, GATA4, DOK7, NEURL2, BIN1, TBX18, MYH10	330	117	13588	7.03859	7.87317e-08	1.96829e-08	7.99401e-08		GOTERM_BP_FAT	GO:0007596~blood coagulation	18	2.16867	7.72746e-10	KNG1, F11, F12, C9, MST1, F9, PLG, PROC, FGG, FGA, FGB, KLKB1, PROZ, F2, SERPINC1, APOH, SERPIND1, PAPSS2	522	70	13588	6.6936	1.55554e-06	5.18512e-07	1.3296e-06		GOTERM_BP_FAT	GO:0007409~axonogenesis	26	4.97132	3.76136e-13	DCC, 3110039M20RIK, CDK5R1, NR2E1, GLI3, NRCAM, BDNF, LHX2, SEMA3A, DCX, NEFL, DCLK1, PTPRZ1, KIF5C, NFASC, DPYSL5, TBR1, CTNNA2, NUMBL, SLITRK2, SLITRK1, FEZF2, FOXG1, 2610109H07RIK, SLITRK5, GAP43, MYH10	344	163	13588	6.30061	5.45784e-10	1.36446e-10	6.22469e-10		GOTERM_BP_FAT	GO:0045321~leukocyte activation	20	4.00802	1.90254e-06	PTPRC, H2-M3, IKZF1, RELB, MYO1F, ITGB2, SFPI1, NFAM1, VAV1, WAS, DOCK2, CD86, FCGR2B, ITGAX, LILRB3, FCER1G, BANK1, H2-DMA, LCP1, HELLS	334	219
GOTERM_BP_FAT	GO:0031032~actomyosin structure organization	11	2.20441	1.43126e-10	TNNT2, MURC, ACTC1, MYL2, XIRP1, TCAP, MYBPC3, MYH6, TTN, NEURL2, MYH10	330	25	13588	18.1173	2.37016e-07	4.74032e-08	2.40654e-07		GOTERM_BP_FAT	GO:0050878~regulation of body fluid levels	20	2.40964	8.29415e-10	KNG1, F11, F12, C9, MST1, F9, PLG, PROC, FGG, FGA, FGB, KLKB1, PROZ, F2, SERPINC1, APOH, SERPIND1, GUCA2B, PAPSS2, AGR2	522	89	13588	5.84958	1.66961e-06	4.17403e-07	1.42711e-06		GOTERM_BP_FAT	GO:0048812~neuron projection morphogenesis	26	4.97132	2.21113e-12	DCC, 3110039M20RIK, CDK5R1, NR2E1, GLI3, NRCAM, BDNF, LHX2, SEMA3A, DCX, NEFL, DCLK1, PTPRZ1, KIF5C, NFASC, DPYSL5, TBR1, CTNNA2, NUMBL, SLITRK2, SLITRK1, FEZF2, FOXG1, 2610109H07RIK, SLITRK5, GAP43, MYH10	344	176	13588	5.83523	3.20834e-09	6.41667e-10	3.6591e-09		GOTERM_BP_FAT	GO:0007269~neurotransmitter secretion	9	1.80361	1.98872e-06	SYT1, SYT4, TRIM9, NLGN1, SV2B, NRXN1, RPH3A, PCLO, CACNA1B	334	36
GOTERM_BP_FAT	GO:0014706~striated muscle tissue development	19	3.80762	1.53379e-09	ACTC1, MYL2, TBX5, RXRG, FHL2, EGLN1, MYH6, TTN, CSRP3, TGFB2, TNNT2, MURC, LY6E, XIRP1, PLN, GATA4, DOK7, FOXC2, MYH10	330	127	13588	6.16015	2.53995e-06	4.23326e-07	2.57894e-06		GOTERM_BP_FAT	GO:0007599~hemostasis	18	2.16867	9.80485e-10	KNG1, F11, F12, C9, MST1, F9, PLG, PROC, FGG, FGA, FGB, KLKB1, PROZ, F2, SERPINC1, APOH, SERPIND1, PAPSS2	522	71	13588	6.59932	1.97371e-06	3.94743e-07	1.68704e-06		GOTERM_BP_FAT	GO:0048667~cell morphogenesis involved in neuron differentiation	26	4.97132	4.73983e-12	DCC, 3110039M20RIK, CDK5R1, NR2E1, GLI3, NRCAM, BDNF, LHX2, SEMA3A, DCX, NEFL, DCLK1, PTPRZ1, KIF5C, NFASC, DPYSL5, TBR1, CTNNA2, NUMBL, SLITRK2, SLITRK1, FEZF2, FOXG1, 2610109H07RIK, SLITRK5, GAP43, MYH10	344	182	13588	5.64286	6.87756e-09	1.14626e-09	7.84384e-09		GOTERM_BP_FAT	GO:0046903~secretion	20	4.00802	2.17097e-06	SYT1, GLRB, PLEK, SYT4, FAM3B, NLGN1, MYO1F, ARHGAP17, NRXN1, RPH3A, PCLO, CADPS, LY6E, TRIM9, SYCN, NTRK2, SV2B, AGR2, UNC13A, CACNA1B	334	221
GOTERM_BP_FAT	GO:0007517~muscle organ development	22	4.40882	1.6567e-09	ACTC1, EID2, MYL2, TBX5, RXRG, FHL2, EGLN1, MYH6, TTN, CSRP3, TGFB2, TNNT2, MURC, DES, LY6E, XIRP1, PLN, GATA4, DOK7, FOXC2, SCN8A, MYH10	330	176	13588	5.14697	2.74349e-06	3.91928e-07	2.7856e-06		GOTERM_BP_FAT	GO:0006869~lipid transport	22	2.6506	4.23602e-09	ATP10B, APOC2, CFTR, MTTP, ABCG8, APOA4, APOA2, APOB, APOA1, ABCG5, APOF, LCAT, APOC4, APOC3, APOA5, ATP8B1, LIPC, APOL7A, APOM, SLC27A2, SLC27A5, SLC27A4	522	119	13588	4.81239	8.52707e-06	1.42118e-06	7.28858e-06		GOTERM_BP_FAT	GO:0030900~forebrain development	25	4.78011	4.78174e-12	E2F1, 3110039M20RIK, SOX1, SOX2, BCAN, NR2E1, GLI3, LHX2, POU3F4, POU3F3, POU3F2, DCLK1, NR2F1, OTX1, NUMBL, SALL3, FEZF2, ASCL1, DLX2, DLX1, HDAC2, FOXG1, 2610109H07RIK, LRP8, FABP7, MYH10	344	167	13588	5.91317	6.93829e-09	9.91184e-10	7.9131e-09		GOTERM_BP_FAT	GO:0019884~antigen processing and presentation of exogenous antigen	8	1.60321	3.78834e-06	H2-M3, H2-OA, FCGR2B, UNC93B1, FCER1G, IFI30, H2-DMA, TAPBP	334	28
GOTERM_BP_FAT	GO:0051146~striated muscle cell differentiation	16	3.20641	3.16844e-09	ACTC1, MYL2, TCAP, TBX5, MYBPC3, FHL2, MYH6, TTN, TNNT2, MURC, XIRP1, DYRK1B, GATA4, DOK7, NEURL2, MYH10	330	89	13588	7.40238	5.24692e-06	6.55866e-07	5.32746e-06		GOTERM_BP_FAT	GO:0002526~acute inflammatory response	18	2.16867	8.51818e-09	MBL1, MBL2, C9, MASP2, CRP, EPHX2, SAA4, C8G, AHSG, C8A, REG3B, C8B, C4BP, SAA2, SERPINF2, SAA1, F2, CFI	522	81	13588	5.78459	1.71469e-05	2.44958e-06	1.46566e-05		GOTERM_BP_FAT	GO:0048858~cell projection morphogenesis	27	5.16252	7.95718e-12	3110039M20RIK, DCC, CDK5R1, NR2E1, GLI3, NRCAM, BDNF, LHX2, SEMA3A, DCX, NEFL, DCLK1, PTPRZ1, KIF5C, VANGL2, NFASC, DPYSL5, TBR1, CTNNA2, NUMBL, SLITRK2, SLITRK1, FEZF2, FOXG1, 2610109H07RIK, SLITRK5, GAP43, MYH10	344	202	13588	5.2797	1.15459e-08	1.44324e-09	1.3168e-08		GOTERM_BP_FAT	GO:0002504~antigen processing and presentation of peptide or polysaccharide antigen via MHC class II	7	1.40281	4.29106e-06	H2-OA, FCGR2B, H2-OB, UNC93B1, FCER1G, IFI30, H2-DMA	334	19
GOTERM_BP_FAT	GO:0060537~muscle tissue development	19	3.80762	4.71246e-09	ACTC1, MYL2, TBX5, RXRG, FHL2, EGLN1, MYH6, TTN, CSRP3, TGFB2, TNNT2, MURC, LY6E, XIRP1, PLN, GATA4, DOK7, FOXC2, MYH10	330	136	13588	5.7525	7.8038e-06	8.67092e-07	7.9236e-06		GOTERM_BP_FAT	GO:0030193~regulation of blood coagulation	9	1.08434	1.08527e-08	F11, F12, KLKB1, APOH, HRG, TMPRSS6, CPB2, PLG, PROC	522	14	13588	16.734	2.18462e-05	2.73081e-06	1.86734e-05		GOTERM_BP_FAT	GO:0050767~regulation of neurogenesis	22	4.2065	1.47362e-11	3110039M20RIK, TNFRSF12A, SOX2, NLGN1, LRRC4C, NR2E1, TTC3, NTRK3, DLX2, ASCL1, LINGO1, DLX1, BDNF, SERPINF1, NTRK2, FOXG1, SIX1, POU3F2, SEMA3A, NEFL, NEFM, NGF, MT3	344	132	13588	6.58333	2.13822e-08	2.3758e-09	2.43864e-08		GOTERM_BP_FAT	GO:0048489~synaptic vesicle transport	8	1.60321	4.88948e-06	SYT4, TRIM9, NLGN1, SV2B, RPH3A, PCLO, UNC13A, AMPH	334	29
GOTERM_BP_FAT	GO:0010927~cellular component assembly involved in morphogenesis	11	2.20441	8.78214e-09	TNNT2, MURC, ACTC1, MYL2, XIRP1, TCAP, MYBPC3, MYH6, TTN, NEURL2, MYH10	330	36	13588	12.5815	1.45431e-05	1.45432e-06	1.47664e-05		GOTERM_BP_FAT	GO:0010876~lipid localization	22	2.6506	1.63267e-08	ATP10B, APOC2, CFTR, MTTP, ABCG8, APOA4, APOA2, APOB, APOA1, ABCG5, APOF, LCAT, APOC4, APOC3, APOA5, ATP8B1, LIPC, APOL7A, APOM, SLC27A2, SLC27A5, SLC27A4	522	128	13588	4.47402	3.28652e-05	3.65174e-06	2.80921e-05		GOTERM_BP_FAT	GO:0051960~regulation of nervous system development	23	4.39771	1.91772e-11	3110039M20RIK, TNFRSF12A, SOX2, NLGN1, LRRC4C, NR2E1, TTC3, NTRK3, DLX2, ASCL1, LINGO1, DLX1, BDNF, TULP3, SERPINF1, NTRK2, FOXG1, SIX1, POU3F2, SEMA3A, NEFL, NEFM, NGF, MT3	344	148	13588	6.13851	2.78261e-08	2.78261e-09	3.17356e-08		GOTERM_BP_FAT	GO:0006955~immune response	30	6.01202	5.03621e-06	TNFAIP8L2, LY86, PGLYRP1, TLR7, CCL28, CCL6, FCER1G, INPP5D, PTPRC, PTPN6, H2-M3, NCF1, TNFRSF13B, RELB, MYO1F, VAV1, PSMB8, CD180, PSMB9, CCR5, FCGR2B, H2-OA, CD300A, LILRB3, H2-OB, CD300LF, CD79B, CLEC7A, H2-DMA, LCP1	334	471
GOTERM_BP_FAT	GO:0055001~muscle cell development	13	2.60521	1.99797e-08	ACTC1, MYL2, TCAP, MYBPC3, FHL2, MYH6, TTN, TNNT2, MURC, XIRP1, DOK7, NEURL2, MYH10	330	61	13588	8.77516	3.30859e-05	3.00785e-06	3.35942e-05		GOTERM_BP_FAT	GO:0009611~response to wounding	37	4.45783	5.5357e-08	MBL1, MBL2, PPARA, C9, ELF3, MASP2, CRP, MST1, AHSG, REG3B, FGG, SAA2, FGA, FGB, SAA1, KLKB1, PROZ, APOH, SERPINC1, PYCARD, CFI, PAPSS2, F11, KNG1, F12, EPHX2, F9, SAA4, PLG, C8G, PROC, C8A, C8B, C4BP, SERPINF2, F2, SERPIND1	522	347	13588	2.7756	0.000111427	1.11433e-05	9.52484e-05		GOTERM_BP_FAT	GO:0000904~cell morphogenesis involved in differentiation	27	5.16252	2.41426e-11	3110039M20RIK, DCC, CDK5R1, SOX9, NR2E1, GLI3, NRCAM, BDNF, LHX2, SEMA3A, DCX, NEFL, DCLK1, PTPRZ1, KIF5C, NFASC, DPYSL5, TBR1, CTNNA2, NUMBL, SLITRK2, SLITRK1, FEZF2, FOXG1, 2610109H07RIK, SLITRK5, GAP43, MYH10	344	212	13588	5.03066	3.50309e-08	3.18463e-09	3.99526e-08		GOTERM_BP_FAT	GO:0007268~synaptic transmission	17	3.40681	7.88171e-06	GJD2, SYT1, GLRB, GABRB3, SYT4, NLGN1, GRIA4, NRXN1, RPH3A, PCLO, CTNNA2, GAD2, GRIA2, TRIM9, TMOD2, SV2B, CACNA1B	334	178
GOTERM_BP_FAT	GO:0003007~heart morphogenesis	14	2.80561	2.15021e-08	ACTC1, MYBPC3, TBX20, FHL2, EGLN1, TTN, TNNT2, XIRP1, LY6E, SMARCD3, HAND2, GATA4, FOXC2, ADAMTS1	330	74	13588	7.79001	3.56068e-05	2.96728e-06	3.61539e-05		GOTERM_BP_FAT	GO:0042060~wound healing	19	2.28916	2.39106e-07	KNG1, F11, PPARA, F12, C9, MST1, F9, PLG, PROC, FGG, FGA, FGB, KLKB1, PROZ, F2, SERPINC1, APOH, SERPIND1, PAPSS2	522	112	13588	4.41591	0.000481205	4.37555e-05	0.000411411		GOTERM_BP_FAT	GO:0032990~cell part morphogenesis	27	5.16252	2.41426e-11	3110039M20RIK, DCC, CDK5R1, NR2E1, GLI3, NRCAM, BDNF, LHX2, SEMA3A, DCX, NEFL, DCLK1, PTPRZ1, KIF5C, VANGL2, NFASC, DPYSL5, TBR1, CTNNA2, NUMBL, SLITRK2, SLITRK1, FEZF2, FOXG1, 2610109H07RIK, SLITRK5, GAP43, MYH10	344	212	13588	5.03066	3.50309e-08	3.18463e-09	3.99526e-08		GOTERM_BP_FAT	GO:0019882~antigen processing and presentation	12	2.40481	8.62915e-06	H2-M3, H2-OA, FCGR2B, RELB, H2-OB, UNC93B1, FCER1G, IFI30, H2-DMA, PSMB8, PSMB9, TAPBP	334	87
GOTERM_BP_FAT	GO:0055002~striated muscle cell development	12	2.40481	5.36182e-08	TNNT2, MURC, ACTC1, MYL2, XIRP1, TCAP, DOK7, MYBPC3, MYH6, TTN, NEURL2, MYH10	330	54	13588	9.15017	8.87878e-05	6.83011e-06	9.01545e-05		GOTERM_BP_FAT	GO:0055088~lipid homeostasis	11	1.3253	3.60068e-07	ABCG8, ASGR2, APOA2, G6PC, APOB, APOA5, PCSK9, LIPC, NR5A2, ANGPTL3, MTTP	522	34	13588	8.42168	0.000724554	6.03995e-05	0.000619538		GOTERM_BP_FAT	GO:0030030~cell projection organization	33	6.30975	2.59267e-11	3110039M20RIK, DCC, FGFR1, CDK5R1, GLI3, NR2E1, NRCAM, LINGO1, BDNF, LHX2, TTYH1, SEMA3A, DCX, NEFL, DCLK1, STMN3, MTAP2, PTPRZ1, VANGL2, KIF5C, DPYSL5, NFASC, TBR1, CTNNA2, NUMBL, SLITRK2, SLITRK1, FEZF2, FOXG1, MTAP1B, 2610109H07RIK, SLITRK5, GAP43, MYH10	344	319	13588	4.08621	3.76196e-08	3.13497e-09	4.29051e-08		GOTERM_BP_FAT	GO:0045619~regulation of lymphocyte differentiation	10	2.00401	1.05832e-05	PTPN6, CD83, PTPRC, IKZF1, H2-OA, IL2RG, NFAM1, INPP5D, H2-DMA, SASH3	334	58
GOTERM_BP_FAT	GO:0035051~cardiac cell differentiation	10	2.00401	5.926e-08	MURC, ACTC1, MYL2, XIRP1, TBX5, GATA4, FHL2, TTN, MYH10, TGFB2	330	33	13588	12.4775	9.81298e-05	7.00959e-06	9.96407e-05		GOTERM_BP_FAT	GO:0050818~regulation of coagulation	9	1.08434	3.71141e-07	F11, F12, KLKB1, APOH, HRG, TMPRSS6, CPB2, PLG, PROC	522	20	13588	11.7138	0.000746829	5.74682e-05	0.000638592		GOTERM_BP_FAT	GO:0060284~regulation of cell development	22	4.2065	5.32383e-10	3110039M20RIK, TNFRSF12A, SOX2, NLGN1, LRRC4C, NR2E1, TTC3, NTRK3, DLX2, ASCL1, LINGO1, DLX1, BDNF, SERPINF1, NTRK2, FOXG1, SIX1, POU3F2, SEMA3A, NEFL, NEFM, NGF, MT3	344	159	13588	5.46541	7.72488e-07	5.94222e-08	8.8102e-07		GOTERM_BP_FAT	GO:0019226~transmission of nerve impulse	19	3.80762	1.16668e-05	GJD2, SYT1, GLRB, PPARD, GABRB3, SYT4, NLGN1, CACNG4, GRIA4, NRXN1, RPH3A, PCLO, CTNNA2, GAD2, GRIA2, TRIM9, TMOD2, SV2B, CACNA1B	334	226
GOTERM_BP_FAT	GO:0045214~sarcomere organization	7	1.40281	8.0309e-08	TNNT2, XIRP1, TCAP, MYBPC3, MYH6, TTN, NEURL2	330	11	13588	26.2028	0.000132983	8.86608e-06	0.000135033		GOTERM_BP_FAT	GO:0019439~aromatic compound catabolic process	8	0.963855	5.76253e-07	TDO2, ALDH1L1, EPHX2, IDO2, HGD, TAT, AFMID, HPD	522	15	13588	13.883	0.00115933	8.28536e-05	0.000991509		GOTERM_BP_FAT	GO:0019226~transmission of nerve impulse	26	4.97132	5.48758e-10	GRIK2, NRCAM, GAD2, SYN1, TRIM9, APBA2, CHRNA7, POU3F2, OLIG2, SHC3, GABRG1, GABRG2, DLGAP1, STX1A, GLRB, NRXN3, NLGN1, CACNG4, GRIA4, NRXN1, STX1B, CTNNA2, GRM3, SLC17A6, GRIA2, NCAN	344	226	13588	4.54425	7.96248e-07	5.68749e-08	9.08119e-07		GOTERM_BP_FAT	GO:0001505~regulation of neurotransmitter levels	10	2.00401	1.84991e-05	SYT1, GAD2, SYT4, TRIM9, NLGN1, SV2B, NRXN1, RPH3A, PCLO, CACNA1B	334	62
GOTERM_BP_FAT	GO:0055007~cardiac muscle cell differentiation	9	1.80361	2.20999e-07	MURC, ACTC1, MYL2, XIRP1, TBX5, GATA4, FHL2, TTN, MYH10	330	28	13588	13.2351	0.000365908	2.28732e-05	0.000371591		GOTERM_BP_FAT	GO:0048878~chemical homeostasis	35	4.21687	1.61341e-06	MYO5A, HAMP2, FOXA3, SLC9A3, SLC9A2, 2010110P09RIK, 1300017J02RIK, GHRHR, ASGR2, APOA2, APOB, GCKR, BHLHA15, AQP11, HAMP, GRIN2D, CTRC, APOA5, PCSK9, RGN, SLC39A5, SLC39A4, ANGPTL3, SCO2, TRPM4, EPAS1, FOXA1, MECP2, QK, MTTP, ABCG8, G6PC, GCK, LIPC, NR5A2	522	365	13588	2.49609	0.00324252	0.000216496	0.00277603		GOTERM_BP_FAT	GO:0006928~cell motion	33	6.30975	9.62098e-10	3110039M20RIK, DCC, CDK5R1, SOX1, TNFRSF12A, ASTN1, GLI3, NR2E1, NRCAM, BDNF, LHX2, POU3F3, CHRNA7, POU3F2, SEMA3A, DCX, DCLK1, TWIST1, NR2F1, KIF5C, NFASC, DPYSL5, MMP14, TBR1, CTNNA2, ASCL1, FEZF2, FOXG1, SIX1, CNTN2, 2610109H07RIK, LRP8, GAP43, MYH10	344	367	13588	3.55177	1.396e-06	9.3067e-08	1.59214e-06		GOTERM_BP_FAT	GO:0048002~antigen processing and presentation of peptide antigen	8	1.60321	1.85639e-05	H2-M3, H2-OA, FCGR2B, UNC93B1, FCER1G, IFI30, H2-DMA, TAPBP	334	35
GOTERM_BP_FAT	GO:0055013~cardiac muscle cell development	7	1.40281	4.90802e-07	MURC, ACTC1, MYL2, XIRP1, FHL2, TTN, MYH10	330	14	13588	20.5879	0.000812437	4.78087e-05	0.000825239		GOTERM_BP_FAT	GO:0042632~cholesterol homeostasis	9	1.08434	3.75436e-06	ABCG8, APOA2, G6PC, APOB, PCSK9, LIPC, NR5A2, ANGPTL3, MTTP	522	26	13588	9.01061	0.00752905	0.000472234	0.00645963		GOTERM_BP_FAT	GO:0007267~cell-cell signaling	29	5.54493	1.1545e-09	FGFR1, FGF7, GRIK2, SOX2, VGF, BDNF, GAD2, SYN1, TRIM9, APBA2, CHRNA7, SHC3, GABRG1, GABRG2, DLGAP1, GLRB, STX1A, NRXN3, NLGN1, GRIA4, NRXN1, STX1B, CTNNA2, GRM3, SLC17A6, GRIA2, NTRK2, SIX1, NCAN	344	290	13588	3.95	1.67518e-06	1.04699e-07	1.91054e-06		GOTERM_BP_FAT	GO:0050865~regulation of cell activation	15	3.00601	2.96293e-05	PTPRC, PTPN6, PLEK, IKZF1, TNFRSF13B, NFAM1, STAT6, CD83, H2-OA, FCGR2B, FCER1G, IL2RG, INPP5D, H2-DMA, SASH3	334	156
GOTERM_BP_FAT	GO:0055006~cardiac cell development	7	1.40281	4.90802e-07	MURC, ACTC1, MYL2, XIRP1, FHL2, TTN, MYH10	330	14	13588	20.5879	0.000812437	4.78087e-05	0.000825239		GOTERM_BP_FAT	GO:0055092~sterol homeostasis	9	1.08434	3.75436e-06	ABCG8, APOA2, G6PC, APOB, PCSK9, LIPC, NR5A2, ANGPTL3, MTTP	522	26	13588	9.01061	0.00752905	0.000472234	0.00645963		GOTERM_BP_FAT	GO:0007155~cell adhesion	41	7.83939	2.80764e-09	CDK5R1, AEBP1, TNFRSF12A, NELL2, CTNND2, ASTN1, BCAN, EDIL3, SOX9, MEGF10, SCARF2, NRCAM, WISP1, TRO, TTYH1, COL12A1, COL8A1, COL11A1, THBS2, PCDH11X, PCDHB3, PCDH10, NLGN1, NFASC, PTPRS, PCDH9, PCDH8, NRXN1, PCDH19, COL5A1, PCDHB22, CTNNA2, NCAM1, TNFAIP6, HEPACAM, LSAMP, CNTN2, CFDP1, NCAN, NTM, CDH10	344	561	13588	2.88681	4.07388e-06	2.39641e-07	4.64626e-06		GOTERM_BP_FAT	GO:0002495~antigen processing and presentation of peptide antigen via MHC class II	6	1.2024	2.9998e-05	H2-OA, FCGR2B, UNC93B1, FCER1G, IFI30, H2-DMA	334	16
GOTERM_BP_FAT	GO:0030036~actin cytoskeleton organization	17	3.40681	2.52527e-06	FMNL2, ACTC1, MYL2, TCAP, MYBPC3, MYH6, TTN, NCKAP1, TNNT2, MURC, PFN2, XIRP1, NRAP, FHOD3, ANTXR1, NEURL2, MYH10	330	165	13588	4.24235	0.00417311	0.000232298	0.00424594		GOTERM_BP_FAT	GO:0008206~bile acid metabolic process	7	0.843373	1.1498e-05	BAAT, ATP8B1, NR5A2, AKR1D1, SLC27A5, NR1H4, FABP6	522	15	13588	12.1476	0.0228798	0.00136058	0.0197819		GOTERM_BP_FAT	GO:0022610~biological adhesion	41	7.83939	2.95715e-09	CDK5R1, AEBP1, TNFRSF12A, NELL2, CTNND2, ASTN1, BCAN, EDIL3, SOX9, MEGF10, SCARF2, NRCAM, WISP1, TRO, TTYH1, COL12A1, COL8A1, COL11A1, THBS2, PCDH11X, PCDHB3, PCDH10, NLGN1, NFASC, PTPRS, PCDH9, PCDH8, NRXN1, PCDH19, COL5A1, PCDHB22, CTNNA2, NCAM1, TNFAIP6, HEPACAM, LSAMP, CNTN2, CFDP1, NCAN, NTM, CDH10	344	562	13588	2.88167	4.29082e-06	2.38379e-07	4.89368e-06		GOTERM_BP_FAT	GO:0019886~antigen processing and presentation of exogenous peptide antigen via MHC class II	6	1.2024	2.9998e-05	H2-OA, FCGR2B, UNC93B1, FCER1G, IFI30, H2-DMA	334	16
GOTERM_BP_FAT	GO:0055003~cardiac myofibril assembly	5	1.002	4.8721e-06	MURC, ACTC1, MYL2, TTN, MYH10	330	6	13588	34.3131	0.00803576	0.000424553	0.00819172		GOTERM_BP_FAT	GO:0006958~complement activation, classical pathway	9	1.08434	1.22823e-05	MBL1, C8A, MBL2, C8B, C4BP, C9, MASP2, CFI, C8G	522	30	13588	7.8092	0.0244212	0.00137263	0.0211311		GOTERM_BP_FAT	GO:0007268~synaptic transmission	22	4.2065	4.29468e-09	GABRG1, GABRG2, DLGAP1, GLRB, STX1A, NRXN3, GRIK2, NLGN1, GRIA4, NRXN1, STX1B, CTNNA2, GAD2, GRM3, SLC17A6, GRIA2, SYN1, TRIM9, APBA2, CHRNA7, NCAN, SHC3	344	178	13588	4.88202	6.23156e-06	3.27978e-07	7.1071e-06		GOTERM_BP_FAT	GO:0003001~generation of a signal involved in cell-cell signaling	11	2.20441	3.77532e-05	SYT1, SYT4, TRIM9, FAM3B, NTRK2, NLGN1, SV2B, NRXN1, RPH3A, PCLO, CACNA1B	334	84
GOTERM_BP_FAT	GO:0030029~actin filament-based process	17	3.40681	5.8528e-06	FMNL2, ACTC1, MYL2, TCAP, MYBPC3, MYH6, TTN, NCKAP1, TNNT2, MURC, PFN2, XIRP1, NRAP, FHOD3, ANTXR1, NEURL2, MYH10	330	176	13588	3.9772	0.00964545	0.000484496	0.00984054		GOTERM_BP_FAT	GO:0030301~cholesterol transport	8	0.963855	1.67952e-05	ABCG8, APOB, ABCG5, APOA1, LCAT, CFTR, LIPC, APOM	522	23	13588	9.05414	0.0332438	0.00177784	0.0288942		GOTERM_BP_FAT	GO:0000902~cell morphogenesis	29	5.54493	4.78418e-09	3110039M20RIK, DCC, CDK5R1, BRSK1, SOX9, GLI3, NR2E1, NRCAM, BDNF, LHX2, SEMA3A, DCX, NEFL, DCLK1, PTPRZ1, KIF5C, VANGL2, NFASC, DPYSL5, TBR1, CTNNA2, NUMBL, SLITRK2, SLITRK1, FEZF2, FOXG1, 2610109H07RIK, SLITRK5, GAP43, MYH10	344	309	13588	3.70712	6.94182e-06	3.47092e-07	7.91715e-06		GOTERM_BP_FAT	GO:0002684~positive regulation of immune system process	17	3.40681	4.85056e-05	PTPN6, PTPRC, LYN, IKZF1, H2-M3, UNC93B1, NFAM1, STAT6, CD83, CD37, FCER1G, CD79B, IL2RG, CLEC7A, INPP5D, H2-DMA, SASH3	334	206
GOTERM_BP_FAT	GO:0006936~muscle contraction	10	2.00401	1.27794e-05	TNNT2, MYOM2, TBX20, MYBPC3, ACTN2, MYH6, MYOM1, TNNI3, TTN, CACNA1C	330	60	13588	6.86263	0.0209405	0.00100725	0.0214854		GOTERM_BP_FAT	GO:0015918~sterol transport	8	0.963855	1.67952e-05	ABCG8, APOB, ABCG5, APOA1, LCAT, CFTR, LIPC, APOM	522	23	13588	9.05414	0.0332438	0.00177784	0.0288942		GOTERM_BP_FAT	GO:0045664~regulation of neuron differentiation	17	3.25048	5.07824e-09	3110039M20RIK, TNFRSF12A, SOX2, NLGN1, LRRC4C, NR2E1, TTC3, NTRK3, ASCL1, BDNF, NTRK2, FOXG1, SIX1, POU3F2, SEMA3A, NEFL, NEFM, NGF	344	102	13588	6.58333	7.3685e-06	3.50882e-07	8.40379e-06		GOTERM_BP_FAT	GO:0050864~regulation of B cell activation	9	1.80361	5.3365e-05	STAT6, PTPN6, PTPRC, FCGR2B, TNFRSF13B, IL2RG, NFAM1, INPP5D, SASH3	334	55
GOTERM_BP_FAT	GO:0008016~regulation of heart contraction	9	1.80361	2.40019e-05	TNNT2, ATP2A2, PLN, MYBPC3, RYR2, MYH6, CSRP3, HRC, TGFB2	330	50	13588	7.41164	0.038968	0.00180508	0.0403495		GOTERM_BP_FAT	GO:0030195~negative regulation of blood coagulation	5	0.60241	3.01411e-05	KLKB1, TMPRSS6, CPB2, PLG, PROC	522	6	13588	21.6922	0.0588708	0.00302915	0.0518487		GOTERM_BP_FAT	GO:0007411~axon guidance	16	3.05927	2.17415e-08	3110039M20RIK, DCC, CDK5R1, KIF5C, DPYSL5, NFASC, GLI3, TBR1, NRCAM, FEZF2, BDNF, LHX2, FOXG1, 2610109H07RIK, SEMA3A, GAP43, MYH10	344	98	13588	6.44898	3.15464e-05	1.43395e-06	3.59792e-05		GOTERM_BP_FAT	GO:0046649~lymphocyte activation	16	3.20641	7.34737e-05	PTPRC, H2-M3, IKZF1, RELB, ITGB2, SFPI1, NFAM1, VAV1, WAS, DOCK2, CD86, ITGAX, BANK1, H2-DMA, LCP1, HELLS	334	191
GOTERM_BP_FAT	GO:0003012~muscle system process	10	2.00401	3.18572e-05	TNNT2, MYOM2, TBX20, MYBPC3, ACTN2, MYH6, MYOM1, TNNI3, TTN, CACNA1C	330	67	13588	6.14564	0.0513889	0.00229113	0.0535518		GOTERM_BP_FAT	GO:0006090~pyruvate metabolic process	8	0.963855	3.08043e-05	GPD1, G6PC, SDS, PDK4, ALDOB, CAR5A, FBP2, AGXT	522	25	13588	8.32981	0.0601264	0.0029485	0.0529892		GOTERM_BP_FAT	GO:0021537~telencephalon development	14	2.67686	2.49434e-08	SOX2, BCAN, NR2E1, GLI3, SALL3, DLX2, ASCL1, DLX1, HDAC2, LHX2, POU3F3, LRP8, POU3F2, MYH10	344	72	13588	7.68056	3.61922e-05	1.5736e-06	4.12778e-05		GOTERM_BP_FAT	GO:0006887~exocytosis	12	2.40481	7.96325e-05	CADPS, GLRB, PLEK, TRIM9, SYCN, NLGN1, MYO1F, SV2B, ARHGAP17, RPH3A, PCLO, UNC13A	334	110
GOTERM_BP_FAT	GO:0006357~regulation of transcription from RNA polymerase II promoter	33	6.61323	3.99064e-05	IRX4, EID1, EID2, STAT5A, SOX4, FHL2, NFKB1, ANKRD1, WT1, ARNT, MAGED1, EPC1, LBH, MEIS2, MYOCD, HAND2, GATA4, HEY2, POU4F3, ABRA, TLX2, SIM2, NR2F1, UTF1, TBX5, RXRG, MURC, ETS1, HIPK3, FOXC2, PBX1, NCOR1, DNAJB5	330	616	13588	2.20584	0.06395	0.00274981	0.0670782		GOTERM_BP_FAT	GO:0009074~aromatic amino acid family catabolic process	6	0.722892	3.10009e-05	TDO2, IDO2, HGD, TAT, AFMID, HPD	522	11	13588	14.1985	0.0604985	0.00283261	0.0533275		GOTERM_BP_FAT	GO:0032989~cellular component morphogenesis	29	5.54493	7.62655e-08	3110039M20RIK, DCC, CDK5R1, BRSK1, SOX9, GLI3, NR2E1, NRCAM, BDNF, LHX2, SEMA3A, DCX, NEFL, DCLK1, PTPRZ1, KIF5C, VANGL2, NFASC, DPYSL5, TBR1, CTNNA2, NUMBL, SLITRK2, SLITRK1, FEZF2, FOXG1, 2610109H07RIK, SLITRK5, GAP43, MYH10	344	351	13588	3.26353	0.000110655	4.61087e-06	0.000126209		GOTERM_BP_FAT	GO:0007267~cell-cell signaling	20	4.00802	9.94653e-05	GJD2, SYT1, GLRB, GABRB3, SYT4, FAM3B, NLGN1, GRIA4, NRXN1, RPH3A, PCLO, CTNNA2, GAD2, GRIA2, TRIM9, NTRK2, TMOD2, SV2B, IHH, CACNA1B	334	290
GOTERM_BP_FAT	GO:0032989~cellular component morphogenesis	23	4.60922	4.60208e-05	ACTC1, MYL2, EFNB3, NDN, TCAP, MYBPC3, BRSK2, GAS1, MYH6, TTN, GLI3, SLIT2, TGFB2, TNNT2, MURC, MFN1, ISL2, XIRP1, POU4F3, ANTXR1, NEURL2, MYH10, NFATC1	330	351	13588	2.69813	0.0733804	0.00304385	0.077352		GOTERM_BP_FAT	GO:0002455~humoral immune response mediated by circulating immunoglobulin	9	1.08434	4.17052e-05	MBL1, C8A, MBL2, C8B, C4BP, C9, MASP2, CFI, C8G	522	35	13588	6.6936	0.0805267	0.00364353	0.0717346		GOTERM_BP_FAT	GO:0021543~pallium development	11	2.10325	6.84602e-07	DLX2, ASCL1, DLX1, HDAC2, SOX2, BCAN, POU3F3, LRP8, POU3F2, GLI3, NR2E1	344	53	13588	8.19811	0.000992865	3.97335e-05	0.00113292		GOTERM_BP_FAT	GO:0002694~regulation of leukocyte activation	14	2.80561	0.000106751	PTPRC, PTPN6, IKZF1, TNFRSF13B, NFAM1, STAT6, CD83, FCGR2B, H2-OA, FCER1G, IL2RG, INPP5D, H2-DMA, SASH3	334	154
GOTERM_BP_FAT	GO:0006355~regulation of transcription, DNA-dependent	59	11.8236	0.000107349	ZKSCAN6, BACH2, EVX2, POU6F2, STAT5A, TBX20, NFKB1, ANKRD1, MAGED1, EPC1, LBH, MYOCD, GATA4, HEY2, POU4F3, ABRA, MLL3, ZFP354C, NR2F1, ZFP30, RXRG, RUNX1T1, ZFP37, MURC, HIPK3, FOXC2, SMARCA1, KCNH3, TBX18, IRX4, EID1, EID2, NDN, SOX4, FHL2, WT1, NR2C2, ARNT, TSC22D1, 2610008E11RIK, MEIS2, HAND2, TLX2, LHX9, SIM2, NFATC1, TBX6, UTF1, TBX5, ESRRG, ZFP449, MEF2D, ZFP9, ISL2, ETS1, PBX1, RFX3, NCOR1…	330	1465	13588	1.65827	0.162873	0.00681437	0.180346		GOTERM_BP_FAT	GO:0006956~complement activation	9	1.08434	5.184e-05	MBL1, C8A, MBL2, C8B, C4BP, C9, MASP2, CFI, C8G	522	36	13588	6.50766	0.0990961	0.00433876	0.0891596		GOTERM_BP_FAT	GO:0007423~sensory organ development	22	4.2065	2.29743e-06	3110039M20RIK, FGFR1, SOX1, BHLHE22, OTX1, SOX2, PRRX1, RORB, FZD3, PRRX2, ZIC1, GLI3, NR2E1, ASCL1, BDNF, TULP3, NTRK2, FOXG1, SIX1, POU3F4, COL8A1, COL11A1, MYH10	344	257	13588	3.38132	0.00332802	0.000128206	0.00380185		GOTERM_BP_FAT	GO:0042110~T cell activation	12	2.40481	0.000128883	PTPRC, CD86, DOCK2, IKZF1, ITGAX, H2-M3, RELB, ITGB2, H2-DMA, WAS, VAV1, LCP1	334	116
GOTERM_BP_FAT	GO:0051252~regulation of RNA metabolic process	59	11.8236	0.000161791	ZKSCAN6, BACH2, EVX2, POU6F2, STAT5A, TBX20, NFKB1, ANKRD1, MAGED1, EPC1, LBH, MYOCD, GATA4, HEY2, POU4F3, ABRA, MLL3, ZFP354C, NR2F1, ZFP30, RXRG, RUNX1T1, ZFP37, MURC, HIPK3, FOXC2, SMARCA1, KCNH3, TBX18, IRX4, EID1, EID2, NDN, SOX4, FHL2, WT1, NR2C2, ARNT, TSC22D1, 2610008E11RIK, MEIS2, HAND2, TLX2, LHX9, SIM2, NFATC1, TBX6, UTF1, TBX5, ESRRG, ZFP449, MEF2D, ZFP9, ISL2, ETS1, PBX1, RFX3, NCOR1…	330	1488	13588	1.63264	0.235053	0.00987493	0.271691		GOTERM_BP_FAT	GO:0002541~activation of plasma proteins involved in acute inflammatory response	9	1.08434	5.184e-05	MBL1, C8A, MBL2, C8B, C4BP, C9, MASP2, CFI, C8G	522	36	13588	6.50766	0.0990961	0.00433876	0.0891596		GOTERM_BP_FAT	GO:0031644~regulation of neurological system process	14	2.67686	5.32227e-06	GRM5, BDNF, STX1A, GRM3, GRIA2, GRIK2, NTRK2, NLGN1, DLG4, CTNND2, NCS1, CHRNA7, CSPG5, NGF	344	113	13588	4.89381	0.00769289	0.000285983	0.00880726		GOTERM_BP_FAT	GO:0002757~immune response-activating signal transduction	8	1.60321	0.000154683	PTPN6, PTPRC, LYN, UNC93B1, FCER1G, CD79B, NFAM1, CLEC7A	334	48
GOTERM_BP_FAT	GO:0006350~transcription	67	13.4269	0.000200352	ZKSCAN6, BACH2, POU6F2, STAT5A, TBX20, CNOT2, NFKB1, GLI3, TCEAL1, EPC1, LBH, MYOCD, SMARCD3, GATA4, HEY2, ABRA, E4F1, KDM5A, MLL3, NR2F1, ZFP354C, ZFP329, ZFP30, RXRG, RUNX1T1, ZFP37, SLTM, HNRPDL, MURC, TRIM33, HIPK3, FOXC2, SMARCA1, TBX18, EID1, EID2, POLR2F, ING2, POLR2E, NDN, SOX4, FHL2, WT1, NR2C2, ARNT, TSC22D1, 2610008E11RIK, HAND2, ZFP521, NFATC1, SIM2, TBX6, UTF1, TBX5, ESRRG, ZFP449, S…	330	1772	13588	1.55687	0.28238	0.0117806	0.336341		GOTERM_BP_FAT	GO:0006641~triglyceride metabolic process	9	1.08434	5.184e-05	G6PC, APOB, APOA5, APOC3, PCSK9, LIPC, ANGPTL3, SLC27A5, MTTP	522	36	13588	6.50766	0.0990961	0.00433876	0.0891596		GOTERM_BP_FAT	GO:0008038~neuron recognition	6	1.14723	6.81432e-06	3110039M20RIK, FEZF2, BDNF, CDK5R1, FOXG1, SEMA3A, GAP43	344	12	13588	19.75	0.00983889	0.000353066	0.0112762		GOTERM_BP_FAT	GO:0045621~positive regulation of lymphocyte differentiation	7	1.40281	0.00015596	CD83, PTPRC, IKZF1, IL2RG, INPP5D, H2-DMA, SASH3	334	34
GOTERM_BP_FAT	GO:0045449~regulation of transcription	80	16.0321	0.000202645	ZKSCAN6, BACH2, EVX2, POU6F2, STAT5A, TBX20, CNOT2, NFKB1, ANKRD1, GLI3, TCEAL1, MAGED1, EPC1, LBH, MYOCD, SMARCD3, GATA4, HEY2, POU4F3, ABRA, E4F1, KDM5A, MLL3, NR2F1, ZFP354C, ZCCHC11, ZFP329, ZFP30, RUNX1T1, RXRG, ZFP37, SLTM, HNRPDL, MURC, TRIM33, TCFL5, HIPK3, FOXC2, SMARCA1, KCNH3, TBX18, ZFP711, IRX4, EID1, EID2, ING2, NFKBID, NDN, SOX4, FHL2, WT1, NR2C2, ARNT, TSC22D1, 2610008E11RIK, MEIS…	330	2227	13588	1.47915	0.285101	0.0115062	0.340185		GOTERM_BP_FAT	GO:0016054~organic acid catabolic process	13	1.56627	5.63876e-05	IDO2, FTCD, HGD, TAT, AFMID, AMDHD1, TDO2, FAAH, PRODH2, AKR1D1, SLC27A2, SLC27A4, HPD	522	81	13588	4.17776	0.107306	0.00453016	0.0969774		GOTERM_BP_FAT	GO:0050804~regulation of synaptic transmission	13	2.48566	7.90338e-06	GRM5, BDNF, STX1A, GRIA2, GRIK2, NTRK2, NLGN1, DLG4, CTNND2, NCS1, CHRNA7, CSPG5, NGF	344	100	13588	5.135	0.0114024	0.000395365	0.0130782		GOTERM_BP_FAT	GO:0016192~vesicle-mediated transport	26	5.21042	0.000207875	GLRB, CALY, SYT4, PLEK, SLC9A3, NLGN1, MYO1F, ARHGAP17, ITSN2, NAPB, RPH3A, WAS, VAV1, PCLO, AMPH, CADPS, GRIA2, FCGR2B, TRIM9, SYCN, SNPH, FCER1G, SV2B, MAPK8IP1, CLEC7A, UNC13A	334	466
GOTERM_BP_FAT	GO:0007512~adult heart development	5	1.002	0.000202958	TCAP, HAND2, MYH6, TTN, MYH10	330	13	13588	15.8368	0.285471	0.0111419	0.340709		GOTERM_BP_FAT	GO:0046395~carboxylic acid catabolic process	13	1.56627	5.63876e-05	IDO2, FTCD, HGD, TAT, AFMID, AMDHD1, TDO2, FAAH, PRODH2, AKR1D1, SLC27A2, SLC27A4, HPD	522	81	13588	4.17776	0.107306	0.00453016	0.0969774		GOTERM_BP_FAT	GO:0021953~central nervous system neuron differentiation	9	1.72084	8.47484e-06	DCC, 3110039M20RIK, ASCL1, LINGO1, TULP3, SOX1, FOXG1, DCX, NR2E1, DCLK1	344	42	13588	8.46429	0.0122217	0.000409817	0.0140238		GOTERM_BP_FAT	GO:0051249~regulation of lymphocyte activation	13	2.60521	0.000220767	PTPRC, PTPN6, IKZF1, TNFRSF13B, NFAM1, STAT6, CD83, FCGR2B, H2-OA, IL2RG, INPP5D, H2-DMA, SASH3	334	144
GOTERM_BP_FAT	GO:0048729~tissue morphogenesis	17	3.40681	0.000228467	WNT5A, TBX6, ACTC1, TBX5, STAT5A, EGLN1, FZD3, GLI3, TGFB2, NCKAP1, TNNT2, LY6E, FOXC2, PBX1, TLX2, EXT2, TBX18	330	238	13588	2.94113	0.315033	0.0121318	0.383455		GOTERM_BP_FAT	GO:0018904~organic ether metabolic process	10	1.20482	7.37014e-05	G6PC, APOB, APOA5, APOC3, PCSK9, CYP1A2, LIPC, ANGPTL3, SLC27A5, MTTP	522	48	13588	5.42305	0.137885	0.00569015	0.126737		GOTERM_BP_FAT	GO:0048839~inner ear development	12	2.29446	1.27394e-05	3110039M20RIK, FGFR1, OTX1, SOX2, PRRX1, FZD3, PRRX2, ZIC1, BDNF, SIX1, FOXG1, POU3F4, COL11A1	344	88	13588	5.38636	0.0183152	0.000596113	0.0210799		GOTERM_BP_FAT	GO:0002764~immune response-regulating signal transduction	8	1.60321	0.000258468	PTPN6, PTPRC, LYN, UNC93B1, FCER1G, CD79B, NFAM1, CLEC7A	334	52
GOTERM_BP_FAT	GO:0044057~regulation of system process	15	3.00601	0.000389985	TNNC1, MYBPC3, MYH6, TNNI3, GRM1, CSRP3, TGFB2, TNNT2, ATP2A2, PLN, GRIN2D, RYR2, CACNA1C, CASQ2, HRC	330	201	13588	3.07282	0.475831	0.0199833	0.65371		GOTERM_BP_FAT	GO:0009110~vitamin biosynthetic process	8	0.963855	8.75323e-05	RDH9, ASPDH, RFK, NADSYN1, PNPO, GULO, RDH16, NAPRT1	522	29	13588	7.18087	0.161558	0.00650505	0.150503		GOTERM_BP_FAT	GO:0007610~behavior	27	5.16252	1.27806e-05	ADCY1, GRIK2, ASTN1, CTNND2, ZIC1, NR2E1, KCNIP3, BDNF, NPAS3, CHST10, DLG4, PTN, APBA2, CHRNA7, SEMA3A, SHC3, GNG7, GABRG2, GLRB, ZDHHC8, GABRA5, GRM5, FEZF2, GRIA1, NTRK2, NHLH2, SCN8A	344	405	13588	2.63333	0.0183739	0.000579357	0.021148		GOTERM_BP_FAT	GO:0050853~B cell receptor signaling pathway	5	1.002	0.000291912	PTPN6, PTPRC, LYN, CD79B, NFAM1	334	14
GOTERM_BP_FAT	GO:0055074~calcium ion homeostasis	10	2.00401	0.000484153	JPH2, ATP2A2, NDN, PLN, PKD2, RYR2, TNNI3, CACNA1C, CSRP3, HRC	330	95	13588	4.33429	0.551547	0.0240087	0.810955		GOTERM_BP_FAT	GO:0046942~carboxylic acid transport	14	1.68675	0.000100794	SLC7A15, SLC25A4, SLC6A20A, SLC26A1, SLC10A2, AGXT, SLC7A6, SLC10A1, SLC25A13, ABCC3, SLC27A2, SLC46A1, SLC27A5, SLC27A4	522	99	13588	3.6811	0.183647	0.00722054	0.173287		GOTERM_BP_FAT	GO:0021954~central nervous system neuron development	8	1.52964	1.49047e-05	DCC, 3110039M20RIK, ASCL1, LINGO1, SOX1, FOXG1, DCX, NR2E1, DCLK1	344	33	13588	9.57576	0.0213947	0.000655146	0.0246624		GOTERM_BP_FAT	GO:0002429~immune response-activating cell surface receptor signaling pathway	7	1.40281	0.000451435	PTPN6, PTPRC, LYN, FCER1G, CD79B, NFAM1, CLEC7A	334	41
GOTERM_BP_FAT	GO:0006813~potassium ion transport	13	2.60521	0.000520283	KCNJ5, ABCC9, KCND2, TMEM38A, KCNE1, KCNA5, KCNIP2, KCNV2, KCNJ3, KCNH3, KCNK3, SCN4A, KCNG2	330	160	13588	3.34553	0.577604	0.0250289	0.871222		GOTERM_BP_FAT	GO:0006953~acute-phase response	8	0.963855	0.000110434	REG3B, SAA2, SAA1, SERPINF2, CRP, F2, SAA4, AHSG	522	30	13588	6.94151	0.199338	0.00763679	0.189846		GOTERM_BP_FAT	GO:0051969~regulation of transmission of nerve impulse	13	2.48566	1.59244e-05	GRM5, BDNF, STX1A, GRIA2, GRIK2, NTRK2, NLGN1, DLG4, CTNND2, NCS1, CHRNA7, CSPG5, NGF	344	107	13588	4.79907	0.0228416	0.000679373	0.0263494		GOTERM_BP_FAT	GO:0045577~regulation of B cell differentiation	5	1.002	0.000510547	PTPN6, PTPRC, IL2RG, NFAM1, INPP5D	334	16
GOTERM_BP_FAT	GO:0055008~cardiac muscle tissue morphogenesis	5	1.002	0.00078925	TNNT2, ACTC1, LY6E, FOXC2, EGLN1	330	18	13588	11.4377	0.729508	0.0366684	1.31881		GOTERM_BP_FAT	GO:0015849~organic acid transport	14	1.68675	0.000111884	SLC7A15, SLC25A4, SLC6A20A, SLC26A1, SLC10A2, AGXT, SLC7A6, SLC10A1, SLC25A13, ABCC3, SLC27A2, SLC46A1, SLC27A5, SLC27A4	522	100	13588	3.64429	0.201671	0.00747971	0.192335		GOTERM_BP_FAT	GO:0010975~regulation of neuron projection development	9	1.72084	2.02286e-05	NTRK3, TNFRSF12A, NTRK2, POU3F2, SEMA3A, LRRC4C, NEFL, NEFM, NGF	344	47	13588	7.56383	0.0289254	0.000838276	0.0334702		GOTERM_BP_FAT	GO:0016079~synaptic vesicle exocytosis	5	1.002	0.000654824	TRIM9, NLGN1, SV2B, RPH3A, PCLO	334	17
GOTERM_BP_FAT	GO:0060415~muscle tissue morphogenesis	5	1.002	0.00078925	TNNT2, ACTC1, LY6E, FOXC2, EGLN1	330	18	13588	11.4377	0.729508	0.0366684	1.31881		GOTERM_BP_FAT	GO:0042157~lipoprotein metabolic process	12	1.44578	0.000141796	APOA4, APOA2, APOB, APOA1, LCAT, APOA5, APOC3, GPAA1, PCSK9, APOL7A, APOM, MTTP	522	76	13588	4.1101	0.248328	0.00916597	0.243697		GOTERM_BP_FAT	GO:0045449~regulation of transcription	87	16.6348	2.05402e-05	E2F1, AEBP1, SOX21, LMO3, ARNT2, PRRX1, DMRTA2, RORB, ZFP583, PRRX2, NR2E1, GLI3, CBX5, KCNIP3, ZFP647, OLIG1, OLIG2, FOSL1, TWIST2, NR2F1, TWIST1, ZFP518B, TBX15, SOX11, OTX1, SOX12, TBR1, PRDM8, ASCL1, ZFP462, SIX1, FOXG1, CDCA7L, VGLL3, SMARCA1, TBX18, ZFP512, ZFP711, 3110039M20RIK, ZBTB8B, SOX1, SOX2, CTNND2, SOX4, ELK1, CIC, SOX9, SOX8, DPF1, ZFP618, ZFP454, NPAS3, LHX2, TEAD4, POU3F4, POU3F…	344	2227	13588	1.54311	0.0293643	0.000827549	0.0339857		GOTERM_BP_FAT	GO:0002768~immune response-regulating cell surface receptor signaling pathway	7	1.40281	0.000666366	PTPN6, PTPRC, LYN, FCER1G, CD79B, NFAM1, CLEC7A	334	44
GOTERM_BP_FAT	GO:0007010~cytoskeleton organization	19	3.80762	0.00100946	FMNL2, ACTC1, MYL2, TCAP, MYBPC3, MYH6, TTN, MARK1, NCKAP1, TNNT2, MURC, PFN2, XIRP1, SGCG, NRAP, FHOD3, ANTXR1, NEURL2, MYH10	330	326	13588	2.39981	0.812226	0.045396	1.68385		GOTERM_BP_FAT	GO:0006954~inflammatory response	22	2.6506	0.000155969	KNG1, MBL1, MBL2, C9, ELF3, MASP2, CRP, EPHX2, SAA4, C8G, AHSG, C8A, REG3B, C8B, C4BP, SAA2, SAA1, SERPINF2, KLKB1, F2, PYCARD, CFI	522	225	13588	2.54522	0.269474	0.00976422	0.268025		GOTERM_BP_FAT	GO:0006350~transcription	73	13.9579	2.27361e-05	E2F1, AEBP1, SOX21, LMO3, ARNT2, RORB, ZFP583, NR2E1, GLI3, KCNIP3, ZFP647, OLIG1, OLIG2, TWIST2, NR2F1, TWIST1, ZFP518B, TBX15, SOX11, SOX12, TBR1, PRDM8, ASCL1, SIX1, FOXG1, CDCA7L, VGLL3, SMARCA1, TBX18, ZFP512, 3110039M20RIK, ZBTB8B, SOX1, SOX2, CTNND2, SOX4, ELK1, CIC, SOX9, SOX8, DPF1, ZFP618, ZFP454, NPAS3, LHX2, TEAD4, POU3F4, POU3F3, POU3F2, NFATC4, ZFP811, CREBL2, ASXL3, BHLHE22, SUB1, …	344	1772	13588	1.62726	0.0324522	0.000891235	0.0376184		GOTERM_BP_FAT	GO:0006836~neurotransmitter transport	9	1.80361	0.00074788	SYT1, SYT4, TRIM9, NLGN1, SV2B, NRXN1, RPH3A, PCLO, CACNA1B	334	80
GOTERM_BP_FAT	GO:0055065~metal ion homeostasis	10	2.00401	0.00107331	JPH2, ATP2A2, NDN, PLN, PKD2, RYR2, TNNI3, CACNA1C, CSRP3, HRC	330	106	13588	3.88451	0.831084	0.0469269	1.78945		GOTERM_BP_FAT	GO:0001676~long-chain fatty acid metabolic process	6	0.722892	0.000177331	MYO5A, EPHX2, SLC27A2, SLC27A5, QK, SLC27A4	522	15	13588	10.4123	0.300227	0.0107598	0.304682		GOTERM_BP_FAT	GO:0016337~cell-cell adhesion	19	3.63289	3.09731e-05	CDK5R1, PCDH11X, PCDHB3, PCDH10, ASTN1, NLGN1, PCDH9, PCDH8, SOX9, PCDHB22, PCDH19, SCARF2, CTNNA2, NCAM1, NRCAM, TTYH1, NCAN, COL11A1, CDH10	344	236	13588	3.18008	0.0439476	0.001182	0.0512438		GOTERM_BP_FAT	GO:0050867~positive regulation of cell activation	10	2.00401	0.000826139	STAT6, CD83, PTPRC, IKZF1, PLEK, FCER1G, IL2RG, INPP5D, H2-DMA, SASH3	334	101
GOTERM_BP_FAT	GO:0046620~regulation of organ growth	6	1.2024	0.00109715	TBX5, GATA4, HEY2, TGFBR2, FOXC2, CACNA1C	330	33	13588	7.4865	0.837629	0.0467125	1.82884		GOTERM_BP_FAT	GO:0006959~humoral immune response	10	1.20482	0.000190527	MBL1, C8A, MBL2, C8B, C4BP, C9, MASP2, ANG4, CFI, C8G	522	54	13588	4.82049	0.318573	0.011218	0.327319		GOTERM_BP_FAT	GO:0006836~neurotransmitter transport	11	2.10325	3.16029e-05	STX1A, SLC17A6, SYN1, SLC6A1, NRXN3, TRIM9, SLC6A11, NLGN1, SLC6A15, NRXN1, STX1B	344	80	13588	5.43125	0.044821	0.00117512	0.0522855		GOTERM_BP_FAT	GO:0016477~cell migration	16	3.20641	0.000864128	DCC, SATB2, PPARD, CCR1, ASTN1, PAX6, ITGB2, ITGA4, CDH2, CTNNA2, NCKAP1, ATOH1, OVOL2, FCER1G, DCX, SCG2	334	240
GOTERM_BP_FAT	GO:0030001~metal ion transport	23	4.60922	0.00113939	KCND2, SCN1B, TMEM38A, CACNB2, KCNA5, KCNIP2, KCNV2, KCNJ3, KCNK3, KCNJ5, ABCC9, ATP2A2, PLN, PKD2, KCNE1, RYR2, SCN8A, CACNA1C, KCNH3, SCN5A, SCN4A, KCNG2, NFATC1	330	442	13588	2.14263	0.848613	0.0472551	1.89863		GOTERM_BP_FAT	GO:0006639~acylglycerol metabolic process	9	1.08434	0.000196196	G6PC, APOB, APOA5, APOC3, PCSK9, LIPC, ANGPTL3, SLC27A5, MTTP	522	43	13588	5.44828	0.326307	0.0112217	0.337042		GOTERM_BP_FAT	GO:0010769~regulation of cell morphogenesis involved in differentiation	9	1.72084	3.23347e-05	NTRK3, TNFRSF12A, POU3F2, SEMA3A, LRRC4C, NEFL, TTC3, NEFM, NGF	344	50	13588	7.11	0.0458348	0.00117227	0.053496		GOTERM_BP_FAT	GO:0045582~positive regulation of T cell differentiation	6	1.2024	0.00100233	CD83, PTPRC, IKZF1, IL2RG, H2-DMA, SASH3	334	32
GOTERM_BP_FAT	GO:0045941~positive regulation of transcription	24	4.80962	0.00128309	UTF1, ING2, TBX5, STAT5A, TBX20, ESRRG, RXRG, SOX4, NFKB1, GLI3, WT1, ARNT, MURC, EPC1, MEIS2, MYOCD, SMARCD3, HAND2, ETS1, GATA4, ABRA, FOXC2, PBX1, SMARCA1	330	475	13588	2.08046	0.880706	0.0517662	2.13566		GOTERM_BP_FAT	GO:0050819~negative regulation of coagulation	5	0.60241	0.000230837	KLKB1, TMPRSS6, CPB2, PLG, PROC	522	9	13588	14.4615	0.371695	0.0128262	0.396442		GOTERM_BP_FAT	GO:0022604~regulation of cell morphogenesis	12	2.29446	3.23471e-05	NTRK3, FGD1, TNFRSF12A, POU3F2, CFDP1, SEMA3A, LRRC4C, NEFL, TTC3, NEFM, NGF, MYH10	344	97	13588	4.8866	0.0458519	0.00114414	0.0535165		GOTERM_BP_FAT	GO:0045580~regulation of T cell differentiation	7	1.40281	0.00106718	CD83, PTPRC, IKZF1, H2-OA, IL2RG, H2-DMA, SASH3	334	48
GOTERM_BP_FAT	GO:0006874~cellular calcium ion homeostasis	9	1.80361	0.00161145	JPH2, ATP2A2, NDN, PLN, PKD2, RYR2, TNNI3, CACNA1C, CSRP3	330	91	13588	4.07233	0.930797	0.0630631	2.67527		GOTERM_BP_FAT	GO:0006662~glycerol ether metabolic process	9	1.08434	0.000272664	G6PC, APOB, APOA5, APOC3, PCSK9, LIPC, ANGPTL3, SLC27A5, MTTP	522	45	13588	5.20613	0.422443	0.0147269	0.468117		GOTERM_BP_FAT	GO:0016477~cell migration	19	3.63289	3.86959e-05	DCC, CDK5R1, SOX1, TNFRSF12A, ASTN1, MMP14, NR2E1, CTNNA2, ASCL1, SIX1, CNTN2, POU3F3, LRP8, POU3F2, DCX, DCLK1, TWIST1, NR2F1, MYH10	344	240	13588	3.12708	0.0546015	0.00133598	0.064017		GOTERM_BP_FAT	GO:0030097~hemopoiesis	16	3.20641	0.00135643	PTPRC, STAP1, IKZF1, LYN, CCR1, HCLS1, RELB, SFPI1, NFAM1, VAV1, DOCK2, LILRB3, CD300LF, TCEA1, H2-DMA, HELLS	334	251
GOTERM_BP_FAT	GO:0010628~positive regulation of gene expression	24	4.80962	0.00180751	UTF1, ING2, TBX5, STAT5A, TBX20, ESRRG, RXRG, SOX4, NFKB1, GLI3, WT1, ARNT, MURC, EPC1, MEIS2, MYOCD, SMARCD3, HAND2, ETS1, GATA4, ABRA, FOXC2, PBX1, SMARCA1	330	488	13588	2.02504	0.95001	0.0688472	2.99612		GOTERM_BP_FAT	GO:0006638~neutral lipid metabolic process	9	1.08434	0.000272664	G6PC, APOB, APOA5, APOC3, PCSK9, LIPC, ANGPTL3, SLC27A5, MTTP	522	45	13588	5.20613	0.422443	0.0147269	0.468117		GOTERM_BP_FAT	GO:0042472~inner ear morphogenesis	10	1.91205	4.41034e-05	3110039M20RIK, FGFR1, OTX1, SIX1, SOX2, FOXG1, PRRX1, FZD3, PRRX2, ZIC1, COL11A1	344	67	13588	5.89552	0.0619907	0.00148716	0.07296		GOTERM_BP_FAT	GO:0002274~myeloid leukocyte activation	6	1.2024	0.00152169	FCGR2B, LILRB3, RELB, MYO1F, FCER1G, SFPI1	334	35
GOTERM_BP_FAT	GO:0060043~regulation of cardiac muscle cell proliferation	4	0.801603	0.00200859	TBX5, GATA4, HEY2, TGFBR2	330	11	13588	14.973	0.964192	0.07451	3.32417		GOTERM_BP_FAT	GO:0008203~cholesterol metabolic process	11	1.3253	0.000315472	SOAT2, APOA2, APOA1, SAA1, APOF, CYP7A1, LCAT, APOC3, PCSK9, CFTR, LIPC	522	70	13588	4.09053	0.470141	0.0165754	0.541422		GOTERM_BP_FAT	GO:0050770~regulation of axonogenesis	8	1.52964	4.71135e-05	NTRK3, TNFRSF12A, POU3F2, SEMA3A, LRRC4C, NEFL, NEFM, NGF	344	39	13588	8.10256	0.0660788	0.0015525	0.0779377		GOTERM_BP_FAT	GO:0006270~DNA replication initiation	4	0.801603	0.00154002	CCNE1, MCM2, MCM3, MCM5	334	10
GOTERM_BP_FAT	GO:0055021~regulation of cardiac muscle growth	4	0.801603	0.00200859	TBX5, GATA4, HEY2, TGFBR2	330	11	13588	14.973	0.964192	0.07451	3.32417		GOTERM_BP_FAT	GO:0046700~heterocycle catabolic process	9	1.08434	0.000319155	AMDHD1, TDO2, ALDH1L1, NUDT7, IDO2, FTCD, PRODH2, DPYD, AFMID	522	46	13588	5.09295	0.474057	0.016341	0.547727		GOTERM_BP_FAT	GO:0048562~embryonic organ morphogenesis	15	2.86807	5.79797e-05	3110039M20RIK, FGFR1, TBX15, OTX1, SOX2, PRRX1, FZD3, PRRX2, ZIC1, GLI3, SHOX2, DLX2, TULP3, FOXG1, SIX1, COL11A1	344	161	13588	3.68012	0.0806891	0.00186783	0.0959051		GOTERM_BP_FAT	GO:0048534~hemopoietic or lymphoid organ development	17	3.40681	0.00156937	PTPRC, STAP1, IKZF1, LYN, HCLS1, CCR1, RELB, SFPI1, NFAM1, VAV1, DOCK2, TNFRSF11A, LILRB3, CD300LF, TCEA1, H2-DMA, HELLS	334	281
GOTERM_BP_FAT	GO:0060343~trabecula formation	4	0.801603	0.00200859	FHL2, EGLN1, ADAMTS1, MMP2	330	11	13588	14.973	0.964192	0.07451	3.32417		GOTERM_BP_FAT	GO:0046486~glycerolipid metabolic process	15	1.80723	0.000425219	GPAA1, MECP2, PIP5K1B, CHPT1, MTTP, APOB, G6PC, APOC3, APOA5, PEMT, PCSK9, LIPC, ANGPTL3, IPMK, SLC27A5	522	129	13588	3.02682	0.575205	0.0211763	0.729126		GOTERM_BP_FAT	GO:0043583~ear development	12	2.29446	6.19954e-05	3110039M20RIK, FGFR1, OTX1, SOX2, PRRX1, FZD3, PRRX2, ZIC1, BDNF, SIX1, FOXG1, POU3F4, COL11A1	344	104	13588	4.55769	0.0860305	0.0019537	0.102544		GOTERM_BP_FAT	GO:0050778~positive regulation of immune response	11	2.20441	0.00189754	PTPN6, PTPRC, LYN, H2-M3, UNC93B1, FCER1G, CD79B, NFAM1, CLEC7A, H2-DMA, SASH3	334	136
GOTERM_BP_FAT	GO:0055024~regulation of cardiac muscle tissue development	4	0.801603	0.00200859	TBX5, GATA4, HEY2, TGFBR2	330	11	13588	14.973	0.964192	0.07451	3.32417		GOTERM_BP_FAT	GO:0042730~fibrinolysis	4	0.481928	0.000529006	KLKB1, TMPRSS6, CPB2, PLG	522	5	13588	20.8245	0.655331	0.0256452	0.906327		GOTERM_BP_FAT	GO:0001764~neuron migration	10	1.91205	6.27706e-05	DCC, ASCL1, CDK5R1, SOX1, CNTN2, DCX, DCLK1, MYH10, TWIST1, NR2F1	344	70	13588	5.64286	0.0870581	0.00193606	0.103826		GOTERM_BP_FAT	GO:0048666~neuron development	17	3.40681	0.00232182	DCC, RPGR, STMN3, PLA2G10, MTAP2, KIF5C, PAX6, CTNNA2, LINGO1, SLITRK1, ATOH1, NTRK2, MTAP1B, DCX, SLITRK5, NEFL, IHH	334	292
GOTERM_BP_FAT	GO:0060420~regulation of heart growth	4	0.801603	0.00263038	TBX5, GATA4, HEY2, TGFBR2	330	12	13588	13.7253	0.987243	0.0943736	4.33196		GOTERM_BP_FAT	GO:0015718~monocarboxylic acid transport	6	0.722892	0.000604564	ABCC3, SLC10A2, SLC27A2, SLC27A5, SLC10A1, SLC27A4	522	19	13588	8.22021	0.703988	0.0285686	1.03515		GOTERM_BP_FAT	GO:0050769~positive regulation of neurogenesis	8	1.52964	6.59447e-05	3110039M20RIK, NTRK3, ASCL1, SERPINF1, TNFRSF12A, SOX2, FOXG1, NEFL, NGF	344	41	13588	7.70732	0.0912533	0.00199153	0.109073		GOTERM_BP_FAT	GO:0002819~regulation of adaptive immune response	7	1.40281	0.00239742	STAT6, PTPN6, PTPRC, H2-M3, FCGR2B, FCER1G, SASH3	334	56
GOTERM_BP_FAT	GO:0045893~positive regulation of transcription, DNA-dependent	21	4.20842	0.00281741	UTF1, TBX5, STAT5A, TBX20, ESRRG, RXRG, SOX4, NFKB1, WT1, ARNT, MURC, EPC1, MEIS2, MYOCD, HAND2, ETS1, GATA4, ABRA, FOXC2, PBX1, SMARCA1	330	416	13588	2.07858	0.990648	0.0986188	4.63316		GOTERM_BP_FAT	GO:0016125~sterol metabolic process	11	1.3253	0.000686724	SOAT2, APOA2, APOA1, SAA1, APOF, CYP7A1, LCAT, APOC3, PCSK9, CFTR, LIPC	522	77	13588	3.71866	0.749137	0.0316477	1.17504		GOTERM_BP_FAT	GO:0031344~regulation of cell projection organization	9	1.72084	8.53577e-05	NTRK3, TNFRSF12A, NTRK2, POU3F2, SEMA3A, LRRC4C, NEFL, NEFM, NGF	344	57	13588	6.23684	0.116496	0.00252455	0.141162		GOTERM_BP_FAT	GO:0002822~regulation of adaptive immune response based on somatic recombination of immune receptors built from immunoglobulin superfamily domains	7	1.40281	0.00239742	STAT6, PTPN6, PTPRC, H2-M3, FCGR2B, FCER1G, SASH3	334	56
GOTERM_BP_FAT	GO:0006875~cellular metal ion homeostasis	9	1.80361	0.00292692	JPH2, ATP2A2, NDN, PLN, PKD2, RYR2, TNNI3, CACNA1C, CSRP3	330	100	13588	3.70582	0.992204	0.100147	4.80911		GOTERM_BP_FAT	GO:0006631~fatty acid metabolic process	18	2.16867	0.000721518	MYO5A, PPARA, EDN2, EPHX2, ACOT4, QK, FAR1, APOA2, BAAT, FAAH, ACOT12, LIPC, SLC27A2, ACSM5, DEGS2, SLC27A5, AASDH, SLC27A4	522	184	13588	2.54648	0.766118	0.0324821	1.23423		GOTERM_BP_FAT	GO:0045165~cell fate commitment	14	2.67686	8.93745e-05	ASCL1, DLX2, FGFR1, DLX1, TEAD4, SIX1, SOX2, OLIG1, OLIG2, SOX9, GLI3, NR2E1, SOX8, GAP43	344	147	13588	3.7619	0.121631	0.0025904	0.1478		GOTERM_BP_FAT	GO:0030099~myeloid cell differentiation	9	1.80361	0.00244209	STAP1, LYN, LILRB3, HCLS1, CCR1, RELB, CD300LF, TCEA1, SFPI1	334	96
GOTERM_BP_FAT	GO:0015672~monovalent inorganic cation transport	17	3.40681	0.00295483	KCND2, SCN1B, TMEM38A, KCNA5, KCNIP2, KCNV2, KCNJ3, KCNK3, KCNJ5, ABCC9, ANK1, KCNE1, SCN8A, KCNH3, SCN5A, SCN4A, KCNG2	330	303	13588	2.31019	0.992557	0.0990131	4.85389		GOTERM_BP_FAT	GO:0006094~gluconeogenesis	6	0.722892	0.000780894	GPD1, G6PC, SDS, ALDOB, CAR5A, FBP2	522	20	13588	7.8092	0.792485	0.0343421	1.33515		GOTERM_BP_FAT	GO:0048870~cell motility	20	3.82409	0.000110795	DCC, CDK5R1, SOX1, TNFRSF12A, ASTN1, MMP14, NR2E1, CTNNA2, ASCL1, SIX1, CNTN2, POU3F3, LRP8, CHRNA7, POU3F2, DCX, DCLK1, TWIST1, NR2F1, MYH10	344	284	13588	2.78169	0.148514	0.00314744	0.183193		GOTERM_BP_FAT	GO:0002520~immune system development	17	3.40681	0.00260616	PTPRC, STAP1, IKZF1, LYN, HCLS1, CCR1, RELB, SFPI1, NFAM1, VAV1, DOCK2, TNFRSF11A, LILRB3, CD300LF, TCEA1, H2-DMA, HELLS	334	295
GOTERM_BP_FAT	GO:0001756~somitogenesis	6	1.2024	0.00295863	TCAP, DLL3, FOXC2, TTN, TBX18, NCKAP1	330	41	13588	6.02572	0.992604	0.0971728	4.86		GOTERM_BP_FAT	GO:0051605~protein maturation by peptide bond cleavage	10	1.20482	0.000788584	MBL1, C8A, MBL2, C8B, C4BP, C9, MASP2, PCSK9, CFI, C8G	522	65	13588	4.00472	0.795675	0.0339336	1.34822		GOTERM_BP_FAT	GO:0051674~localization of cell	20	3.82409	0.000110795	DCC, CDK5R1, SOX1, TNFRSF12A, ASTN1, MMP14, NR2E1, CTNNA2, ASCL1, SIX1, CNTN2, POU3F3, LRP8, CHRNA7, POU3F2, DCX, DCLK1, TWIST1, NR2F1, MYH10	344	284	13588	2.78169	0.148514	0.00314744	0.183193		GOTERM_BP_FAT	GO:0002521~leukocyte differentiation	11	2.20441	0.00260791	PTPRC, DOCK2, IKZF1, LILRB3, RELB, CD300LF, SFPI1, NFAM1, H2-DMA, VAV1, HELLS	334	142
GOTERM_BP_FAT	GO:0051254~positive regulation of RNA metabolic process	21	4.20842	0.00307823	UTF1, TBX5, STAT5A, TBX20, ESRRG, RXRG, SOX4, NFKB1, WT1, ARNT, MURC, EPC1, MEIS2, MYOCD, HAND2, ETS1, GATA4, ABRA, FOXC2, PBX1, SMARCA1	330	419	13588	2.0637	0.993936	0.0989478	5.05171		GOTERM_BP_FAT	GO:0006576~biogenic amine metabolic process	11	1.3253	0.000930429	DDC, TDO2, PNMT, EPAS1, PEMT, MECP2, IDO2, LIPC, AGMAT, CHPT1, AFMID	522	80	13588	3.57921	0.846465	0.0390843	1.5889		GOTERM_BP_FAT	GO:0042471~ear morphogenesis	10	1.91205	0.000120424	3110039M20RIK, FGFR1, OTX1, SIX1, SOX2, FOXG1, PRRX1, FZD3, PRRX2, ZIC1, COL11A1	344	76	13588	5.19737	0.16033	0.00335486	0.199099		GOTERM_BP_FAT	GO:0031175~neuron projection development	14	2.80561	0.00283463	DCC, PLA2G10, STMN3, MTAP2, KIF5C, PAX6, CTNNA2, LINGO1, SLITRK1, ATOH1, MTAP1B, DCX, SLITRK5, NEFL	334	218
GOTERM_BP_FAT	GO:0045935~positive regulation of nucleobase, nucleoside, nucleotide and nucleic acid metabolic process	24	4.80962	0.00316822	UTF1, ING2, TBX5, STAT5A, TBX20, ESRRG, RXRG, SOX4, NFKB1, GLI3, WT1, ARNT, MURC, EPC1, MEIS2, MYOCD, SMARCD3, HAND2, ETS1, GATA4, ABRA, FOXC2, PBX1, SMARCA1	330	510	13588	1.93768	0.994778	0.0997638	5.19572		GOTERM_BP_FAT	GO:0009063~cellular amino acid catabolic process	9	1.08434	0.000973103	AMDHD1, TDO2, IDO2, FTCD, PRODH2, HGD, TAT, AFMID, HPD	522	54	13588	4.33844	0.859115	0.0400071	1.6612		GOTERM_BP_FAT	GO:0010720~positive regulation of cell development	8	1.52964	0.00016202	3110039M20RIK, NTRK3, ASCL1, SERPINF1, TNFRSF12A, SOX2, FOXG1, NEFL, NGF	344	47	13588	6.7234	0.209516	0.0044262	0.267783		GOTERM_BP_FAT	GO:0002696~positive regulation of leukocyte activation	9	1.80361	0.00296041	STAT6, CD83, PTPRC, IKZF1, FCER1G, IL2RG, INPP5D, H2-DMA, SASH3	334	99
GOTERM_BP_FAT	GO:0043009~chordate embryonic development	21	4.20842	0.00327645	TCAP, TGFBR2, DLL3, EGLN1, FZD3, GAS1, MYH6, TTN, GLI3, NCKAP1, ARNT, LY6E, HAND2, GATA4, ANKRD11, PKD2, FOXC2, PBX1, ALKBH1, TBX18, MYH10	330	421	13588	2.0539	0.995637	0.101082	5.36864		GOTERM_BP_FAT	GO:0009072~aromatic amino acid family metabolic process	6	0.722892	0.000992923	TDO2, IDO2, HGD, TAT, AFMID, HPD	522	21	13588	7.43733	0.86463	0.0399896	1.69477		GOTERM_BP_FAT	GO:0006355~regulation of transcription, DNA-dependent	60	11.4723	0.000187458	E2F1, AEBP1, SOX21, ARNT2, PRRX1, DMRTA2, RORB, PRRX2, ZFP583, NR2E1, KCNIP3, CBX5, ZFP647, OLIG1, OLIG2, FOSL1, TWIST2, TWIST1, NR2F1, TBX15, OTX1, SOX11, TBR1, ASCL1, ZFP462, SIX1, FOXG1, SMARCA1, TBX18, 3110039M20RIK, SOX2, SOX4, ELK1, SOX9, SOX8, ZFP454, NPAS3, LHX2, TEAD4, POU3F4, POU3F3, POU3F2, NFATC4, ZFP811, LHX9, CREBL2, SUB1, EN1, TEAD2, SHOX2, ATF5, DLX2, DLX1, ZFP286, ZFHX4, EBF4, CS…	344	1465	13588	1.61775	0.238166	0.00502486	0.309764		GOTERM_BP_FAT	GO:0046635~positive regulation of alpha-beta T cell activation	5	1.002	0.00345743	CD83, PTPRC, IKZF1, IL2RG, SASH3	334	26
GOTERM_BP_FAT	GO:0002026~regulation of the force of heart contraction	4	0.801603	0.00335861	ATP2A2, PLN, MYH6, CSRP3	330	13	13588	12.6695	0.996194	0.101599	5.4997		GOTERM_BP_FAT	GO:0042592~homeostatic process	39	4.6988	0.000995062	MYO5A, HAMP2, PDIA2, FOXA3, SLC9A3, SLC9A2, 2010110P09RIK, PDIA5, 1300017J02RIK, GHRHR, GPX2, ASGR2, APOA2, APOB, GCKR, HAMP, BHLHA15, AQP11, CTRC, GRIN2D, APOA5, PCSK9, RGN, SLC39A5, SLC39A4, ANGPTL3, SCO2, TRPM4, EPAS1, FOXA1, MECP2, PLG, QK, MTTP, ABCG8, G6PC, GCK, LIPC, NR5A2	522	584	13588	1.73835	0.865213	0.0392885	1.69839		GOTERM_BP_FAT	GO:0048704~embryonic skeletal system morphogenesis	9	1.72084	0.000196162	SHOX2, DLX2, TBX15, TULP3, SIX1, PRRX1, PRRX2, COL11A1, GLI3	344	64	13588	5.55469	0.247729	0.00516224	0.324126		GOTERM_BP_FAT	GO:0050777~negative regulation of immune response	5	1.002	0.00345743	STAT6, PTPN6, PTPRC, FCGR2B, INPP5D	334	26
GOTERM_BP_FAT	GO:0006812~cation transport	24	4.80962	0.00357824	KCND2, SCN1B, TMEM38A, CACNB2, KCNA5, KCNIP2, KCNV2, KCNJ3, KCNK3, KCNJ5, ABCC9, ANK1, ATP2A2, PLN, PKD2, KCNE1, RYR2, SCN8A, CACNA1C, KCNH3, SCN5A, SCN4A, KCNG2, NFATC1	330	515	13588	1.91887	0.997358	0.105959	5.84925		GOTERM_BP_FAT	GO:0046364~monosaccharide biosynthetic process	7	0.843373	0.00100293	GPD1, G6PC, SDS, GNPNAT1, ALDOB, CAR5A, FBP2	522	31	13588	5.87789	0.867333	0.0388321	1.71171		GOTERM_BP_FAT	GO:0048706~embryonic skeletal system development	10	1.91205	0.000238052	SHOX2, DLX2, DLX1, TBX15, TULP3, SIX1, PRRX1, PRRX2, COL11A1, GLI3	344	83	13588	4.75904	0.292101	0.00614984	0.393214		GOTERM_BP_FAT	GO:0046651~lymphocyte proliferation	6	1.2024	0.00346787	PTPRC, CD86, DOCK2, ITGAX, ITGB2, HELLS	334	42
GOTERM_BP_FAT	GO:0009792~embryonic development ending in birth or egg hatching	21	4.20842	0.00360592	TCAP, TGFBR2, DLL3, EGLN1, FZD3, GAS1, MYH6, TTN, GLI3, NCKAP1, ARNT, LY6E, HAND2, GATA4, ANKRD11, PKD2, FOXC2, PBX1, ALKBH1, TBX18, MYH10	330	425	13588	2.03457	0.997477	0.104866	5.89323		GOTERM_BP_FAT	GO:0051604~protein maturation	12	1.44578	0.00109698	AMBP, MBL1, C8A, MBL2, C8B, C4BP, C9, MASP2, PCSK9, CFI, IHH, C8G	522	96	13588	3.25383	0.890237	0.0415991	1.8708		GOTERM_BP_FAT	GO:0051252~regulation of RNA metabolic process	60	11.4723	0.000279454	E2F1, AEBP1, SOX21, ARNT2, PRRX1, DMRTA2, RORB, PRRX2, ZFP583, NR2E1, KCNIP3, CBX5, ZFP647, OLIG1, OLIG2, FOSL1, TWIST2, TWIST1, NR2F1, TBX15, OTX1, SOX11, TBR1, ASCL1, ZFP462, SIX1, FOXG1, SMARCA1, TBX18, 3110039M20RIK, SOX2, SOX4, ELK1, SOX9, SOX8, ZFP454, NPAS3, LHX2, TEAD4, POU3F4, POU3F3, POU3F2, NFATC4, ZFP811, LHX9, CREBL2, SUB1, EN1, TEAD2, SHOX2, ATF5, DLX2, DLX1, ZFP286, ZFHX4, EBF4, CS…	344	1488	13588	1.59274	0.333386	0.00708957	0.461454		GOTERM_BP_FAT	GO:0002823~negative regulation of adaptive immune response based on somatic recombination of immune receptors built from immunoglobulin superfamily domains	4	0.801603	0.00347525	STAT6, PTPN6, PTPRC, FCGR2B	334	13
GOTERM_BP_FAT	GO:0007389~pattern specification process	16	3.20641	0.00395193	TCAP, TBX5, TGFBR2, TBX20, DLL3, GAS1, TTN, GLI3, NCKAP1, GATA4, PKD2, FOXC2, PBX1, RFX3, TBX18, SIM2	330	284	13588	2.31976	0.99858	0.112392	6.4412		GOTERM_BP_FAT	GO:0042364~water-soluble vitamin biosynthetic process	6	0.722892	0.00124488	ASPDH, RFK, NADSYN1, PNPO, GULO, NAPRT1	522	22	13588	7.09927	0.918529	0.0462097	2.1205		GOTERM_BP_FAT	GO:0007017~microtubule-based process	16	3.05927	0.000303714	TUBB2B, STMN3, MTAP2, KIF5C, KLC2, MARK4, KIF3C, HOOK1, KIF1A, TEKT1, MTAP1B, TEKT3, TUBA1A, NEFL, TUBB3, NEFM	344	211	13588	2.99526	0.35645	0.00757044	0.50142		GOTERM_BP_FAT	GO:0002820~negative regulation of adaptive immune response	4	0.801603	0.00347525	STAT6, PTPN6, PTPRC, FCGR2B	334	13
GOTERM_BP_FAT	GO:0001501~skeletal system development	16	3.20641	0.00408372	WNT5A, TGFBR2, DLL3, FHL2, NPR2, GAS1, MMP2, COL5A2, GLI3, TGFB2, MEF2D, ANKRD11, FOXC2, PTN, PBX1, MN1	330	285	13588	2.31162	0.99886	0.113974	6.64913		GOTERM_BP_FAT	GO:0044271~nitrogen compound biosynthetic process	24	2.89157	0.00138999	DDC, ASPDH, PNMT, NAGS, ATP10B, OTC, NADSYN1, CPS1, GUCY2C, AGMAT, AGXT, CTH, RFK, ADK, BHMT, ENTPD8, ATP8B1, PRODH2, DPYD, GUCA2B, PAICS, CBS, NAPRT1, MOCS1	522	302	13588	2.06866	0.93919	0.0505305	2.3649		GOTERM_BP_FAT	GO:0021879~forebrain neuron differentiation	5	0.956023	0.000326808	DLX2, DLX1, SOX1, SOX2, POU3F4	344	14	13588	14.1071	0.377664	0.00800635	0.53945		GOTERM_BP_FAT	GO:0051046~regulation of secretion	10	2.00401	0.00363231	GCG, PPARD, RAB3C, OIT1, SYT4, NTRK2, FCER1G, CASP1, PCLO, SRGN	334	125
GOTERM_BP_FAT	GO:0048567~ectodermal gut morphogenesis	4	0.801603	0.00419857	WNT5A, GATA4, GLI3, NCKAP1	330	14	13588	11.7645	0.999058	0.115061	6.82997		GOTERM_BP_FAT	GO:0051186~cofactor metabolic process	17	2.04819	0.00172533	ASPDH, ALDH1L1, PDK4, NADSYN1, CYP1A2, ACOT4, PIPOX, GGT6, BAAT, GCK, HNF4A, HPX, ADH4, NUDT7, ACOT12, NAPRT1, MOCS1	522	182	13588	2.43143	0.969072	0.0612458	2.9275		GOTERM_BP_FAT	GO:0016358~dendrite development	7	1.33843	0.000399699	FEZF2, BDNF, MTAP2, MTAP1B, DCX, DCLK1, CTNNA2	344	39	13588	7.08974	0.440146	0.0096214	0.659395		GOTERM_BP_FAT	GO:0002252~immune effector process	10	2.00401	0.00382975	PTPN6, PTPRC, FCGR2B, NCF1, LILRB3, MYO1F, FCER1G, INPP5D, H2-DMA, TLR7	334	126
GOTERM_BP_FAT	GO:0007439~ectodermal gut development	4	0.801603	0.00419857	WNT5A, GATA4, GLI3, NCKAP1	330	14	13588	11.7645	0.999058	0.115061	6.82997		GOTERM_BP_FAT	GO:0031640~killing of cells of another organism	4	0.481928	0.00174763	MBL1, MBL2, HAMP2, ALB	522	7	13588	14.8747	0.970432	0.06094	2.9648		GOTERM_BP_FAT	GO:0007611~learning or memory	10	1.91205	0.000403311	GRM5, BDNF, ADCY1, CHST10, GRIA1, GABRA5, CTNND2, PTN, CHRNA7, SHC3	344	89	13588	4.4382	0.443074	0.00954956	0.665335		GOTERM_BP_FAT	GO:0070661~leukocyte proliferation	6	1.2024	0.00384688	PTPRC, CD86, DOCK2, ITGAX, ITGB2, HELLS	334	43
GOTERM_BP_FAT	GO:0051173~positive regulation of nitrogen compound metabolic process	24	4.80962	0.00464097	UTF1, ING2, TBX5, STAT5A, TBX20, ESRRG, RXRG, SOX4, NFKB1, GLI3, WT1, ARNT, MURC, EPC1, MEIS2, MYOCD, SMARCD3, HAND2, ETS1, GATA4, ABRA, FOXC2, PBX1, SMARCA1	330	526	13588	1.87874	0.999549	0.124374	7.52351		GOTERM_BP_FAT	GO:0009309~amine biosynthetic process	10	1.20482	0.00182769	DDC, CTH, PNMT, NAGS, OTC, BHMT, PRODH2, AGMAT, AGXT, CBS	522	73	13588	3.56584	0.97484	0.0625627	3.09862		GOTERM_BP_FAT	GO:0010721~negative regulation of cell development	7	1.33843	0.000460372	DLX2, LINGO1, DLX1, BDNF, SEMA3A, TTC3, MT3	344	40	13588	6.9125	0.487346	0.0107188	0.759132		GOTERM_BP_FAT	GO:0032943~mononuclear cell proliferation	6	1.2024	0.00384688	PTPRC, CD86, DOCK2, ITGAX, ITGB2, HELLS	334	43
GOTERM_BP_FAT	GO:0010557~positive regulation of macromolecule biosynthetic process	24	4.80962	0.00506095	UTF1, ING2, TBX5, STAT5A, TBX20, ESRRG, RXRG, SOX4, NFKB1, GLI3, WT1, ARNT, MURC, EPC1, MEIS2, MYOCD, SMARCD3, HAND2, ETS1, GATA4, ABRA, FOXC2, PBX1, SMARCA1	330	530	13588	1.86456	0.999776	0.132735	8.1774		GOTERM_BP_FAT	GO:0016042~lipid catabolic process	14	1.68675	0.00190958	APOC2, PLCB3, APOB, CLPS, CYP7A1, FAAH, PLA2G12B, APOC3, ASPG, LIPH, LIPC, AKR1D1, SLC27A2, SLC27A4	522	134	13588	2.71962	0.978671	0.0641865	3.23532		GOTERM_BP_FAT	GO:0021872~generation of neurons in the forebrain	5	0.956023	0.000570904	DLX2, DLX1, SOX1, SOX2, POU3F4	344	16	13588	12.3437	0.563348	0.0130666	0.940585		GOTERM_BP_FAT	GO:0045597~positive regulation of cell differentiation	12	2.40481	0.00392875	CD83, PTPRC, ATOH1, IKZF1, PAX6, IL2RG, INPP5D, H2-DMA, NEFL, SASH3, NKX2-2, IHH	334	175
GOTERM_BP_FAT	GO:0003013~circulatory system process	9	1.80361	0.00553046	MYL2, TBX20, MYBPC3, NPPB, FOXC2, MYH6, TNNI3, CACNA1C, NPPA	330	111	13588	3.33857	0.999897	0.141926	8.90326		GOTERM_BP_FAT	GO:0032101~regulation of response to external stimulus	12	1.44578	0.00195187	F11, GPX2, PPARA, F12, KLKB1, APOH, HRG, TMPRSS6, CPB2, PLG, AHSG, PROC	522	103	13588	3.0327	0.980414	0.0644869	3.30583		GOTERM_BP_FAT	GO:0044057~regulation of system process	15	2.86807	0.000587664	GRM5, BDNF, STX1A, GRM3, GRIA2, GRIK2, NTRK2, NLGN1, DLG4, CTNND2, NCS1, CHRNA7, SEMA3A, CSPG5, NGF	344	201	13588	2.94776	0.573845	0.013239	0.968072		GOTERM_BP_FAT	GO:0001819~positive regulation of cytokine production	7	1.40281	0.00401669	CD83, H2-M3, FCER1G, CLEC7A, CASP1, TLR7, SASH3	334	62
GOTERM_BP_FAT	GO:0008015~blood circulation	9	1.80361	0.00553046	MYL2, TBX20, MYBPC3, NPPB, FOXC2, MYH6, TNNI3, CACNA1C, NPPA	330	111	13588	3.33857	0.999897	0.141926	8.90326		GOTERM_BP_FAT	GO:0006952~defense response	31	3.73494	0.0021547	MBL1, MBL2, HAMP2, C9, ELF3, MASP2, CRP, LEAP2, AHSG, REG3B, APOA4, SAA2, SAA1, HAMP, KLKB1, PYCARD, CFI, CLEC2H, APOM, KNG1, ANG4, EPHX2, MECP2, COLEC10, SAA4, C8G, C8A, C8B, C4BP, SERPINF2, F2	522	448	13588	1.80123	0.986991	0.0698117	3.6434		GOTERM_BP_FAT	GO:0001708~cell fate specification	8	1.52964	0.00067849	FGFR1, ASCL1, SIX1, SOX2, TEAD4, OLIG2, SOX9, GLI3	344	59	13588	5.35593	0.626495	0.0150369	1.1169		GOTERM_BP_FAT	GO:0060627~regulation of vesicle-mediated transport	8	1.60321	0.00420733	RAB3C, CALY, SYT4, FCGR2B, SNPH, FCER1G, CLEC7A, PCLO	334	83
GOTERM_BP_FAT	GO:0051890~regulation of cardioblast differentiation	3	0.601202	0.00556874	TBX5, GATA4, TGFB2	330	5	13588	24.7055	0.999904	0.140668	8.96221		GOTERM_BP_FAT	GO:0019319~hexose biosynthetic process	6	0.722892	0.00228427	GPD1, G6PC, SDS, ALDOB, CAR5A, FBP2	522	25	13588	6.24736	0.989983	0.0726899	3.85846		GOTERM_BP_FAT	GO:0045596~negative regulation of cell differentiation	14	2.67686	0.00072618	3110039M20RIK, SOX2, SOX9, NR2E1, GLI3, TTC3, DLX2, LINGO1, DLX1, BDNF, FOXG1, SEMA3A, TWIST2, MT3, TWIST1	344	182	13588	3.03846	0.651484	0.0158439	1.19497		GOTERM_BP_FAT	GO:0051674~localization of cell	16	3.20641	0.00441344	DCC, SATB2, PPARD, CCR1, ASTN1, PAX6, ITGB2, ITGA4, CDH2, CTNNA2, NCKAP1, ATOH1, OVOL2, FCER1G, DCX, SCG2	334	284
GOTERM_BP_FAT	GO:0051891~positive regulation of cardioblast differentiation	3	0.601202	0.00556874	TBX5, GATA4, TGFB2	330	5	13588	24.7055	0.999904	0.140668	8.96221		GOTERM_BP_FAT	GO:0016485~protein processing	11	1.3253	0.00230013	MBL1, C8A, MBL2, C8B, C4BP, C9, MASP2, PCSK9, CFI, IHH, C8G	522	90	13588	3.18152	0.990299	0.0720394	3.88474		GOTERM_BP_FAT	GO:0045944~positive regulation of transcription from RNA polymerase II promoter	21	4.0153	0.000785098	E2F1, SOX11, ARNT2, SOX2, SOX4, ELK1, TEAD2, SOX9, TBR1, SOX8, SHOX2, DLX2, ASCL1, CSRNP3, ZFP462, CSRNP2, TEAD4, SIX1, POU3F3, POU3F2, FOSL1	344	358	13588	2.31704	0.680061	0.0168655	1.29133		GOTERM_BP_FAT	GO:0048870~cell motility	16	3.20641	0.00441344	DCC, SATB2, PPARD, CCR1, ASTN1, PAX6, ITGB2, ITGA4, CDH2, CTNNA2, NCKAP1, ATOH1, OVOL2, FCER1G, DCX, SCG2	334	284
GOTERM_BP_FAT	GO:0001701~in utero embryonic development	15	3.00601	0.00562797	TGFBR2, DLL3, EGLN1, MYH6, TTN, GLI3, ARNT, NCKAP1, LY6E, HAND2, GATA4, ANKRD11, PKD2, ALKBH1, MYH10	330	267	13588	2.31324	0.999913	0.139934	9.05333		GOTERM_BP_FAT	GO:0046165~alcohol biosynthetic process	7	0.843373	0.00260734	GPD1, G6PC, SDS, GNPNAT1, ALDOB, CAR5A, FBP2	522	37	13588	4.92472	0.994781	0.0800349	4.3927		GOTERM_BP_FAT	GO:0048598~embryonic morphogenesis	21	4.0153	0.000811346	3110039M20RIK, FGFR1, TBX15, OTX1, VANGL2, SOX2, PRRX1, EN1, PCDH8, FZD3, PRRX2, ZIC1, GLI3, SHOX2, DLX2, TULP3, FOXG1, SIX1, SP8, TBX18, COL11A1, TWIST1	344	359	13588	2.31058	0.692026	0.0171706	1.33423		GOTERM_BP_FAT	GO:0042098~T cell proliferation	5	1.002	0.00455671	PTPRC, CD86, DOCK2, ITGAX, ITGB2	334	28
GOTERM_BP_FAT	GO:0035050~embryonic heart tube development	4	0.801603	0.00623205	GATA4, TBX20, FOXC2, NCKAP1	330	16	13588	10.2939	0.999968	0.151535	9.97787		GOTERM_BP_FAT	GO:0016064~immunoglobulin mediated immune response	9	1.08434	0.00268185	MBL1, C8A, MBL2, C8B, C4BP, C9, MASP2, CFI, C8G	522	63	13588	3.71866	0.99551	0.080997	4.51552		GOTERM_BP_FAT	GO:0045893~positive regulation of transcription, DNA-dependent	23	4.39771	0.000891047	E2F1, SOX11, ARNT2, SOX2, SOX4, ELK1, RORB, TEAD2, SOX9, TBR1, SOX8, SHOX2, DLX2, ASCL1, CSRNP3, ZFP462, CSRNP2, TEAD4, SIX1, POU3F3, POU3F2, SMARCA1, FOSL1	344	416	13588	2.18389	0.725687	0.0185715	1.46439		GOTERM_BP_FAT	GO:0048585~negative regulation of response to stimulus	7	1.40281	0.00507753	STAT6, ZFP36, PTPN6, PTPRC, FCGR2B, INPP5D, CTNNA2	334	65
GOTERM_BP_FAT	GO:0045944~positive regulation of transcription from RNA polymerase II promoter	18	3.60721	0.0064563	UTF1, TBX5, STAT5A, RXRG, SOX4, NFKB1, WT1, ARNT, MURC, EPC1, MEIS2, MYOCD, ETS1, HAND2, GATA4, FOXC2, ABRA, PBX1	330	358	13588	2.07029	0.999978	0.154307	10.3188		GOTERM_BP_FAT	GO:0051702~interaction with symbiont	4	0.481928	0.00271686	MBL1, GPX2, MBL2, ALB	522	8	13588	13.0153	0.995816	0.0808017	4.57317		GOTERM_BP_FAT	GO:0001505~regulation of neurotransmitter levels	8	1.52964	0.000916997	STX1A, GAD2, SLC17A6, SYN1, NRXN3, TRIM9, NLGN1, NRXN1	344	62	13588	5.09677	0.735833	0.0188371	1.50673		GOTERM_BP_FAT	GO:0002706~regulation of lymphocyte mediated immunity	7	1.40281	0.00507753	STAT6, PTPN6, PTPRC, H2-M3, FCGR2B, FCER1G, SASH3	334	65
GOTERM_BP_FAT	GO:0007167~enzyme linked receptor protein signaling pathway	15	3.00601	0.00675923	PLAT, EID2, LTBP1, NDN, EFNB3, STAT5A, FGF16, TGFBR2, IRS1, TGFB2, ZFP106, SPNB2, DOK7, FOXC2, PIK3R3	330	273	13588	2.2624	0.999987	0.158685	10.7775		GOTERM_BP_FAT	GO:0016053~organic acid biosynthetic process	14	1.68675	0.00299729	MYO5A, NAGS, EDN2, OTC, AGXT, QK, FAR1, CTH, BHMT, PRODH2, GULO, AKR1D1, DEGS2, CBS	522	141	13588	2.5846	0.997625	0.0874884	5.03382		GOTERM_BP_FAT	GO:0006357~regulation of transcription from RNA polymerase II promoter	30	5.73614	0.000946392	E2F1, SOX2, ARNT2, PRRX1, SOX4, ELK1, SOX9, NR2E1, SOX8, KCNIP3, TEAD4, POU3F3, POU3F2, OLIG2, FOSL1, TWIST2, NR2F1, SOX11, OTX1, TEAD2, TBR1, SHOX2, ATF5, ASCL1, DLX2, DLX1, ZFP462, CSRNP3, CSRNP2, SIX1	344	616	13588	1.9237	0.746873	0.0191642	1.55468		GOTERM_BP_FAT	GO:0002253~activation of immune response	8	1.60321	0.0051174	PTPN6, PTPRC, LYN, UNC93B1, FCER1G, CD79B, NFAM1, CLEC7A	334	86
GOTERM_BP_FAT	GO:0031328~positive regulation of cellular biosynthetic process	24	4.80962	0.00813479	UTF1, ING2, TBX5, STAT5A, TBX20, ESRRG, RXRG, SOX4, NFKB1, GLI3, WT1, ARNT, MURC, EPC1, MEIS2, MYOCD, SMARCD3, HAND2, ETS1, GATA4, ABRA, FOXC2, PBX1, SMARCA1	330	552	13588	1.79025	0.999999	0.185307	12.8325		GOTERM_BP_FAT	GO:0046394~carboxylic acid biosynthetic process	14	1.68675	0.00299729	MYO5A, NAGS, EDN2, OTC, AGXT, QK, FAR1, CTH, BHMT, PRODH2, GULO, AKR1D1, DEGS2, CBS	522	141	13588	2.5846	0.997625	0.0874884	5.03382		GOTERM_BP_FAT	GO:0051254~positive regulation of RNA metabolic process	23	4.39771	0.000982921	E2F1, SOX11, ARNT2, SOX2, SOX4, ELK1, RORB, TEAD2, SOX9, TBR1, SOX8, SHOX2, DLX2, ASCL1, CSRNP3, ZFP462, CSRNP2, TEAD4, SIX1, POU3F3, POU3F2, SMARCA1, FOSL1	344	419	13588	2.16826	0.759953	0.0196232	1.61423		GOTERM_BP_FAT	GO:0016337~cell-cell adhesion	14	2.80561	0.0055317	PTPRC, PLEK, PCDH10, NLGN1, ASTN1, CDHR5, PCDH8, ITGB2, CDH2, ITGA4, PCDH19, CTNNA2, NCAM1, CLEC7A	334	236
GOTERM_BP_FAT	GO:0007369~gastrulation	7	1.40281	0.00897094	TBX6, GATA4, TGFBR2, FOXC2, TLX2, EXT2, NCKAP1	330	74	13588	3.895	1	0.199669	14.0599		GOTERM_BP_FAT	GO:0009310~amine catabolic process	9	1.08434	0.00326997	AMDHD1, TDO2, IDO2, FTCD, PRODH2, HGD, TAT, AFMID, HPD	522	65	13588	3.60424	0.99863	0.0937197	5.47975		GOTERM_BP_FAT	GO:0048663~neuron fate commitment	7	1.33843	0.00111059	DLX2, ASCL1, DLX1, SOX2, OLIG1, OLIG2, GLI3	344	47	13588	5.88298	0.800585	0.0218451	1.8221		GOTERM_BP_FAT	GO:0002697~regulation of immune effector process	8	1.60321	0.00580142	STAT6, PTPN6, PTPRC, CD37, H2-M3, FCGR2B, FCER1G, SASH3	334	88
GOTERM_BP_FAT	GO:0009891~positive regulation of biosynthetic process	24	4.80962	0.00913942	UTF1, ING2, TBX5, STAT5A, TBX20, ESRRG, RXRG, SOX4, NFKB1, GLI3, WT1, ARNT, MURC, EPC1, MEIS2, MYOCD, SMARCD3, HAND2, ETS1, GATA4, ABRA, FOXC2, PBX1, SMARCA1	330	557	13588	1.77418	1	0.200361	14.3052		GOTERM_BP_FAT	GO:0019724~B cell mediated immunity	9	1.08434	0.00326997	MBL1, C8A, MBL2, C8B, C4BP, C9, MASP2, CFI, C8G	522	65	13588	3.60424	0.99863	0.0937197	5.47975		GOTERM_BP_FAT	GO:0003001~generation of a signal involved in cell-cell signaling	9	1.72084	0.00124931	BDNF, STX1A, SYN1, NRXN3, TRIM9, NTRK2, NLGN1, NRXN1, VGF	344	84	13588	4.23214	0.83698	0.024214	2.04748		GOTERM_BP_FAT	GO:0002889~regulation of immunoglobulin mediated immune response	5	1.002	0.00586951	STAT6, PTPN6, PTPRC, FCGR2B, FCER1G	334	30
GOTERM_BP_FAT	GO:0055066~di-, tri-valent inorganic cation homeostasis	10	2.00401	0.00914342	JPH2, ATP2A2, NDN, PLN, PKD2, RYR2, TNNI3, CACNA1C, CSRP3, HRC	330	146	13588	2.82026	1	0.197843	14.311		GOTERM_BP_FAT	GO:0006732~coenzyme metabolic process	14	1.68675	0.00338718	ASPDH, ALDH1L1, PDK4, NADSYN1, ACOT4, PIPOX, GGT6, BAAT, GCK, HNF4A, NUDT7, ACOT12, NAPRT1, MOCS1	522	143	13588	2.54846	0.998919	0.0955613	5.67081		GOTERM_BP_FAT	GO:0021761~limbic system development	6	1.14723	0.00132073	DLX2, DLX1, HDAC2, BCAN, LRP8, POU3F2	344	33	13588	7.18182	0.853047	0.0252445	2.16332		GOTERM_BP_FAT	GO:0002700~regulation of production of molecular mediator of immune response	5	1.002	0.00586951	STAT6, PTPRC, CD37, FCER1G, SASH3	334	30
GOTERM_BP_FAT	GO:0040008~regulation of growth	14	2.80561	0.00966438	ING2, NDN, TBX5, STAT5A, TGFBR2, TGFB2, EPC1, MYOCD, GATA4, HEY2, FOXC2, E4F1, CACNA1C, NCOR1	330	256	13588	2.2518	1	0.205263	15.0654		GOTERM_BP_FAT	GO:0019748~secondary metabolic process	9	1.08434	0.0047426	MYO5A, RDH9, ASPDH, GCK, RBP2, NADSYN1, CYP1A2, RDH16, BCO2	522	69	13588	3.3953	0.99993	0.129502	7.85404		GOTERM_BP_FAT	GO:0051173~positive regulation of nitrogen compound metabolic process	26	4.97132	0.0018715	E2F1, ARNT2, SOX2, SOX4, ELK1, RORB, SOX9, SOX8, GLI3, TEAD4, POU3F3, POU3F2, PTX3, FOSL1, SOX11, TEAD2, TBR1, SHOX2, DLX2, DNA2, ASCL1, ZFP462, CSRNP3, CSRNP2, SIX1, SMARCA1	344	526	13588	1.95247	0.933999	0.0351323	3.05241		GOTERM_BP_FAT	GO:0002712~regulation of B cell mediated immunity	5	1.002	0.00586951	STAT6, PTPN6, PTPRC, FCGR2B, FCER1G	334	30
GOTERM_BP_FAT	GO:0007411~axon guidance	8	1.60321	0.00966773	ISL2, EFNB3, POU4F3, GAS1, GLI3, SLIT2, MYH10, TGFB2	330	98	13588	3.36129	1	0.20275	15.0702		GOTERM_BP_FAT	GO:0006766~vitamin metabolic process	9	1.08434	0.0047426	RDH9, ASPDH, RFK, NADSYN1, PNPO, GULO, RDH16, BCO2, NAPRT1	522	69	13588	3.3953	0.99993	0.129502	7.85404		GOTERM_BP_FAT	GO:0042063~gliogenesis	7	1.33843	0.00189492	ASCL1, DNER, POU3F2, OLIG2, MMP14, NR2E1, GAP43	344	52	13588	5.31731	0.936209	0.0351109	3.09006		GOTERM_BP_FAT	GO:0002443~leukocyte mediated immunity	8	1.60321	0.00616801	PTPN6, FCGR2B, NCF1, LILRB3, MYO1F, FCER1G, INPP5D, H2-DMA	334	89
GOTERM_BP_FAT	GO:0035282~segmentation	6	1.2024	0.00967832	TCAP, DLL3, FOXC2, TTN, TBX18, NCKAP1	330	54	13588	4.57508	1	0.200434	15.0855		GOTERM_BP_FAT	GO:0051384~response to glucocorticoid stimulus	5	0.60241	0.00523244	LCAT, SLC9A3, ALDOB, TAT, AGXT	522	19	13588	6.85017	0.999974	0.140036	8.63127		GOTERM_BP_FAT	GO:0007269~neurotransmitter secretion	6	1.14723	0.00197218	STX1A, SYN1, NRXN3, TRIM9, NLGN1, NRXN1	344	36	13588	6.58333	0.942986	0.0360576	3.21411		GOTERM_BP_FAT	GO:0048584~positive regulation of response to stimulus	12	2.40481	0.00619341	PTPN6, PTPRC, LYN, H2-M3, UNC93B1, FCER1G, CD79B, NFAM1, CLEC7A, H2-DMA, SASH3, SCG2	334	186
GOTERM_BP_FAT	GO:0001707~mesoderm formation	5	1.002	0.0107968	TBX6, FOXC2, TLX2, EXT2, NCKAP1	330	36	13588	5.71886	1	0.218278	16.6837		GOTERM_BP_FAT	GO:0033344~cholesterol efflux	4	0.481928	0.00549705	ABCG8, ABCG5, APOA1, APOM	522	10	13588	10.4123	0.999985	0.144683	9.04856		GOTERM_BP_FAT	GO:0008589~regulation of smoothened signaling pathway	5	0.956023	0.00203603	SHOX2, TULP3, PRRX1, PRRX2, ZIC1	344	22	13588	8.97727	0.94804	0.036742	3.31653		GOTERM_BP_FAT	GO:0060341~regulation of cellular localization	11	2.20441	0.0063472	GCG, PPARD, RAB3C, OIT1, SYT4, NTRK2, FCER1G, CASP1, PCLO, LCP1, SRGN	334	161
GOTERM_BP_FAT	GO:0010604~positive regulation of macromolecule metabolic process	26	5.21042	0.0112358	UTF1, ING2, TBX5, STAT5A, TBX20, RXRG, ESRRG, SOX4, NFKB1, GLI3, WT1, ARNT, EPC1, MURC, MEIS2, MYOCD, SMARCD3, ETS1, HAND2, GATA4, DOK7, ABRA, FOXC2, PBX1, SMARCA1, NCOR1	330	633	13588	1.69126	1	0.223424	17.3032		GOTERM_BP_FAT	GO:0006957~complement activation, alternative pathway	4	0.481928	0.00549705	C8A, C8B, C9, C8G	522	10	13588	10.4123	0.999985	0.144683	9.04856		GOTERM_BP_FAT	GO:0002053~positive regulation of mesenchymal cell proliferation	5	0.956023	0.00203603	SHOX2, FGFR1, PRRX1, PRRX2, TBX18	344	22	13588	8.97727	0.94804	0.036742	3.31653		GOTERM_BP_FAT	GO:0051094~positive regulation of developmental process	13	2.60521	0.00659658	CD83, PTPRC, ATOH1, IKZF1, PAX6, IL2RG, ITGB2, INPP5D, H2-DMA, NEFL, SASH3, NKX2-2, IHH	334	214
GOTERM_BP_FAT	GO:0006873~cellular ion homeostasis	14	2.80561	0.0112368	CAV3, GLRB, JPH2, NDN, KCNA5, TNNI3, CSRP3, XIRP1, ATP2A2, GRIN2D, PLN, PKD2, RYR2, CACNA1C	330	261	13588	2.20866	1	0.220819	17.3046		GOTERM_BP_FAT	GO:0009064~glutamine family amino acid metabolic process	7	0.843373	0.00563497	GLS2, AMDHD1, NAGS, OTC, MECP2, PRODH2, CPS1	522	43	13588	4.23755	0.999989	0.146142	9.26533		GOTERM_BP_FAT	GO:0045941~positive regulation of transcription	24	4.58891	0.00216298	E2F1, SOX11, ARNT2, SOX2, SOX4, ELK1, RORB, TEAD2, SOX9, GLI3, TBR1, SOX8, SHOX2, DLX2, ASCL1, CSRNP3, ZFP462, CSRNP2, TEAD4, SIX1, POU3F3, POU3F2, SMARCA1, FOSL1	344	475	13588	1.99579	0.956798	0.0385122	3.51986		GOTERM_BP_FAT	GO:0016050~vesicle organization	5	1.002	0.00661124	CADPS, CALY, SNPH, UNC13A, SRGN	334	31
GOTERM_BP_FAT	GO:0050801~ion homeostasis	15	3.00601	0.01221	CAV3, GLRB, JPH2, NDN, KCNA5, TNNI3, CSRP3, XIRP1, ATP2A2, PLN, GRIN2D, PKD2, RYR2, CACNA1C, HRC	330	293	13588	2.10797	1	0.234853	18.6626		GOTERM_BP_FAT	GO:0006694~steroid biosynthetic process	9	1.08434	0.00564701	HSD3B3, APOA1, HSD17B2, AKR1C6, SDR42E1, HSD3B5, CFTR, AKR1D1, AKR1C20	522	71	13588	3.29966	0.999989	0.144577	9.28424		GOTERM_BP_FAT	GO:0021987~cerebral cortex development	6	1.14723	0.0022339	ASCL1, SOX2, POU3F3, LRP8, POU3F2, NR2E1	344	37	13588	6.40541	0.961032	0.03927	3.63328		GOTERM_BP_FAT	GO:0007010~cytoskeleton organization	17	3.40681	0.00670428	INA, STMN3, MTAP2, ARHGAP17, PCLO, WAS, BRCA1, ESPN, NCKAP1, FMN2, PFN2, DOCK2, MTAP1B, NEFL, LCP1, NEFM, ARHGAP10	334	326
GOTERM_BP_FAT	GO:0048332~mesoderm morphogenesis	5	1.002	0.0130301	TBX6, FOXC2, TLX2, EXT2, NCKAP1	330	38	13588	5.41786	1	0.245782	19.7907		GOTERM_BP_FAT	GO:0006811~ion transport	42	5.06024	0.00603208	SLC39A14, KCNK16, SLC22A18, CLCN2, SLC9A3, SLC5A1, SLC9A2, SFXN4, 2010110P09RIK, SLC26A1, SLC26A2, 1300017J02RIK, BHLHA15, GRIN2D, KCNK5, NIPAL1, SLC39A5, SLC39A4, ANO9, SCO2, KCNE3, SLC22A1, TRPM4, SLC12A8, SLC25A4, CLCA3, CLCA6, CFTR, SLC10A2, TRPM2, SLC10A1, SLCO1B2, SLC26A3, SLC25A13, SLC17A2, SLC5A8, SLC13A2, SLC5A9, KCNH7, KCTD18, SLC30A10, ACCN5	522	712	13588	1.53552	0.999995	0.151755	9.8868		GOTERM_BP_FAT	GO:0021952~central nervous system projection neuron axonogenesis	4	0.764818	0.00226276	DCC, DCX, NR2E1, DCLK1	344	11	13588	14.3636	0.962633	0.0392923	3.67939		GOTERM_BP_FAT	GO:0030098~lymphocyte differentiation	9	1.80361	0.00695093	PTPRC, DOCK2, IKZF1, RELB, SFPI1, NFAM1, H2-DMA, VAV1, HELLS	334	114
GOTERM_BP_FAT	GO:0055082~cellular chemical homeostasis	14	2.80561	0.0137647	CAV3, GLRB, JPH2, NDN, KCNA5, TNNI3, CSRP3, XIRP1, ATP2A2, GRIN2D, PLN, PKD2, RYR2, CACNA1C	330	268	13588	2.15097	1	0.25492	20.7885		GOTERM_BP_FAT	GO:0008652~cellular amino acid biosynthetic process	7	0.843373	0.00631832	CTH, NAGS, OTC, BHMT, PRODH2, AGXT, CBS	522	44	13588	4.14124	0.999997	0.156438	10.3323		GOTERM_BP_FAT	GO:0043009~chordate embryonic development	22	4.2065	0.00238298	FGFR1, TBX15, VANGL2, ARNT2, PRRX1, EN1, PCDH8, FZD3, PRRX2, GLI3, SOX8, SHOX2, DLX2, DLX1, TULP3, TEAD4, SIX1, APBA2, COL11A1, TBX18, TWIST1, MYH10	344	421	13588	2.06413	0.968628	0.0408509	3.87128		GOTERM_BP_FAT	GO:0002703~regulation of leukocyte mediated immunity	7	1.40281	0.00728228	STAT6, PTPN6, PTPRC, H2-M3, FCGR2B, FCER1G, SASH3	334	70
GOTERM_BP_FAT	GO:0007498~mesoderm development	6	1.2024	0.0138996	TBX6, DLL3, FOXC2, TLX2, EXT2, NCKAP1	330	59	13588	4.18737	1	0.254283	20.9706		GOTERM_BP_FAT	GO:0030001~metal ion transport	29	3.49398	0.00640584	KCNK16, SLC39A14, SLC5A1, SLC9A3, SLC9A2, SFXN4, 2010110P09RIK, 1300017J02RIK, BHLHA15, KCNK5, NIPAL1, SLC39A5, SLC39A4, SCO2, KCNE3, TRPM4, SLC12A8, CLCA3, SLC10A2, TRPM2, SLC10A1, SLC17A2, SLC5A8, SLC5A9, KCNH7, KCTD18, SLC13A2, SLC30A10, ACCN5	522	442	13588	1.70789	0.999998	0.156518	10.4681		GOTERM_BP_FAT	GO:0010464~regulation of mesenchymal cell proliferation	5	0.956023	0.00241619	SHOX2, FGFR1, PRRX1, PRRX2, TBX18	344	23	13588	8.58696	0.970107	0.0409262	3.92422		GOTERM_BP_FAT	GO:0030888~regulation of B cell proliferation	5	1.002	0.00741251	PTPRC, FCGR2B, TNFRSF13B, INPP5D, SASH3	334	32
GOTERM_BP_FAT	GO:0006811~ion transport	28	5.61122	0.0140675	CLCN1, SCN1B, CACNB2, KCNA5, KCNIP2, KCNJ3, ANK1, GRIN2D, PKD2, KCNE1, SLC4A3, SCN5A, KCNG2, NFATC1, GLRB, KCND2, TMEM38A, KCNV2, KCNK3, KCNJ5, ABCC9, ATP2A2, PLN, RYR2, SCN8A, CACNA1C, KCNH3, SCN4A	330	712	13588	1.61927	1	0.254175	21.1965		GOTERM_BP_FAT	GO:0005996~monosaccharide metabolic process	16	1.92771	0.006808	PPARA, GPD1, ONECUT1, HKDC1, GNPNAT1, PDK4, ALDOB, CAR5A, FBP2, GALM, G6PC, GCK, SDS, PKLR, B4GALNT2, GALE	522	191	13588	2.18058	0.999999	0.16355	11.0895		GOTERM_BP_FAT	GO:0050768~negative regulation of neurogenesis	6	1.14723	0.00252003	DLX2, LINGO1, DLX1, BDNF, SEMA3A, MT3	344	38	13588	6.23684	0.974298	0.0421582	4.08958		GOTERM_BP_FAT	GO:0051251~positive regulation of lymphocyte activation	8	1.60321	0.0082654	STAT6, CD83, PTPRC, IKZF1, IL2RG, INPP5D, H2-DMA, SASH3	334	94
GOTERM_BP_FAT	GO:0048568~embryonic organ development	13	2.60521	0.0145812	TCAP, TGFBR2, EGLN1, FZD3, GAS1, GLI3, ARNT, NCKAP1, GATA4, POU4F3, PKD2, FOXC2, PBX1	330	241	13588	2.2211	1	0.259404	21.8841		GOTERM_BP_FAT	GO:0042445~hormone metabolic process	10	1.20482	0.00751156	RDH9, APOA1, SERPINA6, FOXA1, MECP2, DIO1, RDH16, DDO, BCO2, GHRHR	522	90	13588	2.89229	1	0.176826	12.167		GOTERM_BP_FAT	GO:0045935~positive regulation of nucleobase, nucleoside, nucleotide and nucleic acid metabolic process	25	4.78011	0.00260154	E2F1, SOX11, ARNT2, SOX2, SOX4, ELK1, RORB, TEAD2, SOX9, GLI3, TBR1, SOX8, SHOX2, DLX2, ASCL1, DNA2, CSRNP3, ZFP462, CSRNP2, TEAD4, SIX1, POU3F3, POU3F2, SMARCA1, FOSL1	344	510	13588	1.93627	0.977172	0.0429988	4.2192		GOTERM_BP_FAT	GO:0032733~positive regulation of interleukin-10 production	3	0.601202	0.00841461	CD83, FCER1G, SASH3	334	6
GOTERM_BP_FAT	GO:0016044~membrane organization	14	2.80561	0.0153938	CAV3, SH3GL3, GULP1, TGFBR2, TIMM50, ITSN2, MFN1, DYSF, PACSIN3, SGCG, FNBP1L, BIN1, SGCA, MYH10	330	272	13588	2.11934	1	0.268967	22.9601		GOTERM_BP_FAT	GO:0008643~carbohydrate transport	8	0.963855	0.00779112	APOA2, G6PC, SORBS1, SLC45A1, SLC2A2, SLC5A1, YES1, SLC35A3	522	60	13588	3.47075	1	0.180698	12.5918		GOTERM_BP_FAT	GO:0009792~embryonic development ending in birth or egg hatching	22	4.2065	0.0026757	FGFR1, TBX15, VANGL2, ARNT2, PRRX1, EN1, PCDH8, FZD3, PRRX2, GLI3, SOX8, SHOX2, DLX2, DLX1, TULP3, TEAD4, SIX1, APBA2, COL11A1, TBX18, TWIST1, MYH10	344	425	13588	2.04471	0.979507	0.0437019	4.33699		GOTERM_BP_FAT	GO:0002702~positive regulation of production of molecular mediator of immune response	3	0.601202	0.00841461	CD37, FCER1G, SASH3	334	6
GOTERM_BP_FAT	GO:0002053~positive regulation of mesenchymal cell proliferation	4	0.801603	0.0154003	TGFBR2, GAS1, TBX18, IRS1	330	22	13588	7.4865	1	0.266299	22.9686		GOTERM_BP_FAT	GO:0019637~organophosphate metabolic process	15	1.80723	0.0078726	GPD1, ASPDH, GPAA1, MECP2, PIP5K1B, CHPT1, PLCB3, APOA1, NUDT7, ASPG, PEMT, PCSK9, LIPC, PCYT2, IPMK	522	176	13588	2.21852	1	0.18035	12.7152		GOTERM_BP_FAT	GO:0032940~secretion by cell	13	2.48566	0.00270749	STX1A, GLRB, NRXN3, SCRN1, NLGN1, NRXN1, VGF, BDNF, SYN1, TRIM9, NTRK2, UNC13A, MYH10	344	186	13588	2.76075	0.980433	0.0437188	4.38743		GOTERM_BP_FAT	GO:0006261~DNA-dependent DNA replication	5	1.002	0.00920116	CCNE1, PRIM2, MCM2, MCM3, MCM5	334	34
GOTERM_BP_FAT	GO:0001704~formation of primary germ layer	5	1.002	0.0155379	TBX6, FOXC2, TLX2, EXT2, NCKAP1	330	40	13588	5.14697	1	0.265616	23.1495		GOTERM_BP_FAT	GO:0006575~cellular amino acid derivative metabolic process	13	1.56627	0.00801935	DDC, TDO2, GGT6, OCLN, PNMT, EPAS1, PEMT, MECP2, IDO2, LIPC, AGMAT, CHPT1, AFMID	522	141	13588	2.39999	1	0.18135	12.9371		GOTERM_BP_FAT	GO:0048701~embryonic cranial skeleton morphogenesis	5	0.956023	0.00284244	DLX2, TBX15, TULP3, PRRX1, PRRX2	344	24	13588	8.22917	0.983921	0.045347	4.60132		GOTERM_BP_FAT	GO:0046634~regulation of alpha-beta T cell activation	5	1.002	0.00920116	CD83, PTPRC, IKZF1, IL2RG, SASH3	334	34
GOTERM_BP_FAT	GO:0030005~cellular di-, tri-valent inorganic cation homeostasis	9	1.80361	0.0162585	JPH2, ATP2A2, NDN, PLN, PKD2, RYR2, TNNI3, CACNA1C, CSRP3	330	134	13588	2.76554	1	0.273383	24.0898		GOTERM_BP_FAT	GO:0030300~regulation of intestinal cholesterol absorption	3	0.361446	0.00836262	APOA4, APOA2, APOA1	522	4	13588	19.523	1	0.186293	13.454		GOTERM_BP_FAT	GO:0021766~hippocampus development	5	0.956023	0.00284244	DLX2, DLX1, HDAC2, BCAN, LRP8	344	24	13588	8.22917	0.983921	0.045347	4.60132		GOTERM_BP_FAT	GO:0006928~cell motion	18	3.60721	0.00920405	DCC, SATB2, PPARD, PLA2G10, CCR1, KIF5C, ASTN1, PAX6, ITGB2, ITGA4, CDH2, CTNNA2, NCKAP1, ATOH1, OVOL2, FCER1G, DCX, SCG2	334	367
GOTERM_BP_FAT	GO:0048878~chemical homeostasis	17	3.40681	0.0163903	CAV3, GLRB, JPH2, NDN, KCNA5, TNNI3, CSRP3, SLC2A4, XIRP1, ATP2A2, PLN, GRIN2D, PKD2, RYR2, CACNA1C, NCOR1, HRC	330	365	13588	1.91778	1	0.27256	24.2607		GOTERM_BP_FAT	GO:0019441~tryptophan catabolic process to kynurenine	3	0.361446	0.00836262	TDO2, IDO2, AFMID	522	4	13588	19.523	1	0.186293	13.454		GOTERM_BP_FAT	GO:0010628~positive regulation of gene expression	24	4.58891	0.00308593	E2F1, SOX11, ARNT2, SOX2, SOX4, ELK1, RORB, TEAD2, SOX9, GLI3, TBR1, SOX8, SHOX2, DLX2, ASCL1, CSRNP3, ZFP462, CSRNP2, TEAD4, SIX1, POU3F3, POU3F2, SMARCA1, FOSL1	344	488	13588	1.94262	0.988719	0.0486078	4.98608		GOTERM_BP_FAT	GO:0030182~neuron differentiation	19	3.80762	0.00963775	DCC, RPGR, PLA2G10, STMN3, MTAP2, KIF5C, PAX6, CTNNA2, SLITRK1, LINGO1, DLX1, ATOH1, NTRK2, MTAP1B, DCX, SLITRK5, NEFL, NKX2-2, IHH	334	399
GOTERM_BP_FAT	GO:0006937~regulation of muscle contraction	5	1.002	0.0168978	ATP2A2, TNNC1, RYR2, TNNI3, CASQ2	330	41	13588	5.02143	1	0.277032	24.9151		GOTERM_BP_FAT	GO:0015721~bile acid and bile salt transport	3	0.361446	0.00836262	ABCC3, SLC10A2, SLC10A1	522	4	13588	19.523	1	0.186293	13.454		GOTERM_BP_FAT	GO:0030326~embryonic limb morphogenesis	9	1.72084	0.00312407	SHOX2, FGFR1, TULP3, PRRX1, EN1, SP8, PRRX2, GLI3, TWIST1	344	97	13588	3.66495	0.989328	0.0486673	5.04622		GOTERM_BP_FAT	GO:0046638~positive regulation of alpha-beta T cell differentiation	4	0.801603	0.0105624	CD83, IKZF1, IL2RG, SASH3	334	19
GOTERM_BP_FAT	GO:0010464~regulation of mesenchymal cell proliferation	4	0.801603	0.0173989	TGFBR2, GAS1, TBX18, IRS1	330	23	13588	7.161	1	0.28129	25.556		GOTERM_BP_FAT	GO:0006642~triglyceride mobilization	3	0.361446	0.00836262	APOB, APOC3, SLC27A5	522	4	13588	19.523	1	0.186293	13.454		GOTERM_BP_FAT	GO:0035113~embryonic appendage morphogenesis	9	1.72084	0.00312407	SHOX2, FGFR1, TULP3, PRRX1, EN1, SP8, PRRX2, GLI3, TWIST1	344	97	13588	3.66495	0.989328	0.0486673	5.04622		GOTERM_BP_FAT	GO:0006915~apoptosis	21	4.20842	0.010761	DCC, MUC2, BCL2L14, NCF1, SCN2A1, PGLYRP1, TBRG4, BIRC3, SMNDC1, ATOH1, CASP4, NAIP2, SLC5A8, ERN2, PSME3, NAIP1, INPP5D, TNFAIP3, CASP1, PPP2R2B, SRGN	334	465
GOTERM_BP_FAT	GO:0016202~regulation of striated muscle tissue development	5	1.002	0.0183299	MYOCD, TBX5, GATA4, HEY2, TGFBR2	330	42	13588	4.90188	1	0.29123	26.7331		GOTERM_BP_FAT	GO:0000103~sulfate assimilation	3	0.361446	0.00836262	SULT2B1, SULT1D1, PAPSS2	522	4	13588	19.523	1	0.186293	13.454		GOTERM_BP_FAT	GO:0048568~embryonic organ development	15	2.86807	0.00327107	3110039M20RIK, FGFR1, TBX15, OTX1, SOX2, PRRX1, FZD3, PRRX2, ZIC1, GLI3, SHOX2, DLX2, TULP3, FOXG1, SIX1, COL11A1	344	241	13588	2.45851	0.991384	0.0503626	5.27767		GOTERM_BP_FAT	GO:0007610~behavior	19	3.80762	0.0111176	GLRB, CCR1, GABRA5, CTNND2, ASTN1, ITGB2, CCL28, ESPN, AMPH, CCL6, GRM5, DOCK2, NTRK2, TMOD2, FCER1G, PYY, MAN2B1, CACNA1B, SCG2	334	405
GOTERM_BP_FAT	GO:0060347~heart trabecula formation	3	0.601202	0.0188024	FHL2, EGLN1, ADAMTS1	330	9	13588	13.7253	1	0.294789	27.3239		GOTERM_BP_FAT	GO:0002449~lymphocyte mediated immunity	9	1.08434	0.00848113	MBL1, C8A, MBL2, C8B, C4BP, C9, MASP2, CFI, C8G	522	76	13588	3.08258	1	0.186631	13.6318		GOTERM_BP_FAT	GO:0009954~proximal/distal pattern formation	5	0.956023	0.00331742	DLX2, DLX1, EN1, SP8, GLI3	344	25	13588	7.9	0.991946	0.0505239	5.35054		GOTERM_BP_FAT	GO:0050851~antigen receptor-mediated signaling pathway	5	1.002	0.0112496	PTPN6, PTPRC, LYN, CD79B, NFAM1	334	36
GOTERM_BP_FAT	GO:0048634~regulation of muscle development	5	1.002	0.0198351	MYOCD, TBX5, GATA4, HEY2, TGFBR2	330	43	13588	4.78788	1	0.305514	28.5994		GOTERM_BP_FAT	GO:0006814~sodium ion transport	12	1.44578	0.0085714	SLC5A1, SLC9A3, SLC17A2, SLC9A2, SLC5A8, 2010110P09RIK, SLC5A9, SLC13A2, SLC10A2, ACCN5, TRPM2, SLC10A1	522	125	13588	2.49894	1	0.186405	13.767		GOTERM_BP_FAT	GO:0031328~positive regulation of cellular biosynthetic process	26	4.97132	0.00350233	E2F1, ARNT2, SOX2, SOX4, ELK1, RORB, SOX9, SOX8, GLI3, TEAD4, POU3F3, POU3F2, PTX3, FOSL1, SOX11, TEAD2, TBR1, SHOX2, DLX2, DNA2, ASCL1, ZFP462, CSRNP3, CSRNP2, SIX1, SMARCA1	344	552	13588	1.86051	0.993847	0.0527171	5.64071		GOTERM_BP_FAT	GO:0007155~cell adhesion	24	4.80962	0.0113059	PTPRC, PPARD, PLEK, FERMT3, PCDH10, ASTN1, CTNND2, NLGN1, CDHR5, ITGB2, PCDH8, ITGA4, CDH2, NRXN1, PCDH19, MUC4, CTNNA2, CD84, NCAM1, ITGAX, TRO, CNTN1, CLEC7A, NEGR1	334	561
GOTERM_BP_FAT	GO:0001570~vasculogenesis	5	1.002	0.0198351	MYOCD, HEY2, TGFBR2, TNNI3, WT1	330	43	13588	4.78788	1	0.305514	28.5994		GOTERM_BP_FAT	GO:0006767~water-soluble vitamin metabolic process	6	0.722892	0.00901618	ASPDH, RFK, NADSYN1, PNPO, GULO, NAPRT1	522	34	13588	4.59364	1	0.193049	14.4302		GOTERM_BP_FAT	GO:0009891~positive regulation of biosynthetic process	26	4.97132	0.0039339	E2F1, ARNT2, SOX2, SOX4, ELK1, RORB, SOX9, SOX8, GLI3, TEAD4, POU3F3, POU3F2, PTX3, FOSL1, SOX11, TEAD2, TBR1, SHOX2, DLX2, DNA2, ASCL1, ZFP462, CSRNP3, CSRNP2, SIX1, SMARCA1	344	557	13588	1.84381	0.996718	0.0584272	6.31471		GOTERM_BP_FAT	GO:0022610~biological adhesion	24	4.80962	0.0115416	PTPRC, PPARD, PLEK, FERMT3, PCDH10, ASTN1, CTNND2, NLGN1, CDHR5, ITGB2, PCDH8, ITGA4, CDH2, NRXN1, PCDH19, MUC4, CTNNA2, CD84, NCAM1, ITGAX, TRO, CNTN1, CLEC7A, NEGR1	334	562
GOTERM_BP_FAT	GO:0007009~plasma membrane organization	3	0.601202	0.0231312	CAV3, DYSF, MYH10	330	10	13588	12.3527	1	0.343776	32.5309		GOTERM_BP_FAT	GO:0046470~phosphatidylcholine metabolic process	4	0.481928	0.00951794	PEMT, MECP2, LIPC, CHPT1	522	12	13588	8.67688	1	0.200568	15.1726		GOTERM_BP_FAT	GO:0043523~regulation of neuron apoptosis	8	1.52964	0.00402865	ASCL1, DLX1, BDNF, CDK5R1, GRIK2, NEFL, NGF, KCNIP3	344	80	13588	3.95	0.997141	0.0591903	6.46208		GOTERM_BP_FAT	GO:0030030~cell projection organization	16	3.20641	0.0122895	DCC, MYO1A, PLA2G10, STMN3, MTAP2, KIF5C, PAX6, CTNNA2, NCKAP1, SLITRK1, LINGO1, ATOH1, MTAP1B, DCX, SLITRK5, NEFL	334	319
GOTERM_BP_FAT	GO:0035239~tube morphogenesis	10	2.00401	0.0234519	WNT5A, HAND2, GATA4, TBX20, TGFBR2, FOXC2, PBX1, FZD3, GLI3, NCKAP1	330	171	13588	2.40794	1	0.34464	32.9024		GOTERM_BP_FAT	GO:0006790~sulfur metabolic process	10	1.20482	0.00989768	CTH, GGT6, OCLN, CHST11, BHMT, SULT2B1, SULT1D1, LIPC, PAPSS2, CBS	522	94	13588	2.76922	1	0.205588	15.7305		GOTERM_BP_FAT	GO:0046903~secretion	14	2.67686	0.00410052	BDNF, GLRB, STX1A, SYN1, KIRREL, NRXN3, TRIM9, NTRK2, NLGN1, SCRN1, NRXN1, VGF, UNC13A, MYH10	344	221	13588	2.50226	0.997425	0.059614	6.57371		GOTERM_BP_FAT	GO:0050871~positive regulation of B cell activation	5	1.002	0.0123752	STAT6, PTPRC, IL2RG, INPP5D, SASH3	334	37
GOTERM_BP_FAT	GO:0048547~gut morphogenesis	4	0.801603	0.0242228	WNT5A, GATA4, GLI3, NCKAP1	330	26	13588	6.33473	1	0.350782	33.7874		GOTERM_BP_FAT	GO:0010817~regulation of hormone levels	12	1.44578	0.0101598	MYO5A, RDH9, APOA1, SERPINA6, FAM3B, FOXA1, MECP2, DIO1, RDH16, DDO, BCO2, GHRHR	522	128	13588	2.44037	1	0.208318	16.1136		GOTERM_BP_FAT	GO:0010557~positive regulation of macromolecule biosynthetic process	25	4.78011	0.00419801	E2F1, SOX11, ARNT2, SOX2, SOX4, ELK1, RORB, TEAD2, SOX9, GLI3, TBR1, SOX8, SHOX2, DLX2, ASCL1, DNA2, CSRNP3, ZFP462, CSRNP2, TEAD4, SIX1, POU3F3, POU3F2, SMARCA1, FOSL1	344	530	13588	1.86321	0.997766	0.060387	6.72495		GOTERM_BP_FAT	GO:0006260~DNA replication	10	2.00401	0.0126001	CCNE1, GLRB, DTL, DBF4, PRIM2, MCM2, MCM3, BRCA1, MCM5, CDT1	334	152
GOTERM_BP_FAT	GO:0060348~bone development	8	1.60321	0.0245855	MEF2D, ANKRD11, FHL2, PTN, FOXC2, NPR2, MN1, MMP2	330	118	13588	2.79158	1	0.352036	34.2		GOTERM_BP_FAT	GO:0055085~transmembrane transport	29	3.49398	0.0105456	SLC39A14, CLCN2, SLC22A18, SLC5A1, SLC45A1, SFXN4, SLC26A1, SLC26A2, SLC7A6, SLC2A2, SLC39A5, SLC39A4, SLC22A1, SLC12A8, SLC25A4, ABCB11, CFTR, TRPM2, SLC26A3, SLC25A13, SLC5A8, ABCC3, KCNH7, SLC5A9, SLC13A2, SLC30A10, SLC25A15, SLC46A1, ABCC6	522	460	13588	1.64106	1	0.213205	16.6744		GOTERM_BP_FAT	GO:0001763~morphogenesis of a branching structure	10	1.91205	0.00440628	FGFR1, DLX2, FGF7, CSF1, SIX1, CTNND2, SEMA3A, MMP14, SOX9, GLI3	344	125	13588	3.16	0.998351	0.0626735	7.04725		GOTERM_BP_FAT	GO:0012501~programmed cell death	21	4.20842	0.0128996	DCC, MUC2, BCL2L14, NCF1, SCN2A1, PGLYRP1, TBRG4, BIRC3, SMNDC1, ATOH1, CASP4, NAIP2, SLC5A8, ERN2, PSME3, NAIP1, INPP5D, TNFAIP3, CASP1, PPP2R2B, SRGN	334	473
GOTERM_BP_FAT	GO:0001655~urogenital system development	9	1.80361	0.0257191	WNT5A, STAT5A, PKD2, FOXC2, PBX1, ADAMTS1, GLI3, WT1, SLIT2	330	146	13588	2.53823	1	0.362027	35.4741		GOTERM_BP_FAT	GO:0031960~response to corticosteroid stimulus	5	0.60241	0.0105921	LCAT, SLC9A3, ALDOB, TAT, AGXT	522	23	13588	5.65884	1	0.211934	16.7417		GOTERM_BP_FAT	GO:0040008~regulation of growth	15	2.86807	0.00556795	NTRK3, FGFR1, WISP1, IGFBPL1, HEPACAM, TNFRSF12A, TRO, CSF1, NELL2, POU3F2, SEMA3A, CSPG5, VGF, GAP43, NGF	344	256	13588	2.31445	0.999697	0.0778217	8.8259		GOTERM_BP_FAT	GO:0008219~cell death	22	4.40882	0.0134552	DCC, MUC2, BCL2L14, NCF1, SCN2A1, PGLYRP1, DBC1, TBRG4, BIRC3, SMNDC1, ATOH1, CASP4, NAIP2, SLC5A8, ERN2, PSME3, NAIP1, INPP5D, TNFAIP3, CASP1, PPP2R2B, SRGN	334	507
GOTERM_BP_FAT	GO:0042592~homeostatic process	23	4.60922	0.026593	CAV3, GLRB, JPH2, NDN, TXN2, STAT5A, KCNA5, TNNI3, CSRP3, TGFB2, ANK1, SLC2A4, XIRP1, ATP2A2, PLN, GRIN2D, ANKRD11, PKD2, RYR2, CACNA1C, NCOR1, HRC, MB	330	584	13588	1.62165	1	0.368808	36.4404		GOTERM_BP_FAT	GO:0009725~response to hormone stimulus	14	1.68675	0.0110295	SLC9A3, ALDOB, CFTR, TAT, AGXT, GHRHR, AHSG, SERPINA3K, SORBS1, LCAT, SERPINA1C, PCSK9, AREG, AKT3	522	165	13588	2.20866	1	0.21756	17.3727		GOTERM_BP_FAT	GO:0048705~skeletal system morphogenesis	10	1.91205	0.00568949	SHOX2, DLX2, TBX15, TULP3, SIX1, PRRX1, PRRX2, SOX9, COL11A1, GLI3	344	130	13588	3.03846	0.999746	0.0787009	9.01013		GOTERM_BP_FAT	GO:0006952~defense response	20	4.00802	0.0148353	TNFAIP8L2, PTPN6, PTPRC, H2-M3, NCF1, LY86, CCR1, GABRA5, PGLYRP1, MYO1F, IFI47, ITGB2, TLR7, CD180, TAPBP, FCGR2B, CCR5, CNR2, FCER1G, CLEC7A	334	448
GOTERM_BP_FAT	GO:0007628~adult walking behavior	4	0.801603	0.0267739	GLRB, EFNB3, SCN8A, CACNA1C	330	27	13588	6.10011	1	0.367827	36.6388		GOTERM_BP_FAT	GO:0006820~anion transport	12	1.44578	0.0113384	SLC26A3, SLC22A18, CLCN2, SLC25A13, SLC25A4, CLCA3, CLCA6, CFTR, SLC26A1, SLC10A2, SLC26A2, SLC10A1	522	130	13588	2.40283	1	0.220814	17.8156		GOTERM_BP_FAT	GO:0048489~synaptic vesicle transport	5	0.956023	0.00575467	STX1A, TRIM9, NLGN1, DLG4, UNC13A	344	29	13588	6.81034	0.999769	0.0788197	9.10879		GOTERM_BP_FAT	GO:0001773~myeloid dendritic cell activation	3	0.601202	0.0152057	LILRB3, RELB, SFPI1	334	8
GOTERM_BP_FAT	GO:0010959~regulation of metal ion transport	5	1.002	0.0284875	CAV3, PLN, PKD2, RYR2, KCNA5	330	48	13588	4.28914	1	0.38334	38.4886		GOTERM_BP_FAT	GO:0031667~response to nutrient levels	11	1.3253	0.0128773	PPARA, SOAT2, G6PC, ABCG5, ALB, FOXA3, ALDOB, SERPINC1, PCSK9, APOM, CBS	522	115	13588	2.48989	1	0.244626	19.9892		GOTERM_BP_FAT	GO:0021955~central nervous system neuron axonogenesis	4	0.764818	0.00578947	DCC, DCX, NR2E1, DCLK1	344	15	13588	10.5333	0.999781	0.0785396	9.16142		GOTERM_BP_FAT	GO:0045059~positive thymic T cell selection	3	0.601202	0.0152057	PTPRC, DOCK2, H2-DMA	334	8
GOTERM_BP_FAT	GO:0048598~embryonic morphogenesis	16	3.20641	0.0287532	WNT5A, TBX6, TCAP, TBX5, TGFBR2, FZD3, GAS1, GLI3, NCKAP1, GATA4, POU4F3, FOXC2, PBX1, EXT2, TBX18, TLX2	330	359	13588	1.83513	1	0.383152	38.7709		GOTERM_BP_FAT	GO:0019318~hexose metabolic process	14	1.68675	0.0132862	GPD1, PPARA, ONECUT1, HKDC1, ALDOB, PDK4, CAR5A, FBP2, GALM, G6PC, GCK, SDS, PKLR, GALE	522	169	13588	2.15639	1	0.249061	20.5576		GOTERM_BP_FAT	GO:0050772~positive regulation of axonogenesis	4	0.764818	0.00578947	NTRK3, TNFRSF12A, NEFL, NGF	344	15	13588	10.5333	0.999781	0.0785396	9.16142		GOTERM_BP_FAT	GO:0043011~myeloid dendritic cell differentiation	3	0.601202	0.0152057	LILRB3, RELB, SFPI1	334	8
GOTERM_BP_FAT	GO:0008286~insulin receptor signaling pathway	4	0.801603	0.029463	ZFP106, FOXC2, PIK3R3, IRS1	330	28	13588	5.88225	1	0.387579	39.5189		GOTERM_BP_FAT	GO:0009991~response to extracellular stimulus	12	1.44578	0.0132985	ASGR1, PPARA, SOAT2, G6PC, ABCG5, ALB, FOXA3, ALDOB, SERPINC1, PCSK9, APOM, CBS	522	133	13588	2.34863	1	0.246992	20.5746		GOTERM_BP_FAT	GO:0021510~spinal cord development	6	1.14723	0.00584117	ASCL1, TULP3, MDGA2, 2610109H07RIK, OLIG2, GLI3	344	46	13588	5.15217	0.999797	0.0784834	9.23956		GOTERM_BP_FAT	GO:0046637~regulation of alpha-beta T cell differentiation	4	0.801603	0.015904	CD83, IKZF1, IL2RG, SASH3	334	22
GOTERM_BP_FAT	GO:0030003~cellular cation homeostasis	9	1.80361	0.0316593	JPH2, ATP2A2, NDN, PLN, PKD2, RYR2, TNNI3, CACNA1C, CSRP3	330	152	13588	2.43804	1	0.406852	41.7796		GOTERM_BP_FAT	GO:0006569~tryptophan catabolic process	3	0.361446	0.013585	TDO2, IDO2, AFMID	522	5	13588	15.6184	1	0.249348	20.9705		GOTERM_BP_FAT	GO:0001501~skeletal system development	16	3.05927	0.00593742	FGFR1, TBX15, PRRX1, GABBR1, PRRX2, SOX9, MMP14, ZIC1, GLI3, SHOX2, DLX2, DLX1, TULP3, SIX1, PTN, COL11A1	344	285	13588	2.21754	0.999823	0.0789989	9.38486		GOTERM_BP_FAT	GO:0050767~regulation of neurogenesis	9	1.80361	0.0159882	LINGO1, DLX1, ATOH1, NTRK2, NLGN1, PAX6, NEFL, NKX2-2, NEFM	334	132
GOTERM_BP_FAT	GO:0009952~anterior/posterior pattern formation	9	1.80361	0.0327334	TCAP, GATA4, DLL3, FOXC2, PBX1, TTN, TBX18, GLI3, NCKAP1	330	153	13588	2.4221	1	0.414379	42.8559		GOTERM_BP_FAT	GO:0046218~indolalkylamine catabolic process	3	0.361446	0.013585	TDO2, IDO2, AFMID	522	5	13588	15.6184	1	0.249348	20.9705		GOTERM_BP_FAT	GO:0048715~negative regulation of oligodendrocyte differentiation	3	0.573614	0.0060409	DLX2, LINGO1, DLX1	344	5	13588	23.7	0.999848	0.0795961	9.54084		GOTERM_BP_FAT	GO:0006821~chloride transport	6	1.2024	0.0166565	GLRB, GABRA2, CLCN2, CLCA3, GABRA5, CFTR	334	61
GOTERM_BP_FAT	GO:0000904~cell morphogenesis involved in differentiation	11	2.20441	0.0342778	ISL2, EFNB3, NDN, POU4F3, GAS1, ANTXR1, GLI3, SLIT2, MYH10, NFATC1, TGFB2	330	212	13588	2.13648	1	0.426147	44.3709		GOTERM_BP_FAT	GO:0042436~indole derivative catabolic process	3	0.361446	0.013585	TDO2, IDO2, AFMID	522	5	13588	15.6184	1	0.249348	20.9705		GOTERM_BP_FAT	GO:0008037~cell recognition	6	1.14723	0.00640433	3110039M20RIK, FEZF2, BDNF, CDK5R1, FOXG1, SEMA3A, GAP43	344	47	13588	5.04255	0.999911	0.0834391	10.0866		GOTERM_BP_FAT	GO:0016044~membrane organization	14	2.80561	0.0168453	DOCK2, NPLOC4, CALY, GRIA2, FCGR2B, SLC9A3, SNPH, LMNA, FCER1G, ITSN2, CLEC7A, VAV1, UNC13A, AMPH	334	272
GOTERM_BP_FAT	GO:0055080~cation homeostasis	10	2.00401	0.035264	JPH2, ATP2A2, NDN, PLN, PKD2, RYR2, TNNI3, CACNA1C, CSRP3, HRC	330	184	13588	2.23781	1	0.432325	45.3183		GOTERM_BP_FAT	GO:0032374~regulation of cholesterol transport	3	0.361446	0.013585	APOA4, APOA2, APOA1	522	5	13588	15.6184	1	0.249348	20.9705		GOTERM_BP_FAT	GO:0030516~regulation of axon extension	4	0.764818	0.00699376	NTRK3, TNFRSF12A, SEMA3A, NGF	344	16	13588	9.875	0.999962	0.0899835	10.9653		GOTERM_BP_FAT	GO:0050863~regulation of T cell activation	8	1.60321	0.0168906	PTPN6, CD83, PTPRC, IKZF1, H2-OA, IL2RG, H2-DMA, SASH3	334	108
GOTERM_BP_FAT	GO:0001568~blood vessel development	12	2.40481	0.0355843	VEGFB, RECK, MYOCD, HAND2, TBX20, HEY2, TGFBR2, FOXC2, TNNI3, MMP2, WT1, TGFB2	330	244	13588	2.02504	1	0.432238	45.6228		GOTERM_BP_FAT	GO:0032371~regulation of sterol transport	3	0.361446	0.013585	APOA4, APOA2, APOA1	522	5	13588	15.6184	1	0.249348	20.9705		GOTERM_BP_FAT	GO:0007416~synaptogenesis	4	0.764818	0.00699376	NRXN3, NLGN1, DLG4, NRXN1	344	16	13588	9.875	0.999962	0.0899835	10.9653		GOTERM_BP_FAT	GO:0016265~death	22	4.40882	0.017131	DCC, MUC2, BCL2L14, NCF1, SCN2A1, PGLYRP1, DBC1, TBRG4, BIRC3, SMNDC1, ATOH1, CASP4, NAIP2, SLC5A8, ERN2, PSME3, NAIP1, INPP5D, TNFAIP3, CASP1, PPP2R2B, SRGN	334	519
GOTERM_BP_FAT	GO:0003002~regionalization	11	2.20441	0.035772	TCAP, GATA4, TBX20, DLL3, FOXC2, PBX1, GAS1, TTN, TBX18, GLI3, NCKAP1	330	214	13588	2.11651	1	0.430943	45.8005		GOTERM_BP_FAT	GO:0006572~tyrosine catabolic process	3	0.361446	0.013585	HGD, TAT, HPD	522	5	13588	15.6184	1	0.249348	20.9705		GOTERM_BP_FAT	GO:0000226~microtubule cytoskeleton organization	9	1.72084	0.00705502	HOOK1, STMN3, MTAP2, TEKT1, MTAP1B, TEKT3, MARK4, NEFL, NEFM	344	111	13588	3.2027	0.999965	0.0899437	11.0561		GOTERM_BP_FAT	GO:0007409~axonogenesis	10	2.00401	0.0190754	DCC, SLITRK1, ATOH1, PLA2G10, KIF5C, PAX6, DCX, SLITRK5, NEFL, CTNNA2	334	163
GOTERM_BP_FAT	GO:0048705~skeletal system morphogenesis	8	1.60321	0.0387154	MEF2D, ANKRD11, TGFBR2, FOXC2, GAS1, GLI3, MMP2, TGFB2	330	130	13588	2.53389	1	0.454162	48.5162		GOTERM_BP_FAT	GO:0008610~lipid biosynthetic process	20	2.40964	0.0138621	MYO5A, HSD3B3, HSD17B2, EDN2, HSD3B5, GPAA1, CFTR, AKR1C20, CHPT1, QK, RDH9, FAR1, APOA1, AKR1C6, SDR42E1, PEMT, RDH16, PCYT2, AKR1D1, DEGS2	522	285	13588	1.82671	1	0.251502	21.3516		GOTERM_BP_FAT	GO:0051094~positive regulation of developmental process	13	2.48566	0.00819503	3110039M20RIK, NTRK3, FGFR1, ASCL1, BDNF, SERPINF1, TNFRSF12A, CSF1, SOX2, FOXG1, ERAP1, GLI3, NEFL, NGF	344	214	13588	2.39953	0.999993	0.102862	12.731		GOTERM_BP_FAT	GO:0051240~positive regulation of multicellular organismal process	10	2.00401	0.0190754	CD83, IKZF1, GRIA2, H2-M3, NTRK2, FCER1G, CLEC7A, CASP1, TLR7, SASH3	334	163
GOTERM_BP_FAT	GO:0019725~cellular homeostasis	15	3.00601	0.03973	CAV3, GLRB, JPH2, NDN, TXN2, KCNA5, TNNI3, CSRP3, XIRP1, ATP2A2, PLN, GRIN2D, PKD2, RYR2, CACNA1C	330	343	13588	1.80069	1	0.459857	49.4223		GOTERM_BP_FAT	GO:0002250~adaptive immune response	9	1.08434	0.0150609	MBL1, C8A, MBL2, C8B, C4BP, C9, MASP2, CFI, C8G	522	84	13588	2.789	1	0.267811	22.9806		GOTERM_BP_FAT	GO:0021515~cell differentiation in spinal cord	5	0.956023	0.00821224	ASCL1, MDGA2, 2610109H07RIK, OLIG2, GLI3	344	32	13588	6.17187	0.999994	0.102188	12.7561		GOTERM_BP_FAT	GO:0043372~positive regulation of CD4-positive, alpha beta T cell differentiation	3	0.601202	0.0192366	CD83, IL2RG, SASH3	334	9
GOTERM_BP_FAT	GO:0031175~neuron projection development	11	2.20441	0.0400375	ISL2, EFNB3, NDN, POU4F3, ABI2, ALKBH1, GAS1, GLI3, SLIT2, MYH10, TGFB2	330	218	13588	2.07768	1	0.459437	49.6939		GOTERM_BP_FAT	GO:0002460~adaptive immune response based on somatic recombination of immune receptors built from immunoglobulin superfamily domains	9	1.08434	0.0150609	MBL1, C8A, MBL2, C8B, C4BP, C9, MASP2, CFI, C8G	522	84	13588	2.789	1	0.267811	22.9806		GOTERM_BP_FAT	GO:0010647~positive regulation of cell communication	12	2.29446	0.00853941	SHOX2, NCAM1, FGFR1, ASCL1, GRIA2, CSF1, NTRK2, SOX2, PRRX1, NCS1, SOX4, PRRX2	344	189	13588	2.50794	0.999996	0.105156	13.2311		GOTERM_BP_FAT	GO:0060052~neurofilament cytoskeleton organization	3	0.601202	0.0192366	INA, NEFL, NEFM	334	9
GOTERM_BP_FAT	GO:0001944~vasculature development	12	2.40481	0.0413139	VEGFB, RECK, MYOCD, HAND2, TBX20, HEY2, TGFBR2, FOXC2, TNNI3, MMP2, WT1, TGFB2	330	250	13588	1.97644	1	0.467117	50.8069		GOTERM_BP_FAT	GO:0043603~cellular amide metabolic process	6	0.722892	0.0159625	ASPDH, GCK, NAGS, OTC, NADSYN1, CPS1	522	39	13588	4.00472	1	0.279053	24.1847		GOTERM_BP_FAT	GO:0035107~appendage morphogenesis	9	1.72084	0.00867174	SHOX2, FGFR1, TULP3, PRRX1, EN1, SP8, PRRX2, GLI3, TWIST1	344	115	13588	3.0913	0.999997	0.10581	13.4226		GOTERM_BP_FAT	GO:0001817~regulation of cytokine production	9	1.80361	0.021142	CD83, H2-M3, FCER1G, INPP5D, CLEC7A, CASP1, TLR7, SASH3, SRGN	334	139
GOTERM_BP_FAT	GO:0048562~embryonic organ morphogenesis	9	1.80361	0.0422285	TCAP, GATA4, TGFBR2, POU4F3, FOXC2, FZD3, GAS1, GLI3, NCKAP1	330	161	13588	2.30175	1	0.471623	51.5901		GOTERM_BP_FAT	GO:0007586~digestion	5	0.60241	0.0163396	ABCG8, CLPS, ABCG5, SLC5A1, CTRB1	522	26	13588	5.00589	1	0.282249	24.6831		GOTERM_BP_FAT	GO:0035108~limb morphogenesis	9	1.72084	0.00867174	SHOX2, FGFR1, TULP3, PRRX1, EN1, SP8, PRRX2, GLI3, TWIST1	344	115	13588	3.0913	0.999997	0.10581	13.4226		GOTERM_BP_FAT	GO:0008285~negative regulation of cell proliferation	12	2.40481	0.0224157	PTPN6, MUC2, PPARD, NF2, OVOL2, FCGR2B, JUN, TNFRSF13B, PAX6, IFI30, INPP5D, SMARCA2	334	224
GOTERM_BP_FAT	GO:0060047~heart contraction	3	0.601202	0.0439003	MYL2, MYBPC3, TNNI3	330	14	13588	8.82338	1	0.482064	52.9914		GOTERM_BP_FAT	GO:0002253~activation of immune response	9	1.08434	0.0171643	MBL1, C8A, MBL2, C8B, C4BP, C9, MASP2, CFI, C8G	522	86	13588	2.72414	1	0.291826	25.7621		GOTERM_BP_FAT	GO:0007214~gamma-aminobutyric acid signaling pathway	4	0.764818	0.00981826	GABRG1, GABRG2, GABRA2, GABRA5	344	18	13588	8.77778	0.999999	0.118019	15.0648		GOTERM_BP_FAT	GO:0002637~regulation of immunoglobulin production	4	0.801603	0.0225089	STAT6, PTPRC, CD37, SASH3	334	25
GOTERM_BP_FAT	GO:0048339~paraxial mesoderm development	3	0.601202	0.0439003	DLL3, FOXC2, NCKAP1	330	14	13588	8.82338	1	0.482064	52.9914		GOTERM_BP_FAT	GO:0000041~transition metal ion transport	8	0.963855	0.0174689	SLC39A14, SFXN4, SLC39A5, SLC30A10, SLC39A4, 1300017J02RIK, SCO2, TRPM2	522	70	13588	2.97493	1	0.29376	26.1571		GOTERM_BP_FAT	GO:0048592~eye morphogenesis	7	1.33843	0.0102044	BHLHE22, SOX1, NTRK2, SOX2, RORB, COL8A1, GLI3	344	73	13588	3.78767	1	0.121391	15.6113		GOTERM_BP_FAT	GO:0050870~positive regulation of T cell activation	6	1.2024	0.0226847	CD83, PTPRC, IKZF1, IL2RG, H2-DMA, SASH3	334	66
GOTERM_BP_FAT	GO:0031290~retinal ganglion cell axon guidance	3	0.601202	0.0439003	ISL2, POU4F3, SLIT2	330	14	13588	8.82338	1	0.482064	52.9914		GOTERM_BP_FAT	GO:0033500~carbohydrate homeostasis	6	0.722892	0.0176846	G6PC, GCKR, GCK, BHLHA15, FOXA3, FOXA1	522	40	13588	3.9046	1	0.294406	26.4356		GOTERM_BP_FAT	GO:0048736~appendage development	9	1.72084	0.0105509	SHOX2, FGFR1, TULP3, PRRX1, EN1, SP8, PRRX2, GLI3, TWIST1	344	119	13588	2.98739	1	0.124253	16.0988		GOTERM_BP_FAT	GO:0043368~positive T cell selection	3	0.601202	0.0236607	PTPRC, DOCK2, H2-DMA	334	10
GOTERM_BP_FAT	GO:0003015~heart process	3	0.601202	0.0439003	MYL2, MYBPC3, TNNI3	330	14	13588	8.82338	1	0.482064	52.9914		GOTERM_BP_FAT	GO:0042593~glucose homeostasis	6	0.722892	0.0176846	G6PC, GCKR, GCK, BHLHA15, FOXA3, FOXA1	522	40	13588	3.9046	1	0.294406	26.4356		GOTERM_BP_FAT	GO:0060173~limb development	9	1.72084	0.0105509	SHOX2, FGFR1, TULP3, PRRX1, EN1, SP8, PRRX2, GLI3, TWIST1	344	119	13588	2.98739	1	0.124253	16.0988		GOTERM_BP_FAT	GO:0032653~regulation of interleukin-10 production	3	0.601202	0.0236607	CD83, FCER1G, SASH3	334	10
GOTERM_BP_FAT	GO:0007169~transmembrane receptor protein tyrosine kinase signaling pathway	10	2.00401	0.044156	PLAT, ZFP106, EFNB3, NDN, STAT5A, FGF16, DOK7, FOXC2, PIK3R3, IRS1	330	192	13588	2.14457	1	0.481086	53.2024		GOTERM_BP_FAT	GO:0006006~glucose metabolic process	12	1.44578	0.0188622	PPARA, GPD1, G6PC, GCK, ONECUT1, SDS, HKDC1, PDK4, ALDOB, PKLR, CAR5A, FBP2	522	140	13588	2.2312	1	0.308283	27.9382		GOTERM_BP_FAT	GO:0042596~fear response	4	0.764818	0.0114445	BDNF, GRIK2, GABRA5, GNG7	344	19	13588	8.31579	1	0.133029	17.3439		GOTERM_BP_FAT	GO:0030889~negative regulation of B cell proliferation	3	0.601202	0.0236607	FCGR2B, TNFRSF13B, INPP5D	334	10
GOTERM_BP_FAT	GO:0007409~axonogenesis	9	1.80361	0.0448599	ISL2, EFNB3, NDN, POU4F3, GAS1, GLI3, SLIT2, MYH10, TGFB2	330	163	13588	2.27351	1	0.483624	53.7785		GOTERM_BP_FAT	GO:0044272~sulfur compound biosynthetic process	6	0.722892	0.0195252	CTH, GGT6, CHST11, BHMT, LIPC, CBS	522	41	13588	3.80936	1	0.31479	28.7716		GOTERM_BP_FAT	GO:0048713~regulation of oligodendrocyte differentiation	3	0.573614	0.0122679	DLX2, LINGO1, DLX1	344	7	13588	16.9286	1	0.140829	18.476		GOTERM_BP_FAT	GO:0002699~positive regulation of immune effector process	5	1.002	0.0257804	PTPRC, CD37, H2-M3, FCER1G, SASH3	334	46
GOTERM_BP_FAT	GO:0048546~digestive tract morphogenesis	4	0.801603	0.0449462	WNT5A, GATA4, GLI3, NCKAP1	330	33	13588	4.991	1	0.481343	53.8486		GOTERM_BP_FAT	GO:0034637~cellular carbohydrate biosynthetic process	7	0.843373	0.0198047	GPD1, G6PC, SDS, GNPNAT1, ALDOB, CAR5A, FBP2	522	56	13588	3.25383	1	0.316055	29.1202		GOTERM_BP_FAT	GO:0045880~positive regulation of smoothened signaling pathway	3	0.573614	0.0122679	SHOX2, PRRX1, PRRX2	344	7	13588	16.9286	1	0.140829	18.476		GOTERM_BP_FAT	GO:0030595~leukocyte chemotaxis	4	0.801603	0.0276204	CCR1, FCER1G, ITGB2, SCG2	334	27
GOTERM_BP_FAT	GO:0040007~growth	10	2.00401	0.0455027	WNT5A, LY6E, NDN, ANKRD11, POU4F3, FOXC2, ALKBH1, GAS1, GLI3, TGFB2	330	193	13588	2.13346	1	0.48271	54.2987		GOTERM_BP_FAT	GO:0044242~cellular lipid catabolic process	7	0.843373	0.0198047	APOB, PLCB3, FAAH, APOC3, LIPC, SLC27A2, SLC27A4	522	56	13588	3.25383	1	0.316055	29.1202		GOTERM_BP_FAT	GO:0007413~axonal fasciculation	3	0.573614	0.0122679	FEZF2, CDK5R1, SEMA3A	344	7	13588	16.9286	1	0.140829	18.476		GOTERM_BP_FAT	GO:0060326~cell chemotaxis	4	0.801603	0.0276204	CCR1, FCER1G, ITGB2, SCG2	334	27
GOTERM_BP_FAT	GO:0001822~kidney development	7	1.40281	0.0455304	PKD2, FOXC2, PBX1, ADAMTS1, GLI3, WT1, SLIT2	330	107	13588	2.69374	1	0.480024	54.321		GOTERM_BP_FAT	GO:0044058~regulation of digestive system process	3	0.361446	0.0198636	APOA4, APOA2, APOA1	522	6	13588	13.0153	1	0.314397	29.1934		GOTERM_BP_FAT	GO:0021772~olfactory bulb development	3	0.573614	0.0122679	SALL3, DLX2, NR2E1	344	7	13588	16.9286	1	0.140829	18.476		GOTERM_BP_FAT	GO:0043370~regulation of CD4-positive, alpha beta T cell differentiation	3	0.601202	0.0284566	CD83, IL2RG, SASH3	334	11
GOTERM_BP_FAT	GO:0051924~regulation of calcium ion transport	4	0.801603	0.0484416	CAV3, PLN, PKD2, RYR2	330	34	13588	4.84421	1	0.498919	56.608		GOTERM_BP_FAT	GO:0032368~regulation of lipid transport	3	0.361446	0.0198636	APOA4, APOA2, APOA1	522	6	13588	13.0153	1	0.314397	29.1934		GOTERM_BP_FAT	GO:0045773~positive regulation of axon extension	3	0.573614	0.0122679	NTRK3, TNFRSF12A, NGF	344	7	13588	16.9286	1	0.140829	18.476		GOTERM_BP_FAT	GO:0051960~regulation of nervous system development	9	1.80361	0.0293693	LINGO1, DLX1, ATOH1, NTRK2, NLGN1, PAX6, NEFL, NKX2-2, NEFM	334	148
GOTERM_BP_FAT	GO:0055123~digestive system development	4	0.801603	0.0484416	WNT5A, GATA4, GLI3, NCKAP1	330	34	13588	4.84421	1	0.498919	56.608		GOTERM_BP_FAT	GO:0051883~killing of cells in other organism during symbiotic interaction	3	0.361446	0.0198636	MBL1, MBL2, ALB	522	6	13588	13.0153	1	0.314397	29.1934		GOTERM_BP_FAT	GO:0007389~pattern specification process	15	2.86807	0.0131892	3110039M20RIK, NRG3, OTX1, PCDH8, EN1, ZIC1, GLI3, DLX2, ASCL1, DLX1, TULP3, LHX2, FOXG1, SIX1, SP8, TBX18	344	284	13588	2.08627	1	0.149465	19.7253		GOTERM_BP_FAT	GO:0048812~neuron projection morphogenesis	10	2.00401	0.0294982	DCC, SLITRK1, ATOH1, PLA2G10, KIF5C, PAX6, DCX, SLITRK5, NEFL, CTNNA2	334	176
GOTERM_BP_FAT	GO:0007423~sensory organ development	12	2.40481	0.0486848	MEIS2, TCAP, POU4F3, ABI2, FOXC2, FZD3, GAS1, GLI3, WT1, USH2A, MYH10, TGFB2	330	257	13588	1.9226	1	0.497799	56.794		GOTERM_BP_FAT	GO:0051818~disruption of cells of other organism during symbiotic interaction	3	0.361446	0.0198636	MBL1, MBL2, ALB	522	6	13588	13.0153	1	0.314397	29.1934		GOTERM_BP_FAT	GO:0045597~positive regulation of cell differentiation	11	2.10325	0.0134459	3110039M20RIK, NTRK3, ASCL1, BDNF, SERPINF1, TNFRSF12A, CSF1, SOX2, FOXG1, GLI3, NEFL, NGF	344	175	13588	2.48286	1	0.150992	20.0701		GOTERM_BP_FAT	GO:0007243~protein kinase cascade	12	2.40481	0.031237	GNA13, ZFP36, PTPRC, LINGO1, NRG3, PLEK, MKNK2, MAPK8IP2, RPS6KB2, MAPK8IP1, SCG2, BTK	334	236
GOTERM_BP_FAT	GO:0055010~ventricular cardiac muscle morphogenesis	3	0.601202	0.0498612	TNNT2, LY6E, FOXC2	330	15	13588	8.23515	1	0.503413	57.6837		GOTERM_BP_FAT	GO:0051851~modification by host of symbiont morphology or physiology	3	0.361446	0.0198636	MBL1, MBL2, ALB	522	6	13588	13.0153	1	0.314397	29.1934		GOTERM_BP_FAT	GO:0048638~regulation of developmental growth	5	0.956023	0.0136714	NTRK3, FGFR1, TNFRSF12A, SEMA3A, NGF	344	37	13588	5.33784	1	0.15217	20.372		GOTERM_BP_FAT	GO:0042981~regulation of apoptosis	22	4.40882	0.0314763	PIK3CG, PTPN6, MUC2, PTPRC, BCLAF1, BCL2L14, BIRC3, BRCA1, PAK7, DLX1, AKT1S1, CASP4, FCER1G, ERN2, PSME3, MAPK8IP1, INPP5D, CASP1, NEFL, HELLS, IHH, SCG2	334	553
														GOTERM_BP_FAT	GO:0006559~L-phenylalanine catabolic process	3	0.361446	0.0198636	HGD, TAT, HPD	522	6	13588	13.0153	1	0.314397	29.1934		GOTERM_BP_FAT	GO:0033555~multicellular organismal response to stress	5	0.956023	0.0136714	BDNF, GRIK2, GABRA5, KCNIP3, GNG7	344	37	13588	5.33784	1	0.15217	20.372		GOTERM_BP_FAT	GO:0002920~regulation of humoral immune response	3	0.601202	0.0336034	PTPN6, PTPRC, CD37	334	12
														GOTERM_BP_FAT	GO:0001678~cellular glucose homeostasis	3	0.361446	0.0198636	GCKR, GCK, FOXA3	522	6	13588	13.0153	1	0.314397	29.1934		GOTERM_BP_FAT	GO:0051216~cartilage development	7	1.33843	0.0138758	SHOX2, FGFR1, DLX2, PRRX1, PRRX2, SOX9, COL11A1	344	78	13588	3.54487	1	0.153111	20.6445		GOTERM_BP_FAT	GO:0007626~locomotory behavior	12	2.40481	0.033823	GRM5, DOCK2, GLRB, CCR1, ASTN1, FCER1G, ITGB2, CCL28, SCG2, ESPN, CCL6, CACNA1B	334	239
														GOTERM_BP_FAT	GO:0002443~leukocyte mediated immunity	9	1.08434	0.0207037	MBL1, C8A, MBL2, C8B, C4BP, C9, MASP2, CFI, C8G	522	89	13588	2.63231	1	0.322905	30.2304		GOTERM_BP_FAT	GO:0007018~microtubule-based movement	8	1.52964	0.0139639	KIF1A, TUBB2B, KIF5C, KLC2, TUBA1A, KIF3C, TUBB3, NEFM	344	101	13588	3.12871	1	0.15286	20.7618		GOTERM_BP_FAT	GO:0007017~microtubule-based process	11	2.20441	0.0352236	FMN2, STMN3, MTAP2, KIF5C, MTAP1B, KIF20B, NEFL, KIF3C, BRCA1, NEFM, ACTR10	334	211
														GOTERM_BP_FAT	GO:0015758~glucose transport	5	0.60241	0.0210763	G6PC, SORBS1, SLC2A2, SLC5A1, YES1	522	28	13588	4.64833	1	0.325238	30.6857		GOTERM_BP_FAT	GO:0007612~learning	6	1.14723	0.0142618	GRM5, CHST10, GABRA5, CTNND2, PTN, CHRNA7	344	57	13588	4.15789	1	0.15472	21.1571		GOTERM_BP_FAT	GO:0043067~regulation of programmed cell death	22	4.40882	0.0352888	PIK3CG, PTPN6, MUC2, PTPRC, BCLAF1, BCL2L14, BIRC3, BRCA1, PAK7, DLX1, AKT1S1, CASP4, FCER1G, ERN2, PSME3, MAPK8IP1, INPP5D, CASP1, NEFL, HELLS, IHH, SCG2	334	560
														GOTERM_BP_FAT	GO:0001906~cell killing	4	0.481928	0.0216253	MBL1, MBL2, HAMP2, ALB	522	16	13588	6.50766	1	0.329736	31.3515		GOTERM_BP_FAT	GO:0021988~olfactory lobe development	3	0.573614	0.0160864	SALL3, DLX2, NR2E1	344	8	13588	14.8125	1	0.171592	23.5377		GOTERM_BP_FAT	GO:0048667~cell morphogenesis involved in neuron differentiation	10	2.00401	0.0354496	DCC, SLITRK1, ATOH1, PLA2G10, KIF5C, PAX6, DCX, SLITRK5, NEFL, CTNNA2	334	182
														GOTERM_BP_FAT	GO:0030168~platelet activation	4	0.481928	0.0216253	FGG, FGA, FGB, F2	522	16	13588	6.50766	1	0.329736	31.3515		GOTERM_BP_FAT	GO:0021799~cerebral cortex radially oriented cell migration	3	0.573614	0.0160864	POU3F3, LRP8, POU3F2	344	8	13588	14.8125	1	0.171592	23.5377		GOTERM_BP_FAT	GO:0031327~negative regulation of cellular biosynthetic process	18	3.60721	0.0360349	BCLAF1, SATB2, PPARD, IKZF1, TRIM28, PHF12, MBD3, BRCA1, CDT1, DLX1, EIF4EBP2, OVOL2, LRCH4, INPP5D, MYBBP1A, HELLS, ETV3, FOXD3	334	430
														GOTERM_BP_FAT	GO:0045087~innate immune response	10	1.20482	0.021651	MBL1, C8A, APOA4, MBL2, C8B, C4BP, C9, MASP2, CFI, C8G	522	107	13588	2.43277	1	0.327636	31.3825		GOTERM_BP_FAT	GO:0007616~long-term memory	3	0.573614	0.0160864	ADCY1, CHST10, GRIA1	344	8	13588	14.8125	1	0.171592	23.5377		GOTERM_BP_FAT	GO:0000904~cell morphogenesis involved in differentiation	11	2.20441	0.0363428	DCC, SLITRK1, ATOH1, PLA2G10, TRIM28, KIF5C, PAX6, DCX, SLITRK5, NEFL, CTNNA2	334	212
														GOTERM_BP_FAT	GO:0006812~cation transport	30	3.61446	0.0246728	KCNK16, SLC39A14, SLC5A1, SLC9A3, SLC9A2, SFXN4, 2010110P09RIK, 1300017J02RIK, BHLHA15, KCNK5, NIPAL1, SLC39A5, SLC39A4, SCO2, KCNE3, SLC22A1, TRPM4, SLC12A8, CLCA3, SLC10A2, TRPM2, SLC10A1, SLC17A2, SLC5A8, SLC5A9, KCNH7, KCTD18, SLC13A2, SLC30A10, ACCN5	522	515	13588	1.51635	1	0.361741	34.9393		GOTERM_BP_FAT	GO:0050905~neuromuscular process	6	1.14723	0.0175055	GLRB, SOX2, FABP7, NEFL, MYH10, CTNNA2	344	60	13588	3.95	1	0.184029	25.3424		GOTERM_BP_FAT	GO:0031497~chromatin assembly	6	1.2024	0.0367545	NAP1L3, MCM2, NAP1L2, HIST3H2BA, SMARCA2, HELLS	334	75
														GOTERM_BP_FAT	GO:0009719~response to endogenous stimulus	14	1.68675	0.0250175	SLC9A3, ALDOB, CFTR, TAT, AGXT, GHRHR, AHSG, SERPINA3K, SORBS1, LCAT, SERPINA1C, PCSK9, AREG, AKT3	522	184	13588	1.98059	1	0.363223	35.3339		GOTERM_BP_FAT	GO:0048729~tissue morphogenesis	13	2.48566	0.0178072	FGF7, CSF1, VANGL2, PCDH8, FZD3, SOX9, GLI3, SNAI1, SIX1, SEMA3A, TBX18, COL11A1, TWIST1	344	238	13588	2.15756	1	0.185584	25.7209		GOTERM_BP_FAT	GO:0010941~regulation of cell death	22	4.40882	0.0370106	PIK3CG, PTPN6, MUC2, PTPRC, BCLAF1, BCL2L14, BIRC3, BRCA1, PAK7, DLX1, AKT1S1, CASP4, FCER1G, ERN2, PSME3, MAPK8IP1, INPP5D, CASP1, NEFL, HELLS, IHH, SCG2	334	563
														GOTERM_BP_FAT	GO:0006081~cellular aldehyde metabolic process	4	0.481928	0.0255276	ADH4, AGXT, BCO2, ALDH3A2	522	17	13588	6.12486	1	0.366578	35.9136		GOTERM_BP_FAT	GO:0010810~regulation of cell-substrate adhesion	5	0.956023	0.0178389	FBLN2, CSF1, EDIL3, MMP14, COL8A1	344	40	13588	4.9375	1	0.184575	25.7605		GOTERM_BP_FAT	GO:0006323~DNA packaging	7	1.40281	0.0377551	NAP1L3, MCM2, NAP1L2, SMC2, HIST3H2BA, SMARCA2, HELLS	334	101
														GOTERM_BP_FAT	GO:0008645~hexose transport	5	0.60241	0.0265735	G6PC, SORBS1, SLC2A2, SLC5A1, YES1	522	30	13588	4.33844	1	0.3759	37.0869		GOTERM_BP_FAT	GO:0001654~eye development	10	1.91205	0.0181928	TULP3, BHLHE22, SOX1, NTRK2, SOX2, RORB, COL8A1, GLI3, NR2E1, MYH10	344	157	13588	2.51592	1	0.186588	26.2019		GOTERM_BP_FAT	GO:0030100~regulation of endocytosis	5	1.002	0.0382025	CALY, FCGR2B, SNPH, FCER1G, CLEC7A	334	52
														GOTERM_BP_FAT	GO:0048545~response to steroid hormone stimulus	7	0.843373	0.0268983	LCAT, SLC9A3, ALDOB, CFTR, AREG, TAT, AGXT	522	60	13588	3.03691	1	0.376977	37.4471		GOTERM_BP_FAT	GO:0043066~negative regulation of apoptosis	13	2.48566	0.0183423	ATF5, FGFR1, PAK7, DLX1, BDNF, GRIK2, POU3F3, CFDP1, MAPK8IP1, NEFL, NR2E1, NGF, TIMP1	344	239	13588	2.14854	1	0.186679	26.3877		GOTERM_BP_FAT	GO:0065004~protein-DNA complex assembly	6	1.2024	0.0385855	NAP1L3, MCM2, NAP1L2, HIST3H2BA, SMARCA2, HELLS	334	76
														GOTERM_BP_FAT	GO:0046461~neutral lipid catabolic process	3	0.361446	0.02711	APOB, APOC3, LIPC	522	7	13588	11.156	1	0.376789	37.6808		GOTERM_BP_FAT	GO:0006821~chloride transport	6	1.14723	0.0186866	GABRG1, GABRG2, GLRB, GABRA2, GLRA2, GABRA5	344	61	13588	3.88525	1	0.188554	26.8138		GOTERM_BP_FAT	GO:0002449~lymphocyte mediated immunity	6	1.2024	0.0385855	PTPN6, FCGR2B, LILRB3, FCER1G, INPP5D, H2-DMA	334	76
														GOTERM_BP_FAT	GO:0006568~tryptophan metabolic process	3	0.361446	0.02711	TDO2, IDO2, AFMID	522	7	13588	11.156	1	0.376789	37.6808		GOTERM_BP_FAT	GO:0031346~positive regulation of cell projection organization	4	0.764818	0.0194226	NTRK3, TNFRSF12A, NEFL, NGF	344	23	13588	6.86957	1	0.193944	27.7169		GOTERM_BP_FAT	GO:0030217~T cell differentiation	6	1.2024	0.0385855	PTPRC, DOCK2, IKZF1, RELB, H2-DMA, VAV1	334	76
														GOTERM_BP_FAT	GO:0042953~lipoprotein transport	3	0.361446	0.02711	APOB, LSR, MTTP	522	7	13588	11.156	1	0.376789	37.6808		GOTERM_BP_FAT	GO:0045686~negative regulation of glial cell differentiation	3	0.573614	0.0203408	DLX2, LINGO1, DLX1	344	9	13588	13.1667	1	0.200846	28.8288		GOTERM_BP_FAT	GO:0002683~negative regulation of immune system process	6	1.2024	0.0385855	STAT6, PTPN6, PTPRC, FCGR2B, TNFRSF13B, INPP5D	334	76
														GOTERM_BP_FAT	GO:0043434~response to peptide hormone stimulus	9	1.08434	0.0292799	SERPINA3K, SORBS1, SERPINA1C, ALDOB, PCSK9, CFTR, GHRHR, AKT3, AHSG	522	95	13588	2.46606	1	0.397672	40.0296		GOTERM_BP_FAT	GO:0014014~negative regulation of gliogenesis	3	0.573614	0.0203408	DLX2, LINGO1, DLX1	344	9	13588	13.1667	1	0.200846	28.8288		GOTERM_BP_FAT	GO:0050854~regulation of antigen receptor-mediated signaling pathway	3	0.601202	0.0390813	PTPN6, PTPRC, NFAM1	334	13
														GOTERM_BP_FAT	GO:0015749~monosaccharide transport	5	0.60241	0.0296144	G6PC, SORBS1, SLC2A2, SLC5A1, YES1	522	31	13588	4.19849	1	0.398617	40.3841		GOTERM_BP_FAT	GO:0016044~membrane organization	14	2.67686	0.0209899	MRC2, LMNA, MEGF10, NRCAM, GRIA2, GRIA1, DLG4, SGCD, RIN1, LRP8, CHRNA7, PTX3, UNC13A, MYH10	344	272	13588	2.03309	1	0.205232	29.6052		GOTERM_BP_FAT	GO:0002711~positive regulation of T cell mediated immunity	3	0.601202	0.0390813	PTPRC, H2-M3, SASH3	334	13
														GOTERM_BP_FAT	GO:0042439~ethanolamine and derivative metabolic process	4	0.481928	0.0297815	PEMT, MECP2, LIPC, CHPT1	522	18	13588	5.78459	1	0.397806	40.5606		GOTERM_BP_FAT	GO:0043069~negative regulation of programmed cell death	13	2.48566	0.021173	ATF5, FGFR1, PAK7, DLX1, BDNF, GRIK2, POU3F3, CFDP1, MAPK8IP1, NEFL, NR2E1, NGF, TIMP1	344	244	13588	2.10451	1	0.205477	29.8227		GOTERM_BP_FAT	GO:0009890~negative regulation of biosynthetic process	18	3.60721	0.039121	BCLAF1, SATB2, PPARD, IKZF1, TRIM28, PHF12, MBD3, BRCA1, CDT1, DLX1, EIF4EBP2, OVOL2, LRCH4, INPP5D, MYBBP1A, HELLS, ETV3, FOXD3	334	434
														GOTERM_BP_FAT	GO:0046889~positive regulation of lipid biosynthetic process	3	0.361446	0.0352411	HNF4A, SORBS1, SEC14L2	522	8	13588	9.76149	1	0.449464	46.0605		GOTERM_BP_FAT	GO:0060548~negative regulation of cell death	13	2.48566	0.0217948	ATF5, FGFR1, PAK7, DLX1, BDNF, GRIK2, POU3F3, CFDP1, MAPK8IP1, NEFL, NR2E1, NGF, TIMP1	344	245	13588	2.09592	1	0.209511	30.5569		GOTERM_BP_FAT	GO:0045664~regulation of neuron differentiation	7	1.40281	0.0393242	ATOH1, NTRK2, NLGN1, PAX6, NEFL, NKX2-2, NEFM	334	102
														GOTERM_BP_FAT	GO:0006558~L-phenylalanine metabolic process	3	0.361446	0.0352411	HGD, TAT, HPD	522	8	13588	9.76149	1	0.449464	46.0605		GOTERM_BP_FAT	GO:0009953~dorsal/ventral pattern formation	6	1.14723	0.0225407	3110039M20RIK, TULP3, LHX2, FOXG1, EN1, SP8, GLI3	344	64	13588	3.70312	1	0.214525	31.428		GOTERM_BP_FAT	GO:0002366~leukocyte activation during immune response	4	0.801603	0.039529	H2-M3, RELB, MYO1F, LCP1	334	31
														GOTERM_BP_FAT	GO:0009070~serine family amino acid biosynthetic process	3	0.361446	0.0352411	CTH, AGXT, CBS	522	8	13588	9.76149	1	0.449464	46.0605		GOTERM_BP_FAT	GO:0048732~gland development	11	2.10325	0.0279027	FGFR1, FGF7, NRG3, CSF1, SIX1, SOX2, POU3F2, SEMA3A, SOX9, GLI3, MDK	344	197	13588	2.20558	1	0.257367	37.3944		GOTERM_BP_FAT	GO:0002263~cell activation during immune response	4	0.801603	0.039529	H2-M3, RELB, MYO1F, LCP1	334	31
														GOTERM_BP_FAT	GO:0006637~acyl-CoA metabolic process	4	0.481928	0.0393326	BAAT, HNF4A, ACOT12, ACOT4	522	20	13588	5.20613	1	0.484231	49.8642		GOTERM_BP_FAT	GO:0007156~homophilic cell adhesion	8	1.52964	0.0287483	PCDHB3, PCDH11X, PCDH10, PCDH9, PCDH8, PCDHB22, PCDH19, CDH10	344	117	13588	2.70085	1	0.262506	38.2896		GOTERM_BP_FAT	GO:0060284~regulation of cell development	9	1.80361	0.0421291	LINGO1, DLX1, ATOH1, NTRK2, NLGN1, PAX6, NEFL, NKX2-2, NEFM	334	159
														GOTERM_BP_FAT	GO:0016051~carbohydrate biosynthetic process	8	0.963855	0.0397907	GPD1, G6PC, SDS, GNPNAT1, CHST11, ALDOB, CAR5A, FBP2	522	83	13588	2.50898	1	0.485479	50.274		GOTERM_BP_FAT	GO:0001558~regulation of cell growth	7	1.33843	0.028834	NTRK3, WISP1, IGFBPL1, TNFRSF12A, TRO, SEMA3A, NGF	344	92	13588	3.00543	1	0.261576	38.3796		GOTERM_BP_FAT	GO:0010324~membrane invagination	10	2.00401	0.0422403	CALY, GRIA2, FCGR2B, SLC9A3, FCER1G, ITSN2, CLEC7A, VAV1, UNC13A, AMPH	334	188
														GOTERM_BP_FAT	GO:0010907~positive regulation of glucose metabolic process	3	0.361446	0.0441785	HNF4A, SORBS1, GCK	522	9	13588	8.67688	1	0.519781	54.0423		GOTERM_BP_FAT	GO:0010811~positive regulation of cell-substrate adhesion	4	0.764818	0.0297994	FBLN2, CSF1, EDIL3, COL8A1	344	27	13588	5.85185	1	0.267522	39.3855		GOTERM_BP_FAT	GO:0006897~endocytosis	10	2.00401	0.0422403	CALY, GRIA2, FCGR2B, SLC9A3, FCER1G, ITSN2, CLEC7A, VAV1, UNC13A, AMPH	334	188
														GOTERM_BP_FAT	GO:0000050~urea cycle	3	0.361446	0.0441785	NAGS, OTC, CPS1	522	9	13588	8.67688	1	0.519781	54.0423		GOTERM_BP_FAT	GO:0010604~positive regulation of macromolecule metabolic process	25	4.78011	0.0309429	E2F1, SOX11, ARNT2, SOX2, SOX4, ELK1, RORB, TEAD2, SOX9, GLI3, TBR1, SOX8, SHOX2, DLX2, ASCL1, DNA2, CSRNP3, ZFP462, CSRNP2, TEAD4, SIX1, POU3F3, POU3F2, SMARCA1, FOSL1	344	633	13588	1.56003	1	0.274706	40.5569		GOTERM_BP_FAT	GO:0042127~regulation of cell proliferation	21	4.20842	0.0424137	PTPN6, PTPRC, MUC2, PPARD, FOSL2, APOBEC1, LYN, NF2, HCLS1, TNFRSF13B, PAX6, IFI30, STAT6, FCGR2B, OVOL2, JUN, INPP5D, SMARCA2, SASH3, IHH, SCG2	334	538
														GOTERM_BP_FAT	GO:0019627~urea metabolic process	3	0.361446	0.0441785	NAGS, OTC, CPS1	522	9	13588	8.67688	1	0.519781	54.0423		GOTERM_BP_FAT	GO:0002009~morphogenesis of an epithelium	10	1.91205	0.0315604	CSF1, SIX1, VANGL2, FZD3, PCDH8, SEMA3A, SOX9, TBX18, GLI3, TWIST1	344	173	13588	2.28324	1	0.277762	41.1807		GOTERM_BP_FAT	GO:0017157~regulation of exocytosis	4	0.801603	0.0428514	RAB3C, SYT4, FCER1G, PCLO	334	32
														GOTERM_BP_FAT	GO:0050892~intestinal absorption	3	0.361446	0.0441785	ABCG8, ABCG5, SLC5A1	522	9	13588	8.67688	1	0.519781	54.0423		GOTERM_BP_FAT	GO:0048167~regulation of synaptic plasticity	5	0.956023	0.032503	GRM5, BDNF, GRIK2, DLG4, CTNND2	344	48	13588	4.11458	1	0.283197	42.121		GOTERM_BP_FAT	GO:0010647~positive regulation of cell communication	10	2.00401	0.0433367	NCAM1, PTPRC, DOCK2, PPARD, GRIA2, LYN, HCLS1, NTRK2, TMOD2, NFAM1	334	189
														GOTERM_BP_FAT	GO:0030855~epithelial cell differentiation	10	1.20482	0.0468801	FOXA2, PRLR, ELF3, ONECUT1, IRF6, FOXA1, ONECUT2, CRB3, EHF, NEUROG3	522	123	13588	2.11631	1	0.538479	56.2269		GOTERM_BP_FAT	GO:0010001~glial cell differentiation	5	0.956023	0.032503	ASCL1, DNER, POU3F2, OLIG2, GAP43	344	48	13588	4.11458	1	0.283197	42.121		GOTERM_BP_FAT	GO:0010605~negative regulation of macromolecule metabolic process	20	4.00802	0.0435305	PTPN6, PTPRC, BCLAF1, SATB2, PPARD, IKZF1, TRIM28, PHF12, MBD3, CDT1, DLX1, EIF4EBP2, OVOL2, JUN, LRCH4, INPP5D, MYBBP1A, HELLS, ETV3, FOXD3	334	506
														GOTERM_BP_FAT	GO:0034754~cellular hormone metabolic process	6	0.722892	0.0482455	RDH9, APOA1, SERPINA6, MECP2, RDH16, BCO2	522	52	13588	3.00354	1	0.546152	57.2933		GOTERM_BP_FAT	GO:0042698~ovulation cycle	5	0.956023	0.032503	NHLH2, CHRNA7, PCYT1B, VGF, MMP14	344	48	13588	4.11458	1	0.283197	42.121		GOTERM_BP_FAT	GO:0002707~negative regulation of lymphocyte mediated immunity	3	0.601202	0.0448709	PTPN6, PTPRC, FCGR2B	334	14
														GOTERM_BP_FAT	GO:0006644~phospholipid metabolic process	12	1.44578	0.0492361	PLCB3, APOA1, GPAA1, PIP5K1B, PEMT, MECP2, ASPG, PCSK9, LIPC, PCYT2, CHPT1, IPMK	522	163	13588	1.91637	1	0.550796	58.0517		GOTERM_BP_FAT	GO:0048593~camera-type eye morphogenesis	5	0.956023	0.032503	BHLHE22, SOX1, SOX2, COL8A1, GLI3	344	48	13588	4.11458	1	0.283197	42.121		GOTERM_BP_FAT	GO:0002286~T cell activation during immune response	3	0.601202	0.0448709	H2-M3, RELB, LCP1	334	14
																												GOTERM_BP_FAT	GO:0007270~nerve-nerve synaptic transmission	4	0.764818	0.0327682	GRM3, GLRB, GRIK2, SHC3	344	28	13588	5.64286	1	0.283517	42.3829		GOTERM_BP_FAT	GO:0007159~leukocyte adhesion	3	0.601202	0.0448709	PTPRC, ITGB2, ITGA4	334	14
																												GOTERM_BP_FAT	GO:0050808~synapse organization	5	0.956023	0.0347128	NRXN3, NLGN1, DLG4, NFASC, NRXN1	344	49	13588	4.03061	1	0.296099	44.2702		GOTERM_BP_FAT	GO:0002704~negative regulation of leukocyte mediated immunity	3	0.601202	0.0448709	PTPN6, PTPRC, FCGR2B	334	14
																												GOTERM_BP_FAT	GO:0043062~extracellular structure organization	9	1.72084	0.0352982	TNFRSF11B, NRXN3, NLGN1, DLG4, NFASC, NRXN1, LOX, COL11A1, COL5A1	344	149	13588	2.38591	1	0.298628	44.8269		GOTERM_BP_FAT	GO:0032944~regulation of mononuclear cell proliferation	6	1.2024	0.0464598	PTPN6, PTPRC, FCGR2B, TNFRSF13B, INPP5D, SASH3	334	80
																												GOTERM_BP_FAT	GO:0048813~dendrite morphogenesis	3	0.573614	0.035481	DCX, DCLK1, CTNNA2	344	12	13588	9.875	1	0.298251	44.9997		GOTERM_BP_FAT	GO:0050670~regulation of lymphocyte proliferation	6	1.2024	0.0464598	PTPN6, PTPRC, FCGR2B, TNFRSF13B, INPP5D, SASH3	334	80
																												GOTERM_BP_FAT	GO:0051966~regulation of synaptic transmission, glutamatergic	3	0.573614	0.035481	GRIA2, GRIK2, NTRK2	344	12	13588	9.875	1	0.298251	44.9997		GOTERM_BP_FAT	GO:0009611~response to wounding	15	3.00601	0.0464986	GNA13, PTPN6, PPARD, PLEK, NCF1, LY86, CCR1, ITGB2, TLR7, CD180, CCR5, CNR2, CLEC7A, NEFL, LCP1	334	347
																												GOTERM_BP_FAT	GO:0007613~memory	4	0.764818	0.0358851	ADCY1, CHST10, GRIA1, CHRNA7	344	29	13588	5.44828	1	0.299445	45.3798		GOTERM_BP_FAT	GO:0031953~negative regulation of protein amino acid autophosphorylation	2	0.400802	0.048415	PTPRC, JUN	334	2
																												GOTERM_BP_FAT	GO:0043524~negative regulation of neuron apoptosis	5	0.956023	0.0370077	DLX1, BDNF, GRIK2, NEFL, NGF	344	50	13588	3.95	1	0.305651	46.4228		GOTERM_BP_FAT	GO:0050855~regulation of B cell receptor signaling pathway	2	0.400802	0.048415	PTPRC, NFAM1	334	2
																												GOTERM_BP_FAT	GO:0006811~ion transport	27	5.16252	0.037589	GABRG1, GABRG2, GLRB, GABRA2, SVOP, TRPC6, GABRB2, CACNG8, GRIK2, GABRB1, GLRA2, SLC39A12, GABRA5, SCN2A1, CACNG4, GRIA4, KCTD4, KCNV1, KCNIP3, SLC17A6, GRIA2, GRIA1, TTYH1, SLCO1C1, CHRNA7, SCN8A, STEAP1	344	712	13588	1.49789	1	0.307998	46.9555		GOTERM_BP_FAT	GO:0031952~regulation of protein amino acid autophosphorylation	2	0.400802	0.048415	PTPRC, JUN	334	2
																												GOTERM_BP_FAT	GO:0060541~respiratory system development	8	1.52964	0.0376865	FGFR1, ASCL1, TULP3, FGF7, SOX2, LOX, MMP14, GLI3	344	124	13588	2.54839	1	0.30699	47.0443		GOTERM_BP_FAT	GO:0045658~regulation of neutrophil differentiation	2	0.400802	0.048415	IKZF1, INPP5D	334	2
																												GOTERM_BP_FAT	GO:0007422~peripheral nervous system development	4	0.764818	0.039149	BAI2, POU3F2, SOX8, NGF	344	30	13588	5.26667	1	0.315276	48.3605		GOTERM_BP_FAT	GO:0002821~positive regulation of adaptive immune response	4	0.801603	0.0499001	PTPRC, H2-M3, FCER1G, SASH3	334	34
																												GOTERM_BP_FAT	GO:0042981~regulation of apoptosis	22	4.2065	0.0412092	FGFR1, CDK5R1, ARHGEF7, GRIK2, SOX9, GLI3, NR2E1, TIMP1, KCNIP3, ATF5, PAK7, ASCL1, DLX1, BDNF, CSRNP3, POU3F3, CFDP1, NGFRAP1, MAPK8IP1, PHLDA3, NEFL, NGF	344	553	13588	1.57143	1	0.327332	50.1626		GOTERM_BP_FAT	GO:0002573~myeloid leukocyte differentiation	4	0.801603	0.0499001	LILRB3, RELB, CD300LF, SFPI1	334	34
																												GOTERM_BP_FAT	GO:0048639~positive regulation of developmental growth	3	0.573614	0.0412452	NTRK3, TNFRSF12A, NGF	344	13	13588	9.11538	1	0.325846	50.1936		GOTERM_BP_FAT	GO:0045807~positive regulation of endocytosis	4	0.801603	0.0499001	CALY, FCGR2B, FCER1G, CLEC7A	334	34
																												GOTERM_BP_FAT	GO:0021846~cell proliferation in forebrain	3	0.573614	0.0412452	POU3F3, POU3F2, FABP7	344	13	13588	9.11538	1	0.325846	50.1936		GOTERM_BP_FAT	GO:0002824~positive regulation of adaptive immune response based on somatic recombination of immune receptors built from immunoglobulin superfamily domains	4	0.801603	0.0499001	PTPRC, H2-M3, FCER1G, SASH3	334	34
																												GOTERM_BP_FAT	GO:0003002~regionalization	11	2.10325	0.0450168	3110039M20RIK, DLX2, DLX1, TULP3, OTX1, LHX2, FOXG1, PCDH8, EN1, SP8, TBX18, GLI3	344	214	13588	2.03037	1	0.34847	53.3387
																												GOTERM_BP_FAT	GO:0043067~regulation of programmed cell death	22	4.2065	0.0460407	FGFR1, CDK5R1, ARHGEF7, GRIK2, SOX9, GLI3, NR2E1, TIMP1, KCNIP3, ATF5, PAK7, ASCL1, DLX1, BDNF, CSRNP3, POU3F3, CFDP1, NGFRAP1, MAPK8IP1, PHLDA3, NEFL, NGF	344	560	13588	1.55179	1	0.353134	54.1597
																												GOTERM_BP_FAT	GO:0060041~retina development in camera-type eye	4	0.764818	0.0461114	BHLHE22, SOX2, NR2E1, MYH10	344	32	13588	4.9375	1	0.35179	54.2159
																												GOTERM_BP_FAT	GO:0043010~camera-type eye development	8	1.52964	0.0466646	TULP3, BHLHE22, SOX1, SOX2, COL8A1, GLI3, NR2E1, MYH10	344	130	13588	2.43077	1	0.353452	54.6533
																												GOTERM_BP_FAT	GO:0007548~sex differentiation	8	1.52964	0.0466646	OSR1, SOX2, DMRTA2, PCYT1B, VGF, MMP14, SOX9, LHX9	344	130	13588	2.43077	1	0.353452	54.6533
																												GOTERM_BP_FAT	GO:0014013~regulation of gliogenesis	3	0.573614	0.047333	DLX2, LINGO1, DLX1	344	14	13588	8.46429	1	0.355797	55.1766
																												GOTERM_BP_FAT	GO:0002209~behavioral defense response	3	0.573614	0.047333	GRIK2, GABRA5, GNG7	344	14	13588	8.46429	1	0.355797	55.1766
																												GOTERM_BP_FAT	GO:0045685~regulation of glial cell differentiation	3	0.573614	0.047333	DLX2, LINGO1, DLX1	344	14	13588	8.46429	1	0.355797	55.1766
																												GOTERM_BP_FAT	GO:0007026~negative regulation of microtubule depolymerization	3	0.573614	0.047333	MTAP2, MTAP1A, MTAP1B	344	14	13588	8.46429	1	0.355797	55.1766
																												GOTERM_BP_FAT	GO:0031114~regulation of microtubule depolymerization	3	0.573614	0.047333	MTAP2, MTAP1A, MTAP1B	344	14	13588	8.46429	1	0.355797	55.1766
																												GOTERM_BP_FAT	GO:0001662~behavioral fear response	3	0.573614	0.047333	GRIK2, GABRA5, GNG7	344	14	13588	8.46429	1	0.355797	55.1766
																												GOTERM_BP_FAT	GO:0010941~regulation of cell death	22	4.2065	0.0477723	FGFR1, CDK5R1, ARHGEF7, GRIK2, SOX9, GLI3, NR2E1, TIMP1, KCNIP3, ATF5, PAK7, ASCL1, DLX1, BDNF, CSRNP3, POU3F3, CFDP1, NGFRAP1, MAPK8IP1, PHLDA3, NEFL, NGF	344	563	13588	1.54352	1	0.356715	55.5174
																												GOTERM_BP_FAT	GO:0045137~development of primary sexual characteristics	7	1.33843	0.047962	OSR1, SOX2, PCYT1B, VGF, MMP14, SOX9, LHX9	344	104	13588	2.65865	1	0.356111	55.6638
																												GOTERM_BP_FAT	GO:0006897~endocytosis	10	1.91205	0.048958	GRIA2, GRIA1, MRC2, DLG4, RIN1, LRP8, CHRNA7, PTX3, MEGF10, UNC13A	344	188	13588	2.10106	1	0.360357	56.4252
																												GOTERM_BP_FAT	GO:0010324~membrane invagination	10	1.91205	0.048958	GRIA2, GRIA1, MRC2, DLG4, RIN1, LRP8, CHRNA7, PTX3, MEGF10, UNC13A	344	188	13588	2.10106	1	0.360357	56.4252
																												GOTERM_BP_FAT	GO:0016192~vesicle-mediated transport	19	3.63289	0.0490061	GLRB, STX1A, MRC2, SCRN1, NLGN1, MEGF10, STX1B, HOOK1, GRIA2, TRIM9, GRIA1, DLG4, RIN1, LRP8, CHRNA7, MAPK8IP1, PTX3, UNC13A, MYH10	344	466	13588	1.61052	1	0.358899	56.4617
																												GOTERM_BP_FAT	GO:0021898~commitment of multipotent stem cells to the neuronal lineage in the forebrain	2	0.382409	0.0498503	DLX2, DLX1	344	2	13588	39.5	1	0.362171	57.0969
																												GOTERM_BP_FAT	GO:0021893~cerebral cortex GABAergic interneuron fate commitment	2	0.382409	0.0498503	DLX2, DLX1	344	2	13588	39.5	1	0.362171	57.0969
																												GOTERM_BP_FAT	GO:0051823~regulation of synapse structural plasticity	2	0.382409	0.0498503	NCAN, CTNNA2	344	2	13588	39.5	1	0.362171	57.0969
																												GOTERM_BP_FAT	GO:0021869~forebrain ventricular zone progenitor cell division	2	0.382409	0.0498503	POU3F3, POU3F2	344	2	13588	39.5	1	0.362171	57.0969
																												GOTERM_BP_FAT	GO:0021882~regulation of transcription from RNA polymerase II promoter involved in forebrain neuron fate commitment	2	0.382409	0.0498503	DLX2, DLX1	344	2	13588	39.5	1	0.362171	57.0969
																												GOTERM_BP_FAT	GO:0007158~neuron adhesion	2	0.382409	0.0498503	CDK5R1, NCAN	344	2	13588	39.5	1	0.362171	57.0969
[truncated: 83 more columns]
