# Supplementary material for: A mouse tissue transcription factor atlas
Source: Nat Commun. 2017 Apr 21;8:15089. doi: 10.1038/ncomms15089 (PMC5413951; doi:10.1038/ncomms15089)
Supplement: Supplementary Data 6 — Further details of the ttmTFs identified in each adult tissue. Related to Figure 6. [file ncomms15089-s7.xlsx]

## Sheet: Table S6 legend
Supplementary Data 6. Further details of the ttmTFs identified in each adult tissue. Related to Figure 6.
(A) ttmTFs for each adult tissue.Conditions for selection: (1) detected in at least 2 biological replicates and (2) having >1 strict peptides (peptides with ion scores >20 and false discovery rates [FDR] <0.01) and ≥1 unique peptides in at least 1 sample.
(B) TF Z-score and average Z-score for the TGs for each TF in each tissue.
(C) TGs that were regulated by at least 2 ttmTFs in each tissue
(D) Reactome terms were enriched using the TGs that were regulated by at least 2 ttmTFs in each tissue.
(E) The ratio of ttmTFs and non-ttmTFs located in the tsDMRs.
(F) The chromatin locations of the ttmTFs in each tissues.

## Sheet: ttmTF summary
ttmTFs summary																						Detials of ttmTF identification
27	20	13	17	13	4	21	5	62	26	11	19	28	5	35	20	20	6	6	16	13		Gene	TissueName	SampleNo	UniqCount	UniqCount_Ratio	UniNum	StrCount	StrCount_Ratio	StrNum	UniqRatio..50..and.StrRatio..50.	detectedSamples	ifot
Brain	Eye	Spinal_cord	Skin	Bladder	Pancreas	Spleen	Stomach	Thymus	Lung	Colon	Liver	Small_intestine	Adrenal_gland	Testis	BAT	Kidney	WAT	Tongue	Heart	Skeletal_muscle		Pou3f2	Brain	3	2	0.67	4,0,1	2	0.67	8,0,4	1	2	3.55668
Pou3f2	Isl1	Nkx2-2	Aebp1	Aebp1	Pdx1	Ikzf2	Klf4	Ikzf2	Tcf21	Creb3l1	Foxa2	Irf1	Pbx3	Zfp821	Sox17	Emx1	Hoxd8	Dlx3	Sox17	Tcf15		Otx2	Brain	3	2	0.67	1,1,0	1	0.33	2,1,0	0	2	2.3883
Otx2	Otx2	Pou3f2	Twist2	Prrx2	Bhlha15	Ctcf	Foxa1	Ctcf	Tbx2	Elf3	Cebpa	Elf3	Meis1	Tgif2	Cebpb	Pou3f3	Cebpa	Rarg	Gata6	Myf6		Pbx3	Brain	3	2	0.67	8,2,0	2	0.67	18,4,0	1	2	4.13644
Pbx3	Pbx3	Zfp512	Prrx2	Foxc1	Ptf1a	Spic	Foxa2	Ssrp1	Sox17	Hnf4g	Nr1i2	Hnf4g	Nfat5	E2f1	Epas1	Hoxd9	Srebf1	Barx2	Sox7	Tead1		Zfp512	Brain	3	3	1	12,4,2	3	1	12,4,2	1	3	2.60904
Zfp512	Neurod1	Npas3	Sox9	Hoxd9	Rbpjl	Ssrp1	Hnf4g	Ets1	Ets1	Max	Hnf4a	Myb	Nr2f2	Tfdp1	Cebpa	Hnf4a	Hoxd4	Meox2	Tbx5	Sox6		Neurod1	Brain	3	2	0.67	4,3,0	2	0.67	6,4,0	1	2	3.05844
Neurod1	Npas3	Olig1	Foxc1	Smad5		Ets1	Pitx1	E2f2	Klf2	Cdx1	Nr1h4	Max	Pbx1	Lin28a	Meox2	Nr1h4	Hoxc8	Six1	Meox2	Csde1		Tcf4	Brain	3	3	1	2,17,14	3	1	58,17,14	1	3	3.85664
Tcf4	Cic	Olig2	Klf4	Nfatc4		Tcf7		Tcf7	Gata6	Cdx2	Srebf1	Relb		Pknox1	Sox18	Vdr	Ar	Myf6	Sox18	Mlxip		Cux2	Brain	3	3	1	23,19,32	3	1	28,23,35	1	3	3.20723
Cux2	Lhx2	Zfp37	Dlx3	Tcf21		Zfp143		Zfp143	Cebpb	Klf5	Thrb	Irf2		Smarca5	Srebf1	Thrb			Erg	Mef2a		Neurod6	Brain	3	3	1	8,1,4	3	1	10,2,5	1	3	3.17686
Neurod6	Zfp37	Pou3f3	Gata3	Tead2		Klf16		Ikzf1	Carhsp1	Hnf4a	Nr1h3	Klf3		Dnajc2	Mlxipl	Hnf1b			Ppara	Hivep2		Npas3	Brain	3	3	1	26,7,8	3	1	26,7,8	1	3	3.07679
Npas3	Sox2	Sox2	Grhl1	Meis1		Ikzf1		Bcl11b	Creb3l2	Nkx2-3	Hnf1b	Cdx1		Bbx	Ppara	Mlxipl			Tcf15	Mitf		Npas4	Brain	3	2	0.67	0,2,2	2	0.67	0,2,2	1	2	1.8063
Npas4	Zfp821	Sox8	Hoxc13	Creb3l1		Etv3		Myc	Cebpd	Vdr	Onecut1	Cdx2		Mybl1	Esr1	Ppara			Nkx2-5	Hoxc10		Olig1	Brain	3	2	0.67	0,2,1	1	0.33	0,3,1	0	2	2.14892
Olig1	Usf2	Terf2ip	Sox21	Tbx2		Irf1		Ikzf3	Cebpa	Ascl2	Prox1	Isx		Dmap1	Ebf3	Hnf1a			Tbx20	Sim2		Tbr1	Brain	3	3	1	14,6,12	3	1	14,6,12	1	3	3.09656
Tbr1	Six3	Sox10	Rarg	Hoxd8		Irf8		Zfp592	Elk3		Zfpm1	Klf5		Wt1	Rbl2	Zbtb20			Meox1	Tbx15		Cic	Brain	3	3	1	8,3,13	3	1	8,3,13	1	3	1.94555
Cic	Dach2	Klf12	Prdm1	Sox17		Bcl11b		Zfx	Elf5		Nr5a2	Npas2		Creb3l4	Zbtb20	Mlx			Srf	Nfatc2		Dlx1	Brain	3	3	1	7,4,2	3	1	10,6,4	1	3	3.47505
Dlx1	Vsx2		Zfp384			Zfp800		Zfp422	Hoxa5		Rxra	Nr1i2		Dmrt1	Stat5b	Pax8			Tead1			Sox5	Brain	3	3	1	4,16,13	3	1	44,27,24	1	3	3.95625
Sox5	Rorb		Msx2			Myc		Zzz3	Tbx4		Zhx3	Nr3c2		Dmrtc2	Pparg	Sim1			Gata4			Foxp2	Brain	3	3	1	14,3,6	3	1	14,3,7	1	3	2.7799
Foxp2	Foxl2		Barx2			Pax5		Prdm10	Tbx5		Mlxipl	Hnf4a		Hmx1	Tcf15	Foxi1			Foxo4			Emx1	Brain	3	3	1	3,1,3	2	0.67	3,1,3	1	3	2.28162
Emx1	Lhx4		Dlx5			Ikzf3		Tcf12	Hoxb5		Ppara	Nkx2-3		Mael	Nfic	Hmx2						Pou3f3	Brain	3	3	1	3,3,2	3	1	7,3,5	1	3	3.32785
Pou3f3	Ttf1					Foxp3		Zfp148	Meox2		Onecut2	Irf6		Nr6a1	Nfib	Hoxd10						Sox2	Brain	3	3	1	9,5,5	3	1	10,9,9	1	3	4.11824
Sox2	Barhl2					Stat4		Sp3	Sox18		Hnf1a	Vdr		Pbx4	Nfix	Hoxb9						Zfp821	Brain	3	3	1	15,5,3	3	1	15,5,3	1	3	2.97893
Zfp821	Jund					Zfp592		Foxn2	Ahr			Ascl2		Rfx2	Stat5a	Hoxa10						Sox8	Brain	3	3	1	5,4,3	3	1	5,4,3	1	3	3.07265
Sox8						Zfx		Rybp	Mafk			Hnf1b		Sox30								Otx1	Brain	3	2	0.67	1,0,2	2	0.67	2,0,2	1	2	2.74164
Otx1								Nfyc	Erg			Creb3l3		Tcfl5								Neurod2	Brain	3	3	1	9,3,1	3	1	11,4,2	1	3	2.9824
Neurod2								Zfp292	Tbx3			Zfpm1		Ybx2								Npas1	Brain	3	2	0.67	4,0,1	1	0.33	4,0,1	0	2	1.64916
Npas1								Zfp553	Sox13			Zbtb7b		Zfp541								Nr4a3	Brain	3	2	0.67	3,0,2	2	0.67	3,0,2	1	2	2.40931
Nr4a3								Nr2c2	Nkx2-1			Ovol2		Dlx6								Terf2ip	Brain	3	3	1	5,10,9	3	1	5,10,9	1	3	3.30957
Terf2ip								Gabpa	Hoxb4			Rreb1		Gata1								Dach1	Brain	3	3	1	4,6,5	3	1	4,6,5	1	3	2.82828
Dach1								Klf13				Ppard		Crem								Isl1	Eye	4	4	1	3,7,6,4	4	1	3,7,6,4	1	4	3.04426
								Pbx2				Ovol1		Tbp								Otx2	Eye	4	4	1	5,4,3,6	4	1	12,12,11,14	1	4	5.29503
								Cbfb						Sohlh2								Pbx3	Eye	4	4	1	8,5,6,6	4	1	18,11,11,14	1	4	4.56323
								Tgif2						Dr1								Neurod1	Eye	4	4	1	5,5,6,4	4	1	6,6,6,5	1	4	3.9212
								Mga						Homez								Npas3	Eye	4	3	0.75	6,7,2,0	3	0.75	6,7,2,0	1	3	2.69136
								Smarcc1						Rfx4								Cic	Eye	4	3	0.75	5,0,1,2	2	0.5	5,0,1,2	1	3	1.56988
								Cux1						Zfp687								Lhx2	Eye	4	4	1	10,8,8,8	4	1	10,8,8,8	1	4	4.04632
								Arid1a						Pou5f2								Zfp37	Eye	4	2	0.5	0,2,1,0	1	0.25	0,2,1,0	0	2	1.49312
								Mta2						Nkx2-6								Sox2	Eye	4	4	1	3,7,5,9	4	1	3,7,9,9	1	4	3.23762
								Elf1														Zfp821	Eye	4	4	1	8,6,4,9	4	1	8,6,4,9	1	4	2.99307
								Tcf3														Usf2	Eye	4	4	1	12,10,8,8	4	1	14,13,11,11	1	4	5.27078
								Ezh2														Six3	Eye	4	4	1	3,5,7,4	4	1	6,9,7,7	1	4	3.32253
								Mybl2														Dach2	Eye	4	4	1	1,2,2,1	4	1	4,5,5,4	1	4	3.82315
								Sp1														Vsx2	Eye	4	4	1	15,15,12,13	4	1	15,15,12,13	1	4	4.67511
								Tgif1														Rorb	Eye	4	4	1	6,5,7,16	4	1	7,6,8,18	1	4	3.44354
								Gmeb1														Foxl2	Eye	4	4	1	1,2,1,2	2	0.5	1,2,1,2	1	4	2.85162
								Atf1														Lhx4	Eye	4	4	1	2,3,1,1	3	0.75	2,3,1,3	1	4	2.46362
								Elf2														Ttf1	Eye	4	2	0.5	0,5,0,3	2	0.5	0,5,0,3	1	2	1.78444
								Myb														Barhl2	Eye	4	3	0.75	2,3,0,4	3	0.75	2,3,0,4	1	3	2.9614
								Runx1														Jund	Eye	4	3	0.75	0,2,1,3	3	0.75	0,3,2,5	1	3	2.99946
								Gatad2b														Nkx2-2	Spinal	5	5	1	3,8,7,1,4	4	0.8	3,8,8,1,4	1	5	2.38347
								Sp2														Pou3f2	Spinal	5	4	0.8	2,2,2,1,0	4	0.8	7,6,5,4,0	1	4	3.1729
								Max														Zfp512	Spinal	5	5	1	3,4,3,2,11	5	1	3,4,3,2,11	1	5	2.31723
								Relb														Npas3	Spinal	5	4	0.8	14,13,15,10,0	4	0.8	14,13,15,10,0	1	4	3.04912
								Lef1														Olig1	Spinal	5	5	1	3,6,3,1,3	5	1	4,7,4,2,4	1	5	3.0858
								Irf2														Olig2	Spinal	5	5	1	4,7,7,3,3	5	1	5,8,8,4,4	1	5	3.46674
								Junb														Zfp37	Spinal	5	5	1	1,7,4,2,11	4	0.8	1,7,4,2,12	1	5	1.71422
								Mier1														Pou3f3	Spinal	5	5	1	1,3,3,2,7	5	1	6,7,6,5,7	1	5	3.2882
								Etv6														Sox2	Spinal	5	5	1	4,5,7,2,8	5	1	7,9,10,2,8	1	5	3.01224
								Satb1														Sox8	Spinal	5	5	1	2,4,2,1,1	5	1	5,7,5,4,3	1	5	2.78287
								Batf														Terf2ip	Spinal	5	5	1	11,24,14,10,16	5	1	11,24,14,10,16	1	5	3.72719
								Fli1														Sox10	Spinal	5	5	1	2,2,1,1,1	5	1	5,5,4,4,3	1	5	2.87685
								Bptf														Klf12	Spinal	5	2	0.4	0,2,0,0,1	1	0.2	0,2,0,0,1	0	2	1.30854
								Zfp668														Aebp1	Skin	3	3	1	41,34,33	3	1	42,34,34	1	3	4.55499
								Runx3														Twist2	Skin	3	2	0.67	3,9,0	2	0.67	8,9,0	1	2	3.40212
								Gfi1														Prrx2	Skin	3	2	0.67	3,1,0	2	0.67	5,4,0	1	2	3.67965
																						Sox9	Skin	3	2	0.67	0,5,3	2	0.67	0,5,3	1	2	1.93972
																						Foxc1	Skin	3	3	1	5,5,6	3	1	5,5,8	1	3	3.2434
																						Klf4	Skin	3	3	1	5,1,2	2	0.67	5,1,2	1	3	1.61948
																						Dlx3	Skin	3	3	1	2,9,9	3	1	2,9,9	1	3	3.48657
																						Gata3	Skin	3	3	1	1,1,6	1	0.33	1,1,6	0	3	1.5689
																						Grhl1	Skin	3	3	1	1,6,15	2	0.67	1,6,15	1	3	2.01384
																						Hoxc13	Skin	3	2	0.67	0,2,2	2	0.67	0,2,2	1	2	1.95296
																						Sox21	Skin	3	3	1	4,3,5	3	1	4,3,5	1	3	2.5333
																						Rarg	Skin	3	3	1	18,8,17	3	1	20,8,19	1	3	3.69961
																						Prdm1	Skin	3	2	0.67	2,0,1	2	0.67	3,0,2	1	2	1.23998
																						Zfp384	Skin	3	2	0.67	4,0,2	2	0.67	6,0,2	1	2	2.43206
																						Msx2	Skin	3	2	0.67	0,3,3	2	0.67	0,3,3	1	2	2.2146
																						Barx2	Skin	3	3	1	5,5,7	3	1	5,5,7	1	3	2.72461
																						Dlx5	Skin	3	2	0.67	0,3,2	2	0.67	0,3,2	1	2	2.10894
																						Aebp1	Bladder	5	5	1	36,24,21,30,24	5	1	36,24,22,31,24	1	5	3.7183
																						Prrx2	Bladder	5	5	1	3,5,4,5,4	5	1	6,7,7,8,7	1	5	3.07823
																						Foxc1	Bladder	5	4	0.8	0,7,9,7,2	4	0.8	0,9,10,7,2	1	4	2.91548
																						Hoxd9	Bladder	5	4	0.8	0,1,1,2,1	4	0.8	0,3,2,5,3	1	4	2.10723
																						Smad5	Bladder	5	3	0.6	5,2,0,1,0	3	0.6	6,2,0,3,0	1	3	1.88857
																						Nfatc4	Bladder	5	4	0.8	27,19,23,28,0	4	0.8	28,20,24,29,0	1	5	3.04096
																						Tcf21	Bladder	5	4	0.8	3,5,6,4,0	4	0.8	3,5,6,4,0	1	4	3.58004
																						Tead2	Bladder	5	2	0.4	0,1,0,1,0	2	0.4	0,10,0,8,0	0	2	3.83135
																						Meis1	Bladder	5	5	1	3,3,3,7,3	5	1	37,35,35,15,31	1	5	3.92267
																						Creb3l1	Bladder	5	5	1	1,7,4,2,5	4	0.8	1,8,4,2,6	1	5	1.82875
																						Tbx2	Bladder	5	5	1	21,18,13,10,13	5	1	31,26,19,16,21	1	5	3.39012
																						Hoxd8	Bladder	5	5	1	3,6,3,4,2	5	1	3,6,4,5,2	1	5	2.1132
																						Sox17	Bladder	5	5	1	1,5,2,2,4	5	1	2,6,2,3,4	1	5	2.14741
																						Pdx1	Pancreas	3	3	1	3,2,2	3	1	3,2,2	1	3	2.15184
																						Bhlha15	Pancreas	3	3	1	10,10,18	3	1	10,10,18	1	3	4.76924
																						Ptf1a	Pancreas	3	3	1	10,9,14	3	1	10,9,14	1	3	3.69534
																						Rbpjl	Pancreas	3	3	1	11,9,15	3	1	12,10,16	1	3	3.55745
																						Ikzf2	Spleen	4	2	0.5	2,1,0,0	2	0.5	5,4,0,0	1	2	3.08111
																						Ctcf	Spleen	4	4	1	16,10,15,10	4	1	16,10,15,10	1	4	3.28371
																						Spic	Spleen	4	3	0.75	3,4,0,2	3	0.75	3,4,0,2	1	3	1.97926
																						Ssrp1	Spleen	4	4	1	29,22,51,39	4	1	29,22,51,39	1	4	4.14037
																						Ets1	Spleen	4	4	1	11,8,7,8	4	1	11,8,7,8	1	4	3.32739
																						Tcf7	Spleen	4	2	0.5	0,1,0,1	2	0.5	0,4,0,4	1	2	2.94937
																						Zfp143	Spleen	4	2	0.5	3,3,0,0	2	0.5	3,3,0,0	1	2	1.72971
																						Klf16	Spleen	4	3	0.75	1,1,0,2	1	0.25	1,1,0,2	0	3	1.45566
																						Ikzf1	Spleen	4	4	1	8,6,4,8	4	1	11,10,5,10	1	4	3.36401
																						Etv3	Spleen	4	3	0.75	5,5,0,4	3	0.75	5,5,0,4	1	3	1.69339
																						Irf1	Spleen	4	2	0.5	3,1,0,0	1	0.25	3,1,0,0	0	2	1.63176
																						Irf8	Spleen	4	4	1	4,3,3,9	4	1	4,3,3,9	1	4	1.97216
																						Bcl11b	Spleen	4	3	0.75	11,8,6,0	3	0.75	11,8,6,0	1	3	2.16943
																						Zfp800	Spleen	4	4	1	17,9,19,17	4	1	17,9,19,17	1	4	2.67746
																						Myc	Spleen	4	3	0.75	2,1,0,1	1	0.25	2,1,0,1	0	3	1.13409
																						Pax5	Spleen	4	4	1	8,4,3,4	4	1	8,4,3,4	1	4	2.47598
																						Ikzf3	Spleen	4	4	1	12,9,6,13	4	1	15,13,7,16	1	4	3.06469
																						Foxp3	Spleen	4	2	0.5	3,1,0,0	2	0.5	4,2,0,0	1	2	1.68006
																						Stat4	Spleen	4	4	1	2,1,2,4	3	0.75	2,1,2,4	1	4	1.04513
																						Zfp592	Spleen	4	4	1	4,3,6,4	4	1	4,3,6,4	1	4	1.24173
																						Zfx	Spleen	4	4	1	6,6,6,1	3	0.75	6,6,6,1	1	3	2.79463
																						Klf4	Stomach	4	3	0.75	1,4,2,0	2	0.5	1,4,2,0	1	3	1.20272
																						Foxa1	Stomach	4	3	0.75	6,3,3,0	3	0.75	7,3,3,0	1	3	2.559
																						Foxa2	Stomach	4	2	0.5	4,1,0,0	1	0.25	4,1,0,0	0	2	1.42054
																						Hnf4g	Stomach	4	3	0.75	1,4,1,0	3	0.75	2,7,2,0	1	3	2.88156
																						Pitx1	Stomach	4	2	0.5	4,1,0,0	2	0.5	4,2,0,0	1	2	2.14749
																						Ikzf2	Thymus	4	2	0.5	16,0,1,0	2	0.5	20,0,4,0	1	2	3.7149
																						Ctcf	Thymus	4	4	1	20,4,10,14	4	1	20,4,10,14	1	4	3.73185
																						Ssrp1	Thymus	4	4	1	29,23,33,28	4	1	29,23,33,28	1	4	4.52212
																						Ets1	Thymus	4	4	1	15,13,10,11	4	1	15,13,10,11	1	4	4.06791
																						E2f2	Thymus	4	4	1	12,3,4,1	4	1	15,3,6,2	1	4	2.87191
																						Tcf7	Thymus	4	4	1	8,4,6,6	4	1	14,7,11,10	1	4	4.88341
																						Zfp143	Thymus	4	4	1	6,4,2,4	4	1	6,4,2,4	1	4	2.47387
																						Ikzf1	Thymus	4	4	1	18,5,7,6	4	1	23,6,10,7	1	4	3.96199
																						Bcl11b	Thymus	4	4	1	32,14,16,16	4	1	33,14,16,16	1	4	3.82193
																						Myc	Thymus	4	3	0.75	5,1,0,1	1	0.25	5,1,0,1	0	3	1.59754
																						Ikzf3	Thymus	4	4	1	29,2,10,5	4	1	33,3,12,7	1	4	3.41844
																						Zfp592	Thymus	4	2	0.5	4,0,0,1	1	0.25	4,0,0,1	0	2	1.08719
																						Zfx	Thymus	4	4	1	5,1,3,7	3	0.75	5,1,3,7	1	4	2.1999
																						Zfp422	Thymus	4	3	0.75	4,4,0,12	3	0.75	4,5,0,13	1	3	3.31706
																						Zzz3	Thymus	4	2	0.5	10,0,1,0	1	0.25	10,0,1,0	0	2	2.18695
																						Prdm10	Thymus	4	3	0.75	25,0,11,3	3	0.75	25,0,11,3	1	3	2.52557
																						Tcf12	Thymus	4	2	0.5	3,0,1,0	2	0.5	40,0,28,0	1	4	4.33192
																						Zfp148	Thymus	4	4	1	27,1,19,7	3	0.75	27,1,19,7	1	4	2.67423
																						Sp3	Thymus	4	3	0.75	5,0,3,1	2	0.5	5,0,3,1	1	3	2.09159
																						Foxn2	Thymus	4	3	0.75	7,1,5,0	2	0.5	8,1,6,0	1	3	2.43082
																						Rybp	Thymus	4	2	0.5	3,0,1,0	1	0.25	3,0,1,0	0	2	2.11784
																						Nfyc	Thymus	4	4	1	15,11,15,12	4	1	15,11,15,12	1	4	5.43643
																						Zfp292	Thymus	4	2	0.5	20,0,1,0	1	0.25	20,0,1,0	0	2	2.03649
																						Zfp553	Thymus	4	2	0.5	0,1,0,4	1	0.25	0,1,0,4	0	2	1.71461
																						Nr2c2	Thymus	4	4	1	29,27,26,23	4	1	30,28,27,24	1	4	4.82962
																						Gabpa	Thymus	4	4	1	26,17,21,13	4	1	26,17,21,13	1	4	4.81404
																						Klf13	Thymus	4	4	1	12,4,8,5	4	1	12,4,8,5	1	4	3.33099
																						Pbx2	Thymus	4	4	1	13,7,11,6	4	1	19,8,18,7	1	4	3.76336
																						Cbfb	Thymus	4	4	1	6,8,7,7	4	1	32,8,7,7	1	4	4.12216
																						Tgif2	Thymus	4	3	0.75	5,0,1,2	3	0.75	7,0,2,2	1	3	2.12859
																						Mga	Thymus	4	4	1	3,9,37,20	4	1	151,9,37,20	1	4	2.29432
																						Smarcc1	Thymus	4	4	1	27,11,25,18	4	1	38,17,36,27	1	4	3.39225
																						Cux1	Thymus	4	4	1	53,49,49,53	4	1	156121150139	1	4	4.7589
																						Arid1a	Thymus	4	4	1	41,9,47,18	4	1	44,10,51,20	1	4	2.97091
																						Mta2	Thymus	4	4	1	35,17,27,19	4	1	43,18,35,24	1	4	4.1872
																						Elf1	Thymus	4	4	1	16,9,13,12	4	1	20,9,14,13	1	4	4.3222
																						Tcf3	Thymus	4	4	1	6,2,5,3	4	1	122,40,102,60	1	4	4.02553
																						Ezh2	Thymus	4	4	1	3,2,2,7	4	1	3,2,2,8	1	4	1.87521
																						Mybl2	Thymus	4	2	0.5	6,0,1,0	1	0.25	7,0,1,0	0	2	1.53529
																						Sp1	Thymus	4	2	0.5	3,0,0,1	1	0.25	3,0,0,1	0	2	2.33231
																						Tgif1	Thymus	4	2	0.5	4,0,4,0	2	0.5	6,0,5,0	1	2	2.70417
																						Gmeb1	Thymus	4	3	0.75	18,0,12,1	2	0.5	18,0,12,1	1	3	3.10452
																						Atf1	Thymus	4	2	0.5	5,0,2,0	2	0.5	7,0,4,0	1	2	3.79578
																						Elf2	Thymus	4	4	1	22,15,14,14	4	1	26,15,15,15	1	4	3.97408
																						Myb	Thymus	4	4	1	25,1,9,5	3	0.75	26,1,9,5	1	4	2.78537
																						Runx1	Thymus	4	4	1	25,16,18,15	4	1	27,16,18,15	1	4	4.22106
																						Gatad2b	Thymus	4	4	1	27,5,24,6	4	1	29,5,25,6	1	4	3.43269
																						Sp2	Thymus	4	4	1	9,6,6,5	4	1	9,6,6,5	1	4	3.2432
																						Max	Thymus	4	4	1	12,5,11,3	4	1	12,5,11,23	1	4	4.42031
																						Relb	Thymus	4	3	0.75	14,0,3,1	2	0.5	14,0,3,1	1	3	1.83318
																						Lef1	Thymus	4	4	1	17,5,16,11	4	1	23,8,21,15	1	4	4.70041
																						Irf2	Thymus	4	4	1	14,5,14,11	4	1	14,5,14,11	1	4	4.00608
																						Junb	Thymus	4	4	1	11,3,6,3	4	1	11,3,6,3	1	4	2.55696
																						Mier1	Thymus	4	2	0.5	7,0,2,0	2	0.5	7,0,2,0	1	2	2.12866
																						Etv6	Thymus	4	4	1	31,23,27,12	4	1	31,23,27,12	1	4	4.54346
																						Satb1	Thymus	4	4	1	49,26,56,44	4	1	59,26,56,44	1	4	5.30322
																						Batf	Thymus	4	3	0.75	2,0,1,1	1	0.25	2,0,1,1	0	3	2.14391
																						Fli1	Thymus	4	4	1	26,17,27,14	4	1	29,19,29,16	1	4	4.61984
																						Bptf	Thymus	4	3	0.75	22,0,10,13	3	0.75	22,0,10,13	1	3	1.67942
																						Zfp668	Thymus	4	3	0.75	1,2,0,11	2	0.5	1,2,0,11	1	3	1.80577
																						Runx3	Thymus	4	4	1	9,6,7,6	4	1	13,6,10,6	1	4	3.3569
																						Gfi1	Thymus	4	2	0.5	9,0,0,3	2	0.5	9,0,0,3	1	2	2.22737
																						Tcf21	Lung	3	3	1	2,8,5	3	1	2,8,5	1	3	3.9332
																						Tbx2	Lung	3	3	1	19,11,12	3	1	27,20,18	1	3	3.87514
																						Sox17	Lung	3	2	0.67	3,6,0	2	0.67	4,8,0	1	2	2.2922
																						Ets1	Lung	3	2	0.67	8,8,0	2	0.67	8,8,0	1	2	3.06307
																						Klf2	Lung	3	2	0.67	0,2,1	1	0.33	0,2,1	0	2	1.45349
																						Gata6	Lung	3	2	0.67	1,3,0	1	0.33	1,3,0	0	2	2.49474
																						Cebpb	Lung	3	3	1	7,5,8	3	1	8,6,8	1	3	3.713
																						Carhsp1	Lung	3	2	0.67	1,5,0	1	0.33	1,5,0	0	2	2.58063
																						Creb3l2	Lung	3	2	0.67	4,6,0	2	0.67	5,6,0	1	2	2.30361
																						Cebpd	Lung	3	3	1	5,4,6	3	1	6,5,6	1	3	3.36211
																						Cebpa	Lung	3	3	1	7,5,6	3	1	8,6,6	1	3	3.83389
																						Elk3	Lung	3	3	1	10,4,11	3	1	10,4,12	1	3	3.14978
																						Elf5	Lung	3	2	0.67	2,1,0	1	0.33	2,1,0	0	2	2.03206
																						Hoxa5	Lung	3	3	1	6,11,7	3	1	8,14,7	1	3	3.8487
																						Tbx4	Lung	3	1	0.33	2,0,0	1	0.33	5,0,0	0	2	1.52536
																						Tbx5	Lung	3	3	1	7,14,2	3	1	10,14,3	1	3	2.44056
																						Hoxb5	Lung	3	2	0.67	1,4,0	2	0.67	3,7,0	1	2	3.26584
																						Meox2	Lung	3	3	1	6,10,4	3	1	6,10,4	1	3	3.34477
																						Sox18	Lung	3	3	1	2,3,2	3	1	3,5,2	1	3	1.91532
																						Ahr	Lung	3	2	0.67	0,3,1	1	0.33	0,3,1	0	2	1.10917
																						Mafk	Lung	3	2	0.67	4,0,2	2	0.67	5,0,2	1	2	3.1567
																						Erg	Lung	3	3	1	22,24,20	3	1	24,26,22	1	3	4.45617
																						Tbx3	Lung	3	3	1	23,19,16	3	1	31,28,22	1	3	3.76104
																						Sox13	Lung	3	2	0.67	4,6,0	2	0.67	6,9,0	1	2	2.3644
																						Nkx2-1	Lung	3	3	1	18,15,17	3	1	18,15,17	1	3	5.06594
																						Hoxb4	Lung	3	3	1	4,6,2	3	1	5,7,2	1	3	2.72208
																						Creb3l1	Colon	3	2	0.67	0,3,3	2	0.67	0,3,4	1	2	1.94539
																						Elf3	Colon	3	3	1	5,1,3	3	1	6,2,4	1	3	2.38636
																						Hnf4g	Colon	3	3	1	11,7,13	3	1	13,10,16	1	3	4.83187
																						Max	Colon	3	3	1	6,7,10	3	1	6,7,10	1	3	4.42692
																						Cdx1	Colon	3	3	1	4,3,3	3	1	5,4,4	1	3	3.67382
																						Cdx2	Colon	3	3	1	9,6,6	3	1	10,7,7	1	3	4.13956
																						Klf5	Colon	3	2	0.67	4,1,0	1	0.33	5,1,0	0	2	1.95599
																						Hnf4a	Colon	3	3	1	8,7,12	3	1	10,10,15	1	3	4.98098
																						Nkx2-3	Colon	3	2	0.67	4,1,0	1	0.33	4,1,0	0	2	2.13382
																						Vdr	Colon	3	3	1	12,9,3	3	1	12,9,3	1	3	2.88464
																						Ascl2	Colon	3	2	0.67	2,1,0	1	0.33	2,1,0	0	2	1.83807
																						Foxa2	Liver	3	3	1	1,3,5	2	0.67	1,3,5	1	3	1.87722
																						Cebpa	Liver	3	3	1	6,8,7	3	1	6,9,8	1	3	3.41771
																						Nr1i2	Liver	3	3	1	1,3,5	2	0.67	1,3,5	1	3	1.42859
																						Hnf4a	Liver	3	3	1	17,19,19	3	1	17,19,19	1	3	4.87123
																						Nr1h4	Liver	3	3	1	10,15,18	3	1	10,15,18	1	3	3.67212
																						Srebf1	Liver	3	3	1	6,7,10	3	1	6,7,10	1	3	2.13897
																						Thrb	Liver	3	3	1	2,5,6	3	1	4,8,8	1	3	2.76086
																						Nr1h3	Liver	3	3	1	4,5,8	3	1	4,7,10	1	3	2.28472
																						Hnf1b	Liver	3	3	1	4,5,9	3	1	7,8,13	1	3	3.25053
																						Onecut1	Liver	3	3	1	2,5,6	3	1	6,10,13	1	3	3.95742
																						Prox1	Liver	3	3	1	13,14,17	3	1	13,14,17	1	3	2.48466
																						Zfpm1	Liver	3	2	0.67	0,3,6	2	0.67	0,3,6	1	2	1.75404
																						Nr5a2	Liver	3	2	0.67	0,3,2	2	0.67	0,3,2	1	2	1.50153
																						Rxra	Liver	3	3	1	15,16,15	3	1	26,26,27	1	3	4.70459
																						Zhx3	Liver	3	2	0.67	0,1,3	1	0.33	0,1,3	0	2	2.04335
																						Mlxipl	Liver	3	3	1	11,10,13	3	1	11,10,13	1	3	4.06136
																						Ppara	Liver	3	3	1	13,15,16	3	1	13,15,16	1	3	3.59044
																						Onecut2	Liver	3	3	1	4,7,9	3	1	8,12,16	1	3	3.89031
																						Hnf1a	Liver	3	3	1	12,14,15	3	1	15,17,19	1	3	4.10686
																						Irf1	intestine	3	3	1	2,4,2	3	1	2,4,2	1	3	1.55772
																						Elf3	intestine	3	3	1	7,5,8	3	1	8,6,9	1	3	2.68882
																						Hnf4g	intestine	3	3	1	15,13,16	3	1	20,17,21	1	3	4.56394
																						Myb	intestine	3	3	1	9,5,7	3	1	9,5,7	1	3	2.41091
																						Max	intestine	3	3	1	2,2,2	3	1	30,26,22	1	3	4.80558
																						Relb	intestine	3	3	1	9,11,11	3	1	9,11,11	1	3	2.7331
																						Irf2	intestine	3	3	1	9,10,10	3	1	9,10,10	1	3	3.95763
																						Klf3	intestine	3	3	1	3,3,4	3	1	3,3,4	1	3	2.61248
																						Cdx1	intestine	3	3	1	3,4,4	3	1	8,7,8	1	3	3.9482
																						Cdx2	intestine	3	3	1	8,7,7	3	1	13,10,11	1	3	4.78297
																						Isx	intestine	3	3	1	2,2,2	3	1	2,2,2	1	3	1.38339
																						Klf5	intestine	3	3	1	2,4,1	2	0.67	2,4,1	1	3	1.70037
																						Npas2	intestine	3	3	1	2,1,4	3	1	8,5,10	1	3	3.69493
																						Nr1i2	intestine	3	3	1	3,6,2	3	1	3,6,2	1	3	1.68184
																						Nr3c2	intestine	3	3	1	2,2,2	3	1	2,2,2	1	3	1.42874
																						Hnf4a	intestine	3	3	1	8,8,9	3	1	13,12,14	1	3	4.42531
																						Nkx2-3	intestine	3	3	1	5,9,6	3	1	5,9,6	1	3	2.74227
																						Irf6	intestine	3	3	1	7,10,9	3	1	7,10,9	1	3	2.99325
																						Vdr	intestine	3	3	1	15,15,13	3	1	15,15,13	1	3	4.01623
																						Ascl2	intestine	3	3	1	4,5,3	3	1	4,5,3	1	3	2.93663
																						Hnf1b	intestine	3	3	1	2,4,4	3	1	4,7,8	1	3	2.93091
																						Creb3l3	intestine	3	3	1	1,2,3	2	0.67	1,2,3	1	3	1.50278
																						Zfpm1	intestine	3	3	1	3,7,7	3	1	3,7,7	1	3	1.44393
																						Zbtb7b	intestine	3	3	1	2,2,2	3	1	2,2,2	1	3	2.4491
																						Ovol2	intestine	3	3	1	1,2,1	2	0.67	1,3,2	1	3	1.73736
																						Rreb1	intestine	3	3	1	11,13,13	3	1	11,13,13	1	3	2.50077
																						Ppard	intestine	3	3	1	11,11,13	3	1	11,11,13	1	3	2.98968
																						Ovol1	intestine	3	1	0.33	1,0,0	2	0.67	0,2,2	0	2	1.89176
																						Pbx3	Adrenal	5	5	1	7,7,5,8,6	5	1	16,14,10,16,14	1	5	4.27551
																						Meis1	Adrenal	5	5	1	7,2,6,7,5	5	1	16,30,12,15,13	1	5	4.14925
																						Nfat5	Adrenal	5	5	1	23,18,19,18,17	5	1	23,18,19,18,17	1	5	3.77622
																						Nr2f2	Adrenal	5	5	1	3,3,4,5,5	5	1	12,11,10,15,13	1	5	4.43035
																						Pbx1	Adrenal	5	5	1	5,3,3,3,4	5	1	17,15,10,14,15	1	5	4.24466
																						Zfp821	Testis	3	3	1	10,1,6	2	0.67	10,1,6	1	3	2.15594
																						Tgif2	Testis	3	3	1	5,2,4	3	1	7,4,5	1	3	2.9643
																						E2f1	Testis	3	2	0.67	5,0,1	1	0.33	5,0,1	0	2	2.06352
																						Tfdp1	Testis	3	3	1	6,4,4	3	1	8,6,6	1	3	3.44593
																						Lin28a	Testis	3	2	0.67	1,2,0	1	0.33	1,2,0	0	2	1.8799
																						Pknox1	Testis	3	3	1	5,5,2	3	1	7,7,4	1	3	3.96006
																						Smarca5	Testis	3	3	1	81,56,63	3	1	114,80,89	1	3	5.78873
																						Dnajc2	Testis	3	3	1	10,16,4	3	1	10,16,4	1	3	2.85442
																						Bbx	Testis	3	3	1	5,6,5	3	1	5,6,5	1	3	2.3897
																						Mybl1	Testis	3	3	1	26,21,19	3	1	26,21,19	1	3	4.05022
																						Dmap1	Testis	3	3	1	17,12,6	3	1	17,12,6	1	3	3.0022
																						Wt1	Testis	3	2	0.67	3,1,0	1	0.33	3,1,0	0	2	1.98587
																						Creb3l4	Testis	3	3	1	1,1,2	1	0.33	1,1,2	0	3	1.47809
																						Dmrt1	Testis	3	3	1	5,1,2	3	1	6,2,3	1	3	2.75759
																						Dmrtc2	Testis	3	3	1	7,1,4	3	1	8,2,5	1	3	3.17682
																						Hmx1	Testis	3	2	0.67	4,0,3	2	0.67	4,0,3	1	2	2.20384
																						Mael	Testis	3	3	1	11,8,6	3	1	11,8,6	1	3	3.22961
																						Nr6a1	Testis	3	1	0.33	4,0,0	1	0.33	4,0,0	0	2	1.96239
																						Pbx4	Testis	3	3	1	14,12,13	3	1	14,12,13	1	3	4.08682
																						Rfx2	Testis	3	2	0.67	3,2,0	2	0.67	47,24,0	1	3	3.82934
																						Sox30	Testis	3	3	1	38,35,30	3	1	38,35,30	1	3	5.15545
																						Tcfl5	Testis	3	3	1	8,4,5	3	1	8,4,5	1	3	3.15186
																						Ybx2	Testis	3	3	1	18,13,13	3	1	23,17,17	1	3	4.86739
																						Zfp541	Testis	3	3	1	26,15,23	3	1	26,15,23	1	3	3.43503
																						Dlx6	Testis	3	3	1	7,5,6	3	1	7,5,6	1	3	3.37038
																						Gata1	Testis	3	3	1	2,1,3	2	0.67	2,1,3	1	3	2.40562
																						Crem	Testis	3	3	1	6,4,5	3	1	9,4,5	1	3	3.86022
																						Tbp	Testis	3	3	1	10,8,6	3	1	10,8,6	1	3	4.1022
																						Sohlh2	Testis	3	3	1	13,3,9	3	1	13,3,9	1	3	2.62904
																						Dr1	Testis	3	3	1	5,7,6	3	1	5,7,6	1	3	4.31672
																						Homez	Testis	3	2	0.67	2,2,0	2	0.67	2,2,0	1	2	1.90852
																						Rfx4	Testis	3	3	1	14,5,5	3	1	14,5,5	1	3	2.74378
																						Zfp687	Testis	3	3	1	1,3,3	2	0.67	1,3,3	1	3	1.42502
																						Pou5f2	Testis	3	3	1	7,2,3	3	1	8,3,3	1	3	2.24346
																						Nkx2-6	Testis	3	3	1	3,1,2	2	0.67	3,1,2	1	3	1.78919
																						Sox17	BAT	3	2	0.67	1,3,0	2	0.67	2,5,0	1	2	2.34681
																						Cebpb	BAT	3	3	1	9,11,8	3	1	10,12,9	1	3	4.38883
																						Epas1	BAT	3	2	0.67	1,0,2	1	0.33	1,0,2	0	2	1.45215
																						Cebpa	BAT	3	3	1	8,6,8	3	1	9,7,9	1	3	3.76014
																						Meox2	BAT	3	3	1	8,12,5	3	1	9,12,5	1	3	3.68852
																						Sox18	BAT	3	3	1	3,4,2	3	1	4,6,2	1	3	2.22052
																						Srebf1	BAT	3	3	1	7,6,4	3	1	7,6,4	1	3	2.27204
																						Mlxipl	BAT	3	3	1	22,17,16	3	1	23,17,16	1	3	4.11185
																						Ppara	BAT	3	3	1	9,3,10	3	1	9,3,10	1	3	3.04977
																						Esr1	BAT	3	3	1	2,1,1	1	0.33	2,1,1	0	3	1.27571
																						Ebf3	BAT	3	2	0.67	0,2,1	1	0.33	0,2,1	0	2	1.58504
																						Rbl2	BAT	3	3	1	22,29,21	3	1	22,29,21	1	3	2.95102
																						Zbtb20	BAT	3	3	1	14,7,9	3	1	14,7,9	1	3	3.17463
																						Stat5b	BAT	3	2	0.67	3,0,1	1	0.33	19,0,1	0	2	2.28182
																						Pparg	BAT	3	3	1	23,24,29	3	1	23,24,29	1	3	4.46034
																						Tcf15	BAT	3	3	1	5,8,2	3	1	5,8,2	1	3	3.47342
																						Nfic	BAT	3	3	1	15,23,21	3	1	21,28,29	1	3	5.37125
																						Nfib	BAT	3	3	1	5,25,25	3	1	53,30,32	1	3	5.53266
																						Nfix	BAT	3	3	1	8,11,6	3	1	44,51,54	1	3	5.4977
																						Stat5a	BAT	3	2	0.67	4,4,0	2	0.67	20,4,0	1	2	2.73033
																						Emx1	Kidney	3	3	1	3,6,3	3	1	5,8,5	1	3	2.99571
																						Pou3f3	Kidney	3	3	1	6,9,5	3	1	6,9,5	1	3	4.20403
																						Hoxd9	Kidney	3	3	1	1,2,2	3	1	4,5,4	1	3	2.83358
																						Hnf4a	Kidney	3	3	1	9,12,6	3	1	11,16,8	1	3	4.72521
																						Nr1h4	Kidney	3	2	0.67	4,15,0	2	0.67	4,15,0	1	3	2.38977
																						Vdr	Kidney	3	3	1	11,27,11	3	1	11,27,11	1	3	3.88703
																						Thrb	Kidney	3	2	0.67	4,5,0	2	0.67	6,8,0	1	2	2.59115
																						Hnf1b	Kidney	3	3	1	10,16,10	3	1	14,20,14	1	3	4.60008
																						Mlxipl	Kidney	3	3	1	11,23,11	3	1	11,23,11	1	3	3.77924
																						Ppara	Kidney	3	2	0.67	4,10,0	2	0.67	4,10,0	1	2	2.43262
																						Hnf1a	Kidney	3	3	1	10,15,10	3	1	14,19,14	1	3	4.49448
																						Zbtb20	Kidney	3	3	1	11,20,9	3	1	12,23,9	1	3	3.33288
																						Mlx	Kidney	3	3	1	9,16,8	3	1	9,16,8	1	3	4.44433
																						Pax8	Kidney	3	3	1	1,4,1	3	1	2,6,2	1	3	2.49406
																						Sim1	Kidney	3	2	0.67	1,1,0	2	0.67	4,5,0	1	2	1.99616
																						Foxi1	Kidney	3	2	0.67	2,6,0	2	0.67	2,6,0	1	2	2.04397
																						Hmx2	Kidney	3	2	0.67	1,4,0	1	0.33	1,4,0	0	2	1.32243
																						Hoxd10	Kidney	3	2	0.67	1,6,0	2	0.67	3,9,0	1	2	2.20108
																						Hoxb9	Kidney	3	2	0.67	1,1,0	2	0.67	4,4,0	1	2	2.17165
																						Hoxa10	Kidney	3	3	1	1,2,1	3	1	3,5,4	1	3	2.74705
																						Hoxd8	WAT	3	2	0.67	0,3,3	2	0.67	0,4,4	1	2	2.63536
																						Cebpa	WAT	3	3	1	5,6,8	3	1	5,7,9	1	3	4.02145
																						Srebf1	WAT	3	3	1	3,8,8	3	1	3,8,8	1	3	2.35236
																						Hoxd4	WAT	3	2	0.67	0,4,2	2	0.67	0,5,3	1	2	2.23764
																						Hoxc8	WAT	3	3	1	2,2,1	3	1	2,4,5	1	3	2.32446
																						Ar	WAT	3	3	1	1,7,5	2	0.67	1,7,5	1	3	1.92898
																						Dlx3	Tongue	4	4	1	3,1,3,3	3	0.75	3,1,3,3	1	4	2.86184
																						Rarg	Tongue	4	4	1	9,18,12,3	4	1	9,18,12,3	1	4	3.77088
																						Barx2	Tongue	4	4	1	8,7,5,4	4	1	8,7,5,4	1	4	3.31718
																						Meox2	Tongue	4	2	0.5	0,0,3,3	2	0.5	0,0,3,3	1	2	3.67115
																						Six1	Tongue	4	4	1	4,5,4,1	3	0.75	4,5,4,1	1	4	2.60337
																						Myf6	Tongue	4	2	0.5	3,0,0,2	2	0.5	3,0,0,2	1	2	2.50621
																						Sox17	Heart	3	3	1	3,1,7	3	1	5,3,8	1	3	2.03615
																						Gata6	Heart	3	3	1	2,4,2	3	1	2,4,2	1	3	2.77516
																						Sox7	Heart	3	2	0.67	2,2,0	2	0.67	3,3,0	1	2	1.68672
																						Tbx5	Heart	3	3	1	4,9,11	3	1	4,9,11	1	3	2.5061
																						Meox2	Heart	3	3	1	9,5,7	3	1	11,6,8	1	3	3.5946
																						Sox18	Heart	3	2	0.67	2,2,0	2	0.67	4,4,0	1	2	1.60027
																						Erg	Heart	3	3	1	16,16,20	3	1	18,18,22	1	3	4.07842
																						Ppara	Heart	3	3	1	4,8,6	3	1	4,8,6	1	3	2.39829
																						Tcf15	Heart	3	2	0.67	5,0,7	2	0.67	5,0,7	1	2	3.17376
																						Nkx2-5	Heart	3	3	1	7,12,10	3	1	10,12,10	1	3	3.7142
																						Tbx20	Heart	3	3	1	4,5,9	3	1	4,5,9	1	3	2.38645
																						Meox1	Heart	3	3	1	1,2,4	3	1	3,3,5	1	3	3.39759
																						Srf	Heart	3	3	1	11,9,12	3	1	11,9,12	1	3	4.22265
																						Tead1	Heart	3	3	1	9,11,9	3	1	18,21,18	1	3	4.37651
																						Gata4	Heart	3	3	1	10,6,10	3	1	10,6,10	1	3	4.13601
																						Foxo4	Heart	3	3	1	3,6,4	3	1	5,7,6	1	3	2.42835
																						Tcf15	Skeletal	3	3	1	4,2,1	2	0.67	4,2,1	1	3	2.63862
																						Myf6	Skeletal	3	3	1	3,5,2	3	1	3,5,2	1	3	3.05217
																						Tead1	Skeletal	3	3	1	5,4,6	3	1	10,7,8	1	3	4.23112
																						Sox6	Skeletal	3	3	1	8,12,12	3	1	8,12,12	1	3	3.37608
																						Csde1	Skeletal	3	3	1	9,13,15	3	1	9,13,15	1	3	3.48767
																						Mlxip	Skeletal	3	3	1	8,5,6	3	1	8,5,6	1	3	3.02606
																						Mef2a	Skeletal	3	2	0.67	4,0,2	2	0.67	6,0,3	1	2	4.00582
																						Hivep2	Skeletal	3	3	1	1,1,4	1	0.33	1,1,4	0	3	1.84648
																						Mitf	Skeletal	3	3	1	3,3,4	3	1	6,6,7	1	3	4.04659
																						Hoxc10	Skeletal	3	3	1	3,1,1	1	0.33	3,1,1	0	3	2.66385
																						Sim2	Skeletal	3	3	1	4,2,3	3	1	4,2,3	1	3	2.11476
																						Tbx15	Skeletal	3	2	0.67	1,0,2	1	0.33	1,0,2	0	2	1.65559
																						Nfatc2	Skeletal	3	3	1	23,20,19	3	1	24,21,20	1	3	4.22114

## Sheet: TF&TG Z-score
Brain								Eye								Spinal cord								Skin								Bladder								Pancreas								Spleen
Symbol	TFzscore	TGzscore	TFzscore multiple TGzscore	TFzscore plus TGzscore	TFzscore plus abs(TGzscore)	lenTG		Symbol	TFzscore	TGzscore	TFzscore multiple TGzscore	TFzscore plus TGzscore	TFzscore plus abs(TGzscore)	lenTG		Symbol	TFzscore	TGzscore	TFzscore multiple TGzscore	TFzscore plus TGzscore	TFzscore plus abs(TGzscore)	lenTG		Symbol	TFzscore	TGzscore	TFzscore multiple TGzscore	TFzscore plus TGzscore	TFzscore plus abs(TGzscore)	lenTG		Symbol	TFzscore	TGzscore	TFzscore multiple TGzscore	TFzscore plus TGzscore	TFzscore plus abs(TGzscore)	lenTG		Symbol	TFzscore	TGzscore	TFzscore multiple TGzscore	TFzscore plus TGzscore	TFzscore plus abs(TGzscore)	lenTG		Symbol	TFzscore
Isl1	2.18262	1.71828	3.75034	3.90089	3.90089	141		Isl1	3.78193	0.436624	1.65128	4.21855	4.21855	141		Isl1	-0.342435	0.590385	-0.202168	0.24795	0.24795	141		Isl1	-0.342435	-0.182245	-0.0624068	-0.524679	-0.16019	141		Isl1	-0.342435	-0.267384	-0.0915616	-0.609819	-0.0750506	141		Isl1	-0.342435	0.924594	-0.316613	0.582159	0.582159	141		Isl1	-0.342435
Mnx1	-0.208514	1.1714	-0.244254	0.962887	0.962887	126		Mnx1	-0.208514	0.35045	-0.0730738	0.141935	0.141935	126		Mnx1	-0.208514	0.342972	-0.0715146	0.134458	0.134458	126		Mnx1	-0.208514	-0.204475	-0.042636	-0.41299	-0.00403928	126		Mnx1	-0.208514	-0.286681	-0.0597771	-0.495195	0.0781666	126		Mnx1	-0.208514	1.16437	-0.242787	0.955851	0.955851	126		Mnx1	-0.208514
Nkx2-2	2.31473	2.17859	5.04285	4.49332	4.49332	181		Nkx2-2	1.78778	0.410086	0.733143	2.19786	2.19786	181		Nkx2-2	2.97144	0.814604	2.42054	3.78604	3.78604	181		Nkx2-2	-0.428291	-0.266339	-0.114071	-0.69463	-0.161952	181		Nkx2-2	-0.428291	-0.295843	-0.126707	-0.724134	-0.132448	181		Nkx2-2	1.06358	0.767966	0.816796	1.83155	1.83155	181		Nkx2-2	-0.428291
Pdx1	-0.444011	0.485562	-0.215595	0.0415504	0.0415504	102		Pdx1	-0.444011	0.260081	-0.115479	-0.18393	-0.18393	102		Pdx1	-0.444011	0.0566326	-0.0251455	-0.387379	-0.387379	102		Pdx1	-0.444011	-0.169868	-0.0754235	-0.61388	-0.274143	102		Pdx1	-0.444011	-0.28887	-0.128261	-0.732881	-0.155142	102		Pdx1	2.21251	1.5339	3.39376	3.7464	3.7464	102		Pdx1	-0.444011
Preb	-100	-100	-10000	-200	-200	0		Preb	-100	-100	-10000	-200	-200	0		Preb	-100	-100	-10000	-200	-200	0		Preb	-100	-100	-10000	-200	-200	0		Preb	-100	-100	-10000	-200	-200	0		Preb	-100	-100	-10000	-200	-200	0		Preb	-100
Lmo4	-100	-100	-10000	-200	-200	0		Lmo4	-100	-100	-10000	-200	-200	0		Lmo4	-100	-100	-10000	-200	-200	0		Lmo4	-100	-100	-10000	-200	-200	0		Lmo4	-100	-100	-10000	-200	-200	0		Lmo4	-100	-100	-10000	-200	-200	0		Lmo4	-100
Casz1	-1.48209	-0.608488	-0.901833	-2.09058	-0.873599	40		Casz1	2.16167	-0.444146	-0.960099	1.71753	2.60582	40		Casz1	-0.105371	-0.308319	-0.0324878	-0.413689	0.202948	40		Casz1	0.300483	-0.0525005	-0.0157755	0.247983	0.352984	40		Casz1	0.313119	-0.0432576	-0.0135448	0.269861	0.356377	40		Casz1	0.492334	-0.123016	-0.0605647	0.369318	0.615349	40		Casz1	-1.48209
Dnmt3a	-100	-100	-10000	-200	-200	0		Dnmt3a	-100	-100	-10000	-200	-200	0		Dnmt3a	-100	-100	-10000	-200	-200	0		Dnmt3a	-100	-100	-10000	-200	-200	0		Dnmt3a	-100	-100	-10000	-200	-200	0		Dnmt3a	-100	-100	-10000	-200	-200	0		Dnmt3a	-100
Edf1	-100	-100	-10000	-200	-200	0		Edf1	-100	-100	-10000	-200	-200	0		Edf1	-100	-100	-10000	-200	-200	0		Edf1	-100	-100	-10000	-200	-200	0		Edf1	-100	-100	-10000	-200	-200	0		Edf1	-100	-100	-10000	-200	-200	0		Edf1	-100
Hnrnpk	-100	-100	-10000	-200	-200	0		Hnrnpk	-100	-100	-10000	-200	-200	0		Hnrnpk	-100	-100	-10000	-200	-200	0		Hnrnpk	-100	-100	-10000	-200	-200	0		Hnrnpk	-100	-100	-10000	-200	-200	0		Hnrnpk	-100	-100	-10000	-200	-200	0		Hnrnpk	-100
Smad2	-100	-100	-10000	-200	-200	0		Smad2	-100	-100	-10000	-200	-200	0		Smad2	-100	-100	-10000	-200	-200	0		Smad2	-100	-100	-10000	-200	-200	0		Smad2	-100	-100	-10000	-200	-200	0		Smad2	-100	-100	-10000	-200	-200	0		Smad2	-100
Smad5	-0.687363	0.277266	-0.190582	-0.410098	-0.410098	73		Smad5	-0.687363	0.395567	-0.271898	-0.291796	-0.291796	73		Smad5	-0.687363	-0.0589065	-0.0404902	-0.74627	-0.628457	73		Smad5	-0.687363	0.702827	-0.483098	0.0154638	0.0154638	73		Smad5	1.35946	0.519072	0.705656	1.87853	1.87853	73		Smad5	-0.687363	-0.167197	-0.114925	-0.85456	-0.520166	73		Smad5	-0.687363
Taf13	-100	-100	-10000	-200	-200	0		Taf13	-100	-100	-10000	-200	-200	0		Taf13	-100	-100	-10000	-200	-200	0		Taf13	-100	-100	-10000	-200	-200	0		Taf13	-100	-100	-10000	-200	-200	0		Taf13	-100	-100	-10000	-200	-200	0		Taf13	-100
Zfp26	-100	-100	-10000	-200	-200	0		Zfp26	-100	-100	-10000	-200	-200	0		Zfp26	-100	-100	-10000	-200	-200	0		Zfp26	-100	-100	-10000	-200	-200	0		Zfp26	-100	-100	-10000	-200	-200	0		Zfp26	-100	-100	-10000	-200	-200	0		Zfp26	-100
Zfp326	-100	-100	-10000	-200	-200	0		Zfp326	-100	-100	-10000	-200	-200	0		Zfp326	-100	-100	-10000	-200	-200	0		Zfp326	-100	-100	-10000	-200	-200	0		Zfp326	-100	-100	-10000	-200	-200	0		Zfp326	-100	-100	-10000	-200	-200	0		Zfp326	-100
Zfp422	-1.75476	0.59859	-1.05038	-1.15617	-1.15617	72		Zfp422	0.0675608	0.466215	0.0314979	0.533776	0.533776	72		Zfp422	-0.180161	0.0711221	-0.0128134	-0.109039	-0.109039	72		Zfp422	1.33878	0.376548	0.504113	1.71532	1.71532	72		Zfp422	0.249071	0.183045	0.0455912	0.432116	0.432116	72		Zfp422	0.692212	-0.145779	-0.10091	0.546434	0.837991	72		Zfp422	0.949259
Zzz3	1.32883	-0.0880405	-0.116991	1.24079	1.41687	82		Zzz3	1.2931	0.12538	0.162128	1.41848	1.41848	82		Zzz3	0.442781	-0.32126	-0.142248	0.121521	0.764041	82		Zzz3	-0.542993	1.21172	-0.657954	0.668725	0.668725	82		Zzz3	1.40939	0.100149	0.141148	1.50954	1.50954	82		Zzz3	-0.542993	-0.184951	-0.100427	-0.727943	-0.358042	82		Zzz3	-0.542993
Gata6	-0.980002	-0.484298	-0.474613	-1.4643	-0.495704	108		Gata6	-0.980002	-0.173355	-0.169888	-1.15336	-0.806647	108		Gata6	-0.980002	-0.439425	-0.430637	-1.41943	-0.540577	108		Gata6	0.441583	0.0520214	0.0229718	0.493604	0.493604	108		Gata6	0.793298	0.480303	0.381024	1.2736	1.2736	108		Gata6	0.592304	-0.239112	-0.141627	0.353192	0.831416	108		Gata6	-0.980002
Tfdp2	-0.26675	-0.717588	-0.191416	-0.984338	0.450839	70		Tfdp2	0.67147	-0.200148	-0.134393	0.471322	0.871618	70		Tfdp2	0.307107	-0.455029	-0.139743	-0.147921	0.762136	70		Tfdp2	0.134774	0.158095	0.0213071	0.292869	0.292869	70		Tfdp2	-0.0926874	0.0555459	-0.00514841	-0.0371415	-0.0371415	70		Tfdp2	-1.02355	-0.150557	-0.154102	-1.17411	-0.872991	70		Tfdp2	-0.950794
Phb	-100	-100	-10000	-200	-200	0		Phb	-100	-100	-10000	-200	-200	0		Phb	-100	-100	-10000	-200	-200	0		Phb	-100	-100	-10000	-200	-200	0		Phb	-100	-100	-10000	-200	-200	0		Phb	-100	-100	-10000	-200	-200	0		Phb	-100
Thap11	-100	-100	-10000	-200	-200	0		Thap11	-100	-100	-10000	-200	-200	0		Thap11	-100	-100	-10000	-200	-200	0		Thap11	-100	-100	-10000	-200	-200	0		Thap11	-100	-100	-10000	-200	-200	0		Thap11	-100	-100	-10000	-200	-200	0		Thap11	-100
Gon4l	-0.558983	0.66699	-0.372836	0.108007	0.108007	77		Gon4l	-0.558983	0.309578	-0.173049	-0.249405	-0.249405	77		Gon4l	-0.558983	0.00240462	-0.00134414	-0.556579	-0.556579	77		Gon4l	-0.558983	0.630961	-0.352697	0.071978	0.071978	77		Gon4l	1.61273	-0.221942	-0.357933	1.39079	1.83467	77		Gon4l	2.37031	-0.146163	-0.346452	2.22415	2.51648	77		Gon4l	-0.057715
Hdac2	-100	-100	-10000	-200	-200	0		Hdac2	-100	-100	-10000	-200	-200	0		Hdac2	-100	-100	-10000	-200	-200	0		Hdac2	-100	-100	-10000	-200	-200	0		Hdac2	-100	-100	-10000	-200	-200	0		Hdac2	-100	-100	-10000	-200	-200	0		Hdac2	-100
Hmga2	1.09802	-0.126263	-0.138639	0.971753	1.22428	130		Hmga2	1.14878	-0.15518	-0.178268	0.993602	1.30396	130		Hmga2	0.788647	-0.203307	-0.160338	0.58534	0.991955	130		Hmga2	-0.741194	0.650061	-0.481821	-0.0911332	-0.0911332	130		Hmga2	-0.191462	-0.150487	-0.0288125	-0.341948	-0.0409748	130		Hmga2	0.870347	-0.200151	-0.1742	0.670196	1.0705	130		Hmga2	0.403199
Patz1	-100	-100	-10000	-200	-200	0		Patz1	-100	-100	-10000	-200	-200	0		Patz1	-100	-100	-10000	-200	-200	0		Patz1	-100	-100	-10000	-200	-200	0		Patz1	-100	-100	-10000	-200	-200	0		Patz1	-100	-100	-10000	-200	-200	0		Patz1	-100
Plag1	-0.208514	0.47181	-0.0983792	0.263296	0.263296	6		Plag1	-0.208514	0.448726	-0.0935658	0.240212	0.240212	6		Plag1	-0.208514	-0.200756	-0.0418606	-0.409271	-0.00775804	6		Plag1	-0.208514	0.473378	-0.0987062	0.264864	0.264864	6		Plag1	4.58732	-0.0293267	-0.134531	4.55799	4.61664	6		Plag1	-0.208514	-0.164505	-0.0343016	-0.373019	-0.0440095	6		Plag1	-0.208514
Prdm5	-100	-100	-10000	-200	-200	0		Prdm5	-100	-100	-10000	-200	-200	0		Prdm5	-100	-100	-10000	-200	-200	0		Prdm5	-100	-100	-10000	-200	-200	0		Prdm5	-100	-100	-10000	-200	-200	0		Prdm5	-100	-100	-10000	-200	-200	0		Prdm5	-100
Tfdp1	0.979262	-0.0251676	-0.0246456	0.954094	1.00443	184		Tfdp1	1.28477	-0.05155	-0.0662302	1.23322	1.33632	184		Tfdp1	0.30049	-0.2485	-0.074672	0.05199	0.548991	184		Tfdp1	0.534537	0.904914	0.48371	1.43945	1.43945	184		Tfdp1	0.264749	-0.21058	-0.0557508	0.0541686	0.475329	184		Tfdp1	-0.638156	-0.246964	-0.157601	-0.88512	-0.391192	184		Tfdp1	-1.05461
Zfp354c	-100	-100	-10000	-200	-200	0		Zfp354c	-100	-100	-10000	-200	-200	0		Zfp354c	-100	-100	-10000	-200	-200	0		Zfp354c	-100	-100	-10000	-200	-200	0		Zfp354c	-100	-100	-10000	-200	-200	0		Zfp354c	-100	-100	-10000	-200	-200	0		Zfp354c	-100
Zfp647	-100	-100	-10000	-200	-200	0		Zfp647	-100	-100	-10000	-200	-200	0		Zfp647	-100	-100	-10000	-200	-200	0		Zfp647	-100	-100	-10000	-200	-200	0		Zfp647	-100	-100	-10000	-200	-200	0		Zfp647	-100	-100	-10000	-200	-200	0		Zfp647	-100
Zfp770	-100	-100	-10000	-200	-200	0		Zfp770	-100	-100	-10000	-200	-200	0		Zfp770	-100	-100	-10000	-200	-200	0		Zfp770	-100	-100	-10000	-200	-200	0		Zfp770	-100	-100	-10000	-200	-200	0		Zfp770	-100	-100	-10000	-200	-200	0		Zfp770	-100
Zik1	-100	-100	-10000	-200	-200	0		Zik1	-100	-100	-10000	-200	-200	0		Zik1	-100	-100	-10000	-200	-200	0		Zik1	-100	-100	-10000	-200	-200	0		Zik1	-100	-100	-10000	-200	-200	0		Zik1	-100	-100	-10000	-200	-200	0		Zik1	-100
Sra1	-100	-100	-10000	-200	-200	0		Sra1	-100	-100	-10000	-200	-200	0		Sra1	-100	-100	-10000	-200	-200	0		Sra1	-100	-100	-10000	-200	-200	0		Sra1	-100	-100	-10000	-200	-200	0		Sra1	-100	-100	-10000	-200	-200	0		Sra1	-100
Taf12	-100	-100	-10000	-200	-200	0		Taf12	-100	-100	-10000	-200	-200	0		Taf12	-100	-100	-10000	-200	-200	0		Taf12	-100	-100	-10000	-200	-200	0		Taf12	-100	-100	-10000	-200	-200	0		Taf12	-100	-100	-10000	-200	-200	0		Taf12	-100
Brd7	-100	-100	-10000	-200	-200	0		Brd7	-100	-100	-10000	-200	-200	0		Brd7	-100	-100	-10000	-200	-200	0		Brd7	-100	-100	-10000	-200	-200	0		Brd7	-100	-100	-10000	-200	-200	0		Brd7	-100	-100	-10000	-200	-200	0		Brd7	-100
Chd8	-100	-100	-10000	-200	-200	0		Chd8	-100	-100	-10000	-200	-200	0		Chd8	-100	-100	-10000	-200	-200	0		Chd8	-100	-100	-10000	-200	-200	0		Chd8	-100	-100	-10000	-200	-200	0		Chd8	-100	-100	-10000	-200	-200	0		Chd8	-100
Dmtf1	-0.208514	0.325091	-0.0677862	0.116577	0.116577	75		Dmtf1	-0.208514	0.112025	-0.0233589	-0.0964891	-0.0964891	75		Dmtf1	-0.208514	-0.251904	-0.0525256	-0.460419	0.0433897	75		Dmtf1	-0.208514	-0.026151	-0.00545287	-0.234665	-0.182363	75		Dmtf1	-0.208514	-0.0794751	-0.0165717	-0.28799	-0.129039	75		Dmtf1	-0.208514	-0.249927	-0.0521135	-0.458442	0.0414131	75		Dmtf1	-0.208514
Foxj3	0.706387	0.583388	0.412097	1.28977	1.28977	70		Foxj3	0.431473	0.127886	0.0551794	0.559359	0.559359	70		Foxj3	0.0784969	-0.320944	-0.0251931	-0.242447	0.399441	70		Foxj3	0.509617	0.0157819	0.00804271	0.525399	0.525399	70		Foxj3	0.330038	-0.204359	-0.0674461	0.125679	0.534396	70		Foxj3	-1.49138	-0.0826764	-0.123302	-1.57405	-1.4087	70		Foxj3	-1.49138
Mterfd1	-100	-100	-10000	-200	-200	0		Mterfd1	-100	-100	-10000	-200	-200	0		Mterfd1	-100	-100	-10000	-200	-200	0		Mterfd1	-100	-100	-10000	-200	-200	0		Mterfd1	-100	-100	-10000	-200	-200	0		Mterfd1	-100	-100	-10000	-200	-200	0		Mterfd1	-100
Myst4	-100	-100	-10000	-200	-200	0		Myst4	-100	-100	-10000	-200	-200	0		Myst4	-100	-100	-10000	-200	-200	0		Myst4	-100	-100	-10000	-200	-200	0		Myst4	-100	-100	-10000	-200	-200	0		Myst4	-100	-100	-10000	-200	-200	0		Myst4	-100
Nkap	-100	-100	-10000	-200	-200	0		Nkap	-100	-100	-10000	-200	-200	0		Nkap	-100	-100	-10000	-200	-200	0		Nkap	-100	-100	-10000	-200	-200	0		Nkap	-100	-100	-10000	-200	-200	0		Nkap	-100	-100	-10000	-200	-200	0		Nkap	-100
Prdm10	0.155004	0.393965	0.0610662	0.548969	0.548969	19		Prdm10	-0.744221	-0.668822	-0.497751	-1.41304	-0.0753991	19		Prdm10	1.48378	0.024517	0.0363777	1.50829	1.50829	19		Prdm10	1.0188	0.0184928	0.0188404	1.03729	1.03729	19		Prdm10	-0.744221	0.0173142	-0.0128856	-0.726907	-0.726907	19		Prdm10	1.62618	0.00743468	0.0120901	1.63361	1.63361	19		Prdm10	-0.0429611
Safb	-100	-100	-10000	-200	-200	0		Safb	-100	-100	-10000	-200	-200	0		Safb	-100	-100	-10000	-200	-200	0		Safb	-100	-100	-10000	-200	-200	0		Safb	-100	-100	-10000	-200	-200	0		Safb	-100	-100	-10000	-200	-200	0		Safb	-100
Tmf1	-100	-100	-10000	-200	-200	0		Tmf1	-100	-100	-10000	-200	-200	0		Tmf1	-100	-100	-10000	-200	-200	0		Tmf1	-100	-100	-10000	-200	-200	0		Tmf1	-100	-100	-10000	-200	-200	0		Tmf1	-100	-100	-10000	-200	-200	0		Tmf1	-100
Xrcc6	-100	-100	-10000	-200	-200	0		Xrcc6	-100	-100	-10000	-200	-200	0		Xrcc6	-100	-100	-10000	-200	-200	0		Xrcc6	-100	-100	-10000	-200	-200	0		Xrcc6	-100	-100	-10000	-200	-200	0		Xrcc6	-100	-100	-10000	-200	-200	0		Xrcc6	-100
Zfml	-100	-100	-10000	-200	-200	0		Zfml	-100	-100	-10000	-200	-200	0		Zfml	-100	-100	-10000	-200	-200	0		Zfml	-100	-100	-10000	-200	-200	0		Zfml	-100	-100	-10000	-200	-200	0		Zfml	-100	-100	-10000	-200	-200	0		Zfml	-100
Zfp369	-100	-100	-10000	-200	-200	0		Zfp369	-100	-100	-10000	-200	-200	0		Zfp369	-100	-100	-10000	-200	-200	0		Zfp369	-100	-100	-10000	-200	-200	0		Zfp369	-100	-100	-10000	-200	-200	0		Zfp369	-100	-100	-10000	-200	-200	0		Zfp369	-100
Zfp652	-0.744314	0.206794	-0.153919	-0.53752	-0.53752	33		Zfp652	-0.744314	0.0748818	-0.0557355	-0.669432	-0.669432	33		Zfp652	-0.744314	-0.203979	-0.151824	-0.948293	-0.540335	33		Zfp652	1.76945	0.230063	0.407086	1.99952	1.99952	33		Zfp652	-0.744314	-0.160702	-0.119613	-0.905016	-0.583612	33		Zfp652	0.918957	-0.26081	-0.239673	0.658147	1.17977	33		Zfp652	0.478905
Elk1	0.795272	1.00674	0.800635	1.80202	1.80202	90		Elk1	2.00061	0.0625832	0.125204	2.06319	2.06319	90		Elk1	0.272875	0.0787182	0.0214802	0.351593	0.351593	90		Elk1	0.207542	0.0688174	0.0142825	0.27636	0.27636	90		Elk1	0.514893	-0.103779	-0.0534352	0.411114	0.618672	90		Elk1	-1.8876	-0.202266	-0.381796	-2.08986	-1.68533	90		Elk1	-0.623152
Etv5	-100	-100	-10000	-200	-200	0		Etv5	-100	-100	-10000	-200	-200	0		Etv5	-100	-100	-10000	-200	-200	0		Etv5	-100	-100	-10000	-200	-200	0		Etv5	-100	-100	-10000	-200	-200	0		Etv5	-100	-100	-10000	-200	-200	0		Etv5	-100
Zfat	-0.208514	0.411442	-0.0857916	0.202928	0.202928	37		Zfat	-0.208514	0.0306635	-0.00639378	-0.177851	-0.177851	37		Zfat	-0.208514	-0.227006	-0.047334	-0.43552	0.0184917	37		Zfat	-0.208514	0.0822456	-0.0171494	-0.126269	-0.126269	37		Zfat	-0.208514	-0.310075	-0.0646551	-0.518589	0.10156	37		Zfat	-0.208514	-0.277017	-0.0577621	-0.485532	0.0685027	37		Zfat	-0.208514
Gata2	-0.56757	-0.248682	-0.141145	-0.816252	-0.318887	74		Gata2	1.67388	0.0577361	0.0966435	1.73162	1.73162	74		Gata2	-0.56757	-0.196391	-0.111465	-0.76396	-0.371179	74		Gata2	-0.56757	0.495521	-0.281243	-0.0720483	-0.0720483	74		Gata2	1.66327	0.107668	0.17908	1.77094	1.77094	74		Gata2	-0.56757	-0.255579	-0.145059	-0.823149	-0.31199	74		Gata2	-0.56757
Hes6	-0.208514	-0.242172	-0.0504964	-0.450687	0.0336577	132		Hes6	-0.208514	-0.243829	-0.0508418	-0.452343	0.0353142	132		Hes6	-0.208514	-0.297738	-0.0620827	-0.506252	0.0892237	132		Hes6	-0.208514	-0.164276	-0.034254	-0.372791	-0.0442379	132		Hes6	-0.208514	-0.289534	-0.060372	-0.498048	0.0810194	132		Hes6	-0.208514	-0.19015	-0.0396489	-0.398664	-0.0183649	132		Hes6	-0.208514
Mlx	-0.677618	-0.369589	-0.25044	-1.04721	-0.308029	122		Mlx	0.52411	-0.310026	-0.162488	0.214084	0.834136	122		Mlx	-0.579991	-0.352254	-0.204304	-0.932245	-0.227737	122		Mlx	-0.142648	-0.161236	-0.023	-0.303884	0.0185879	122		Mlx	-0.226553	-0.148975	-0.0337507	-0.375528	-0.0775781	122		Mlx	-0.0497034	-0.264945	-0.0131687	-0.314648	0.215242	122		Mlx	-0.707332
Lrpprc	-100	-100	-10000	-200	-200	0		Lrpprc	-100	-100	-10000	-200	-200	0		Lrpprc	-100	-100	-10000	-200	-200	0		Lrpprc	-100	-100	-10000	-200	-200	0		Lrpprc	-100	-100	-10000	-200	-200	0		Lrpprc	-100	-100	-10000	-200	-200	0		Lrpprc	-100
Ash1l	-100	-100	-10000	-200	-200	0		Ash1l	-100	-100	-10000	-200	-200	0		Ash1l	-100	-100	-10000	-200	-200	0		Ash1l	-100	-100	-10000	-200	-200	0		Ash1l	-100	-100	-10000	-200	-200	0		Ash1l	-100	-100	-10000	-200	-200	0		Ash1l	-100
Bach1	2.90163	0.106716	0.309649	3.00834	3.00834	28		Bach1	-0.57026	-0.0103859	-0.00592269	-0.580646	-0.559874	28		Bach1	-0.57026	-0.0875041	-0.0499001	-0.657764	-0.482756	28		Bach1	-0.57026	0.297169	-0.169464	-0.273091	-0.273091	28		Bach1	-0.57026	0.297644	-0.169734	-0.272616	-0.272616	28		Bach1	0.999447	0.0398671	0.0398451	1.03931	1.03931	28		Bach1	-0.57026
Bmi1	-100	-100	-10000	-200	-200	0		Bmi1	-100	-100	-10000	-200	-200	0		Bmi1	-100	-100	-10000	-200	-200	0		Bmi1	-100	-100	-10000	-200	-200	0		Bmi1	-100	-100	-10000	-200	-200	0		Bmi1	-100	-100	-10000	-200	-200	0		Bmi1	-100
Hivep1	-0.376305	0.759122	-0.285662	0.382816	0.382816	74		Hivep1	-0.376305	0.125095	-0.0470741	-0.25121	-0.25121	74		Hivep1	-0.376305	0.157098	-0.059117	-0.219207	-0.219207	74		Hivep1	-0.376305	0.405699	-0.152667	0.0293935	0.0293935	74		Hivep1	-0.376305	0.196118	-0.0738001	-0.180188	-0.180188	74		Hivep1	-0.376305	-0.367157	-0.138163	-0.743463	-0.00914818	74		Hivep1	-0.376305
Hmg20a	1.58715	0.293181	0.465323	1.88033	1.88033	103		Hmg20a	1.10359	0.0646744	0.0713741	1.16826	1.16826	103		Hmg20a	1.23751	0.0672721	0.0832502	1.30479	1.30479	103		Hmg20a	0.378165	0.158789	0.0600483	0.536953	0.536953	103		Hmg20a	0.130014	-0.0647504	-0.00841843	0.0652631	0.194764	103		Hmg20a	0.48958	-0.269326	-0.131857	0.220254	0.758906	103		Hmg20a	-0.687973
Mecp2	-100	-100	-10000	-200	-200	0		Mecp2	-100	-100	-10000	-200	-200	0		Mecp2	-100	-100	-10000	-200	-200	0		Mecp2	-100	-100	-10000	-200	-200	0		Mecp2	-100	-100	-10000	-200	-200	0		Mecp2	-100	-100	-10000	-200	-200	0		Mecp2	-100
Mll3	-100	-100	-10000	-200	-200	0		Mll3	-100	-100	-10000	-200	-200	0		Mll3	-100	-100	-10000	-200	-200	0		Mll3	-100	-100	-10000	-200	-200	0		Mll3	-100	-100	-10000	-200	-200	0		Mll3	-100	-100	-10000	-200	-200	0		Mll3	-100
Msl3	-100	-100	-10000	-200	-200	0		Msl3	-100	-100	-10000	-200	-200	0		Msl3	-100	-100	-10000	-200	-200	0		Msl3	-100	-100	-10000	-200	-200	0		Msl3	-100	-100	-10000	-200	-200	0		Msl3	-100	-100	-10000	-200	-200	0		Msl3	-100
Ogg1	-100	-100	-10000	-200	-200	0		Ogg1	-100	-100	-10000	-200	-200	0		Ogg1	-100	-100	-10000	-200	-200	0		Ogg1	-100	-100	-10000	-200	-200	0		Ogg1	-100	-100	-10000	-200	-200	0		Ogg1	-100	-100	-10000	-200	-200	0		Ogg1	-100
Rbmx	-100	-100	-10000	-200	-200	0		Rbmx	-100	-100	-10000	-200	-200	0		Rbmx	-100	-100	-10000	-200	-200	0		Rbmx	-100	-100	-10000	-200	-200	0		Rbmx	-100	-100	-10000	-200	-200	0		Rbmx	-100	-100	-10000	-200	-200	0		Rbmx	-100
Tcf12	1.31075	0.00696209	0.00912559	1.31772	1.31772	88		Tcf12	1.50872	0.120596	0.181945	1.62932	1.62932	88		Tcf12	-0.621173	-0.225761	-0.140237	-0.846935	-0.395412	88		Tcf12	0.391299	0.567546	0.22208	0.958845	0.958845	88		Tcf12	0.138437	-0.0473415	-0.00655384	0.091096	0.185779	88		Tcf12	0.488024	-0.188767	-0.0921227	0.299258	0.676791	88		Tcf12	-1.02861
Zeb2	1.31728	0.670288	0.882959	1.98757	1.98757	129		Zeb2	0.904618	-0.0281548	-0.0254693	0.876463	0.932772	129		Zeb2	0.886911	0.0190003	0.0168516	0.905911	0.905911	129		Zeb2	1.05688	0.695296	0.734841	1.75217	1.75217	129		Zeb2	-1.05912	0.123428	-0.130725	-0.935696	-0.935696	129		Zeb2	0.684311	-0.188698	-0.129128	0.495613	0.873009	129		Zeb2	0.307497
Zfp148	0.543915	1.36389	0.741841	1.90781	1.90781	48		Zfp148	1.24114	0.357043	0.443138	1.59818	1.59818	48		Zfp148	0.484155	-0.256755	-0.124309	0.2274	0.74091	48		Zfp148	0.672871	0.506034	0.340495	1.1789	1.1789	48		Zfp148	-0.142892	0.161967	-0.0231439	0.0190753	0.0190753	48		Zfp148	1.3383	-0.332433	-0.444895	1.00587	1.67073	48		Zfp148	-0.327838
Zfp467	-100	-100	-10000	-200	-200	0		Zfp467	-100	-100	-10000	-200	-200	0		Zfp467	-100	-100	-10000	-200	-200	0		Zfp467	-100	-100	-10000	-200	-200	0		Zfp467	-100	-100	-10000	-200	-200	0		Zfp467	-100	-100	-10000	-200	-200	0		Zfp467	-100
Zkscan3	-0.25946	0.158834	-0.041211	-0.100626	-0.100626	45		Zkscan3	-0.25946	0.0950866	-0.0246712	-0.164373	-0.164373	45		Zkscan3	-0.25946	-0.293162	-0.0760636	-0.552621	0.0337017	45		Zkscan3	-0.25946	0.195047	-0.0506067	-0.0644133	-0.0644133	45		Zkscan3	-0.25946	0.0984473	-0.0255431	-0.161013	-0.161013	45		Zkscan3	-0.25946	-0.0951795	-0.0246952	-0.354639	-0.16428	45		Zkscan3	-0.25946
0610031J06Rik	-100	-100	-10000	-200	-200	0		0610031J06Rik	-100	-100	-10000	-200	-200	0		0610031J06Rik	-100	-100	-10000	-200	-200	0		0610031J06Rik	-100	-100	-10000	-200	-200	0		0610031J06Rik	-100	-100	-10000	-200	-200	0		0610031J06Rik	-100	-100	-10000	-200	-200	0		0610031J06Rik	-100
Cenpb	-100	-100	-10000	-200	-200	0		Cenpb	-100	-100	-10000	-200	-200	0		Cenpb	-100	-100	-10000	-200	-200	0		Cenpb	-100	-100	-10000	-200	-200	0		Cenpb	-100	-100	-10000	-200	-200	0		Cenpb	-100	-100	-10000	-200	-200	0		Cenpb	-100
Zfp507	-0.208514	0.077305	-0.0161192	-0.131209	-0.131209	110		Zfp507	4.58732	0.11461	0.525752	4.70193	4.70193	110		Zfp507	-0.208514	0.167554	-0.0349375	-0.0409602	-0.0409602	110		Zfp507	-0.208514	-0.603838	-0.125909	-0.812353	0.395324	110		Zfp507	-0.208514	0.0242519	-0.00505687	-0.184263	-0.184263	110		Zfp507	-0.208514	0.155035	-0.0323271	-0.0534791	-0.0534791	110		Zfp507	-0.208514
E2f6	1.38271	0.405224	0.560307	1.78793	1.78793	89		E2f6	1.40536	0.165305	0.232313	1.57067	1.57067	89		E2f6	0.378251	0.0861692	0.0325935	0.46442	0.46442	89		E2f6	0.135307	0.167903	0.0227184	0.30321	0.30321	89		E2f6	0.585731	-0.0461376	-0.0270242	0.539593	0.631868	89		E2f6	-0.270324	-0.139388	-0.0376798	-0.409711	-0.130936	89		E2f6	-1.03355
Foxn3	-0.917458	-0.206987	-0.189902	-1.12445	-0.710471	141		Foxn3	0.540013	-0.105926	-0.0572016	0.434086	0.645939	141		Foxn3	1.12655	-0.237373	-0.267412	0.889173	1.36392	141		Foxn3	1.16717	0.0334734	0.0390693	1.20065	1.20065	141		Foxn3	0.345191	0.0398288	0.0137485	0.38502	0.38502	141		Foxn3	-0.917458	-0.363015	-0.333051	-1.28047	-0.554443	141		Foxn3	-0.917458
Ptges2	-100	-100	-10000	-200	-200	0		Ptges2	-100	-100	-10000	-200	-200	0		Ptges2	-100	-100	-10000	-200	-200	0		Ptges2	-100	-100	-10000	-200	-200	0		Ptges2	-100	-100	-10000	-200	-200	0		Ptges2	-100	-100	-10000	-200	-200	0		Ptges2	-100
Wbp7	-100	-100	-10000	-200	-200	0		Wbp7	-100	-100	-10000	-200	-200	0		Wbp7	-100	-100	-10000	-200	-200	0		Wbp7	-100	-100	-10000	-200	-200	0		Wbp7	-100	-100	-10000	-200	-200	0		Wbp7	-100	-100	-10000	-200	-200	0		Wbp7	-100
Glis3	-100	-100	-10000	-200	-200	0		Glis3	-100	-100	-10000	-200	-200	0		Glis3	-100	-100	-10000	-200	-200	0		Glis3	-100	-100	-10000	-200	-200	0		Glis3	-100	-100	-10000	-200	-200	0		Glis3	-100	-100	-10000	-200	-200	0		Glis3	-100
Lbx1	-0.208514	0.287703	-0.0599903	0.079189	0.079189	156		Lbx1	-0.208514	0.225465	-0.0470128	0.016951	0.016951	156		Lbx1	4.58732	0.0853418	0.39149	4.67266	4.67266	156		Lbx1	-0.208514	-0.00671563	-0.00140031	-0.21523	-0.201799	156		Lbx1	-0.208514	-0.280556	-0.0585001	-0.489071	0.072042	156		Lbx1	-0.208514	-0.268161	-0.0559154	-0.476675	0.0596463	156		Lbx1	-0.208514
Myf6	-0.442827	-0.00648239	-0.00287058	-0.449309	-0.436345	258		Myf6	1.56362	0.0604618	0.0945396	1.62409	1.62409	258		Myf6	-0.442827	-0.0909397	-0.0402706	-0.533767	-0.351887	258		Myf6	2.47392	0.0413027	0.102179	2.51522	2.51522	258		Myf6	-0.442827	-0.0573817	-0.0254102	-0.500209	-0.385445	258		Myf6	-0.442827	-0.324786	-0.143824	-0.767613	-0.118041	258		Myf6	-0.442827
Sp3	-0.741783	0.0458478	-0.0340091	-0.695935	-0.695935	43		Sp3	1.37116	-0.120091	-0.164664	1.25107	1.49125	43		Sp3	-0.741783	-0.244738	-0.181543	-0.986521	-0.497044	43		Sp3	1.27563	0.386454	0.492975	1.66209	1.66209	43		Sp3	-0.741783	-0.0816037	-0.0605322	-0.823386	-0.660179	43		Sp3	0.206551	-0.297013	-0.0613484	-0.0904625	0.503564	43		Sp3	-0.550733
Zbtb17	-0.208514	0.627909	-0.130928	0.419395	0.419395	84		Zbtb17	-0.208514	0.243282	-0.0507277	0.0347673	0.0347673	84		Zbtb17	-0.208514	-0.0178608	-0.00372423	-0.226375	-0.190654	84		Zbtb17	-0.208514	0.267363	-0.055749	0.0588485	0.0588485	84		Zbtb17	-0.208514	-0.257364	-0.0536642	-0.465879	0.04885	84		Zbtb17	-0.208514	-0.0647019	-0.0134913	-0.273216	-0.143813	84		Zbtb17	-0.208514
Srebf1	-0.66441	-0.499013	-0.331549	-1.16342	-0.165397	26		Srebf1	1.28123	-0.460095	-0.589488	0.821137	1.74133	26		Srebf1	-0.66441	-0.19779	-0.131414	-0.8622	-0.46662	26		Srebf1	-0.66441	0.108382	-0.0720103	-0.556028	-0.556028	26		Srebf1	-0.389435	-0.118063	-0.0459778	-0.507497	-0.271372	26		Srebf1	-0.66441	-0.314684	-0.209079	-0.979095	-0.349726	26		Srebf1	-0.66441
Esr1	-0.611261	-0.550549	-0.336529	-1.16181	-0.0607111	80		Esr1	-0.611261	-0.312661	-0.191118	-0.923922	-0.298599	80		Esr1	-0.611261	-0.356438	-0.217877	-0.967699	-0.254822	80		Esr1	1.86291	-0.0402631	-0.0750064	1.82264	1.90317	80		Esr1	0.59258	0.0399295	0.0236614	0.63251	0.63251	80		Esr1	-0.611261	-0.280066	-0.171194	-0.891327	-0.331194	80		Esr1	-0.611261
Bdp1	-0.208514	0.2428	-0.0506274	0.0342859	0.0342859	86		Bdp1	-0.208514	0.129714	-0.0270472	-0.0788007	-0.0788007	86		Bdp1	-0.208514	-0.316903	-0.0660788	-0.525417	0.108388	86		Bdp1	-0.208514	0.400035	-0.083413	0.19152	0.19152	86		Bdp1	-0.208514	-0.175667	-0.0366291	-0.384181	-0.0328474	86		Bdp1	-0.208514	-0.283478	-0.0591092	-0.491992	0.0749636	86		Bdp1	-0.208514
Chd9	-100	-100	-10000	-200	-200	0		Chd9	-100	-100	-10000	-200	-200	0		Chd9	-100	-100	-10000	-200	-200	0		Chd9	-100	-100	-10000	-200	-200	0		Chd9	-100	-100	-10000	-200	-200	0		Chd9	-100	-100	-10000	-200	-200	0		Chd9	-100
Crebzf	-100	-100	-10000	-200	-200	0		Crebzf	-100	-100	-10000	-200	-200	0		Crebzf	-100	-100	-10000	-200	-200	0		Crebzf	-100	-100	-10000	-200	-200	0		Crebzf	-100	-100	-10000	-200	-200	0		Crebzf	-100	-100	-10000	-200	-200	0		Crebzf	-100
Foxn2	-0.587726	0.053059	-0.0311841	-0.534667	-0.534667	51		Foxn2	1.00258	-0.0365909	-0.0366852	0.965987	1.03917	51		Foxn2	-0.587726	-0.297014	-0.174563	-0.88474	-0.290712	51		Foxn2	-0.587726	0.22812	-0.134072	-0.359606	-0.359606	51		Foxn2	0.825258	-0.157964	-0.130361	0.667294	0.983222	51		Foxn2	-0.587726	-0.163253	-0.0959483	-0.750979	-0.424473	51		Foxn2	-0.587726
Ncor1	-100	-100	-10000	-200	-200	0		Ncor1	-100	-100	-10000	-200	-200	0		Ncor1	-100	-100	-10000	-200	-200	0		Ncor1	-100	-100	-10000	-200	-200	0		Ncor1	-100	-100	-10000	-200	-200	0		Ncor1	-100	-100	-10000	-200	-200	0		Ncor1	-100
Rb1	0.750403	0.255949	0.192065	1.00635	1.00635	64		Rb1	1.07083	0.0244354	0.026166	1.09526	1.09526	64		Rb1	0.317879	-0.128614	-0.0408836	0.189266	0.446493	64		Rb1	-0.0676815	0.149912	-0.0101463	0.0822308	0.0822308	64		Rb1	0.186046	-0.0111709	-0.00207829	0.174875	0.197216	64		Rb1	-1.57407	-0.296305	-0.466406	-1.87038	-1.27777	64		Rb1	-0.342375
Zfp182	-100	-100	-10000	-200	-200	0		Zfp182	-100	-100	-10000	-200	-200	0		Zfp182	-100	-100	-10000	-200	-200	0		Zfp182	-100	-100	-10000	-200	-200	0		Zfp182	-100	-100	-10000	-200	-200	0		Zfp182	-100	-100	-10000	-200	-200	0		Zfp182	-100
Aebp1	-0.708309	-0.349491	-0.247547	-1.0578	-0.358819	225		Aebp1	1.00576	0.125301	0.126023	1.13106	1.13106	225		Aebp1	0.0508752	-0.368427	-0.0187438	-0.317552	0.419302	225		Aebp1	2.21849	1.05146	2.33266	3.26995	3.26995	225		Aebp1	1.43636	1.06695	1.53252	2.50331	2.50331	225		Aebp1	-0.583729	-0.342695	-0.200041	-0.926425	-0.241034	225		Aebp1	-1.5981
Atf5	-100	-100	-10000	-200	-200	0		Atf5	-100	-100	-10000	-200	-200	0		Atf5	-100	-100	-10000	-200	-200	0		Atf5	-100	-100	-10000	-200	-200	0		Atf5	-100	-100	-10000	-200	-200	0		Atf5	-100	-100	-10000	-200	-200	0		Atf5	-100
Csde1	-0.848261	-0.00376205	-0.0031912	-0.852023	-0.844499	218		Csde1	-1.79412	-0.0123883	-0.0222261	-1.80651	-1.78173	218		Csde1	0.0957275	-0.0656025	-0.00627996	0.030125	0.16133	218		Csde1	0.882467	-0.0425631	-0.0375605	0.839904	0.92503	218		Csde1	0.412262	0.0954121	0.0393348	0.507674	0.507674	218		Csde1	1.49059	-0.355203	-0.529462	1.13539	1.84579	218		Csde1	-0.22223
Ebf3	-0.561089	0.293871	-0.164888	-0.267218	-0.267218	143		Ebf3	-0.561089	0.254169	-0.142612	-0.30692	-0.30692	143		Ebf3	2.46076	0.0863401	0.212462	2.5471	2.5471	143		Ebf3	-0.561089	0.410848	-0.230522	-0.15024	-0.15024	143		Ebf3	-0.561089	0.584446	-0.327926	0.0233573	0.0233573	143		Ebf3	-0.561089	-0.234238	-0.131428	-0.795327	-0.326851	143		Ebf3	1.8813
Foxs1	-100	-100	-10000	-200	-200	0		Foxs1	-100	-100	-10000	-200	-200	0		Foxs1	-100	-100	-10000	-200	-200	0		Foxs1	-100	-100	-10000	-200	-200	0		Foxs1	-100	-100	-10000	-200	-200	0		Foxs1	-100	-100	-10000	-200	-200	0		Foxs1	-100
Gtf2i	-100	-100	-10000	-200	-200	0		Gtf2i	-100	-100	-10000	-200	-200	0		Gtf2i	-100	-100	-10000	-200	-200	0		Gtf2i	-100	-100	-10000	-200	-200	0		Gtf2i	-100	-100	-10000	-200	-200	0		Gtf2i	-100	-100	-10000	-200	-200	0		Gtf2i	-100
Hic1	-100	-100	-10000	-200	-200	0		Hic1	-100	-100	-10000	-200	-200	0		Hic1	-100	-100	-10000	-200	-200	0		Hic1	-100	-100	-10000	-200	-200	0		Hic1	-100	-100	-10000	-200	-200	0		Hic1	-100	-100	-10000	-200	-200	0		Hic1	-100
Ncor2	-100	-100	-10000	-200	-200	0		Ncor2	-100	-100	-10000	-200	-200	0		Ncor2	-100	-100	-10000	-200	-200	0		Ncor2	-100	-100	-10000	-200	-200	0		Ncor2	-100	-100	-10000	-200	-200	0		Ncor2	-100	-100	-10000	-200	-200	0		Ncor2	-100
Nfatc4	-1.33981	-0.254422	-0.340877	-1.59423	-1.08539	186		Nfatc4	0.42066	0.134086	0.0564047	0.554746	0.554746	186		Nfatc4	-1.33981	-0.383899	-0.514353	-1.72371	-0.955912	186		Nfatc4	0.901676	1.17876	1.06286	2.08043	2.08043	186		Nfatc4	1.10521	0.973078	1.07546	2.07829	2.07829	186		Nfatc4	-1.33981	-0.243668	-0.326469	-1.58348	-1.09614	186		Nfatc4	-1.33981
Prrx1	-0.059437	-0.144584	-0.00859364	-0.204021	0.0851469	220		Prrx1	1.85023	0.148822	0.275354	1.99905	1.99905	220		Prrx1	0.309242	-0.337551	-0.104385	-0.0283086	0.646793	220		Prrx1	1.2377	0.889095	1.10044	2.1268	2.1268	220		Prrx1	0.706539	0.960502	0.678632	1.66704	1.66704	220		Prrx1	-1.20511	-0.324226	-0.390729	-1.52934	-0.880887	220		Prrx1	-0.986662
Shox2	-100	-100	-10000	-200	-200	0		Shox2	-100	-100	-10000	-200	-200	0		Shox2	-100	-100	-10000	-200	-200	0		Shox2	-100	-100	-10000	-200	-200	0		Shox2	-100	-100	-10000	-200	-200	0		Shox2	-100	-100	-10000	-200	-200	0		Shox2	-100
Snai1	-100	-100	-10000	-200	-200	0		Snai1	-100	-100	-10000	-200	-200	0		Snai1	-100	-100	-10000	-200	-200	0		Snai1	-100	-100	-10000	-200	-200	0		Snai1	-100	-100	-10000	-200	-200	0		Snai1	-100	-100	-10000	-200	-200	0		Snai1	-100
Tbx18	-100	-100	-10000	-200	-200	0		Tbx18	-100	-100	-10000	-200	-200	0		Tbx18	-100	-100	-10000	-200	-200	0		Tbx18	-100	-100	-10000	-200	-200	0		Tbx18	-100	-100	-10000	-200	-200	0		Tbx18	-100	-100	-10000	-200	-200	0		Tbx18	-100
Twist1	-0.509204	-0.163485	-0.0832472	-0.672689	-0.34572	207		Twist1	1.91061	0.217684	0.415909	2.12829	2.12829	207		Twist1	-0.509204	-0.291216	-0.148288	-0.80042	-0.217989	207		Twist1	2.31646	1.29691	3.00423	3.61337	3.61337	207		Twist1	-0.509204	0.947149	-0.482292	0.437944	0.437944	207		Twist1	-0.509204	-0.264763	-0.134819	-0.773968	-0.244441	207		Twist1	-0.509204
Twist2	-1.11347	-0.152035	-0.169286	-1.2655	-0.961434	222		Twist2	1.40866	0.240063	0.338166	1.64872	1.64872	222		Twist2	-1.11347	-0.306842	-0.341659	-1.42031	-0.806627	222		Twist2	1.8968	1.13482	2.15253	3.03162	3.03162	222		Twist2	0.993482	0.969974	0.963652	1.96346	1.96346	222		Twist2	-1.11347	-0.253885	-0.282693	-1.36735	-0.859584	222		Twist2	-1.11347
Atf2	0.650035	0.96964	0.6303	1.61967	1.61967	93		Atf2	1.12812	0.263853	0.297659	1.39197	1.39197	93		Atf2	-0.758224	-0.0732084	-0.0555084	-0.831433	-0.685016	93		Atf2	1.51961	0.00115724	0.00175856	1.52077	1.52077	93		Atf2	-0.758224	-0.0849434	-0.0644062	-0.843168	-0.673281	93		Atf2	1.21969	-0.30601	-0.373238	0.913682	1.5257	93		Atf2	-0.758224
Gbx2	-0.208514	0.37689	-0.078587	0.168376	0.168376	52		Gbx2	4.58732	0.371506	1.70422	4.95882	4.95882	52		Gbx2	-0.208514	-0.201802	-0.0420787	-0.410317	-0.00671223	52		Gbx2	-0.208514	0.776717	-0.161957	0.568202	0.568202	52		Gbx2	-0.208514	-0.254763	-0.0531218	-0.463278	0.0462488	52		Gbx2	-0.208514	-0.175115	-0.0365139	-0.383629	-0.0333997	52		Gbx2	-0.208514
Hic2	-0.963692	0.327209	-0.315329	-0.636483	-0.636483	53		Hic2	-0.963692	0.232444	-0.224005	-0.731248	-0.731248	53		Hic2	-0.963692	-0.268456	-0.258709	-1.23215	-0.695236	53		Hic2	-0.963692	0.613329	-0.59106	-0.350363	-0.350363	53		Hic2	0.291192	-0.179883	-0.0523805	0.111309	0.471075	53		Hic2	0.960625	-0.182156	-0.174984	0.778468	1.14278	53		Hic2	0.541545
Jarid2	-100	-100	-10000	-200	-200	0		Jarid2	-100	-100	-10000	-200	-200	0		Jarid2	-100	-100	-10000	-200	-200	0		Jarid2	-100	-100	-10000	-200	-200	0		Jarid2	-100	-100	-10000	-200	-200	0		Jarid2	-100	-100	-10000	-200	-200	0		Jarid2	-100
Lin28a	-0.208514	0.0897652	-0.0187173	-0.118749	-0.118749	93		Lin28a	-0.208514	0.200123	-0.0417286	-0.00839096	-0.00839096	93		Lin28a	-0.208514	-0.236307	-0.0492734	-0.444821	0.0277924	93		Lin28a	-0.208514	0.522592	-0.108968	0.314077	0.314077	93		Lin28a	-0.208514	-0.189866	-0.0395899	-0.398381	-0.0186479	93		Lin28a	-0.208514	-0.176802	-0.0368657	-0.385316	-0.0317125	93		Lin28a	-0.208514
Pbrm1	-100	-100	-10000	-200	-200	0		Pbrm1	-100	-100	-10000	-200	-200	0		Pbrm1	-100	-100	-10000	-200	-200	0		Pbrm1	-100	-100	-10000	-200	-200	0		Pbrm1	-100	-100	-10000	-200	-200	0		Pbrm1	-100	-100	-10000	-200	-200	0		Pbrm1	-100
Pou4f2	-0.287687	1.30043	-0.374116	1.01274	1.01274	57		Pou4f2	4.02386	0.581636	2.34042	4.60549	4.60549	57		Pou4f2	2.01756	0.50778	1.02448	2.52534	2.52534	57		Pou4f2	-0.287687	0.249867	-0.0718834	-0.0378194	-0.0378194	57		Pou4f2	-0.287687	-0.218133	-0.0627539	-0.505819	-0.0695536	57		Pou4f2	-0.287687	-0.133417	-0.0383822	-0.421103	-0.15427	57		Pou4f2	-0.287687
Rybp	1.6805	0.769142	1.29254	2.44964	2.44964	32		Rybp	-0.690872	0.279043	-0.192783	-0.411829	-0.411829	32		Rybp	1.04632	-0.02133	-0.022318	1.02499	1.06765	32		Rybp	-0.690872	0.570046	-0.393829	-0.120826	-0.120826	32		Rybp	1.13378	0.0915434	0.10379	1.22533	1.22533	32		Rybp	0.769908	0.060613	0.0466664	0.830521	0.830521	32		Rybp	-0.690872
Taf1	-100	-100	-10000	-200	-200	0		Taf1	-100	-100	-10000	-200	-200	0		Taf1	-100	-100	-10000	-200	-200	0		Taf1	-100	-100	-10000	-200	-200	0		Taf1	-100	-100	-10000	-200	-200	0		Taf1	-100	-100	-10000	-200	-200	0		Taf1	-100
Tet1	-100	-100	-10000	-200	-200	0		Tet1	-100	-100	-10000	-200	-200	0		Tet1	-100	-100	-10000	-200	-200	0		Tet1	-100	-100	-10000	-200	-200	0		Tet1	-100	-100	-10000	-200	-200	0		Tet1	-100	-100	-10000	-200	-200	0		Tet1	-100
Atoh1	1.10591	-0.265899	-0.29406	0.840008	1.37181	314		Atoh1	1.18628	-0.264729	-0.314044	0.921555	1.45101	314		Atoh1	-1.00279	-0.311091	-0.311959	-1.31388	-0.6917	314		Atoh1	0.698962	-0.0978282	-0.0683782	0.601134	0.796791	314		Atoh1	-1.00279	-0.244715	-0.245398	-1.24751	-0.758076	314		Atoh1	0.629559	-0.221252	-0.139291	0.408307	0.850811	314		Atoh1	0.374733
Cdx1	-0.359356	-0.258708	-0.0929683	-0.618064	-0.100648	329		Cdx1	-0.359356	-0.2658	-0.0955169	-0.625156	-0.0935556	329		Cdx1	-0.359356	-0.314051	-0.112856	-0.673407	-0.0453048	329		Cdx1	-0.359356	-0.0789105	-0.028357	-0.438266	-0.280445	329		Cdx1	-0.359356	-0.252969	-0.0909059	-0.612325	-0.106387	329		Cdx1	-0.359356	-0.206343	-0.0741504	-0.565698	-0.153013	329		Cdx1	-0.359356
Cdx2	-0.455849	-0.283934	-0.129431	-0.739783	-0.171915	302		Cdx2	-0.455849	-0.282777	-0.128904	-0.738626	-0.173071	302		Cdx2	0.622935	-0.321851	-0.200493	0.301084	0.944787	302		Cdx2	-0.455849	-0.0780121	-0.0355617	-0.533861	-0.377837	302		Cdx2	-0.455849	-0.272302	-0.124129	-0.728151	-0.183546	302		Cdx2	-0.455849	-0.217102	-0.0989658	-0.672951	-0.238747	302		Cdx2	-0.455849
Elf3	-0.769378	-0.279674	-0.215175	-1.04905	-0.489704	330		Elf3	1.51062	-0.216495	-0.327041	1.29412	1.72711	330		Elf3	-0.769378	-0.319338	-0.245691	-1.08872	-0.45004	330		Elf3	-0.769378	-0.0280043	-0.0215459	-0.797382	-0.741373	330		Elf3	0.834054	-0.23675	-0.197463	0.597304	1.0708	330		Elf3	0.880336	-0.15875	-0.139753	0.721586	1.03909	330		Elf3	-0.769378
Hoxb13	-0.208514	-0.239855	-0.0500131	-0.448369	0.0313402	184		Hoxb13	-0.208514	-0.239698	-0.0499804	-0.448212	0.0311832	184		Hoxb13	-0.208514	-0.242076	-0.0504764	-0.450591	0.0335618	184		Hoxb13	-0.208514	-0.133145	-0.0277626	-0.341659	-0.0753699	184		Hoxb13	-0.208514	-0.265801	-0.0554234	-0.474316	0.0572869	184		Hoxb13	-0.208514	-0.243403	-0.0507529	-0.451917	0.0348881	184		Hoxb13	-0.208514
Hoxd13	-0.301093	-0.213169	-0.0641836	-0.514262	-0.087924	78		Hoxd13	-0.301093	-0.261313	-0.0786795	-0.562406	-0.0397799	78		Hoxd13	-0.301093	-0.285787	-0.0860485	-0.58688	-0.0153055	78		Hoxd13	-0.301093	-0.186596	-0.0561827	-0.487689	-0.114497	78		Hoxd13	3.39208	-0.314252	-1.06597	3.07783	3.70633	78		Hoxd13	-0.301093	-0.267482	-0.0805369	-0.568575	-0.0336108	78		Hoxd13	-0.301093
Isx	-0.283436	-0.238593	-0.0676257	-0.522029	-0.0448433	310		Isx	-0.283436	-0.244356	-0.0692593	-0.527792	-0.0390798	310		Isx	-0.283436	-0.313242	-0.0887839	-0.596678	0.0298057	310		Isx	-0.283436	-0.131891	-0.0373827	-0.415327	-0.151545	310		Isx	-0.283436	-0.26335	-0.0746427	-0.546786	-0.0200863	310		Isx	-0.283436	-0.236565	-0.0670509	-0.52	-0.0468714	310		Isx	-0.283436
Klf5	-0.375861	-0.268038	-0.100745	-0.643899	-0.107823	284		Klf5	-0.375861	-0.202386	-0.0760689	-0.578247	-0.173475	284		Klf5	-0.375861	-0.269773	-0.101397	-0.645634	-0.106088	284		Klf5	-0.375861	0.411135	-0.15453	0.0352738	0.0352738	284		Klf5	2.10125	-0.103013	-0.216456	1.99824	2.20427	284		Klf5	-0.375861	-0.264214	-0.0993077	-0.640075	-0.111647	284		Klf5	-0.375861
Satb2	2.34333	-0.0253612	-0.0594296	2.31796	2.36869	230		Satb2	0.785846	-0.190103	-0.149392	0.595743	0.975949	230		Satb2	0.627465	-0.182315	-0.114396	0.44515	0.80978	230		Satb2	0.564088	-0.121876	-0.068749	0.442212	0.685964	230		Satb2	-0.734649	-0.209246	-0.153723	-0.943895	-0.525402	230		Satb2	-0.734649	-0.266735	-0.195956	-1.00138	-0.467914	230		Satb2	-0.734649
Spdef	-0.325404	-0.241292	-0.0785173	-0.566696	-0.0841116	294		Spdef	-0.325404	-0.260864	-0.084886	-0.586267	-0.0645399	294		Spdef	-0.325404	-0.297591	-0.0968371	-0.622994	-0.0278129	294		Spdef	-0.325404	-0.160437	-0.0522067	-0.48584	-0.164967	294		Spdef	-0.325404	-0.254817	-0.0829185	-0.580221	-0.0705865	294		Spdef	1.1534	-0.158885	-0.183258	0.994517	1.31229	294		Spdef	-0.325404
Zfp523	-0.318896	1.3897	-0.443169	1.0708	1.0708	29		Zfp523	-0.318896	-0.00560814	-0.00178842	-0.324505	-0.313288	29		Zfp523	-0.318896	0.370115	-0.118028	0.0512185	0.0512185	29		Zfp523	-0.318896	0.0829657	-0.0264575	-0.235931	-0.235931	29		Zfp523	-0.318896	-0.566495	-0.180653	-0.885391	0.247598	29		Zfp523	2.05211	0.0609425	0.125061	2.11306	2.11306	29		Zfp523	0.374249
Taf10	-100	-100	-10000	-200	-200	0		Taf10	-100	-100	-10000	-200	-200	0		Taf10	-100	-100	-10000	-200	-200	0		Taf10	-100	-100	-10000	-200	-200	0		Taf10	-100	-100	-10000	-200	-200	0		Taf10	-100	-100	-10000	-200	-200	0		Taf10	-100
Zfp516	-100	-100	-10000	-200	-200	0		Zfp516	-100	-100	-10000	-200	-200	0		Zfp516	-100	-100	-10000	-200	-200	0		Zfp516	-100	-100	-10000	-200	-200	0		Zfp516	-100	-100	-10000	-200	-200	0		Zfp516	-100	-100	-10000	-200	-200	0		Zfp516	-100
Gtf3a	-100	-100	-10000	-200	-200	0		Gtf3a	-100	-100	-10000	-200	-200	0		Gtf3a	-100	-100	-10000	-200	-200	0		Gtf3a	-100	-100	-10000	-200	-200	0		Gtf3a	-100	-100	-10000	-200	-200	0		Gtf3a	-100	-100	-10000	-200	-200	0		Gtf3a	-100
Hnrnpab	-100	-100	-10000	-200	-200	0		Hnrnpab	-100	-100	-10000	-200	-200	0		Hnrnpab	-100	-100	-10000	-200	-200	0		Hnrnpab	-100	-100	-10000	-200	-200	0		Hnrnpab	-100	-100	-10000	-200	-200	0		Hnrnpab	-100	-100	-10000	-200	-200	0		Hnrnpab	-100
Zbtb1	-0.240836	0.323707	-0.0779604	0.082871	0.082871	54		Zbtb1	-0.240836	0.0377613	-0.00909429	-0.203075	-0.203075	54		Zbtb1	-0.240836	-0.437495	-0.105365	-0.678331	0.196659	54		Zbtb1	-0.240836	0.589515	-0.141977	0.348679	0.348679	54		Zbtb1	-0.240836	0.0241142	-0.00580758	-0.216722	-0.216722	54		Zbtb1	-0.240836	-0.194546	-0.0468537	-0.435382	-0.0462901	54		Zbtb1	0.529716
Esx1	-100	-100	-10000	-200	-200	0		Esx1	-100	-100	-10000	-200	-200	0		Esx1	-100	-100	-10000	-200	-200	0		Esx1	-100	-100	-10000	-200	-200	0		Esx1	-100	-100	-10000	-200	-200	0		Esx1	-100	-100	-10000	-200	-200	0		Esx1	-100
Mll1	-100	-100	-10000	-200	-200	0		Mll1	-100	-100	-10000	-200	-200	0		Mll1	-100	-100	-10000	-200	-200	0		Mll1	-100	-100	-10000	-200	-200	0		Mll1	-100	-100	-10000	-200	-200	0		Mll1	-100	-100	-10000	-200	-200	0		Mll1	-100
Nfyc	0.88642	0.444319	0.393853	1.33074	1.33074	77		Nfyc	1.85868	0.46512	0.864508	2.3238	2.3238	77		Nfyc	0.0243378	-0.0478055	-0.00116348	-0.0234677	0.0721433	77		Nfyc	0.535297	0.539551	0.28882	1.07485	1.07485	77		Nfyc	0.156946	0.0723172	0.0113499	0.229264	0.229264	77		Nfyc	-0.783046	-0.0516869	-0.0404733	-0.834733	-0.73136	77		Nfyc	-0.61905
Rere	-0.476209	-0.0445888	-0.0212336	-0.520798	-0.43162	72		Rere	1.46122	0.0855349	0.124985	1.54675	1.54675	72		Rere	1.74155	-0.14958	-0.2605	1.59197	1.89113	72		Rere	-0.476209	0.263814	-0.12563	-0.212395	-0.212395	72		Rere	-0.476209	0.0187743	-0.00894047	-0.457435	-0.457435	72		Rere	-0.476209	-0.0890411	-0.0424022	-0.56525	-0.387168	72		Rere	2.00671
Rxrb	-0.159007	0.491634	-0.0781731	0.332627	0.332627	78		Rxrb	0.941048	0.0724716	0.0681992	1.01352	1.01352	78		Rxrb	-0.919397	-0.232978	-0.214199	-1.15238	-0.68642	78		Rxrb	0.42689	0.852579	0.363957	1.27947	1.27947	78		Rxrb	0.41057	-0.255863	-0.10505	0.154707	0.666433	78		Rxrb	-1.22978	-0.246206	-0.30278	-1.47599	-0.983576	78		Rxrb	-1.39656
Zeb1	0.642407	0.534129	0.343129	1.17654	1.17654	92		Zeb1	-0.358816	0.250591	-0.0899159	-0.108225	-0.108225	92		Zeb1	-0.358816	0.0849833	-0.0304934	-0.273833	-0.273833	92		Zeb1	-0.358816	-0.131148	-0.047058	-0.489964	-0.227668	92		Zeb1	-0.358816	0.107654	-0.0386279	-0.251162	-0.251162	92		Zeb1	-0.358816	0.0469971	-0.0168633	-0.311819	-0.311819	92		Zeb1	-0.358816
Zfp319	-0.208514	1.10756	-0.230942	0.899047	0.899047	61		Zfp319	-0.208514	0.187693	-0.0391367	-0.0208214	-0.0208214	61		Zfp319	-0.208514	0.240308	-0.0501077	0.0317939	0.0317939	61		Zfp319	-0.208514	0.604526	-0.126052	0.396012	0.396012	61		Zfp319	-0.208514	0.0981773	-0.0204714	-0.110337	-0.110337	61		Zfp319	-0.208514	-0.30654	-0.0639181	-0.515055	0.0980258	61		Zfp319	-0.208514
Zfp46	-100	-100	-10000	-200	-200	0		Zfp46	-100	-100	-10000	-200	-200	0		Zfp46	-100	-100	-10000	-200	-200	0		Zfp46	-100	-100	-10000	-200	-200	0		Zfp46	-100	-100	-10000	-200	-200	0		Zfp46	-100	-100	-10000	-200	-200	0		Zfp46	-100
Zfp579	-0.364931	1.21677	-0.444038	0.85184	0.85184	33		Zfp579	2.75101	0.356943	0.981952	3.10795	3.10795	33		Zfp579	-0.364931	0.359313	-0.131124	-0.00561825	-0.00561825	33		Zfp579	-0.364931	0.898335	-0.32783	0.533404	0.533404	33		Zfp579	-0.364931	-0.271412	-0.0990466	-0.636343	-0.0935195	33		Zfp579	-0.364931	-0.303131	-0.110622	-0.668062	-0.0618002	33		Zfp579	-0.364931
Zfp628	-0.2997	0.778296	-0.233256	0.478596	0.478596	52		Zfp628	-0.2997	0.180003	-0.053947	-0.119697	-0.119697	52		Zfp628	-0.2997	0.0291365	-0.00873223	-0.270564	-0.270564	52		Zfp628	-0.2997	0.684213	-0.205059	0.384513	0.384513	52		Zfp628	-0.2997	-0.598072	-0.179242	-0.897772	0.298371	52		Zfp628	-0.2997	-0.0029085	-0.000871679	-0.302609	-0.296792	52		Zfp628	-0.2997
Zfp827	-0.271923	2.03493	-0.553343	1.763	1.763	82		Zfp827	-0.271923	0.417924	-0.113643	0.146002	0.146002	82		Zfp827	-0.271923	0.929114	-0.252647	0.657191	0.657191	82		Zfp827	-0.271923	-0.0549112	-0.0149316	-0.326834	-0.217012	82		Zfp827	-0.271923	-0.0607118	-0.0165089	-0.332635	-0.211211	82		Zfp827	-0.271923	-0.131659	-0.0358012	-0.403582	-0.140264	82		Zfp827	-0.271923
Crebbp	-100	-100	-10000	-200	-200	0		Crebbp	-100	-100	-10000	-200	-200	0		Crebbp	-100	-100	-10000	-200	-200	0		Crebbp	-100	-100	-10000	-200	-200	0		Crebbp	-100	-100	-10000	-200	-200	0		Crebbp	-100	-100	-10000	-200	-200	0		Crebbp	-100
Ercc6	-100	-100	-10000	-200	-200	0		Ercc6	-100	-100	-10000	-200	-200	0		Ercc6	-100	-100	-10000	-200	-200	0		Ercc6	-100	-100	-10000	-200	-200	0		Ercc6	-100	-100	-10000	-200	-200	0		Ercc6	-100	-100	-10000	-200	-200	0		Ercc6	-100
Kdm5c	-100	-100	-10000	-200	-200	0		Kdm5c	-100	-100	-10000	-200	-200	0		Kdm5c	-100	-100	-10000	-200	-200	0		Kdm5c	-100	-100	-10000	-200	-200	0		Kdm5c	-100	-100	-10000	-200	-200	0		Kdm5c	-100	-100	-10000	-200	-200	0		Kdm5c	-100
Mysm1	-0.271629	0.0251299	-0.00682601	-0.246499	-0.246499	92		Mysm1	-0.271629	0.181084	-0.0491875	-0.0905451	-0.0905451	92		Mysm1	-0.271629	-0.258026	-0.0700872	-0.529654	-0.013603	92		Mysm1	4.29806	0.0458867	0.197224	4.34395	4.34395	92		Mysm1	-0.271629	-0.0531736	-0.0144435	-0.324802	-0.218455	92		Mysm1	-0.271629	-0.19425	-0.052764	-0.465879	-0.0773783	92		Mysm1	1.40614
Zbed6	-100	-100	-10000	-200	-200	0		Zbed6	-100	-100	-10000	-200	-200	0		Zbed6	-100	-100	-10000	-200	-200	0		Zbed6	-100	-100	-10000	-200	-200	0		Zbed6	-100	-100	-10000	-200	-200	0		Zbed6	-100	-100	-10000	-200	-200	0		Zbed6	-100
Zfp280d	-0.208514	0.252203	-0.0525879	0.0436885	0.0436885	89		Zfp280d	-0.208514	0.214307	-0.0446862	0.00579291	0.00579291	89		Zfp280d	-0.208514	-0.284267	-0.0592737	-0.492781	0.0757525	89		Zfp280d	-0.208514	0.427869	-0.0892168	0.219354	0.219354	89		Zfp280d	-0.208514	-0.0479573	-0.00999978	-0.256472	-0.160557	89		Zfp280d	-0.208514	-0.230285	-0.0480178	-0.4388	0.021771	89		Zfp280d	-0.208514
Zfp292	0.750406	0.765233	0.574235	1.51564	1.51564	66		Zfp292	-0.0172944	0.381916	-0.00660501	0.364622	0.364622	66		Zfp292	-0.906896	-0.334097	-0.302992	-1.24099	-0.572799	66		Zfp292	-0.381727	0.442692	-0.168988	0.0609646	0.0609646	66		Zfp292	-0.906896	-0.0753476	-0.0683324	-0.982244	-0.831549	66		Zfp292	1.13437	-0.340531	-0.386288	0.793838	1.4749	66		Zfp292	0.976172
Arrb1	-100	-100	-10000	-200	-200	0		Arrb1	-100	-100	-10000	-200	-200	0		Arrb1	-100	-100	-10000	-200	-200	0		Arrb1	-100	-100	-10000	-200	-200	0		Arrb1	-100	-100	-10000	-200	-200	0		Arrb1	-100	-100	-10000	-200	-200	0		Arrb1	-100
Med1	-100	-100	-10000	-200	-200	0		Med1	-100	-100	-10000	-200	-200	0		Med1	-100	-100	-10000	-200	-200	0		Med1	-100	-100	-10000	-200	-200	0		Med1	-100	-100	-10000	-200	-200	0		Med1	-100	-100	-10000	-200	-200	0		Med1	-100
Pou2f1	-1.48389	-0.0601231	-0.0892163	-1.54402	-1.42377	33		Pou2f1	1.27737	0.232419	0.296884	1.50978	1.50978	33		Pou2f1	0.310162	-0.431029	-0.133689	-0.120868	0.741191	33		Pou2f1	0.327308	0.230036	0.0752924	0.557343	0.557343	33		Pou2f1	0.372406	-0.350577	-0.130557	0.0218296	0.722983	33		Pou2f1	-1.48389	-0.180918	-0.268463	-1.66481	-1.30298	33		Pou2f1	-0.157407
Trim24	-100	-100	-10000	-200	-200	0		Trim24	-100	-100	-10000	-200	-200	0		Trim24	-100	-100	-10000	-200	-200	0		Trim24	-100	-100	-10000	-200	-200	0		Trim24	-100	-100	-10000	-200	-200	0		Trim24	-100	-100	-10000	-200	-200	0		Trim24	-100
Zbtb32	-100	-100	-10000	-200	-200	0		Zbtb32	-100	-100	-10000	-200	-200	0		Zbtb32	-100	-100	-10000	-200	-200	0		Zbtb32	-100	-100	-10000	-200	-200	0		Zbtb32	-100	-100	-10000	-200	-200	0		Zbtb32	-100	-100	-10000	-200	-200	0		Zbtb32	-100
Nfat5	1.15734	0.0839416	0.0971488	1.24128	1.24128	92		Nfat5	1.33234	-0.00418985	-0.00558229	1.32815	1.33653	92		Nfat5	0.771011	-0.222027	-0.171185	0.548984	0.993038	92		Nfat5	-0.404531	0.112265	-0.0454148	-0.292266	-0.292266	92		Nfat5	0.240139	-0.0682811	-0.016397	0.171858	0.30842	92		Nfat5	-0.896485	-0.236745	-0.212238	-1.13323	-0.65974	92		Nfat5	-1.35982
Lhx9	3.50625	0.734417	2.57505	4.24066	4.24066	97		Lhx9	-0.342101	0.364731	-0.124775	0.0226299	0.0226299	97		Lhx9	-0.342101	0.0643396	-0.0220107	-0.277762	-0.277762	97		Lhx9	2.61706	0.305829	0.800373	2.92289	2.92289	97		Lhx9	-0.342101	0.0446651	-0.01528	-0.297436	-0.297436	97		Lhx9	-0.342101	-0.0975711	-0.0333792	-0.439673	-0.24453	97		Lhx9	-0.342101
Zfp414	-100	-100	-10000	-200	-200	0		Zfp414	-100	-100	-10000	-200	-200	0		Zfp414	-100	-100	-10000	-200	-200	0		Zfp414	-100	-100	-10000	-200	-200	0		Zfp414	-100	-100	-10000	-200	-200	0		Zfp414	-100	-100	-10000	-200	-200	0		Zfp414	-100
Zfp90	-100	-100	-10000	-200	-200	0		Zfp90	-100	-100	-10000	-200	-200	0		Zfp90	-100	-100	-10000	-200	-200	0		Zfp90	-100	-100	-10000	-200	-200	0		Zfp90	-100	-100	-10000	-200	-200	0		Zfp90	-100	-100	-10000	-200	-200	0		Zfp90	-100
Tcf25	-100	-100	-10000	-200	-200	0		Tcf25	-100	-100	-10000	-200	-200	0		Tcf25	-100	-100	-10000	-200	-200	0		Tcf25	-100	-100	-10000	-200	-200	0		Tcf25	-100	-100	-10000	-200	-200	0		Tcf25	-100	-100	-10000	-200	-200	0		Tcf25	-100
Arid4b	-100	-100	-10000	-200	-200	0		Arid4b	-100	-100	-10000	-200	-200	0		Arid4b	-100	-100	-10000	-200	-200	0		Arid4b	-100	-100	-10000	-200	-200	0		Arid4b	-100	-100	-10000	-200	-200	0		Arid4b	-100	-100	-10000	-200	-200	0		Arid4b	-100
Kdm2a	-100	-100	-10000	-200	-200	0		Kdm2a	-100	-100	-10000	-200	-200	0		Kdm2a	-100	-100	-10000	-200	-200	0		Kdm2a	-100	-100	-10000	-200	-200	0		Kdm2a	-100	-100	-10000	-200	-200	0		Kdm2a	-100	-100	-10000	-200	-200	0		Kdm2a	-100
Lcor	-100	-100	-10000	-200	-200	0		Lcor	-100	-100	-10000	-200	-200	0		Lcor	-100	-100	-10000	-200	-200	0		Lcor	-100	-100	-10000	-200	-200	0		Lcor	-100	-100	-10000	-200	-200	0		Lcor	-100	-100	-10000	-200	-200	0		Lcor	-100
Mlxip	0.0228916	-0.00661122	-0.000151341	0.0162803	0.0295028	121		Mlxip	0.177349	0.0287269	0.0050947	0.206076	0.206076	121		Mlxip	-0.128997	-0.15142	-0.0195327	-0.280417	0.0224235	121		Mlxip	0.270399	0.132541	0.0358389	0.40294	0.40294	121		Mlxip	0.585568	0.248152	0.14531	0.83372	0.83372	121		Mlxip	0.630688	-0.017104	-0.0107873	0.613584	0.647792	121		Mlxip	-0.681403
Zfp57	-100	-100	-10000	-200	-200	0		Zfp57	-100	-100	-10000	-200	-200	0		Zfp57	-100	-100	-10000	-200	-200	0		Zfp57	-100	-100	-10000	-200	-200	0		Zfp57	-100	-100	-10000	-200	-200	0		Zfp57	-100	-100	-10000	-200	-200	0		Zfp57	-100
Camta1	-100	-100	-10000	-200	-200	0		Camta1	-100	-100	-10000	-200	-200	0		Camta1	-100	-100	-10000	-200	-200	0		Camta1	-100	-100	-10000	-200	-200	0		Camta1	-100	-100	-10000	-200	-200	0		Camta1	-100	-100	-10000	-200	-200	0		Camta1	-100
Lass6	-100	-100	-10000	-200	-200	0		Lass6	-100	-100	-10000	-200	-200	0		Lass6	-100	-100	-10000	-200	-200	0		Lass6	-100	-100	-10000	-200	-200	0		Lass6	-100	-100	-10000	-200	-200	0		Lass6	-100	-100	-10000	-200	-200	0		Lass6	-100
Nfya	0.723844	0.0348348	0.0252149	0.758679	0.758679	142		Nfya	1.64487	-0.124901	-0.205445	1.51996	1.76977	142		Nfya	0.0798387	-0.371577	-0.0296662	-0.291739	0.451416	142		Nfya	0.384196	0.476738	0.183161	0.860935	0.860935	142		Nfya	-0.101286	-0.0734245	-0.00743691	-0.174711	-0.0278619	142		Nfya	-0.494765	-0.347355	-0.171859	-0.84212	-0.14741	142		Nfya	-0.466186
Rfxap	-100	-100	-10000	-200	-200	0		Rfxap	-100	-100	-10000	-200	-200	0		Rfxap	-100	-100	-10000	-200	-200	0		Rfxap	-100	-100	-10000	-200	-200	0		Rfxap	-100	-100	-10000	-200	-200	0		Rfxap	-100	-100	-10000	-200	-200	0		Rfxap	-100
Srebf2	2.01941	0.145618	0.294062	2.16503	2.16503	195		Srebf2	1.58779	-0.0428723	-0.0680724	1.54492	1.63067	195		Srebf2	-0.705237	-0.182414	-0.128645	-0.887651	-0.522822	195		Srebf2	-0.705237	0.57372	-0.404608	-0.131517	-0.131517	195		Srebf2	0.545071	0.0217437	0.0118519	0.566815	0.566815	195		Srebf2	-0.705237	-0.0983685	-0.0693731	-0.803605	-0.606868	195		Srebf2	-0.598308
Zfp238	4.1202	2.77773	11.4448	6.89792	6.89792	100		Zfp238	-0.28322	0.532057	-0.150689	0.248837	0.248837	100		Zfp238	-0.28322	0.923193	-0.261467	0.639972	0.639972	100		Zfp238	-0.28322	-0.167622	-0.047474	-0.450842	-0.115598	100		Zfp238	-0.28322	-0.266019	-0.0753421	-0.54924	-0.0172006	100		Zfp238	-0.28322	-0.307638	-0.0871293	-0.590858	0.0244181	100		Zfp238	-0.28322
Zfp354b	-100	-100	-10000	-200	-200	0		Zfp354b	-100	-100	-10000	-200	-200	0		Zfp354b	-100	-100	-10000	-200	-200	0		Zfp354b	-100	-100	-10000	-200	-200	0		Zfp354b	-100	-100	-10000	-200	-200	0		Zfp354b	-100	-100	-10000	-200	-200	0		Zfp354b	-100
Rptor	-100	-100	-10000	-200	-200	0		Rptor	-100	-100	-10000	-200	-200	0		Rptor	-100	-100	-10000	-200	-200	0		Rptor	-100	-100	-10000	-200	-200	0		Rptor	-100	-100	-10000	-200	-200	0		Rptor	-100	-100	-10000	-200	-200	0		Rptor	-100
Hsf1	-0.804085	0.041416	-0.033302	-0.762669	-0.762669	111		Hsf1	-0.804085	-0.128936	-0.103676	-0.933021	-0.675149	111		Hsf1	-0.804085	-0.147404	-0.118526	-0.951489	-0.65668	111		Hsf1	-0.804085	0.390462	-0.313965	-0.413623	-0.413623	111		Hsf1	0.526711	-0.375143	-0.197592	0.151568	0.901853	111		Hsf1	-0.804085	-0.276679	-0.222474	-1.08076	-0.527406	111		Hsf1	-0.31932
Maz	1.08574	0.174427	0.189382	1.26017	1.26017	143		Maz	1.32331	0.00311224	0.00411845	1.32642	1.32642	143		Maz	0.720755	-0.106484	-0.0767488	0.614271	0.827239	143		Maz	0.950174	0.468963	0.445597	1.41914	1.41914	143		Maz	-0.181634	-0.304348	-0.05528	-0.485982	0.122714	143		Maz	0.667581	-0.117046	-0.0781374	0.550535	0.784626	143		Maz	0.488014
Naca	-100	-100	-10000	-200	-200	0		Naca	-100	-100	-10000	-200	-200	0		Naca	-100	-100	-10000	-200	-200	0		Naca	-100	-100	-10000	-200	-200	0		Naca	-100	-100	-10000	-200	-200	0		Naca	-100	-100	-10000	-200	-200	0		Naca	-100
Vps72	-100	-100	-10000	-200	-200	0		Vps72	-100	-100	-10000	-200	-200	0		Vps72	-100	-100	-10000	-200	-200	0		Vps72	-100	-100	-10000	-200	-200	0		Vps72	-100	-100	-10000	-200	-200	0		Vps72	-100	-100	-10000	-200	-200	0		Vps72	-100
Tfap2c	-100	-100	-10000	-200	-200	0		Tfap2c	-100	-100	-10000	-200	-200	0		Tfap2c	-100	-100	-10000	-200	-200	0		Tfap2c	-100	-100	-10000	-200	-200	0		Tfap2c	-100	-100	-10000	-200	-200	0		Tfap2c	-100	-100	-10000	-200	-200	0		Tfap2c	-100
Gfi1b	-0.208514	0.0170914	-0.0035638	-0.191423	-0.191423	28		Gfi1b	-0.208514	-0.171988	-0.0358621	-0.380503	-0.036526	28		Gfi1b	-0.208514	-0.380355	-0.0793095	-0.58887	0.171841	28		Gfi1b	-0.208514	0.535903	-0.111743	0.327388	0.327388	28		Gfi1b	-0.208514	-0.0807387	-0.0168352	-0.289253	-0.127776	28		Gfi1b	-0.208514	-0.0042541	-0.000887042	-0.212769	-0.20426	28		Gfi1b	4.58732
Ighmbp2	-100	-100	-10000	-200	-200	0		Ighmbp2	-100	-100	-10000	-200	-200	0		Ighmbp2	-100	-100	-10000	-200	-200	0		Ighmbp2	-100	-100	-10000	-200	-200	0		Ighmbp2	-100	-100	-10000	-200	-200	0		Ighmbp2	-100	-100	-10000	-200	-200	0		Ighmbp2	-100
Mnt	1.09239	0.0366511	0.0400374	1.12904	1.12904	33		Mnt	1.43278	0.122789	0.175929	1.55557	1.55557	33		Mnt	0.415423	-0.387165	-0.160837	0.0282574	0.802588	33		Mnt	0.290082	-0.0110916	-0.00321748	0.27899	0.301173	33		Mnt	0.282334	-0.391599	-0.110562	-0.109265	0.673933	33		Mnt	-1.91589	-0.0358633	-0.0687104	-1.95176	-1.88003	33		Mnt	-1.8665
Nkx1-2	-0.444127	0.116811	-0.051879	-0.327316	-0.327316	31		Nkx1-2	-0.444127	-0.248812	-0.110504	-0.692939	-0.195315	31		Nkx1-2	-0.444127	-0.248737	-0.110471	-0.692863	-0.19539	31		Nkx1-2	-0.444127	1.12106	-0.497894	0.676937	0.676937	31		Nkx1-2	-0.444127	-0.26927	-0.11959	-0.713397	-0.174857	31		Nkx1-2	-0.444127	-0.150019	-0.0666277	-0.594146	-0.294107	31		Nkx1-2	1.6712
Nr2f2	0.718868	-0.270985	-0.194803	0.447883	0.989853	129		Nr2f2	1.70816	0.0806401	0.137746	1.7888	1.7888	129		Nr2f2	-0.390258	-0.282929	-0.110415	-0.673188	-0.107329	129		Nr2f2	-0.504024	0.454316	-0.228986	-0.0497072	-0.0497072	129		Nr2f2	-0.146183	0.905956	-0.132435	0.759773	0.759773	129		Nr2f2	-0.970732	-0.27004	-0.262137	-1.24077	-0.700692	129		Nr2f2	-1.01097
Tcf21	-1.0779	-0.333622	-0.359613	-1.41153	-0.744281	115		Tcf21	-1.0779	-0.00337467	-0.00363757	-1.08128	-1.07453	115		Tcf21	-1.0779	-0.287387	-0.309776	-1.36529	-0.790516	115		Tcf21	-1.0779	0.0256279	-0.0276244	-1.05228	-1.05228	115		Tcf21	1.12879	0.717903	0.810362	1.84669	1.84669	115		Tcf21	-1.0779	-0.31951	-0.344401	-1.39741	-0.758394	115		Tcf21	0.811504
Trp53	-100	-100	-10000	-200	-200	0		Trp53	-100	-100	-10000	-200	-200	0		Trp53	-100	-100	-10000	-200	-200	0		Trp53	-100	-100	-10000	-200	-200	0		Trp53	-100	-100	-10000	-200	-200	0		Trp53	-100	-100	-10000	-200	-200	0		Trp53	-100
Zfp593	1.73897	0.608969	1.05898	2.34794	2.34794	51		Zfp593	-0.737402	-0.107463	-0.0792434	-0.844865	-0.629939	51		Zfp593	1.47153	-0.198979	-0.292804	1.27256	1.67051	51		Zfp593	-0.737402	1.47936	-1.09088	0.741954	0.741954	51		Zfp593	0.436026	-0.370994	-0.161763	0.0650319	0.807021	51		Zfp593	-0.737402	-0.0646939	-0.0477054	-0.802096	-0.672708	51		Zfp593	1.65006
C1d	-100	-100	-10000	-200	-200	0		C1d	-100	-100	-10000	-200	-200	0		C1d	-100	-100	-10000	-200	-200	0		C1d	-100	-100	-10000	-200	-200	0		C1d	-100	-100	-10000	-200	-200	0		C1d	-100	-100	-10000	-200	-200	0		C1d	-100
Tfam	1.86162	0.386539	0.719591	2.24816	2.24816	73		Tfam	0.0972705	0.122032	0.0118701	0.219302	0.219302	73		Tfam	1.16508	-0.275715	-0.321231	0.88937	1.4408	73		Tfam	-0.50103	0.666966	-0.33417	0.165936	0.165936	73		Tfam	-1.24795	-0.324895	-0.405453	-1.57285	-0.923055	73		Tfam	-1.04565	-0.224989	-0.23526	-1.27064	-0.82066	73		Tfam	-1.08914
Usf2	0.831463	1.07115	0.890624	1.90262	1.90262	29		Usf2	1.26441	1.15344	1.45842	2.41785	2.41785	29		Usf2	0.54713	-0.0223512	-0.012229	0.524779	0.569481	29		Usf2	0.159798	0.613533	0.0980416	0.773331	0.773331	29		Usf2	0.400174	-0.365026	-0.146074	0.035148	0.765199	29		Usf2	-0.00910141	-0.246436	-0.00224292	-0.255538	0.237335	29		Usf2	0.311767
Pou3f2	2.24931	3.61243	8.12548	5.86174	5.86174	181		Pou3f2	1.93454	0.240316	0.464901	2.17485	2.17485	181		Pou3f2	1.95153	0.836643	1.63274	2.78818	2.78818	181		Pou3f2	-0.510323	-0.271412	-0.138508	-0.781736	-0.238911	181		Pou3f2	-0.510323	-0.246173	-0.125628	-0.756497	-0.26415	181		Pou3f2	-0.510323	-0.247075	-0.126088	-0.757399	-0.263248	181		Pou3f2	-0.510323
Gpbp1	-100	-100	-10000	-200	-200	0		Gpbp1	-100	-100	-10000	-200	-200	0		Gpbp1	-100	-100	-10000	-200	-200	0		Gpbp1	-100	-100	-10000	-200	-200	0		Gpbp1	-100	-100	-10000	-200	-200	0		Gpbp1	-100	-100	-10000	-200	-200	0		Gpbp1	-100
Pknox1	1.20636	-0.0555268	-0.0669855	1.15084	1.26189	155		Pknox1	1.62969	-0.135784	-0.221286	1.49391	1.76548	155		Pknox1	0.227941	-0.360885	-0.0822606	-0.132944	0.588827	155		Pknox1	0.297887	0.310285	0.0924298	0.608172	0.608172	155		Pknox1	0.384953	-0.15092	-0.058097	0.234034	0.535873	155		Pknox1	-1.3119	-0.25271	-0.331531	-1.56461	-1.05919	155		Pknox1	-1.47765
Tcea1	-100	-100	-10000	-200	-200	0		Tcea1	-100	-100	-10000	-200	-200	0		Tcea1	-100	-100	-10000	-200	-200	0		Tcea1	-100	-100	-10000	-200	-200	0		Tcea1	-100	-100	-10000	-200	-200	0		Tcea1	-100	-100	-10000	-200	-200	0		Tcea1	-100
Klf7	-0.289775	2.11394	-0.612567	1.82416	1.82416	62		Klf7	-0.289775	0.196502	-0.0569414	-0.0932733	-0.0932733	62		Klf7	-0.289775	0.899676	-0.260704	0.609901	0.609901	62		Klf7	-0.289775	-0.0821684	-0.0238104	-0.371944	-0.207607	62		Klf7	-0.289775	0.102444	-0.0296857	-0.187331	-0.187331	62		Klf7	-0.289775	-0.270832	-0.0784804	-0.560607	-0.0189432	62		Klf7	2.11492
Ilf2	-100	-100	-10000	-200	-200	0		Ilf2	-100	-100	-10000	-200	-200	0		Ilf2	-100	-100	-10000	-200	-200	0		Ilf2	-100	-100	-10000	-200	-200	0		Ilf2	-100	-100	-10000	-200	-200	0		Ilf2	-100	-100	-10000	-200	-200	0		Ilf2	-100
Otx2	1.30702	1.18756	1.55216	2.49458	2.49458	68		Otx2	3.46496	0.609803	2.11294	4.07476	4.07476	68		Otx2	-0.466037	0.532104	-0.24798	0.0660676	0.0660676	68		Otx2	-0.466037	0.170282	-0.0793576	-0.295755	-0.295755	68		Otx2	-0.466037	-0.24015	-0.111919	-0.706187	-0.225887	68		Otx2	-0.466037	-0.197447	-0.0920174	-0.663483	-0.26859	68		Otx2	-0.466037
Zfp553	-0.550401	0.537738	-0.295972	-0.0126633	-0.0126633	54		Zfp553	1.4963	0.0758774	0.113536	1.57218	1.57218	54		Zfp553	-0.550401	-0.296716	-0.163313	-0.847117	-0.253685	54		Zfp553	-0.550401	1.46924	-0.808669	0.918834	0.918834	54		Zfp553	-0.550401	-0.200536	-0.110375	-0.750937	-0.349865	54		Zfp553	0.817323	-0.0081029	-0.00662268	0.80922	0.825426	54		Zfp553	0.997145
Zic3	-100	-100	-10000	-200	-200	0		Zic3	-100	-100	-10000	-200	-200	0		Zic3	-100	-100	-10000	-200	-200	0		Zic3	-100	-100	-10000	-200	-200	0		Zic3	-100	-100	-10000	-200	-200	0		Zic3	-100	-100	-10000	-200	-200	0		Zic3	-100
Aebp2	-0.250541	0.15825	-0.0396481	-0.0922914	-0.0922914	55		Aebp2	-0.250541	0.0109305	-0.00273853	-0.239611	-0.239611	55		Aebp2	-0.250541	-0.326802	-0.0818774	-0.577343	0.0762608	55		Aebp2	-0.250541	0.298779	-0.0748565	0.0482377	0.0482377	55		Aebp2	-0.250541	-0.131118	-0.0328505	-0.381659	-0.119423	55		Aebp2	-0.250541	-0.220933	-0.0553529	-0.471475	-0.029608	55		Aebp2	-0.250541
Bclaf1	-100	-100	-10000	-200	-200	0		Bclaf1	-100	-100	-10000	-200	-200	0		Bclaf1	-100	-100	-10000	-200	-200	0		Bclaf1	-100	-100	-10000	-200	-200	0		Bclaf1	-100	-100	-10000	-200	-200	0		Bclaf1	-100	-100	-10000	-200	-200	0		Bclaf1	-100
Chd4	-100	-100	-10000	-200	-200	0		Chd4	-100	-100	-10000	-200	-200	0		Chd4	-100	-100	-10000	-200	-200	0		Chd4	-100	-100	-10000	-200	-200	0		Chd4	-100	-100	-10000	-200	-200	0		Chd4	-100	-100	-10000	-200	-200	0		Chd4	-100
Kdm5b	-100	-100	-10000	-200	-200	0		Kdm5b	-100	-100	-10000	-200	-200	0		Kdm5b	-100	-100	-10000	-200	-200	0		Kdm5b	-100	-100	-10000	-200	-200	0		Kdm5b	-100	-100	-10000	-200	-200	0		Kdm5b	-100	-100	-10000	-200	-200	0		Kdm5b	-100
Khsrp	-100	-100	-10000	-200	-200	0		Khsrp	-100	-100	-10000	-200	-200	0		Khsrp	-100	-100	-10000	-200	-200	0		Khsrp	-100	-100	-10000	-200	-200	0		Khsrp	-100	-100	-10000	-200	-200	0		Khsrp	-100	-100	-10000	-200	-200	0		Khsrp	-100
Nr1d2	1.41855	-0.127487	-0.180846	1.29106	1.54603	63		Nr1d2	1.91804	-0.0747247	-0.143325	1.84331	1.99276	63		Nr1d2	1.46902	-0.119088	-0.174943	1.34994	1.58811	63		Nr1d2	-0.637783	-0.205275	-0.130921	-0.843058	-0.432508	63		Nr1d2	1.45008	0.0435984	0.0632212	1.49368	1.49368	63		Nr1d2	-0.637783	-0.29234	-0.18645	-0.930123	-0.345442	63		Nr1d2	-0.637783
Puf60	-100	-100	-10000	-200	-200	0		Puf60	-100	-100	-10000	-200	-200	0		Puf60	-100	-100	-10000	-200	-200	0		Puf60	-100	-100	-10000	-200	-200	0		Puf60	-100	-100	-10000	-200	-200	0		Puf60	-100	-100	-10000	-200	-200	0		Puf60	-100
Srrt	-100	-100	-10000	-200	-200	0		Srrt	-100	-100	-10000	-200	-200	0		Srrt	-100	-100	-10000	-200	-200	0		Srrt	-100	-100	-10000	-200	-200	0		Srrt	-100	-100	-10000	-200	-200	0		Srrt	-100	-100	-10000	-200	-200	0		Srrt	-100
Trim28	-100	-100	-10000	-200	-200	0		Trim28	-100	-100	-10000	-200	-200	0		Trim28	-100	-100	-10000	-200	-200	0		Trim28	-100	-100	-10000	-200	-200	0		Trim28	-100	-100	-10000	-200	-200	0		Trim28	-100	-100	-10000	-200	-200	0		Trim28	-100
Zfp692	-0.369274	0.105889	-0.0391021	-0.263385	-0.263385	72		Zfp692	-0.369274	0.125076	-0.0461874	-0.244198	-0.244198	72		Zfp692	-0.369274	-0.173636	-0.0641193	-0.54291	-0.195638	72		Zfp692	-0.369274	1.30332	-0.481284	0.93405	0.93405	72		Zfp692	-0.369274	-0.226896	-0.083787	-0.596171	-0.142378	72		Zfp692	-0.369274	-0.0520513	-0.0192212	-0.421325	-0.317223	72		Zfp692	-0.369274
Nr2c2	0.534792	0.318428	0.170293	0.853219	0.853219	83		Nr2c2	1.98256	-0.00538168	-0.0106695	1.97718	1.98794	83		Nr2c2	0.503245	-0.299542	-0.150743	0.203703	0.802788	83		Nr2c2	-0.0325596	-0.0746342	-0.00243006	-0.107194	0.0420746	83		Nr2c2	0.0598844	-0.0582816	-0.00349016	0.00160279	0.118166	83		Nr2c2	-1.2983	-0.181717	-0.235923	-1.48002	-1.11658	83		Nr2c2	-0.00906205
Kdm6b	-100	-100	-10000	-200	-200	0		Kdm6b	-100	-100	-10000	-200	-200	0		Kdm6b	-100	-100	-10000	-200	-200	0		Kdm6b	-100	-100	-10000	-200	-200	0		Kdm6b	-100	-100	-10000	-200	-200	0		Kdm6b	-100	-100	-10000	-200	-200	0		Kdm6b	-100
Gabpa	-0.957991	0.231127	-0.221418	-0.726864	-0.726864	75		Gabpa	1.85953	0.05935	0.110363	1.91888	1.91888	75		Gabpa	-1.13398	-0.378521	-0.429235	-1.5125	-0.755458	75		Gabpa	0.33959	0.595375	0.202183	0.934965	0.934965	75		Gabpa	-0.110686	-0.162409	-0.0179765	-0.273095	0.0517232	75		Gabpa	-1.65638	-0.221754	-0.36731	-1.87814	-1.43463	75		Gabpa	-1.06763
Smarcc2	1.43475	0.261324	0.374935	1.69608	1.69608	56		Smarcc2	1.31211	0.0380968	0.0499874	1.35021	1.35021	56		Smarcc2	0.816832	0.551092	0.45015	1.36792	1.36792	56		Smarcc2	0.257035	-0.77438	-0.199043	-0.517345	1.03142	56		Smarcc2	0.0653521	0.117293	0.00766534	0.182645	0.182645	56		Smarcc2	-0.256883	0.121175	-0.0311278	-0.135708	-0.135708	56		Smarcc2	-0.407318
Esrrb	1.12318	0.282277	0.317049	1.40546	1.40546	84		Esrrb	2.2397	0.0881859	0.19751	2.32789	2.32789	84		Esrrb	1.04567	-0.164859	-0.172388	0.88081	1.21053	84		Esrrb	-0.745283	0.126652	-0.0943915	-0.618632	-0.618632	84		Esrrb	-0.745283	-0.368662	-0.274758	-1.11395	-0.376621	84		Esrrb	-0.745283	-0.141803	-0.105683	-0.887086	-0.603481	84		Esrrb	-0.745283
Etv4	-100	-100	-10000	-200	-200	0		Etv4	-100	-100	-10000	-200	-200	0		Etv4	-100	-100	-10000	-200	-200	0		Etv4	-100	-100	-10000	-200	-200	0		Etv4	-100	-100	-10000	-200	-200	0		Etv4	-100	-100	-10000	-200	-200	0		Etv4	-100
Smarca2	-100	-100	-10000	-200	-200	0		Smarca2	-100	-100	-10000	-200	-200	0		Smarca2	-100	-100	-10000	-200	-200	0		Smarca2	-100	-100	-10000	-200	-200	0		Smarca2	-100	-100	-10000	-200	-200	0		Smarca2	-100	-100	-10000	-200	-200	0		Smarca2	-100
Atf3	-0.208514	-0.373371	-0.0778532	-0.581885	0.164857	97		Atf3	-0.208514	-0.150512	-0.0313838	-0.359026	-0.0580029	97		Atf3	-0.208514	-0.419725	-0.0875187	-0.62824	0.211211	97		Atf3	-0.208514	0.88137	-0.183778	0.672856	0.672856	97		Atf3	-0.208514	-0.00129831	-0.000270717	-0.209813	-0.207216	97		Atf3	-0.208514	-0.266445	-0.0555576	-0.474959	0.0579302	97		Atf3	-0.208514
Bhlhe40	-1.08747	-0.286665	-0.31174	-1.37414	-0.800805	40		Bhlhe40	1.62414	-0.126714	-0.205801	1.49743	1.75085	40		Bhlhe40	0.76207	-0.219046	-0.166928	0.543024	0.981115	40		Bhlhe40	0.55834	0.221983	0.123942	0.780323	0.780323	40		Bhlhe40	-0.0810554	0.0782927	-0.00634604	-0.00276265	-0.00276265	40		Bhlhe40	-1.08747	-0.0525651	-0.057163	-1.14004	-1.03491	40		Bhlhe40	0.340261
Cebpb	-1.76555	-0.723248	-1.27693	-2.4888	-1.0423	76		Cebpb	0.41769	-0.375829	-0.15698	0.0418609	0.793519	76		Cebpb	-0.437598	-0.459667	-0.201149	-0.897264	0.0220689	76		Cebpb	0.164139	0.704898	0.115701	0.869037	0.869037	76		Cebpb	0.730087	0.289648	0.211468	1.01973	1.01973	76		Cebpb	-0.0683482	-0.30782	-0.0210389	-0.376168	0.239472	76		Cebpb	0.734508
Mafg	1.26534	0.225529	0.285371	1.49087	1.49087	23		Mafg	0.75505	-0.0719803	-0.0543487	0.683069	0.82703	23		Mafg	1.03955	0.129944	0.135083	1.16949	1.16949	23		Mafg	-0.535308	0.356855	-0.191027	-0.178452	-0.178452	23		Mafg	0.57883	-0.265117	-0.153458	0.313713	0.843948	23		Mafg	-0.781473	0.224885	-0.175742	-0.556588	-0.556588	23		Mafg	0.0224363
Mier3	-100	-100	-10000	-200	-200	0		Mier3	-100	-100	-10000	-200	-200	0		Mier3	-100	-100	-10000	-200	-200	0		Mier3	-100	-100	-10000	-200	-200	0		Mier3	-100	-100	-10000	-200	-200	0		Mier3	-100	-100	-10000	-200	-200	0		Mier3	-100
Tfe3	-100	-100	-10000	-200	-200	0		Tfe3	-100	-100	-10000	-200	-200	0		Tfe3	-100	-100	-10000	-200	-200	0		Tfe3	-100	-100	-10000	-200	-200	0		Tfe3	-100	-100	-10000	-200	-200	0		Tfe3	-100	-100	-10000	-200	-200	0		Tfe3	-100
Gli3	-0.42249	0.246776	-0.10426	-0.175714	-0.175714	141		Gli3	-0.42249	0.395985	-0.167299	-0.0265053	-0.0265053	141		Gli3	-0.42249	0.0551467	-0.0232989	-0.367343	-0.367343	141		Gli3	3.02618	1.31486	3.979	4.34104	4.34104	141		Gli3	-0.42249	0.58354	-0.24654	0.16105	0.16105	141		Gli3	-0.42249	-0.223394	-0.0943819	-0.645884	-0.199095	141		Gli3	-0.42249
Pcgf2	-100	-100	-10000	-200	-200	0		Pcgf2	-100	-100	-10000	-200	-200	0		Pcgf2	-100	-100	-10000	-200	-200	0		Pcgf2	-100	-100	-10000	-200	-200	0		Pcgf2	-100	-100	-10000	-200	-200	0		Pcgf2	-100	-100	-10000	-200	-200	0		Pcgf2	-100
Prrx2	-0.822033	0.106583	-0.0876149	-0.715449	-0.715449	169		Prrx2	1.70927	0.290475	0.496501	1.99974	1.99974	169		Prrx2	0.796662	-0.200948	-0.160088	0.595713	0.99761	169		Prrx2	1.36047	1.18525	1.61249	2.54572	2.54572	169		Prrx2	1.00375	0.860157	0.863381	1.86391	1.86391	169		Prrx2	-0.822033	-0.230587	-0.18955	-1.05262	-0.591446	169		Prrx2	0.034393
Ruvbl2	-100	-100	-10000	-200	-200	0		Ruvbl2	-100	-100	-10000	-200	-200	0		Ruvbl2	-100	-100	-10000	-200	-200	0		Ruvbl2	-100	-100	-10000	-200	-200	0		Ruvbl2	-100	-100	-10000	-200	-200	0		Ruvbl2	-100	-100	-10000	-200	-200	0		Ruvbl2	-100
Sox4	3.70945	1.48954	5.52538	5.19899	5.19899	114		Sox4	-0.423794	0.539754	-0.228744	0.115959	0.115959	114		Sox4	-0.423794	0.712147	-0.301804	0.288353	0.288353	114		Sox4	-0.423794	0.506481	-0.214644	0.0826869	0.0826869	114		Sox4	0.189811	0.125654	0.0238505	0.315465	0.315465	114		Sox4	-0.423794	-0.181842	-0.0770637	-0.605637	-0.241952	114		Sox4	-0.423794
Ssbp3	-100	-100	-10000	-200	-200	0		Ssbp3	-100	-100	-10000	-200	-200	0		Ssbp3	-100	-100	-10000	-200	-200	0		Ssbp3	-100	-100	-10000	-200	-200	0		Ssbp3	-100	-100	-10000	-200	-200	0		Ssbp3	-100	-100	-10000	-200	-200	0		Ssbp3	-100
Tead2	2.91468	0.273812	0.798076	3.18849	3.18849	113		Tead2	-0.385159	0.402903	-0.155182	0.0177447	0.0177447	113		Tead2	-0.385159	0.113401	-0.0436776	-0.271757	-0.271757	113		Tead2	-0.385159	1.24786	-0.480625	0.862703	0.862703	113		Tead2	2.94251	0.447142	1.31572	3.38965	3.38965	113		Tead2	1.42347	-0.167771	-0.238817	1.2557	1.59124	113		Tead2	0.0373549
Neurog1	-100	-100	-10000	-200	-200	0		Neurog1	-100	-100	-10000	-200	-200	0		Neurog1	-100	-100	-10000	-200	-200	0		Neurog1	-100	-100	-10000	-200	-200	0		Neurog1	-100	-100	-10000	-200	-200	0		Neurog1	-100	-100	-10000	-200	-200	0		Neurog1	-100
Six3	2.85742	0.777345	2.22121	3.63477	3.63477	30		Six3	3.45509	1.11669	3.85826	4.57178	4.57178	30		Six3	-0.300596	0.144963	-0.0435754	-0.155632	-0.155632	30		Six3	-0.300596	-0.367225	-0.110386	-0.667821	0.0666297	30		Six3	-0.300596	-0.137412	-0.0413056	-0.438008	-0.163183	30		Six3	-0.300596	-0.000991144	-0.000297934	-0.301587	-0.299605	30		Six3	-0.300596
Sox15	-0.410315	-0.0950422	-0.0389973	-0.505357	-0.315273	34		Sox15	3.00988	0.479026	1.44181	3.48891	3.48891	34		Sox15	-0.410315	-0.275064	-0.112863	-0.685379	-0.135251	34		Sox15	1.56427	0.0368664	0.057669	1.60114	1.60114	34		Sox15	2.63677	-0.0157948	-0.0416472	2.62098	2.65257	34		Sox15	-0.410315	0.00762326	-0.00312794	-0.402692	-0.402692	34		Sox15	-0.410315
Sry	-100	-100	-10000	-200	-200	0		Sry	-100	-100	-10000	-200	-200	0		Sry	-100	-100	-10000	-200	-200	0		Sry	-100	-100	-10000	-200	-200	0		Sry	-100	-100	-10000	-200	-200	0		Sry	-100	-100	-10000	-200	-200	0		Sry	-100
Ehf	-1.02287	-0.334959	-0.342621	-1.35783	-0.687915	290		Ehf	1.22611	-0.25041	-0.307031	0.975703	1.47652	290		Ehf	-0.0159287	-0.329921	-0.00525523	-0.34585	0.313992	290		Ehf	-1.02287	0.176498	-0.180535	-0.846376	-0.846376	290		Ehf	0.929725	-0.159554	-0.148342	0.770171	1.08928	290		Ehf	0.157267	-0.175726	-0.0276359	-0.0184583	0.332993	290		Ehf	-1.02287
Foxa1	-0.541934	-0.316503	-0.171524	-0.858437	-0.225431	280		Foxa1	-0.541934	-0.222806	-0.120746	-0.76474	-0.319128	280		Foxa1	-0.541934	-0.331006	-0.179384	-0.87294	-0.210928	280		Foxa1	-0.541934	-0.0227437	-0.0123256	-0.564678	-0.51919	280		Foxa1	2.73405	-0.146139	-0.399551	2.58791	2.88019	280		Foxa1	-0.541934	-0.199922	-0.108344	-0.741856	-0.342013	280		Foxa1	-0.541934
Foxa2	-0.41829	-0.113045	-0.0472855	-0.531335	-0.305245	206		Foxa2	-0.41829	-0.078296	-0.0327504	-0.496586	-0.339994	206		Foxa2	-0.41829	-0.271846	-0.11371	-0.690136	-0.146444	206		Foxa2	-0.41829	-0.151788	-0.0634916	-0.570078	-0.266502	206		Foxa2	-0.41829	-0.186792	-0.0781333	-0.605082	-0.231498	206		Foxa2	3.26545	0.282995	0.924107	3.54845	3.54845	206		Foxa2	-0.41829
Gata5	-0.436624	-0.24361	-0.106366	-0.680234	-0.193015	273		Gata5	-0.436624	-0.25194	-0.110003	-0.688565	-0.184684	273		Gata5	-0.436624	-0.315362	-0.137695	-0.751987	-0.121262	273		Gata5	-0.436624	-0.124208	-0.0542324	-0.560833	-0.312416	273		Gata5	2.55336	-0.246387	-0.629117	2.30698	2.79975	273		Gata5	-0.436624	-0.202924	-0.0886015	-0.639548	-0.233701	273		Gata5	-0.436624
Hnf4g	-0.642969	-0.277161	-0.178206	-0.92013	-0.365808	335		Hnf4g	-0.642969	-0.267444	-0.171958	-0.910414	-0.375525	335		Hnf4g	-0.642969	-0.299221	-0.19239	-0.94219	-0.343748	335		Hnf4g	-0.642969	-0.0938236	-0.0603257	-0.736793	-0.549146	335		Hnf4g	0.341496	-0.275337	-0.0940264	0.0661599	0.616833	335		Hnf4g	-0.642969	-0.187031	-0.120255	-0.83	-0.455938	335		Hnf4g	-0.448448
Nostrin	-100	-100	-10000	-200	-200	0		Nostrin	-100	-100	-10000	-200	-200	0		Nostrin	-100	-100	-10000	-200	-200	0		Nostrin	-100	-100	-10000	-200	-200	0		Nostrin	-100	-100	-10000	-200	-200	0		Nostrin	-100	-100	-10000	-200	-200	0		Nostrin	-100
Npas2	1.26868	-0.303905	-0.385559	0.964778	1.57259	197		Npas2	1.49424	-0.317893	-0.475007	1.17634	1.81213	197		Npas2	-0.780409	-0.345773	-0.269845	-1.12618	-0.434635	197		Npas2	1.10622	-0.0682077	-0.0754524	1.03801	1.17442	197		Npas2	-0.780409	-0.247164	-0.192889	-1.02757	-0.533245	197		Npas2	-0.780409	-0.306999	-0.239584	-1.08741	-0.47341	197		Npas2	-0.780409
Nr1i2	-0.372342	-0.389522	-0.145036	-0.761865	0.0171802	246		Nr1i2	-0.372342	-0.313826	-0.116851	-0.686168	-0.0585161	246		Nr1i2	-0.372342	-0.361087	-0.134448	-0.73343	-0.0112549	246		Nr1i2	-0.372342	-0.251122	-0.0935035	-0.623465	-0.12122	246		Nr1i2	-0.372342	-0.218803	-0.0814695	-0.591145	-0.15354	246		Nr1i2	-0.372342	-0.185026	-0.0688929	-0.557368	-0.187317	246		Nr1i2	-0.372342
Nr3c2	-0.484115	0.20196	-0.0977721	-0.282155	-0.282155	47		Nr3c2	-0.484115	-0.102178	-0.0494659	-0.586293	-0.381938	47		Nr3c2	-0.484115	-0.0705032	-0.0341317	-0.554619	-0.413612	47		Nr3c2	-0.484115	-0.336732	-0.163017	-0.820847	-0.147384	47		Nr3c2	-0.484115	-0.180234	-0.0872539	-0.664349	-0.303882	47		Nr3c2	-0.484115	-0.213744	-0.103477	-0.697859	-0.270372	47		Nr3c2	-0.484115
Rnf141	-100	-100	-10000	-200	-200	0		Rnf141	-100	-100	-10000	-200	-200	0		Rnf141	-100	-100	-10000	-200	-200	0		Rnf141	-100	-100	-10000	-200	-200	0		Rnf141	-100	-100	-10000	-200	-200	0		Rnf141	-100	-100	-10000	-200	-200	0		Rnf141	-100
Carhsp1	0.537429	-0.709703	-0.381414	-0.172274	1.24713	90		Carhsp1	-1.14902	-0.282306	-0.324374	-1.43132	-0.866711	90		Carhsp1	0.619993	-0.115796	-0.0717928	0.504197	0.735789	90		Carhsp1	0.318205	0.200793	0.0638933	0.518998	0.518998	90		Carhsp1	0.02613	0.515381	0.0134669	0.541511	0.541511	90		Carhsp1	-1.14902	-0.0123403	-0.0141792	-1.16136	-1.13668	90		Carhsp1	1.14254
Tbl1x	-100	-100	-10000	-200	-200	0		Tbl1x	-100	-100	-10000	-200	-200	0		Tbl1x	-100	-100	-10000	-200	-200	0		Tbl1x	-100	-100	-10000	-200	-200	0		Tbl1x	-100	-100	-10000	-200	-200	0		Tbl1x	-100	-100	-10000	-200	-200	0		Tbl1x	-100
Klf13	-0.967452	-0.0508493	-0.0491943	-1.0183	-0.916603	75		Klf13	0.443472	-0.170394	-0.0755651	0.273077	0.613866	75		Klf13	0.685673	-0.0805627	-0.0552397	0.60511	0.766236	75		Klf13	0.47117	0.0955975	0.0450426	0.566767	0.566767	75		Klf13	0.651346	-0.13747	-0.0895406	0.513876	0.788816	75		Klf13	0.465977	-0.115129	-0.0536474	0.350848	0.581106	75		Klf13	0.871039
Meis3	-100	-100	-10000	-200	-200	0		Meis3	-100	-100	-10000	-200	-200	0		Meis3	-100	-100	-10000	-200	-200	0		Meis3	-100	-100	-10000	-200	-200	0		Meis3	-100	-100	-10000	-200	-200	0		Meis3	-100	-100	-10000	-200	-200	0		Meis3	-100
Men1	-100	-100	-10000	-200	-200	0		Men1	-100	-100	-10000	-200	-200	0		Men1	-100	-100	-10000	-200	-200	0		Men1	-100	-100	-10000	-200	-200	0		Men1	-100	-100	-10000	-200	-200	0		Men1	-100	-100	-10000	-200	-200	0		Men1	-100
Mta1	1.44823	0.60599	0.87761	2.05422	2.05422	83		Mta1	0.869711	-0.0359075	-0.0312292	0.833804	0.905619	83		Mta1	0.706176	-0.102361	-0.0722849	0.603816	0.808537	83		Mta1	0.63275	0.24258	0.153492	0.87533	0.87533	83		Mta1	0.682062	-0.282644	-0.192781	0.399418	0.964706	83		Mta1	-1.73126	-0.246775	-0.427233	-1.97804	-1.48449	83		Mta1	-0.0806009
Mzf1	-100	-100	-10000	-200	-200	0		Mzf1	-100	-100	-10000	-200	-200	0		Mzf1	-100	-100	-10000	-200	-200	0		Mzf1	-100	-100	-10000	-200	-200	0		Mzf1	-100	-100	-10000	-200	-200	0		Mzf1	-100	-100	-10000	-200	-200	0		Mzf1	-100
Nfkb2	-1.19908	-1.01424	-1.21616	-2.21332	-0.184844	79		Nfkb2	0.360777	-0.350886	-0.126592	0.00989179	0.711663	79		Nfkb2	-1.19908	-0.69798	-0.836935	-1.89706	-0.501103	79		Nfkb2	0.426816	0.389478	0.166236	0.816294	0.816294	79		Nfkb2	-0.115982	-0.0450705	-0.00522736	-0.161052	-0.0709114	79		Nfkb2	-0.400957	-0.118707	-0.0475964	-0.519664	-0.28225	79		Nfkb2	0.191074
Rbck1	-100	-100	-10000	-200	-200	0		Rbck1	-100	-100	-10000	-200	-200	0		Rbck1	-100	-100	-10000	-200	-200	0		Rbck1	-100	-100	-10000	-200	-200	0		Rbck1	-100	-100	-10000	-200	-200	0		Rbck1	-100	-100	-10000	-200	-200	0		Rbck1	-100
Tfip11	-100	-100	-10000	-200	-200	0		Tfip11	-100	-100	-10000	-200	-200	0		Tfip11	-100	-100	-10000	-200	-200	0		Tfip11	-100	-100	-10000	-200	-200	0		Tfip11	-100	-100	-10000	-200	-200	0		Tfip11	-100	-100	-10000	-200	-200	0		Tfip11	-100
Tfpt	-100	-100	-10000	-200	-200	0		Tfpt	-100	-100	-10000	-200	-200	0		Tfpt	-100	-100	-10000	-200	-200	0		Tfpt	-100	-100	-10000	-200	-200	0		Tfpt	-100	-100	-10000	-200	-200	0		Tfpt	-100	-100	-10000	-200	-200	0		Tfpt	-100
Tlr9	-100	-100	-10000	-200	-200	0		Tlr9	-100	-100	-10000	-200	-200	0		Tlr9	-100	-100	-10000	-200	-200	0		Tlr9	-100	-100	-10000	-200	-200	0		Tlr9	-100	-100	-10000	-200	-200	0		Tlr9	-100	-100	-10000	-200	-200	0		Tlr9	-100
Usf1	0.941455	0.512138	0.482155	1.45359	1.45359	121		Usf1	1.58475	-0.0410361	-0.0650321	1.54372	1.62579	121		Usf1	0.388299	-0.161717	-0.0627944	0.226582	0.550016	121		Usf1	-0.0640772	0.288303	-0.0184737	0.224226	0.224226	121		Usf1	0.0751509	-0.327843	-0.0246377	-0.252693	0.402994	121		Usf1	0.290105	-0.261402	-0.0758339	0.0287025	0.551507	121		Usf1	0.263141
Zfp710	-100	-100	-10000	-200	-200	0		Zfp710	-100	-100	-10000	-200	-200	0		Zfp710	-100	-100	-10000	-200	-200	0		Zfp710	-100	-100	-10000	-200	-200	0		Zfp710	-100	-100	-10000	-200	-200	0		Zfp710	-100	-100	-10000	-200	-200	0		Zfp710	-100
Zfp771	-0.825448	1.29695	-1.07057	0.471503	0.471503	66		Zfp771	-0.825448	0.0763291	-0.0630057	-0.749119	-0.749119	66		Zfp771	0.971638	0.207886	0.20199	1.17952	1.17952	66		Zfp771	1.42756	-0.100585	-0.143591	1.32697	1.52814	66		Zfp771	0.377807	-0.312018	-0.117883	0.0657889	0.689825	66		Zfp771	1.11649	0.0207342	0.0231495	1.13722	1.13722	66		Zfp771	0.221835
Mbd3	-100	-100	-10000	-200	-200	0		Mbd3	-100	-100	-10000	-200	-200	0		Mbd3	-100	-100	-10000	-200	-200	0		Mbd3	-100	-100	-10000	-200	-200	0		Mbd3	-100	-100	-10000	-200	-200	0		Mbd3	-100	-100	-10000	-200	-200	0		Mbd3	-100
Mybbp1a	-100	-100	-10000	-200	-200	0		Mybbp1a	-100	-100	-10000	-200	-200	0		Mybbp1a	-100	-100	-10000	-200	-200	0		Mybbp1a	-100	-100	-10000	-200	-200	0		Mybbp1a	-100	-100	-10000	-200	-200	0		Mybbp1a	-100	-100	-10000	-200	-200	0		Mybbp1a	-100
Thrb	-0.74526	-0.16502	-0.122982	-0.910279	-0.58024	121		Thrb	1.72596	-0.128454	-0.221707	1.59751	1.85442	121		Thrb	-0.74526	-0.228831	-0.170539	-0.974091	-0.516429	121		Thrb	1.27769	-0.25661	-0.327869	1.02108	1.5343	121		Thrb	0.234159	-0.246831	-0.0577978	-0.0126718	0.480991	121		Thrb	0.457912	-0.240472	-0.110115	0.21744	0.698384	121		Thrb	-0.74526
Irf7	-100	-100	-10000	-200	-200	0		Irf7	-100	-100	-10000	-200	-200	0		Irf7	-100	-100	-10000	-200	-200	0		Irf7	-100	-100	-10000	-200	-200	0		Irf7	-100	-100	-10000	-200	-200	0		Irf7	-100	-100	-10000	-200	-200	0		Irf7	-100
Lass2	-100	-100	-10000	-200	-200	0		Lass2	-100	-100	-10000	-200	-200	0		Lass2	-100	-100	-10000	-200	-200	0		Lass2	-100	-100	-10000	-200	-200	0		Lass2	-100	-100	-10000	-200	-200	0		Lass2	-100	-100	-10000	-200	-200	0		Lass2	-100
Ndn	-100	-100	-10000	-200	-200	0		Ndn	-100	-100	-10000	-200	-200	0		Ndn	-100	-100	-10000	-200	-200	0		Ndn	-100	-100	-10000	-200	-200	0		Ndn	-100	-100	-10000	-200	-200	0		Ndn	-100	-100	-10000	-200	-200	0		Ndn	-100
Smarca1	0.531508	1.65459	0.87943	2.1861	2.1861	125		Smarca1	0.927146	0.676102	0.626845	1.60325	1.60325	125		Smarca1	0.698183	0.773335	0.539929	1.47152	1.47152	125		Smarca1	0.732943	0.0125701	0.00921317	0.745513	0.745513	125		Smarca1	0.341656	0.0566796	0.0193649	0.398336	0.398336	125		Smarca1	0.734526	-0.0749624	-0.0550619	0.659564	0.809489	125		Smarca1	-1.03664
Zfp276	-0.208514	-0.63877	-0.133193	-0.847285	0.430256	66		Zfp276	-0.208514	-0.359399	-0.0749399	-0.567913	0.150885	66		Zfp276	4.58732	-0.653343	-2.99709	3.93397	5.24066	66		Zfp276	-0.208514	0.300433	-0.0626445	0.0919183	0.0919183	66		Zfp276	-0.208514	-0.211394	-0.0440787	-0.419909	0.00287981	66		Zfp276	-0.208514	-0.00269419	-0.000561778	-0.211209	-0.20582	66		Zfp276	-0.208514
Zfp524	-0.300627	-1.29825	-0.390288	-1.59888	0.997621	47		Zfp524	-0.300627	-0.469618	-0.14118	-0.770245	0.168991	47		Zfp524	-0.300627	-0.67193	-0.202	-0.972557	0.371303	47		Zfp524	-0.300627	-0.100966	-0.0303531	-0.401593	-0.199661	47		Zfp524	-0.300627	-0.235906	-0.0709197	-0.536533	-0.0647208	47		Zfp524	-0.300627	0.149396	-0.0449124	-0.151231	-0.151231	47		Zfp524	-0.300627
Zfp532	-100	-100	-10000	-200	-200	0		Zfp532	-100	-100	-10000	-200	-200	0		Zfp532	-100	-100	-10000	-200	-200	0		Zfp532	-100	-100	-10000	-200	-200	0		Zfp532	-100	-100	-10000	-200	-200	0		Zfp532	-100	-100	-10000	-200	-200	0		Zfp532	-100
Zfp629	-0.301135	1.26834	-0.381942	0.967206	0.967206	6		Zfp629	-0.301135	1.00419	-0.302396	0.703052	0.703052	6		Zfp629	-0.301135	0.425185	-0.128038	0.124049	0.124049	6		Zfp629	-0.301135	-0.0468706	-0.0141144	-0.348006	-0.254265	6		Zfp629	-0.301135	-0.112267	-0.0338075	-0.413402	-0.188869	6		Zfp629	2.93813	-0.115287	-0.338729	2.82284	3.05342	6		Zfp629	-0.301135
Pou4f1	-0.208514	1.55444	-0.324123	1.34592	1.34592	33		Pou4f1	4.58732	0.846288	3.88219	5.4336	5.4336	33		Pou4f1	-0.208514	0.561904	-0.117165	0.35339	0.35339	33		Pou4f1	-0.208514	0.154428	-0.0322005	-0.0540864	-0.0540864	33		Pou4f1	-0.208514	-0.163209	-0.0340315	-0.371724	-0.045305	33		Pou4f1	-0.208514	-0.210515	-0.0438954	-0.41903	0.00200071	33		Pou4f1	-0.208514
Atf7	2.22884	0.939749	2.09455	3.16859	3.16859	41		Atf7	0.629926	1.3664	0.860733	1.99633	1.99633	41		Atf7	0.465246	-0.140441	-0.0653394	0.324805	0.605686	41		Atf7	0.788195	0.35278	0.27806	1.14098	1.14098	41		Atf7	0.269435	-0.297699	-0.0802107	-0.0282641	0.567135	41		Atf7	0.0655322	-0.322196	-0.0211142	-0.256663	0.387728	41		Atf7	-0.685132
Carm1	-100	-100	-10000	-200	-200	0		Carm1	-100	-100	-10000	-200	-200	0		Carm1	-100	-100	-10000	-200	-200	0		Carm1	-100	-100	-10000	-200	-200	0		Carm1	-100	-100	-10000	-200	-200	0		Carm1	-100	-100	-10000	-200	-200	0		Carm1	-100
Foxp4	0.865064	0.240224	0.207809	1.10529	1.10529	67		Foxp4	1.22945	0.380028	0.467226	1.60948	1.60948	67		Foxp4	0.347328	-0.119363	-0.0414583	0.227965	0.466692	67		Foxp4	0.871421	0.93909	0.818343	1.81051	1.81051	67		Foxp4	0.482328	-0.180368	-0.0869966	0.30196	0.662696	67		Foxp4	-0.421353	-0.202275	-0.0852294	-0.623629	-0.219078	67		Foxp4	0.625549
Cebpg	0.396081	-1.61004	-0.637706	-1.21396	2.00612	12		Cebpg	0.931711	-0.637853	-0.594295	0.293858	1.56956	12		Cebpg	0.540634	-1.09429	-0.59161	-0.553656	1.63492	12		Cebpg	0.813275	0.704586	0.573022	1.51786	1.51786	12		Cebpg	-0.428157	0.351013	-0.150289	-0.0771433	-0.0771433	12		Cebpg	-0.30461	0.0657422	-0.0200258	-0.238868	-0.238868	12		Cebpg	-0.186711
Egr2	-0.362746	0.00273275	-0.000991293	-0.360013	-0.360013	115		Egr2	-0.362746	-0.0652232	-0.0236594	-0.427969	-0.297523	115		Egr2	-0.362746	-0.223166	-0.0809525	-0.585912	-0.13958	115		Egr2	2.76605	1.02204	2.82702	3.7881	3.7881	115		Egr2	-0.362746	-0.0605902	-0.0219789	-0.423336	-0.302156	115		Egr2	-0.362746	-0.229472	-0.0832401	-0.592218	-0.133274	115		Egr2	-0.362746
Ifi204	-100	-100	-10000	-200	-200	0		Ifi204	-100	-100	-10000	-200	-200	0		Ifi204	-100	-100	-10000	-200	-200	0		Ifi204	-100	-100	-10000	-200	-200	0		Ifi204	-100	-100	-10000	-200	-200	0		Ifi204	-100	-100	-10000	-200	-200	0		Ifi204	-100
Jdp2	2.57496	0.571441	1.47144	3.1464	3.1464	96		Jdp2	-0.598391	0.1591	-0.0952039	-0.439292	-0.439292	96		Jdp2	1.46157	0.210616	0.307829	1.67218	1.67218	96		Jdp2	1.65565	0.903529	1.49592	2.55918	2.55918	96		Jdp2	0.891041	0.357446	0.318499	1.24849	1.24849	96		Jdp2	-0.598391	-0.24774	-0.148246	-0.846132	-0.350651	96		Jdp2	-0.598391
Alx3	-100	-100	-10000	-200	-200	0		Alx3	-100	-100	-10000	-200	-200	0		Alx3	-100	-100	-10000	-200	-200	0		Alx3	-100	-100	-10000	-200	-200	0		Alx3	-100	-100	-10000	-200	-200	0		Alx3	-100	-100	-10000	-200	-200	0		Alx3	-100
Bhlhe23	-0.208514	0.601611	-0.125445	0.393097	0.393097	9		Bhlhe23	4.58732	0.291549	1.33743	4.87887	4.87887	9		Bhlhe23	-0.208514	0.0367635	-0.00766572	-0.171751	-0.171751	9		Bhlhe23	-0.208514	-0.557788	-0.116307	-0.766302	0.349273	9		Bhlhe23	-0.208514	-0.104488	-0.0217873	-0.313003	-0.104026	9		Bhlhe23	-0.208514	-0.313131	-0.0652924	-0.521646	0.104617	9		Bhlhe23	-0.208514
Snapc4	-100	-100	-10000	-200	-200	0		Snapc4	-100	-100	-10000	-200	-200	0		Snapc4	-100	-100	-10000	-200	-200	0		Snapc4	-100	-100	-10000	-200	-200	0		Snapc4	-100	-100	-10000	-200	-200	0		Snapc4	-100	-100	-10000	-200	-200	0		Snapc4	-100
Dedd	-100	-100	-10000	-200	-200	0		Dedd	-100	-100	-10000	-200	-200	0		Dedd	-100	-100	-10000	-200	-200	0		Dedd	-100	-100	-10000	-200	-200	0		Dedd	-100	-100	-10000	-200	-200	0		Dedd	-100	-100	-10000	-200	-200	0		Dedd	-100
E2f4	-0.506773	0.0283173	-0.0143504	-0.478456	-0.478456	148		E2f4	0.251177	-0.176461	-0.044323	0.0747153	0.427638	148		E2f4	-0.0264559	-0.27162	-0.00718595	-0.298076	0.245164	148		E2f4	0.408349	0.398243	0.162622	0.806591	0.806591	148		E2f4	0.212967	-0.305774	-0.0651198	-0.0928069	0.518741	148		E2f4	-2.5858	-0.223153	-0.577027	-2.80895	-2.36264	148		E2f4	-0.878444
Erf	-0.970879	0.079005	-0.0767043	-0.891874	-0.891874	113		Erf	1.29417	-0.309645	-0.400734	0.984528	1.60382	113		Erf	0.51089	-0.217855	-0.1113	0.293035	0.728744	113		Erf	1.02479	0.281298	0.288272	1.30609	1.30609	113		Erf	0.667678	-0.150604	-0.100555	0.517074	0.818282	113		Erf	0.312293	-0.169368	-0.0528926	0.142925	0.481662	113		Erf	-0.0294213
Gtf2ird2	-100	-100	-10000	-200	-200	0		Gtf2ird2	-100	-100	-10000	-200	-200	0		Gtf2ird2	-100	-100	-10000	-200	-200	0		Gtf2ird2	-100	-100	-10000	-200	-200	0		Gtf2ird2	-100	-100	-10000	-200	-200	0		Gtf2ird2	-100	-100	-10000	-200	-200	0		Gtf2ird2	-100
Ikzf4	-0.208514	2.04924	-0.427296	1.84073	1.84073	41		Ikzf4	-0.208514	0.646797	-0.134867	0.438283	0.438283	41		Ikzf4	-0.208514	0.909133	-0.189567	0.700618	0.700618	41		Ikzf4	-0.208514	-0.184216	-0.0384118	-0.392731	-0.024298	41		Ikzf4	-0.208514	-0.0973118	-0.0202909	-0.305826	-0.111203	41		Ikzf4	-0.208514	-0.127256	-0.0265347	-0.33577	-0.0812584	41		Ikzf4	4.58732
Pogk	-100	-100	-10000	-200	-200	0		Pogk	-100	-100	-10000	-200	-200	0		Pogk	-100	-100	-10000	-200	-200	0		Pogk	-100	-100	-10000	-200	-200	0		Pogk	-100	-100	-10000	-200	-200	0		Pogk	-100	-100	-10000	-200	-200	0		Pogk	-100
Rara	0.655579	-0.172452	-0.113056	0.483127	0.828032	145		Rara	1.00951	-0.285078	-0.287788	0.724429	1.29458	145		Rara	-1.38437	-0.343108	-0.474988	-1.72748	-1.04126	145		Rara	0.726899	0.382511	0.278047	1.10941	1.10941	145		Rara	0.516077	-0.139961	-0.0722304	0.376116	0.656037	145		Rara	-1.38437	-0.0788126	-0.109106	-1.46318	-1.30556	145		Rara	0.271084
Ssbp2	-100	-100	-10000	-200	-200	0		Ssbp2	-100	-100	-10000	-200	-200	0		Ssbp2	-100	-100	-10000	-200	-200	0		Ssbp2	-100	-100	-10000	-200	-200	0		Ssbp2	-100	-100	-10000	-200	-200	0		Ssbp2	-100	-100	-10000	-200	-200	0		Ssbp2	-100
Zfp14	-100	-100	-10000	-200	-200	0		Zfp14	-100	-100	-10000	-200	-200	0		Zfp14	-100	-100	-10000	-200	-200	0		Zfp14	-100	-100	-10000	-200	-200	0		Zfp14	-100	-100	-10000	-200	-200	0		Zfp14	-100	-100	-10000	-200	-200	0		Zfp14	-100
Creb3	-0.295519	0.361501	-0.106831	0.0659816	0.0659816	48		Creb3	-0.295519	0.150768	-0.044555	-0.144751	-0.144751	48		Creb3	-0.295519	0.347591	-0.10272	0.0520717	0.0520717	48		Creb3	-0.295519	-0.458345	-0.13545	-0.753864	0.162825	48		Creb3	-0.295519	0.0272767	-0.00806079	-0.268243	-0.268243	48		Creb3	-0.295519	0.282889	-0.0835993	-0.0126302	-0.0126302	48		Creb3	-0.295519
Evx2	-100	-100	-10000	-200	-200	0		Evx2	-100	-100	-10000	-200	-200	0		Evx2	-100	-100	-10000	-200	-200	0		Evx2	-100	-100	-10000	-200	-200	0		Evx2	-100	-100	-10000	-200	-200	0		Evx2	-100	-100	-10000	-200	-200	0		Evx2	-100
Foxl1	-100	-100	-10000	-200	-200	0		Foxl1	-100	-100	-10000	-200	-200	0		Foxl1	-100	-100	-10000	-200	-200	0		Foxl1	-100	-100	-10000	-200	-200	0		Foxl1	-100	-100	-10000	-200	-200	0		Foxl1	-100	-100	-10000	-200	-200	0		Foxl1	-100
Hes3	-100	-100	-10000	-200	-200	0		Hes3	-100	-100	-10000	-200	-200	0		Hes3	-100	-100	-10000	-200	-200	0		Hes3	-100	-100	-10000	-200	-200	0		Hes3	-100	-100	-10000	-200	-200	0		Hes3	-100	-100	-10000	-200	-200	0		Hes3	-100
Msx1	-0.246742	0.596799	-0.147255	0.350057	0.350057	64		Msx1	-0.246742	1.17008	-0.288709	0.92334	0.92334	64		Msx1	-0.246742	-0.0854027	-0.0210725	-0.332145	-0.161339	64		Msx1	-0.246742	0.261024	-0.0644056	0.0142816	0.0142816	64		Msx1	-0.246742	-0.322597	-0.0795982	-0.569339	0.0758546	64		Msx1	-0.246742	-0.261189	-0.0644465	-0.507932	0.0144473	64		Msx1	-0.246742
Nkx2-5	-0.418517	0.238876	-0.0999735	-0.179641	-0.179641	125		Nkx2-5	-0.418517	0.0726625	-0.0304105	-0.345854	-0.345854	125		Nkx2-5	-0.418517	-0.151231	-0.0632928	-0.569748	-0.267286	125		Nkx2-5	-0.418517	-0.109259	-0.0457269	-0.527776	-0.309258	125		Nkx2-5	2.25422	-0.147512	-0.332524	2.10671	2.40173	125		Nkx2-5	-0.418517	-0.306707	-0.128362	-0.725224	-0.11181	125		Nkx2-5	0.656795
Nkx2-9	-0.208514	0.409993	-0.0854895	0.201479	0.201479	73		Nkx2-9	-0.208514	1.267	-0.264189	1.05849	1.05849	73		Nkx2-9	4.58732	-0.299429	-1.37358	4.28789	4.88675	73		Nkx2-9	-0.208514	0.15247	-0.0317922	-0.0560444	-0.0560444	73		Nkx2-9	-0.208514	-0.225712	-0.0470643	-0.434227	0.017198	73		Nkx2-9	-0.208514	-0.224674	-0.0468477	-0.433188	0.0161594	73		Nkx2-9	-0.208514
Tlx2	-100	-100	-10000	-200	-200	0		Tlx2	-100	-100	-10000	-200	-200	0		Tlx2	-100	-100	-10000	-200	-200	0		Tlx2	-100	-100	-10000	-200	-200	0		Tlx2	-100	-100	-10000	-200	-200	0		Tlx2	-100	-100	-10000	-200	-200	0		Tlx2	-100
Foxa3	-0.428207	-0.331576	-0.141983	-0.759783	-0.0966309	325		Foxa3	-0.428207	-0.22292	-0.0954561	-0.651127	-0.205286	325		Foxa3	-0.428207	-0.330318	-0.141444	-0.758525	-0.0978887	325		Foxa3	-0.428207	-0.184716	-0.0790964	-0.612922	-0.243491	325		Foxa3	-0.428207	-0.239327	-0.102482	-0.667534	-0.188879	325		Foxa3	2.10889	-0.0924657	-0.195	2.01642	2.20135	325		Foxa3	-0.428207
Phtf2	-0.208514	0.303555	-0.0632957	0.0950409	0.0950409	117		Phtf2	-0.208514	0.00456092	-0.000951017	-0.203953	-0.203953	117		Phtf2	4.58732	0.0494819	0.226989	4.6368	4.6368	117		Phtf2	-0.208514	0.22176	-0.0462402	0.0132456	0.0132456	117		Phtf2	-0.208514	-0.147238	-0.0307013	-0.355752	-0.0612764	117		Phtf2	-0.208514	-0.252707	-0.052693	-0.461221	0.0441923	117		Phtf2	-0.208514
Zfp639	-100	-100	-10000	-200	-200	0		Zfp639	-100	-100	-10000	-200	-200	0		Zfp639	-100	-100	-10000	-200	-200	0		Zfp639	-100	-100	-10000	-200	-200	0		Zfp639	-100	-100	-10000	-200	-200	0		Zfp639	-100	-100	-10000	-200	-200	0		Zfp639	-100
Gatad1	1.207	0.166053	0.200425	1.37305	1.37305	62		Gatad1	1.19357	0.00188599	0.00225107	1.19546	1.19546	62		Gatad1	0.655667	0.140363	0.0920311	0.79603	0.79603	62		Gatad1	0.971858	-0.329559	-0.320285	0.642299	1.30142	62		Gatad1	0.507557	0.0961119	0.0487823	0.603669	0.603669	62		Gatad1	-1.36414	0.258704	-0.352907	-1.10543	-1.10543	62		Gatad1	-0.088445
Ikzf2	-0.534146	0.0269175	-0.0143778	-0.507228	-0.507228	73		Ikzf2	-0.534146	-0.0201696	-0.0107735	-0.554315	-0.513976	73		Ikzf2	-0.534146	-0.121556	-0.0649285	-0.655701	-0.41259	73		Ikzf2	-0.534146	0.332753	-0.177739	-0.201392	-0.201392	73		Ikzf2	0.988075	0.0537488	0.0531078	1.04182	1.04182	73		Ikzf2	0.985935	-0.11909	-0.117415	0.866845	1.10503	73		Ikzf2	2.24706
Scml4	-100	-100	-10000	-200	-200	0		Scml4	-100	-100	-10000	-200	-200	0		Scml4	-100	-100	-10000	-200	-200	0		Scml4	-100	-100	-10000	-200	-200	0		Scml4	-100	-100	-10000	-200	-200	0		Scml4	-100	-100	-10000	-200	-200	0		Scml4	-100
Tbx6	-0.208514	-0.198999	-0.0414941	-0.407513	-0.00951587	167		Tbx6	-0.208514	-0.216682	-0.0451813	-0.425196	0.00816751	167		Tbx6	-0.208514	-0.32926	-0.0686555	-0.537775	0.120746	167		Tbx6	-0.208514	-0.021026	-0.00438423	-0.22954	-0.187488	167		Tbx6	-0.208514	-0.316526	-0.0660002	-0.52504	0.108011	167		Tbx6	-0.208514	-0.22086	-0.0460526	-0.429375	0.012346	167		Tbx6	-0.208514
Ctcf	-0.0518805	0.186699	-0.00968605	0.134819	0.134819	52		Ctcf	0.238216	0.208128	0.0495794	0.446344	0.446344	52		Ctcf	0.0853378	-0.375731	-0.0320641	-0.290393	0.461069	52		Ctcf	0.86673	0.564793	0.489523	1.43152	1.43152	52		Ctcf	-0.883413	-0.0871368	-0.0769778	-0.97055	-0.796277	52		Ctcf	1.05678	-0.321899	-0.340177	0.734883	1.37868	52		Ctcf	1.10295
Pbx2	-0.187149	0.0306992	-0.00574533	-0.15645	-0.15645	69		Pbx2	1.45761	0.070166	0.102275	1.52778	1.52778	69		Pbx2	0.314552	0.00214503	0.000674722	0.316697	0.316697	69		Pbx2	0.548943	0.509999	0.27996	1.05894	1.05894	69		Pbx2	0.355903	0.145425	0.0517571	0.501328	0.501328	69		Pbx2	-2.27459	-0.0196242	-0.0446371	-2.29421	-2.25497	69		Pbx2	-1.93329
Creb3l2	-0.353095	-0.647072	-0.228478	-1.00017	0.293977	113		Creb3l2	-0.353095	-0.151245	-0.053404	-0.504341	-0.20185	113		Creb3l2	-0.353095	-0.588495	-0.207795	-0.94159	0.2354	113		Creb3l2	-0.353095	0.568407	-0.200702	0.215312	0.215312	113		Creb3l2	-0.353095	0.883182	-0.311848	0.530087	0.530087	113		Creb3l2	-0.353095	-0.0430752	-0.0152096	-0.39617	-0.31002	113		Creb3l2	-0.353095
Abt1	-100	-100	-10000	-200	-200	0		Abt1	-100	-100	-10000	-200	-200	0		Abt1	-100	-100	-10000	-200	-200	0		Abt1	-100	-100	-10000	-200	-200	0		Abt1	-100	-100	-10000	-200	-200	0		Abt1	-100	-100	-10000	-200	-200	0		Abt1	-100
Apex1	-100	-100	-10000	-200	-200	0		Apex1	-100	-100	-10000	-200	-200	0		Apex1	-100	-100	-10000	-200	-200	0		Apex1	-100	-100	-10000	-200	-200	0		Apex1	-100	-100	-10000	-200	-200	0		Apex1	-100	-100	-10000	-200	-200	0		Apex1	-100
Cbfb	-0.23481	-0.0668306	-0.0156925	-0.301641	-0.167979	50		Cbfb	-0.301149	0.0636504	-0.0191682	-0.237498	-0.237498	50		Cbfb	-0.370487	-0.345413	-0.127971	-0.7159	-0.0250743	50		Cbfb	0.173939	1.06634	0.185478	1.24028	1.24028	50		Cbfb	0.49881	0.135697	0.0676873	0.634508	0.634508	50		Cbfb	-2.72977	-0.0699391	-0.190918	-2.79971	-2.65983	50		Cbfb	0.272506
Dhx33	-100	-100	-10000	-200	-200	0		Dhx33	-100	-100	-10000	-200	-200	0		Dhx33	-100	-100	-10000	-200	-200	0		Dhx33	-100	-100	-10000	-200	-200	0		Dhx33	-100	-100	-10000	-200	-200	0		Dhx33	-100	-100	-10000	-200	-200	0		Dhx33	-100
Phf5a	-100	-100	-10000	-200	-200	0		Phf5a	-100	-100	-10000	-200	-200	0		Phf5a	-100	-100	-10000	-200	-200	0		Phf5a	-100	-100	-10000	-200	-200	0		Phf5a	-100	-100	-10000	-200	-200	0		Phf5a	-100	-100	-10000	-200	-200	0		Phf5a	-100
Prdx5	-100	-100	-10000	-200	-200	0		Prdx5	-100	-100	-10000	-200	-200	0		Prdx5	-100	-100	-10000	-200	-200	0		Prdx5	-100	-100	-10000	-200	-200	0		Prdx5	-100	-100	-10000	-200	-200	0		Prdx5	-100	-100	-10000	-200	-200	0		Prdx5	-100
Rbbp5	-100	-100	-10000	-200	-200	0		Rbbp5	-100	-100	-10000	-200	-200	0		Rbbp5	-100	-100	-10000	-200	-200	0		Rbbp5	-100	-100	-10000	-200	-200	0		Rbbp5	-100	-100	-10000	-200	-200	0		Rbbp5	-100	-100	-10000	-200	-200	0		Rbbp5	-100
Tada2a	-0.329199	0.38759	-0.127594	0.0583917	0.0583917	73		Tada2a	-0.329199	0.358718	-0.11809	0.0295193	0.0295193	73		Tada2a	2.13992	-0.0860604	-0.184163	2.05386	2.22598	73		Tada2a	-0.329199	1.33101	-0.438168	1.00182	1.00182	73		Tada2a	0.582134	-0.0788105	-0.0458783	0.503324	0.660945	73		Tada2a	-0.329199	-0.113051	-0.0372162	-0.44225	-0.216148	73		Tada2a	-0.329199
Tgif2	1.97455	0.0306596	0.0605391	2.00521	2.00521	103		Tgif2	0.757845	0.0194475	0.0147382	0.777292	0.777292	103		Tgif2	-0.721019	-0.289927	-0.209043	-1.01095	-0.431091	103		Tgif2	-0.721019	0.833508	-0.600975	0.112489	0.112489	103		Tgif2	0.930537	-0.212278	-0.197532	0.718259	1.14281	103		Tgif2	-0.721019	-0.287214	-0.207087	-1.00823	-0.433804	103		Tgif2	-0.721019
Ttf2	-100	-100	-10000	-200	-200	0		Ttf2	-100	-100	-10000	-200	-200	0		Ttf2	-100	-100	-10000	-200	-200	0		Ttf2	-100	-100	-10000	-200	-200	0		Ttf2	-100	-100	-10000	-200	-200	0		Ttf2	-100	-100	-10000	-200	-200	0		Ttf2	-100
Zkscan1	-0.567237	0.283639	-0.16089	-0.283598	-0.283598	44		Zkscan1	-0.567237	-0.216784	-0.122968	-0.784021	-0.350453	44		Zkscan1	1.40228	-0.11361	-0.159313	1.28867	1.51589	44		Zkscan1	1.78523	-0.178511	-0.318684	1.60672	1.96374	44		Zkscan1	0.848455	-0.273381	-0.231951	0.575075	1.12184	44		Zkscan1	-0.567237	-0.145204	-0.0823651	-0.712441	-0.422033	44		Zkscan1	-0.567237
Batf2	-100	-100	-10000	-200	-200	0		Batf2	-100	-100	-10000	-200	-200	0		Batf2	-100	-100	-10000	-200	-200	0		Batf2	-100	-100	-10000	-200	-200	0		Batf2	-100	-100	-10000	-200	-200	0		Batf2	-100	-100	-10000	-200	-200	0		Batf2	-100
Dach2	-0.582218	3.26441	-1.90059	2.68219	2.68219	145		Dach2	3.04585	0.552288	1.68219	3.59814	3.59814	145		Dach2	-0.582218	1.14319	-0.665587	0.560975	0.560975	145		Dach2	-0.582218	-0.267426	-0.1557	-0.849643	-0.314792	145		Dach2	-0.582218	-0.216131	-0.125835	-0.798348	-0.366087	145		Dach2	-0.582218	-0.262692	-0.152944	-0.84491	-0.319525	145		Dach2	-0.582218
Ebf4	-100	-100	-10000	-200	-200	0		Ebf4	-100	-100	-10000	-200	-200	0		Ebf4	-100	-100	-10000	-200	-200	0		Ebf4	-100	-100	-10000	-200	-200	0		Ebf4	-100	-100	-10000	-200	-200	0		Ebf4	-100	-100	-10000	-200	-200	0		Ebf4	-100
Esrra	0.115023	-0.390997	-0.0449735	-0.275974	0.506019	67		Esrra	1.21656	-0.362367	-0.44084	0.85419	1.57892	67		Esrra	0.0769038	-0.419481	-0.0322597	-0.342577	0.496385	67		Esrra	0.107992	-0.298742	-0.0322618	-0.19075	0.406734	67		Esrra	-0.2161	-0.284354	-0.0614487	-0.500453	0.0682543	67		Esrra	-0.794658	-0.315861	-0.251001	-1.11052	-0.478797	67		Esrra	-1.00431
Hmgn3	1.93797	2.33528	4.52571	4.27325	4.27325	80		Hmgn3	2.38798	0.585078	1.39715	2.97306	2.97306	80		Hmgn3	0.151498	1.07846	0.163385	1.22996	1.22996	80		Hmgn3	-0.532745	0.279997	-0.149167	-0.252747	-0.252747	80		Hmgn3	1.75614	0.00607797	0.0106738	1.76222	1.76222	80		Hmgn3	-0.532745	-0.165549	-0.0881954	-0.698294	-0.367195	80		Hmgn3	-0.532745
Nr2f1	0.809705	2.91498	2.36027	3.72468	3.72468	191		Nr2f1	0.989878	0.440113	0.435658	1.42999	1.42999	191		Nr2f1	0.46068	1.16428	0.536362	1.62496	1.62496	191		Nr2f1	0.633067	-0.10018	-0.0634207	0.532887	0.733247	191		Nr2f1	0.269438	-0.0861721	-0.023218	0.183266	0.35561	191		Nr2f1	-1.59004	-0.280488	-0.445988	-1.87053	-1.30956	191		Nr2f1	0.484734
Pbx3	1.14225	1.53394	1.75214	2.67618	2.67618	86		Pbx3	1.76323	0.633235	1.11654	2.39647	2.39647	86		Pbx3	0.415924	0.828399	0.344551	1.24432	1.24432	86		Pbx3	0.152186	0.289592	0.0440718	0.441778	0.441778	86		Pbx3	0.415924	0.228013	0.0948361	0.643937	0.643937	86		Pbx3	-1.19076	-0.16832	-0.200428	-1.35908	-1.02244	86		Pbx3	-1.84701
Phtf1	-0.208514	0.56381	-0.117563	0.355296	0.355296	58		Phtf1	-0.208514	0.224294	-0.0467686	0.0157798	0.0157798	58		Phtf1	-0.208514	0.439313	-0.0916031	0.230799	0.230799	58		Phtf1	-0.208514	0.230188	-0.0479976	0.021674	0.021674	58		Phtf1	-0.208514	0.104381	-0.021765	-0.104133	-0.104133	58		Phtf1	-0.208514	0.0479231	-0.00999266	-0.160591	-0.160591	58		Phtf1	-0.208514
Rfx3	0.411609	1.65005	0.679176	2.06166	2.06166	33		Rfx3	1.21357	0.639492	0.776066	1.85306	1.85306	33		Rfx3	0.145437	0.585169	0.0851052	0.730606	0.730606	33		Rfx3	0.878116	-0.170083	-0.149352	0.708033	1.0482	33		Rfx3	0.458867	0.0146939	0.00674254	0.473561	0.473561	33		Rfx3	0.106859	-0.100518	-0.0107412	0.00634064	0.207377	33		Rfx3	0.17472
Sall2	-100	-100	-10000	-200	-200	0		Sall2	-100	-100	-10000	-200	-200	0		Sall2	-100	-100	-10000	-200	-200	0		Sall2	-100	-100	-10000	-200	-200	0		Sall2	-100	-100	-10000	-200	-200	0		Sall2	-100	-100	-10000	-200	-200	0		Sall2	-100
Sox11	-100	-100	-10000	-200	-200	0		Sox11	-100	-100	-10000	-200	-200	0		Sox11	-100	-100	-10000	-200	-200	0		Sox11	-100	-100	-10000	-200	-200	0		Sox11	-100	-100	-10000	-200	-200	0		Sox11	-100	-100	-10000	-200	-200	0		Sox11	-100
Sox12	-100	-100	-10000	-200	-200	0		Sox12	-100	-100	-10000	-200	-200	0		Sox12	-100	-100	-10000	-200	-200	0		Sox12	-100	-100	-10000	-200	-200	0		Sox12	-100	-100	-10000	-200	-200	0		Sox12	-100	-100	-10000	-200	-200	0		Sox12	-100
Sub1	-100	-100	-10000	-200	-200	0		Sub1	-100	-100	-10000	-200	-200	0		Sub1	-100	-100	-10000	-200	-200	0		Sub1	-100	-100	-10000	-200	-200	0		Sub1	-100	-100	-10000	-200	-200	0		Sub1	-100	-100	-10000	-200	-200	0		Sub1	-100
Zfp512	1.3481	1.83461	2.47323	3.1827	3.1827	73		Zfp512	0.98066	0.584622	0.573315	1.56528	1.56528	73		Zfp512	1.01113	0.833087	0.842362	1.84422	1.84422	73		Zfp512	0.783317	0.338997	0.265542	1.12231	1.12231	73		Zfp512	-0.332583	-0.0774561	-0.0257606	-0.410039	-0.255127	73		Zfp512	0.175898	-0.18963	-0.0333556	-0.0137316	0.365528	73		Zfp512	0.965144
Zfp583	-100	-100	-10000	-200	-200	0		Zfp583	-100	-100	-10000	-200	-200	0		Zfp583	-100	-100	-10000	-200	-200	0		Zfp583	-100	-100	-10000	-200	-200	0		Zfp583	-100	-100	-10000	-200	-200	0		Zfp583	-100	-100	-10000	-200	-200	0		Zfp583	-100
Zfp667	-100	-100	-10000	-200	-200	0		Zfp667	-100	-100	-10000	-200	-200	0		Zfp667	-100	-100	-10000	-200	-200	0		Zfp667	-100	-100	-10000	-200	-200	0		Zfp667	-100	-100	-10000	-200	-200	0		Zfp667	-100	-100	-10000	-200	-200	0		Zfp667	-100
Zfp74	-100	-100	-10000	-200	-200	0		Zfp74	-100	-100	-10000	-200	-200	0		Zfp74	-100	-100	-10000	-200	-200	0		Zfp74	-100	-100	-10000	-200	-200	0		Zfp74	-100	-100	-10000	-200	-200	0		Zfp74	-100	-100	-10000	-200	-200	0		Zfp74	-100
Cdc5l	1.16554	0.238375	0.277835	1.40391	1.40391	82		Cdc5l	0.607434	0.242985	0.147597	0.850419	0.850419	82		Cdc5l	0.731169	-0.304471	-0.22262	0.426697	1.03564	82		Cdc5l	0.446135	0.702201	0.313276	1.14834	1.14834	82		Cdc5l	0.230545	-0.173128	-0.0399137	0.0574167	0.403672	82		Cdc5l	0.573379	-0.254569	-0.145965	0.318809	0.827948	82		Cdc5l	0.545803
Cnbp	-100	-100	-10000	-200	-200	0		Cnbp	-100	-100	-10000	-200	-200	0		Cnbp	-100	-100	-10000	-200	-200	0		Cnbp	-100	-100	-10000	-200	-200	0		Cnbp	-100	-100	-10000	-200	-200	0		Cnbp	-100	-100	-10000	-200	-200	0		Cnbp	-100
Hmgb1	-100	-100	-10000	-200	-200	0		Hmgb1	-100	-100	-10000	-200	-200	0		Hmgb1	-100	-100	-10000	-200	-200	0		Hmgb1	-100	-100	-10000	-200	-200	0		Hmgb1	-100	-100	-10000	-200	-200	0		Hmgb1	-100	-100	-10000	-200	-200	0		Hmgb1	-100
Mga	2.00654	0.314101	0.630254	2.32064	2.32064	75		Mga	1.33322	0.185711	0.247595	1.51894	1.51894	75		Mga	-0.35089	-0.230584	-0.0809097	-0.581474	-0.120307	75		Mga	0.583992	0.199909	0.116745	0.783901	0.783901	75		Mga	0.499351	-0.0917465	-0.0458137	0.407604	0.591097	75		Mga	0.0846994	-0.270749	-0.0229323	-0.18605	0.355449	75		Mga	0.0956889
Nolc1	-100	-100	-10000	-200	-200	0		Nolc1	-100	-100	-10000	-200	-200	0		Nolc1	-100	-100	-10000	-200	-200	0		Nolc1	-100	-100	-10000	-200	-200	0		Nolc1	-100	-100	-10000	-200	-200	0		Nolc1	-100	-100	-10000	-200	-200	0		Nolc1	-100
Npm1	-100	-100	-10000	-200	-200	0		Npm1	-100	-100	-10000	-200	-200	0		Npm1	-100	-100	-10000	-200	-200	0		Npm1	-100	-100	-10000	-200	-200	0		Npm1	-100	-100	-10000	-200	-200	0		Npm1	-100	-100	-10000	-200	-200	0		Npm1	-100
Pa2g4	-100	-100	-10000	-200	-200	0		Pa2g4	-100	-100	-10000	-200	-200	0		Pa2g4	-100	-100	-10000	-200	-200	0		Pa2g4	-100	-100	-10000	-200	-200	0		Pa2g4	-100	-100	-10000	-200	-200	0		Pa2g4	-100	-100	-10000	-200	-200	0		Pa2g4	-100
Pnn	-100	-100	-10000	-200	-200	0		Pnn	-100	-100	-10000	-200	-200	0		Pnn	-100	-100	-10000	-200	-200	0		Pnn	-100	-100	-10000	-200	-200	0		Pnn	-100	-100	-10000	-200	-200	0		Pnn	-100	-100	-10000	-200	-200	0		Pnn	-100
Ppp1r8	-100	-100	-10000	-200	-200	0		Ppp1r8	-100	-100	-10000	-200	-200	0		Ppp1r8	-100	-100	-10000	-200	-200	0		Ppp1r8	-100	-100	-10000	-200	-200	0		Ppp1r8	-100	-100	-10000	-200	-200	0		Ppp1r8	-100	-100	-10000	-200	-200	0		Ppp1r8	-100
Rbpj	-0.876118	-0.0409996	-0.0359205	-0.917117	-0.835118	51		Rbpj	0.830469	0.127446	0.10584	0.957915	0.957915	51		Rbpj	-0.787863	-0.183194	-0.144332	-0.971057	-0.60467	51		Rbpj	0.455571	1.23192	0.561228	1.68749	1.68749	51		Rbpj	0.310573	0.0762838	0.0236917	0.386857	0.386857	51		Rbpj	-1.47649	-0.193361	-0.285496	-1.66985	-1.28313	51		Rbpj	-1.06146
Rest	-0.288827	-0.0344733	-0.00995682	-0.3233	-0.254353	73		Rest	-0.288827	0.00770641	-0.00222582	-0.28112	-0.28112	73		Rest	-0.288827	-0.395573	-0.114252	-0.6844	0.106746	73		Rest	2.06991	0.417845	0.864902	2.48775	2.48775	73		Rest	-0.288827	-0.039465	-0.0113985	-0.328292	-0.249362	73		Rest	-0.288827	-0.184632	-0.0533265	-0.473458	-0.104195	73		Rest	-0.288827
Sarnp	-100	-100	-10000	-200	-200	0		Sarnp	-100	-100	-10000	-200	-200	0		Sarnp	-100	-100	-10000	-200	-200	0		Sarnp	-100	-100	-10000	-200	-200	0		Sarnp	-100	-100	-10000	-200	-200	0		Sarnp	-100	-100	-10000	-200	-200	0		Sarnp	-100
Set	-100	-100	-10000	-200	-200	0		Set	-100	-100	-10000	-200	-200	0		Set	-100	-100	-10000	-200	-200	0		Set	-100	-100	-10000	-200	-200	0		Set	-100	-100	-10000	-200	-200	0		Set	-100	-100	-10000	-200	-200	0		Set	-100
Smarca5	-0.0942364	0.0253829	-0.00239199	-0.0688535	-0.0688535	116		Smarca5	0.628408	0.0240746	0.0151287	0.652483	0.652483	116		Smarca5	0.0383558	-0.307968	-0.0118124	-0.269612	0.346324	116		Smarca5	0.24201	0.458054	0.110854	0.700065	0.700065	116		Smarca5	-0.531363	-0.134963	-0.0717144	-0.666326	-0.3964	116		Smarca5	0.200908	-0.299531	-0.0601783	-0.0986234	0.500439	116		Smarca5	0.113591
Smarcc1	0.948782	0.153076	0.145236	1.10186	1.10186	129		Smarcc1	1.02294	0.0738543	0.0755489	1.0968	1.0968	129		Smarcc1	0.322706	-0.228528	-0.0737473	0.0941782	0.551234	129		Smarcc1	0.404352	0.80275	0.324593	1.2071	1.2071	129		Smarcc1	0.136293	-0.176357	-0.0240363	-0.0400644	0.312651	129		Smarcc1	0.244739	-0.300934	-0.0736504	-0.0561952	0.545673	129		Smarcc1	-0.32086
Suz12	-100	-100	-10000	-200	-200	0		Suz12	-100	-100	-10000	-200	-200	0		Suz12	-100	-100	-10000	-200	-200	0		Suz12	-100	-100	-10000	-200	-200	0		Suz12	-100	-100	-10000	-200	-200	0		Suz12	-100	-100	-10000	-200	-200	0		Suz12	-100
Taf1d	-100	-100	-10000	-200	-200	0		Taf1d	-100	-100	-10000	-200	-200	0		Taf1d	-100	-100	-10000	-200	-200	0		Taf1d	-100	-100	-10000	-200	-200	0		Taf1d	-100	-100	-10000	-200	-200	0		Taf1d	-100	-100	-10000	-200	-200	0		Taf1d	-100
Tmpo	-100	-100	-10000	-200	-200	0		Tmpo	-100	-100	-10000	-200	-200	0		Tmpo	-100	-100	-10000	-200	-200	0		Tmpo	-100	-100	-10000	-200	-200	0		Tmpo	-100	-100	-10000	-200	-200	0		Tmpo	-100	-100	-10000	-200	-200	0		Tmpo	-100
Topors	-100	-100	-10000	-200	-200	0		Topors	-100	-100	-10000	-200	-200	0		Topors	-100	-100	-10000	-200	-200	0		Topors	-100	-100	-10000	-200	-200	0		Topors	-100	-100	-10000	-200	-200	0		Topors	-100	-100	-10000	-200	-200	0		Topors	-100
Zfp64	-100	-100	-10000	-200	-200	0		Zfp64	-100	-100	-10000	-200	-200	0		Zfp64	-100	-100	-10000	-200	-200	0		Zfp64	-100	-100	-10000	-200	-200	0		Zfp64	-100	-100	-10000	-200	-200	0		Zfp64	-100	-100	-10000	-200	-200	0		Zfp64	-100
Csrnp2	-100	-100	-10000	-200	-200	0		Csrnp2	-100	-100	-10000	-200	-200	0		Csrnp2	-100	-100	-10000	-200	-200	0		Csrnp2	-100	-100	-10000	-200	-200	0		Csrnp2	-100	-100	-10000	-200	-200	0		Csrnp2	-100	-100	-10000	-200	-200	0		Csrnp2	-100
Mier2	-0.208514	0.457151	-0.0953227	0.248637	0.248637	49		Mier2	-0.208514	0.267973	-0.0558763	0.0594589	0.0594589	49		Mier2	-0.208514	0.0848855	-0.0176999	-0.123629	-0.123629	49		Mier2	-0.208514	1.05123	-0.219197	0.842719	0.842719	49		Mier2	-0.208514	-0.42093	-0.08777	-0.629444	0.212416	49		Mier2	-0.208514	-0.205067	-0.0427595	-0.413582	-0.00344714	49		Mier2	-0.208514
Mxi1	0.943002	-0.285871	-0.269577	0.657131	1.22887	73		Mxi1	1.61169	-0.338238	-0.545134	1.27345	1.94993	73		Mxi1	0.570054	0.124155	0.0707752	0.694209	0.694209	73		Mxi1	-0.775079	-0.792002	-0.613865	-1.56708	0.0169229	73		Mxi1	0.436378	-0.0477691	-0.0208454	0.388609	0.484147	73		Mxi1	-0.775079	-0.0681794	-0.0528445	-0.843259	-0.7069	73		Mxi1	-0.775079
Hnrpdl	-100	-100	-10000	-200	-200	0		Hnrpdl	-100	-100	-10000	-200	-200	0		Hnrpdl	-100	-100	-10000	-200	-200	0		Hnrpdl	-100	-100	-10000	-200	-200	0		Hnrpdl	-100	-100	-10000	-200	-200	0		Hnrpdl	-100	-100	-10000	-200	-200	0		Hnrpdl	-100
Lass5	-100	-100	-10000	-200	-200	0		Lass5	-100	-100	-10000	-200	-200	0		Lass5	-100	-100	-10000	-200	-200	0		Lass5	-100	-100	-10000	-200	-200	0		Lass5	-100	-100	-10000	-200	-200	0		Lass5	-100	-100	-10000	-200	-200	0		Lass5	-100
Meis1	0.979848	0.200102	0.196069	1.17995	1.17995	92		Meis1	1.85253	0.340908	0.631541	2.19343	2.19343	92		Meis1	0.360584	0.156133	0.0562991	0.516717	0.516717	92		Meis1	0.127599	0.70259	0.0896496	0.830189	0.830189	92		Meis1	1.31428	0.408023	0.536257	1.7223	1.7223	92		Meis1	-0.638416	-0.198722	-0.126867	-0.837138	-0.439693	92		Meis1	-1.13859
Nr1h2	-0.704256	-0.405548	-0.28561	-1.1098	-0.298708	113		Nr1h2	1.06576	-0.347159	-0.369988	0.718601	1.41292	113		Nr1h2	-0.704256	-0.292356	-0.205893	-0.996612	-0.4119	113		Nr1h2	-0.704256	0.433875	-0.305559	-0.270381	-0.270381	113		Nr1h2	0.709869	-0.137181	-0.0973805	0.572687	0.84705	113		Nr1h2	-0.704256	-0.21046	-0.148218	-0.914716	-0.493796	113		Nr1h2	0.129916
Nr1h3	-0.641376	-0.390984	-0.250768	-1.03236	-0.250392	41		Nr1h3	-0.641376	-0.336055	-0.215537	-0.977431	-0.305321	41		Nr1h3	-0.641376	-0.252435	-0.161906	-0.893811	-0.388941	41		Nr1h3	0.504282	-0.476878	-0.240481	0.0274042	0.98116	41		Nr1h3	0.704	-0.256201	-0.180365	0.447799	0.960201	41		Nr1h3	-0.641376	-0.0719738	-0.0461623	-0.71335	-0.569402	41		Nr1h3	-0.641376
Rps3	-100	-100	-10000	-200	-200	0		Rps3	-100	-100	-10000	-200	-200	0		Rps3	-100	-100	-10000	-200	-200	0		Rps3	-100	-100	-10000	-200	-200	0		Rps3	-100	-100	-10000	-200	-200	0		Rps3	-100	-100	-10000	-200	-200	0		Rps3	-100
Rtf1	-100	-100	-10000	-200	-200	0		Rtf1	-100	-100	-10000	-200	-200	0		Rtf1	-100	-100	-10000	-200	-200	0		Rtf1	-100	-100	-10000	-200	-200	0		Rtf1	-100	-100	-10000	-200	-200	0		Rtf1	-100	-100	-10000	-200	-200	0		Rtf1	-100
Taf1a	-100	-100	-10000	-200	-200	0		Taf1a	-100	-100	-10000	-200	-200	0		Taf1a	-100	-100	-10000	-200	-200	0		Taf1a	-100	-100	-10000	-200	-200	0		Taf1a	-100	-100	-10000	-200	-200	0		Taf1a	-100	-100	-10000	-200	-200	0		Taf1a	-100
Tceanc	-100	-100	-10000	-200	-200	0		Tceanc	-100	-100	-10000	-200	-200	0		Tceanc	-100	-100	-10000	-200	-200	0		Tceanc	-100	-100	-10000	-200	-200	0		Tceanc	-100	-100	-10000	-200	-200	0		Tceanc	-100	-100	-10000	-200	-200	0		Tceanc	-100
Trim33	-100	-100	-10000	-200	-200	0		Trim33	-100	-100	-10000	-200	-200	0		Trim33	-100	-100	-10000	-200	-200	0		Trim33	-100	-100	-10000	-200	-200	0		Trim33	-100	-100	-10000	-200	-200	0		Trim33	-100	-100	-10000	-200	-200	0		Trim33	-100
Trp53bp1	-100	-100	-10000	-200	-200	0		Trp53bp1	-100	-100	-10000	-200	-200	0		Trp53bp1	-100	-100	-10000	-200	-200	0		Trp53bp1	-100	-100	-10000	-200	-200	0		Trp53bp1	-100	-100	-10000	-200	-200	0		Trp53bp1	-100	-100	-10000	-200	-200	0		Trp53bp1	-100
Zfp322a	-100	-100	-10000	-200	-200	0		Zfp322a	-100	-100	-10000	-200	-200	0		Zfp322a	-100	-100	-10000	-200	-200	0		Zfp322a	-100	-100	-10000	-200	-200	0		Zfp322a	-100	-100	-10000	-200	-200	0		Zfp322a	-100	-100	-10000	-200	-200	0		Zfp322a	-100
Foxq1	-0.208514	-0.355788	-0.0741869	-0.564302	0.147273	184		Foxq1	-0.208514	-0.231264	-0.0482218	-0.439778	0.0227493	184		Foxq1	-0.208514	-0.327748	-0.0683402	-0.536262	0.119233	184		Foxq1	-0.208514	0.281675	-0.0587333	0.0731605	0.0731605	184		Foxq1	4.58732	-0.155233	-0.712101	4.43208	4.74255	184		Foxq1	-0.208514	-0.183363	-0.0382339	-0.391878	-0.0251511	184		Foxq1	-0.208514
Hnf1b	-0.756223	-0.309454	-0.234017	-1.06568	-0.446769	234		Hnf1b	-0.756223	-0.253883	-0.191992	-1.01011	-0.50234	234		Hnf1b	-0.756223	-0.318787	-0.241074	-1.07501	-0.437437	234		Hnf1b	-0.756223	-0.267162	-0.202034	-1.02339	-0.489061	234		Hnf1b	1.04821	-0.237634	-0.249091	0.810579	1.28585	234		Hnf1b	0.814732	-0.0979707	-0.0798199	0.716762	0.912703	234		Hnf1b	-0.756223
Hnf4a	-0.880311	-0.290379	-0.255624	-1.17069	-0.589932	269		Hnf4a	-0.880311	-0.300889	-0.264876	-1.1812	-0.579422	269		Hnf4a	-0.0206083	-0.338656	-0.00697914	-0.359265	0.318048	269		Hnf4a	-0.880311	-0.215456	-0.189668	-1.09577	-0.664855	269		Hnf4a	-0.880311	-0.259214	-0.228189	-1.13952	-0.621097	269		Hnf4a	0.291719	-0.168956	-0.0492876	0.122764	0.460675	269		Hnf4a	-0.880311
Nr1h4	-0.430471	-0.330263	-0.142169	-0.760734	-0.100208	272		Nr1h4	-0.430471	-0.305142	-0.131355	-0.735613	-0.125329	272		Nr1h4	-0.430471	-0.344893	-0.148467	-0.775364	-0.0855778	272		Nr1h4	-0.430471	-0.216575	-0.0932294	-0.647046	-0.213896	272		Nr1h4	-0.430471	-0.239547	-0.103118	-0.670018	-0.190924	272		Nr1h4	-0.430471	-0.136745	-0.0588646	-0.567216	-0.293726	272		Nr1h4	-0.430471
Nr1i3	-0.297963	-0.259065	-0.0771917	-0.557028	-0.0388983	262		Nr1i3	-0.297963	-0.228555	-0.0681009	-0.526518	-0.0694081	262		Nr1i3	-0.297963	-0.250075	-0.0745131	-0.548038	-0.0478878	262		Nr1i3	-0.297963	-0.19105	-0.0569257	-0.489013	-0.106913	262		Nr1i3	-0.297963	-0.232766	-0.0693556	-0.530729	-0.0651971	262		Nr1i3	-0.297963	-0.176986	-0.0527352	-0.474949	-0.120977	262		Nr1i3	-0.297963
Bhlha15	-0.927796	0.4107	-0.381045	-0.517096	-0.517096	110		Bhlha15	-0.927796	0.371949	-0.345093	-0.555846	-0.555846	110		Bhlha15	0.0172006	-0.0944989	-0.00162544	-0.0772983	0.111699	110		Bhlha15	-0.927796	-0.21093	-0.1957	-1.13873	-0.716865	110		Bhlha15	0.38075	-0.223137	-0.0849595	0.157613	0.603887	110		Bhlha15	2.25162	1.58345	3.56533	3.83507	3.83507	110		Bhlha15	0.497855
Neurog3	-100	-100	-10000	-200	-200	0		Neurog3	-100	-100	-10000	-200	-200	0		Neurog3	-100	-100	-10000	-200	-200	0		Neurog3	-100	-100	-10000	-200	-200	0		Neurog3	-100	-100	-10000	-200	-200	0		Neurog3	-100	-100	-10000	-200	-200	0		Neurog3	-100
Nkx6-1	-0.426586	0.965761	-0.411981	0.539174	0.539174	92		Nkx6-1	-0.426586	0.304286	-0.129804	-0.122301	-0.122301	92		Nkx6-1	3.23858	0.264496	0.856592	3.50308	3.50308	92		Nkx6-1	-0.426586	-0.161513	-0.0688991	-0.588099	-0.265074	92		Nkx6-1	-0.426586	-0.299034	-0.127564	-0.72562	-0.127553	92		Nkx6-1	-0.426586	1.35875	-0.579623	0.932161	0.932161	92		Nkx6-1	-0.426586
Ptf1a	1.52922	0.0957502	0.146423	1.62497	1.62497	63		Ptf1a	-0.292229	0.0897242	-0.02622	-0.202505	-0.202505	63		Ptf1a	-0.292229	-0.288037	-0.0841726	-0.580266	-0.00419204	63		Ptf1a	-0.292229	-0.260486	-0.0761215	-0.552715	-0.0317429	63		Ptf1a	-0.292229	-0.202986	-0.0593185	-0.495215	-0.0892424	63		Ptf1a	4.23643	2.84521	12.0535	7.08163	7.08163	63		Ptf1a	-0.292229
Basp1	-100	-100	-10000	-200	-200	0		Basp1	-100	-100	-10000	-200	-200	0		Basp1	-100	-100	-10000	-200	-200	0		Basp1	-100	-100	-10000	-200	-200	0		Basp1	-100	-100	-10000	-200	-200	0		Basp1	-100	-100	-10000	-200	-200	0		Basp1	-100
Crebl2	-100	-100	-10000	-200	-200	0		Crebl2	-100	-100	-10000	-200	-200	0		Crebl2	-100	-100	-10000	-200	-200	0		Crebl2	-100	-100	-10000	-200	-200	0		Crebl2	-100	-100	-10000	-200	-200	0		Crebl2	-100	-100	-10000	-200	-200	0		Crebl2	-100
Rbl2	-0.374488	-0.607845	-0.227631	-0.982333	0.233357	63		Rbl2	0.723068	-0.283281	-0.204831	0.439788	1.00635	63		Rbl2	-0.237539	-0.380972	-0.0904956	-0.618511	0.143433	63		Rbl2	-0.0723776	-0.143754	-0.0104045	-0.216131	0.0713762	63		Rbl2	0.131199	0.0699221	0.00917372	0.201121	0.201121	63		Rbl2	-2.00182	-0.141208	-0.282674	-2.14303	-1.86061	63		Rbl2	-2.00182
Zfp518b	-100	-100	-10000	-200	-200	0		Zfp518b	-100	-100	-10000	-200	-200	0		Zfp518b	-100	-100	-10000	-200	-200	0		Zfp518b	-100	-100	-10000	-200	-200	0		Zfp518b	-100	-100	-10000	-200	-200	0		Zfp518b	-100	-100	-10000	-200	-200	0		Zfp518b	-100
Alx4	-0.431215	-0.195696	-0.0843871	-0.626911	-0.235518	128		Alx4	3.07384	-0.10431	-0.320632	2.96953	3.17815	128		Alx4	-0.431215	-0.224038	-0.0966086	-0.655253	-0.207176	128		Alx4	1.96508	-0.270095	-0.530757	1.69498	2.23517	128		Alx4	-0.431215	-0.22599	-0.0974503	-0.657205	-0.205224	128		Alx4	-0.431215	-0.187512	-0.0808578	-0.618726	-0.243703	128		Alx4	-0.431215
Hand2	-0.679796	-0.168297	-0.114408	-0.848093	-0.511498	171		Hand2	-0.679796	-0.207634	-0.141149	-0.88743	-0.472161	171		Hand2	-0.679796	-0.2845	-0.193402	-0.964296	-0.395295	171		Hand2	1.99778	-0.272655	-0.544705	1.72512	2.27043	171		Hand2	0.981984	0.0521185	0.0511795	1.0341	1.0341	171		Hand2	-0.679796	-0.333828	-0.226935	-1.01362	-0.345968	171		Hand2	-0.679796
Nr0b2	-0.208514	-0.251206	-0.05238	-0.45972	0.0426914	183		Nr0b2	-0.208514	-0.232771	-0.0485362	-0.441286	0.0242571	183		Nr0b2	-0.208514	-0.25748	-0.0536883	-0.465995	0.0489657	183		Nr0b2	-0.208514	-0.286239	-0.0596849	-0.494753	0.0777244	183		Nr0b2	-0.208514	-0.246407	-0.0513794	-0.454922	0.0378927	183		Nr0b2	-0.208514	-0.128446	-0.0267828	-0.33696	-0.0800684	183		Nr0b2	-0.208514
Onecut1	-0.449543	-0.181907	-0.081775	-0.63145	-0.267635	270		Onecut1	2.04816	-0.155807	-0.319118	1.89235	2.20397	270		Onecut1	-0.449543	-0.234481	-0.105409	-0.684024	-0.215061	270		Onecut1	-0.449543	-0.213483	-0.0959695	-0.663025	-0.23606	270		Onecut1	-0.449543	-0.221279	-0.0994745	-0.670822	-0.228263	270		Onecut1	1.94298	-0.0491312	-0.0954611	1.89385	1.99212	270		Onecut1	-0.449543
Prox1	1.49058	0.031108	0.046369	1.52169	1.52169	174		Prox1	2.84067	-0.0852273	-0.242103	2.75544	2.9259	174		Prox1	0.860669	-0.103722	-0.0892701	0.756947	0.964391	174		Prox1	-0.490518	-0.382471	-0.187609	-0.87299	-0.108047	174		Prox1	-0.490518	-0.24222	-0.118813	-0.732738	-0.248298	174		Prox1	-0.490518	-0.127252	-0.0624193	-0.61777	-0.363267	174		Prox1	-0.490518
Rorc	-0.302488	-0.508268	-0.153745	-0.810756	0.20578	49		Rorc	-0.302488	-0.472432	-0.142905	-0.77492	0.169944	49		Rorc	-0.302488	-0.505952	-0.153044	-0.80844	0.203464	49		Rorc	-0.302488	-0.102914	-0.0311302	-0.405402	-0.199574	49		Rorc	-0.302488	-0.252485	-0.0763736	-0.554973	-0.0500033	49		Rorc	-0.302488	-0.342194	-0.10351	-0.644682	0.0397061	49		Rorc	-0.302488
Rxrg	0.273433	0.0059023	0.00161389	0.279336	0.279336	212		Rxrg	0.770625	-0.138567	-0.106783	0.632058	0.909192	212		Rxrg	-0.0198003	-0.150544	-0.00298081	-0.170344	0.130744	212		Rxrg	0.610636	-0.113785	-0.0694812	0.496851	0.724421	212		Rxrg	0.81661	-0.165269	-0.13496	0.651341	0.98188	212		Rxrg	-1.66914	-0.390681	-0.6521	-2.05982	-1.27846	212		Rxrg	-1.66914
Tcea3	-100	-100	-10000	-200	-200	0		Tcea3	-100	-100	-10000	-200	-200	0		Tcea3	-100	-100	-10000	-200	-200	0		Tcea3	-100	-100	-10000	-200	-200	0		Tcea3	-100	-100	-10000	-200	-200	0		Tcea3	-100	-100	-10000	-200	-200	0		Tcea3	-100
Cux1	1.32682	-1.19252	-1.58226	0.134298	2.51934	67		Cux1	1.41128	-0.404978	-0.571535	1.0063	1.81625	67		Cux1	0.492655	-0.631478	-0.311101	-0.138823	1.12413	67		Cux1	0.666769	0.255527	0.170377	0.922296	0.922296	67		Cux1	0.523641	0.107988	0.056547	0.631629	0.631629	67		Cux1	-0.166502	-0.287393	-0.0478513	-0.453894	0.120891	67		Cux1	-1.14353
Glis2	-100	-100	-10000	-200	-200	0		Glis2	-100	-100	-10000	-200	-200	0		Glis2	-100	-100	-10000	-200	-200	0		Glis2	-100	-100	-10000	-200	-200	0		Glis2	-100	-100	-10000	-200	-200	0		Glis2	-100	-100	-10000	-200	-200	0		Glis2	-100
Mbd2	-100	-100	-10000	-200	-200	0		Mbd2	-100	-100	-10000	-200	-200	0		Mbd2	-100	-100	-10000	-200	-200	0		Mbd2	-100	-100	-10000	-200	-200	0		Mbd2	-100	-100	-10000	-200	-200	0		Mbd2	-100	-100	-10000	-200	-200	0		Mbd2	-100
Pbx1	0.608717	1.11498	0.678704	1.72369	1.72369	99		Pbx1	1.64007	0.433959	0.711722	2.07403	2.07403	99		Pbx1	0.313576	0.514182	0.161235	0.827759	0.827759	99		Pbx1	0.290978	0.49023	0.142646	0.781208	0.781208	99		Pbx1	0.647037	0.386699	0.250209	1.03374	1.03374	99		Pbx1	-1.31171	-0.328489	-0.430883	-1.6402	-0.983226	99		Pbx1	-2.50306
Plagl1	-100	-100	-10000	-200	-200	0		Plagl1	-100	-100	-10000	-200	-200	0		Plagl1	-100	-100	-10000	-200	-200	0		Plagl1	-100	-100	-10000	-200	-200	0		Plagl1	-100	-100	-10000	-200	-200	0		Plagl1	-100	-100	-10000	-200	-200	0		Plagl1	-100
Prdm9	-100	-100	-10000	-200	-200	0		Prdm9	-100	-100	-10000	-200	-200	0		Prdm9	-100	-100	-10000	-200	-200	0		Prdm9	-100	-100	-10000	-200	-200	0		Prdm9	-100	-100	-10000	-200	-200	0		Prdm9	-100	-100	-10000	-200	-200	0		Prdm9	-100
Tshz3	2.25098	2.06853	4.65622	4.31951	4.31951	99		Tshz3	-0.308093	0.650945	-0.200552	0.342852	0.342852	99		Tshz3	-0.308093	0.934915	-0.288041	0.626822	0.626822	99		Tshz3	-0.308093	0.114504	-0.0352777	-0.193589	-0.193589	99		Tshz3	0.0335671	0.210021	0.00704979	0.243588	0.243588	99		Tshz3	-0.308093	-0.273445	-0.0842464	-0.581538	-0.0346484	99		Tshz3	-0.308093
Zbtb10	-100	-100	-10000	-200	-200	0		Zbtb10	-100	-100	-10000	-200	-200	0		Zbtb10	-100	-100	-10000	-200	-200	0		Zbtb10	-100	-100	-10000	-200	-200	0		Zbtb10	-100	-100	-10000	-200	-200	0		Zbtb10	-100	-100	-10000	-200	-200	0		Zbtb10	-100
Zfp521	-0.208514	0.915513	-0.190898	0.706998	0.706998	126		Zfp521	-0.208514	0.578019	-0.120525	0.369505	0.369505	126		Zfp521	-0.208514	0.478297	-0.0997317	0.269782	0.269782	126		Zfp521	-0.208514	0.623917	-0.130096	0.415403	0.415403	126		Zfp521	-0.208514	0.532758	-0.111088	0.324244	0.324244	126		Zfp521	-0.208514	-0.266614	-0.0555929	-0.475129	0.0580999	126		Zfp521	-0.208514
Zfp618	-100	-100	-10000	-200	-200	0		Zfp618	-100	-100	-10000	-200	-200	0		Zfp618	-100	-100	-10000	-200	-200	0		Zfp618	-100	-100	-10000	-200	-200	0		Zfp618	-100	-100	-10000	-200	-200	0		Zfp618	-100	-100	-10000	-200	-200	0		Zfp618	-100
Creb3l3	-0.434997	-0.300937	-0.130907	-0.735934	-0.13406	203		Creb3l3	-0.434997	-0.23345	-0.10155	-0.668447	-0.201547	203		Creb3l3	-0.434997	-0.270111	-0.117497	-0.705108	-0.164886	203		Creb3l3	-0.434997	-0.25044	-0.108941	-0.685437	-0.184558	203		Creb3l3	-0.434997	-0.250145	-0.108813	-0.685143	-0.184852	203		Creb3l3	-0.434997	-0.173741	-0.0755768	-0.608738	-0.261256	203		Creb3l3	-0.434997
Kdm1a	-100	-100	-10000	-200	-200	0		Kdm1a	-100	-100	-10000	-200	-200	0		Kdm1a	-100	-100	-10000	-200	-200	0		Kdm1a	-100	-100	-10000	-200	-200	0		Kdm1a	-100	-100	-10000	-200	-200	0		Kdm1a	-100	-100	-10000	-200	-200	0		Kdm1a	-100
Mafb	1.18602	-0.216874	-0.257218	0.969151	1.4029	79		Mafb	-0.705747	-0.231105	-0.163101	-0.936852	-0.474642	79		Mafb	-0.705747	-0.190798	-0.134655	-0.896545	-0.514949	79		Mafb	0.689782	0.45493	0.313803	1.14471	1.14471	79		Mafb	-0.705747	0.0115413	-0.00814521	-0.694206	-0.694206	79		Mafb	-0.705747	-0.0469359	-0.0331249	-0.752683	-0.658811	79		Mafb	-0.705747
Rbmxl1	-100	-100	-10000	-200	-200	0		Rbmxl1	-100	-100	-10000	-200	-200	0		Rbmxl1	-100	-100	-10000	-200	-200	0		Rbmxl1	-100	-100	-10000	-200	-200	0		Rbmxl1	-100	-100	-10000	-200	-200	0		Rbmxl1	-100	-100	-10000	-200	-200	0		Rbmxl1	-100
Smarce1	0.886916	0.0180078	0.0159714	0.904924	0.904924	50		Smarce1	1.16821	0.189056	0.220858	1.35727	1.35727	50		Smarce1	0.597184	-0.0925971	-0.0552975	0.504587	0.689781	50		Smarce1	0.734161	0.747761	0.548977	1.48192	1.48192	50		Smarce1	0.299832	0.192507	0.0577198	0.492339	0.492339	50		Smarce1	-0.332492	-0.0828705	-0.0275538	-0.415363	-0.249622	50		Smarce1	-0.794542
Snapc3	-100	-100	-10000	-200	-200	0		Snapc3	-100	-100	-10000	-200	-200	0		Snapc3	-100	-100	-10000	-200	-200	0		Snapc3	-100	-100	-10000	-200	-200	0		Snapc3	-100	-100	-10000	-200	-200	0		Snapc3	-100	-100	-10000	-200	-200	0		Snapc3	-100
Zfp161	-0.35879	0.161074	-0.0577918	-0.197717	-0.197717	24		Zfp161	-0.35879	0.001919	-0.000688519	-0.356871	-0.356871	24		Zfp161	-0.35879	-0.117042	-0.0419934	-0.475832	-0.241749	24		Zfp161	2.13172	0.687619	1.46581	2.81934	2.81934	24		Zfp161	-0.35879	0.268523	-0.0963434	-0.0902677	-0.0902677	24		Zfp161	-0.35879	0.0910557	-0.0326699	-0.267735	-0.267735	24		Zfp161	-0.35879
Zfp280c	-100	-100	-10000	-200	-200	0		Zfp280c	-100	-100	-10000	-200	-200	0		Zfp280c	-100	-100	-10000	-200	-200	0		Zfp280c	-100	-100	-10000	-200	-200	0		Zfp280c	-100	-100	-10000	-200	-200	0		Zfp280c	-100	-100	-10000	-200	-200	0		Zfp280c	-100
Ctnnb1	-100	-100	-10000	-200	-200	0		Ctnnb1	-100	-100	-10000	-200	-200	0		Ctnnb1	-100	-100	-10000	-200	-200	0		Ctnnb1	-100	-100	-10000	-200	-200	0		Ctnnb1	-100	-100	-10000	-200	-200	0		Ctnnb1	-100	-100	-10000	-200	-200	0		Ctnnb1	-100
Cxxc1	-100	-100	-10000	-200	-200	0		Cxxc1	-100	-100	-10000	-200	-200	0		Cxxc1	-100	-100	-10000	-200	-200	0		Cxxc1	-100	-100	-10000	-200	-200	0		Cxxc1	-100	-100	-10000	-200	-200	0		Cxxc1	-100	-100	-10000	-200	-200	0		Cxxc1	-100
Dnajc2	-1.60188	0.0351672	-0.0563338	-1.56672	-1.56672	42		Dnajc2	-1.60188	-0.015613	-0.0250103	-1.6175	-1.58627	42		Dnajc2	0.688285	-0.317102	-0.218256	0.371183	1.00539	42		Dnajc2	0.460042	1.01873	0.468657	1.47877	1.47877	42		Dnajc2	0.00144553	-0.201687	-0.000291544	-0.200241	0.203132	42		Dnajc2	0.123975	-0.0380432	-0.0047164	0.0859314	0.162018	42		Dnajc2	0.16559
Gcm2	-100	-100	-10000	-200	-200	0		Gcm2	-100	-100	-10000	-200	-200	0		Gcm2	-100	-100	-10000	-200	-200	0		Gcm2	-100	-100	-10000	-200	-200	0		Gcm2	-100	-100	-10000	-200	-200	0		Gcm2	-100	-100	-10000	-200	-200	0		Gcm2	-100
Elf4	-1.50483	0.630589	-0.94893	-0.874243	-0.874243	34		Elf4	0.504771	0.827611	0.417754	1.33238	1.33238	34		Elf4	-1.50483	-0.242997	-0.36567	-1.74783	-1.26183	34		Elf4	0.585676	0.29924	0.175258	0.884916	0.884916	34		Elf4	0.802994	-0.251184	-0.201699	0.55181	1.05418	34		Elf4	-0.00948743	-0.313508	-0.00297439	-0.322995	0.304021	34		Elf4	0.673664
Prop1	-100	-100	-10000	-200	-200	0		Prop1	-100	-100	-10000	-200	-200	0		Prop1	-100	-100	-10000	-200	-200	0		Prop1	-100	-100	-10000	-200	-200	0		Prop1	-100	-100	-10000	-200	-200	0		Prop1	-100	-100	-10000	-200	-200	0		Prop1	-100
Sebox	-0.208514	0.820613	-0.17111	0.612098	0.612098	52		Sebox	-0.208514	1.13237	-0.236115	0.923855	0.923855	52		Sebox	-0.208514	-0.241542	-0.050365	-0.450057	0.0330277	52		Sebox	-0.208514	0.263123	-0.054865	0.0546089	0.0546089	52		Sebox	-0.208514	-0.286256	-0.0596885	-0.49477	0.0777416	52		Sebox	-0.208514	-0.180094	-0.0375523	-0.388609	-0.0284201	52		Sebox	4.58732
Tbx19	-0.208514	0.36773	-0.076677	0.159215	0.159215	39		Tbx19	-0.208514	1.03074	-0.214925	0.822229	0.822229	39		Tbx19	-0.208514	-0.262624	-0.0547609	-0.471139	0.0541098	39		Tbx19	-0.208514	-0.0277311	-0.00578232	-0.236245	-0.180783	39		Tbx19	-0.208514	-0.262624	-0.0547609	-0.471139	0.0541098	39		Tbx19	-0.208514	-0.262624	-0.0547609	-0.471139	0.0541098	39		Tbx19	-0.208514
Vsx2	-0.208514	0.693226	-0.144548	0.484712	0.484712	54		Vsx2	4.58732	1.43846	6.59867	6.02578	6.02578	54		Vsx2	-0.208514	-0.171204	-0.0356985	-0.379718	-0.0373104	54		Vsx2	-0.208514	0.00491633	-0.00102513	-0.203598	-0.203598	54		Vsx2	-0.208514	-0.24263	-0.0505918	-0.451144	0.0341153	54		Vsx2	-0.208514	-0.228181	-0.0475791	-0.436696	0.0196668	54		Vsx2	-0.208514
Wnt1	-100	-100	-10000	-200	-200	0		Wnt1	-100	-100	-10000	-200	-200	0		Wnt1	-100	-100	-10000	-200	-200	0		Wnt1	-100	-100	-10000	-200	-200	0		Wnt1	-100	-100	-10000	-200	-200	0		Wnt1	-100	-100	-10000	-200	-200	0		Wnt1	-100
Dmrta1	-100	-100	-10000	-200	-200	0		Dmrta1	-100	-100	-10000	-200	-200	0		Dmrta1	-100	-100	-10000	-200	-200	0		Dmrta1	-100	-100	-10000	-200	-200	0		Dmrta1	-100	-100	-10000	-200	-200	0		Dmrta1	-100	-100	-10000	-200	-200	0		Dmrta1	-100
Nr5a1	-0.41854	0.0164067	-0.00686684	-0.402133	-0.402133	73		Nr5a1	-0.41854	0.0796173	-0.033323	-0.338923	-0.338923	73		Nr5a1	-0.41854	-0.0485614	-0.0203249	-0.467102	-0.369979	73		Nr5a1	-0.41854	-0.147222	-0.0616183	-0.565762	-0.271318	73		Nr5a1	-0.41854	-0.203014	-0.0849695	-0.621554	-0.215526	73		Nr5a1	-0.41854	-0.168947	-0.0707109	-0.587487	-0.249594	73		Nr5a1	1.11304
Sohlh1	-0.208514	0.358677	-0.0747894	0.150163	0.150163	47		Sohlh1	-0.208514	0.454595	-0.0947896	0.246081	0.246081	47		Sohlh1	-0.208514	-0.0700736	-0.0146113	-0.278588	-0.138441	47		Sohlh1	-0.208514	0.119888	-0.0249984	-0.0886265	-0.0886265	47		Sohlh1	-0.208514	-0.250569	-0.0522472	-0.459083	0.0420543	47		Sohlh1	-0.208514	-0.0419542	-0.00874806	-0.250469	-0.16656	47		Sohlh1	-0.208514
Arid1a	1.23521	-0.0102076	-0.0126085	1.225	1.24541	181		Arid1a	1.02398	-0.0508798	-0.0520999	0.973099	1.07486	181		Arid1a	0.42206	-0.299085	-0.126232	0.122975	0.721145	181		Arid1a	-0.371571	0.745821	-0.277125	0.37425	0.37425	181		Arid1a	0.486168	-0.0118096	-0.00574143	0.474358	0.497977	181		Arid1a	-0.940909	-0.205455	-0.193314	-1.14636	-0.735454	181		Arid1a	-0.548414
Ldb1	-100	-100	-10000	-200	-200	0		Ldb1	-100	-100	-10000	-200	-200	0		Ldb1	-100	-100	-10000	-200	-200	0		Ldb1	-100	-100	-10000	-200	-200	0		Ldb1	-100	-100	-10000	-200	-200	0		Ldb1	-100	-100	-10000	-200	-200	0		Ldb1	-100
Mta2	1.02616	-0.246103	-0.252542	0.78006	1.27227	148		Mta2	1.03912	-0.241502	-0.250949	0.797617	1.28062	148		Mta2	0.17774	-0.398061	-0.0707511	-0.220321	0.5758	148		Mta2	0.629766	0.834492	0.525534	1.46426	1.46426	148		Mta2	0.439375	-0.014049	-0.00617279	0.425326	0.453424	148		Mta2	-1.11587	-0.20349	-0.227069	-1.31936	-0.91238	148		Mta2	0.488584
Rela	-0.836085	-0.459809	-0.38444	-1.29589	-0.376275	145		Rela	-0.836085	-0.168163	-0.140598	-1.00425	-0.667922	145		Rela	0.72797	-0.462088	-0.336386	0.265883	1.19006	145		Rela	-0.836085	0.578822	-0.483944	-0.257263	-0.257263	145		Rela	0.0274109	-0.0442516	-0.00121298	-0.0168406	0.0716625	145		Rela	-0.836085	-0.294611	-0.24632	-1.1307	-0.541473	145		Rela	-0.836085
Safb2	-100	-100	-10000	-200	-200	0		Safb2	-100	-100	-10000	-200	-200	0		Safb2	-100	-100	-10000	-200	-200	0		Safb2	-100	-100	-10000	-200	-200	0		Safb2	-100	-100	-10000	-200	-200	0		Safb2	-100	-100	-10000	-200	-200	0		Safb2	-100
Zfpm1	-0.521583	-0.3595	-0.187509	-0.881083	-0.162083	44		Zfpm1	-0.521583	-0.355844	-0.185602	-0.877427	-0.165739	44		Zfpm1	0.306422	-0.400336	-0.122672	-0.0939143	0.706758	44		Zfpm1	-0.521583	0.03439	-0.0179373	-0.487193	-0.487193	44		Zfpm1	-0.521583	-0.256675	-0.133878	-0.778258	-0.264908	44		Zfpm1	-0.521583	-0.101485	-0.052933	-0.623068	-0.420098	44		Zfpm1	0.302856
Nr5a2	-0.323272	-0.420342	-0.135885	-0.743614	0.0970703	237		Nr5a2	-0.323272	-0.197423	-0.0638214	-0.520695	-0.125848	237		Nr5a2	-0.323272	-0.307772	-0.0994941	-0.631044	-0.0154996	237		Nr5a2	-0.323272	-0.245601	-0.0793959	-0.568873	-0.0776709	237		Nr5a2	-0.323272	-0.216312	-0.0699277	-0.539584	-0.10696	237		Nr5a2	3.71663	-0.0575191	-0.213777	3.65911	3.77414	237		Nr5a2	-0.323272
Kdm1b	-100	-100	-10000	-200	-200	0		Kdm1b	-100	-100	-10000	-200	-200	0		Kdm1b	-100	-100	-10000	-200	-200	0		Kdm1b	-100	-100	-10000	-200	-200	0		Kdm1b	-100	-100	-10000	-200	-200	0		Kdm1b	-100	-100	-10000	-200	-200	0		Kdm1b	-100
A930001N09Rik	-100	-100	-10000	-200	-200	0		A930001N09Rik	-100	-100	-10000	-200	-200	0		A930001N09Rik	-100	-100	-10000	-200	-200	0		A930001N09Rik	-100	-100	-10000	-200	-200	0		A930001N09Rik	-100	-100	-10000	-200	-200	0		A930001N09Rik	-100	-100	-10000	-200	-200	0		A930001N09Rik	-100
Elf1	-2.92799	-0.340203	-0.996109	-3.26819	-2.58778	139		Elf1	1.52599	-0.265121	-0.404571	1.26087	1.79111	139		Elf1	-0.251981	-0.347348	-0.087525	-0.599329	0.0953671	139		Elf1	0.556112	0.18556	0.103192	0.741672	0.741672	139		Elf1	1.13475	-0.224996	-0.255315	0.909756	1.35975	139		Elf1	-0.609924	-0.340239	-0.20752	-0.950162	-0.269685	139		Elf1	0.367327
Fos	-0.435623	0.532914	-0.23215	0.0972908	0.0972908	82		Fos	3.04304	0.213222	0.648844	3.25626	3.25626	82		Fos	-0.435623	0.0091937	-0.00400499	-0.42643	-0.42643	82		Fos	-0.435623	0.569117	-0.247921	0.133494	0.133494	82		Fos	1.74724	0.0609452	0.106486	1.80819	1.80819	82		Fos	-0.435623	-0.200016	-0.0871317	-0.635639	-0.235607	82		Fos	-0.435623
Foxd3	-100	-100	-10000	-200	-200	0		Foxd3	-100	-100	-10000	-200	-200	0		Foxd3	-100	-100	-10000	-200	-200	0		Foxd3	-100	-100	-10000	-200	-200	0		Foxd3	-100	-100	-10000	-200	-200	0		Foxd3	-100	-100	-10000	-200	-200	0		Foxd3	-100
Foxh1	-100	-100	-10000	-200	-200	0		Foxh1	-100	-100	-10000	-200	-200	0		Foxh1	-100	-100	-10000	-200	-200	0		Foxh1	-100	-100	-10000	-200	-200	0		Foxh1	-100	-100	-10000	-200	-200	0		Foxh1	-100	-100	-10000	-200	-200	0		Foxh1	-100
Irf9	-0.715981	-0.491522	-0.35192	-1.2075	-0.224459	163		Irf9	1.00424	-0.30549	-0.306785	0.698751	1.30973	163		Irf9	-0.715981	-0.467502	-0.334722	-1.18348	-0.248479	163		Irf9	-0.034476	0.263034	-0.00906836	0.228558	0.228558	163		Irf9	2.00702	-0.236016	-0.473689	1.77101	2.24304	163		Irf9	-0.715981	-0.346652	-0.248196	-1.06263	-0.369329	163		Irf9	0.704474
Mbd1	-100	-100	-10000	-200	-200	0		Mbd1	-100	-100	-10000	-200	-200	0		Mbd1	-100	-100	-10000	-200	-200	0		Mbd1	-100	-100	-10000	-200	-200	0		Mbd1	-100	-100	-10000	-200	-200	0		Mbd1	-100	-100	-10000	-200	-200	0		Mbd1	-100
Msc	-100	-100	-10000	-200	-200	0		Msc	-100	-100	-10000	-200	-200	0		Msc	-100	-100	-10000	-200	-200	0		Msc	-100	-100	-10000	-200	-200	0		Msc	-100	-100	-10000	-200	-200	0		Msc	-100	-100	-10000	-200	-200	0		Msc	-100
Stat1	-100	-100	-10000	-200	-200	0		Stat1	-100	-100	-10000	-200	-200	0		Stat1	-100	-100	-10000	-200	-200	0		Stat1	-100	-100	-10000	-200	-200	0		Stat1	-100	-100	-10000	-200	-200	0		Stat1	-100	-100	-10000	-200	-200	0		Stat1	-100
Zhx1	1.07342	0.439808	0.472099	1.51323	1.51323	49		Zhx1	-1.20991	-0.302143	-0.365567	-1.51206	-0.907772	49		Zhx1	1.69774	-0.046427	-0.0788209	1.65131	1.74417	49		Zhx1	0.329278	-0.221064	-0.0727916	0.108214	0.550342	49		Zhx1	0.588946	-0.183621	-0.108143	0.405325	0.772567	49		Zhx1	-1.20991	0.0478802	-0.057931	-1.16203	-1.16203	49		Zhx1	-1.20991
Zkscan5	-100	-100	-10000	-200	-200	0		Zkscan5	-100	-100	-10000	-200	-200	0		Zkscan5	-100	-100	-10000	-200	-200	0		Zkscan5	-100	-100	-10000	-200	-200	0		Zkscan5	-100	-100	-10000	-200	-200	0		Zkscan5	-100	-100	-10000	-200	-200	0		Zkscan5	-100
Hhex	-0.420885	-0.470818	-0.19816	-0.891703	0.0499336	155		Hhex	-0.420885	-0.277358	-0.116736	-0.698243	-0.143527	155		Hhex	-0.420885	-0.487902	-0.205351	-0.908787	0.0670172	155		Hhex	-0.420885	0.0620383	-0.026111	-0.358847	-0.358847	155		Hhex	-0.420885	-0.239982	-0.101005	-0.660867	-0.180903	155		Hhex	-0.420885	-0.134718	-0.056701	-0.555603	-0.286166	155		Hhex	0.984431
Irf5	-0.790738	-0.307017	-0.24277	-1.09775	-0.483721	201		Irf5	0.450777	-0.276619	-0.124694	0.174158	0.727396	201		Irf5	-0.790738	-0.355073	-0.280769	-1.14581	-0.435665	201		Irf5	-0.790738	0.192243	-0.152014	-0.598495	-0.598495	201		Irf5	0.199274	-0.246758	-0.0491723	-0.0474843	0.446032	201		Irf5	-0.790738	-0.250698	-0.198237	-1.04144	-0.540039	201		Irf5	0.203868
Lmo2	-100	-100	-10000	-200	-200	0		Lmo2	-100	-100	-10000	-200	-200	0		Lmo2	-100	-100	-10000	-200	-200	0		Lmo2	-100	-100	-10000	-200	-200	0		Lmo2	-100	-100	-10000	-200	-200	0		Lmo2	-100	-100	-10000	-200	-200	0		Lmo2	-100
Lyl1	-0.208514	-0.342915	-0.0715027	-0.551429	0.134401	204		Lyl1	-0.208514	-0.27373	-0.0570766	-0.482244	0.0652152	204		Lyl1	-0.208514	-0.33527	-0.0699085	-0.543784	0.126755	204		Lyl1	-0.208514	0.0906895	-0.0189101	-0.117825	-0.117825	204		Lyl1	-0.208514	-0.176684	-0.0368412	-0.385199	-0.0318303	204		Lyl1	-0.208514	-0.239356	-0.0499092	-0.447871	0.0308417	204		Lyl1	-0.208514
Meis2	0.610301	1.5081	0.920394	2.1184	2.1184	114		Meis2	1.02897	0.538791	0.554399	1.56776	1.56776	114		Meis2	0.505349	0.358358	0.181096	0.863707	0.863707	114		Meis2	0.230761	0.338985	0.0782246	0.569746	0.569746	114		Meis2	0.607104	0.365847	0.222107	0.972951	0.972951	114		Meis2	-0.0225785	-0.271602	-0.00613236	-0.29418	0.249023	114		Meis2	-2.01488
Nfe2	-100	-100	-10000	-200	-200	0		Nfe2	-100	-100	-10000	-200	-200	0		Nfe2	-100	-100	-10000	-200	-200	0		Nfe2	-100	-100	-10000	-200	-200	0		Nfe2	-100	-100	-10000	-200	-200	0		Nfe2	-100	-100	-10000	-200	-200	0		Nfe2	-100
Pou2f2	-0.293358	-0.133746	-0.0392355	-0.427104	-0.159612	177		Pou2f2	-0.293358	-0.211093	-0.0619257	-0.504451	-0.0822651	177		Pou2f2	-0.293358	-0.142764	-0.0418809	-0.436122	-0.150594	177		Pou2f2	-0.293358	-0.203491	-0.0596958	-0.496849	-0.0898666	177		Pou2f2	-0.293358	-0.338125	-0.0991915	-0.631482	0.0447667	177		Pou2f2	-0.293358	-0.123273	-0.0361631	-0.416631	-0.170085	177		Pou2f2	2.30026
Sfpi1	0.325969	-0.267917	-0.0873326	0.0580519	0.593886	207		Sfpi1	0.277867	-0.213271	-0.0592611	0.0645958	0.491138	207		Sfpi1	-0.292309	-0.301001	-0.0879853	-0.59331	0.00869201	207		Sfpi1	0.402734	0.320071	0.128904	0.722805	0.722805	207		Sfpi1	-0.151865	-0.21118	-0.0320708	-0.363045	0.0593151	207		Sfpi1	-2.17043	-0.231423	-0.502287	-2.40185	-1.939	207		Sfpi1	0.988676
Sox9	-0.495498	0.209574	-0.103844	-0.285924	-0.285924	144		Sox9	2.10634	0.102153	0.21517	2.20849	2.20849	144		Sox9	2.15487	0.107073	0.230729	2.26194	2.26194	144		Sox9	1.57341	0.984512	1.54904	2.55793	2.55793	144		Sox9	-0.495498	0.478611	-0.237151	-0.0168872	-0.0168872	144		Sox9	-0.495498	-0.0881646	-0.0436854	-0.583663	-0.407334	144		Sox9	-0.495498
Spic	-0.208514	-0.338401	-0.0705614	-0.546915	0.129886	48		Spic	-0.208514	-0.240054	-0.0500548	-0.448569	0.0315399	48		Spic	-0.208514	-0.404071	-0.0842547	-0.612586	0.195557	48		Spic	-0.208514	0.0106728	-0.00222543	-0.197842	-0.197842	48		Spic	-0.208514	-0.228547	-0.0476553	-0.437061	0.0200324	48		Spic	-0.208514	-0.185168	-0.0386102	-0.393683	-0.0233463	48		Spic	4.58732
Tox3	-100	-100	-10000	-200	-200	0		Tox3	-100	-100	-10000	-200	-200	0		Tox3	-100	-100	-10000	-200	-200	0		Tox3	-100	-100	-10000	-200	-200	0		Tox3	-100	-100	-10000	-200	-200	0		Tox3	-100	-100	-10000	-200	-200	0		Tox3	-100
Bbx	-0.364157	0.0306912	-0.0111764	-0.333465	-0.333465	60		Bbx	-0.364157	0.0589659	-0.0214728	-0.305191	-0.305191	60		Bbx	-0.364157	-0.369091	-0.134407	-0.733248	0.00493486	60		Bbx	-0.364157	0.176096	-0.0641263	-0.188061	-0.188061	60		Bbx	-0.364157	-0.23921	-0.08711	-0.603367	-0.124946	60		Bbx	0.525582	-0.248743	-0.130735	0.276839	0.774325	60		Bbx	-0.364157
Cdk5rap2	-100	-100	-10000	-200	-200	0		Cdk5rap2	-100	-100	-10000	-200	-200	0		Cdk5rap2	-100	-100	-10000	-200	-200	0		Cdk5rap2	-100	-100	-10000	-200	-200	0		Cdk5rap2	-100	-100	-10000	-200	-200	0		Cdk5rap2	-100	-100	-10000	-200	-200	0		Cdk5rap2	-100
Med26	-100	-100	-10000	-200	-200	0		Med26	-100	-100	-10000	-200	-200	0		Med26	-100	-100	-10000	-200	-200	0		Med26	-100	-100	-10000	-200	-200	0		Med26	-100	-100	-10000	-200	-200	0		Med26	-100	-100	-10000	-200	-200	0		Med26	-100
Pias4	-100	-100	-10000	-200	-200	0		Pias4	-100	-100	-10000	-200	-200	0		Pias4	-100	-100	-10000	-200	-200	0		Pias4	-100	-100	-10000	-200	-200	0		Pias4	-100	-100	-10000	-200	-200	0		Pias4	-100	-100	-10000	-200	-200	0		Pias4	-100
Gli1	-0.356716	-0.304722	-0.108699	-0.661438	-0.0519935	62		Gli1	-0.356716	0.131541	-0.0469227	-0.225175	-0.225175	62		Gli1	-0.356716	-0.116586	-0.0415882	-0.473302	-0.240129	62		Gli1	3.28249	1.28675	4.22372	4.56923	4.56923	62		Gli1	-0.356716	0.325758	-0.116203	-0.0309579	-0.0309579	62		Gli1	-0.356716	-0.105257	-0.0375467	-0.461972	-0.251459	62		Gli1	-0.356716
Gli2	-100	-100	-10000	-200	-200	0		Gli2	-100	-100	-10000	-200	-200	0		Gli2	-100	-100	-10000	-200	-200	0		Gli2	-100	-100	-10000	-200	-200	0		Gli2	-100	-100	-10000	-200	-200	0		Gli2	-100	-100	-10000	-200	-200	0		Gli2	-100
Irx5	-100	-100	-10000	-200	-200	0		Irx5	-100	-100	-10000	-200	-200	0		Irx5	-100	-100	-10000	-200	-200	0		Irx5	-100	-100	-10000	-200	-200	0		Irx5	-100	-100	-10000	-200	-200	0		Irx5	-100	-100	-10000	-200	-200	0		Irx5	-100
Snai2	-100	-100	-10000	-200	-200	0		Snai2	-100	-100	-10000	-200	-200	0		Snai2	-100	-100	-10000	-200	-200	0		Snai2	-100	-100	-10000	-200	-200	0		Snai2	-100	-100	-10000	-200	-200	0		Snai2	-100	-100	-10000	-200	-200	0		Snai2	-100
Tcf7l1	-1.17025	-0.183986	-0.215309	-1.35423	-0.98626	214		Tcf7l1	0.937262	0.27586	0.258553	1.21312	1.21312	214		Tcf7l1	-1.17025	-0.0954824	-0.111738	-1.26573	-1.07476	214		Tcf7l1	0.844239	0.971238	0.819958	1.81548	1.81548	214		Tcf7l1	0.325025	0.811019	0.263601	1.13604	1.13604	214		Tcf7l1	-1.17025	-0.208932	-0.244502	-1.37918	-0.961314	214		Tcf7l1	-1.17025
Thap7	-100	-100	-10000	-200	-200	0		Thap7	-100	-100	-10000	-200	-200	0		Thap7	-100	-100	-10000	-200	-200	0		Thap7	-100	-100	-10000	-200	-200	0		Thap7	-100	-100	-10000	-200	-200	0		Thap7	-100	-100	-10000	-200	-200	0		Thap7	-100
Wnt5a	-100	-100	-10000	-200	-200	0		Wnt5a	-100	-100	-10000	-200	-200	0		Wnt5a	-100	-100	-10000	-200	-200	0		Wnt5a	-100	-100	-10000	-200	-200	0		Wnt5a	-100	-100	-10000	-200	-200	0		Wnt5a	-100	-100	-10000	-200	-200	0		Wnt5a	-100
Yap1	-100	-100	-10000	-200	-200	0		Yap1	-100	-100	-10000	-200	-200	0		Yap1	-100	-100	-10000	-200	-200	0		Yap1	-100	-100	-10000	-200	-200	0		Yap1	-100	-100	-10000	-200	-200	0		Yap1	-100	-100	-10000	-200	-200	0		Yap1	-100
Zkscan14	-100	-100	-10000	-200	-200	0		Zkscan14	-100	-100	-10000	-200	-200	0		Zkscan14	-100	-100	-10000	-200	-200	0		Zkscan14	-100	-100	-10000	-200	-200	0		Zkscan14	-100	-100	-10000	-200	-200	0		Zkscan14	-100	-100	-10000	-200	-200	0		Zkscan14	-100
Tbx20	-0.570221	0.0226936	-0.0129404	-0.547527	-0.547527	239		Tbx20	-0.570221	-0.12178	-0.0694416	-0.692001	-0.448441	239		Tbx20	-0.570221	-0.0977423	-0.0557347	-0.667963	-0.472479	239		Tbx20	-0.570221	-0.230372	-0.131363	-0.800593	-0.339849	239		Tbx20	2.09874	-0.126293	-0.265055	1.97245	2.22503	239		Tbx20	-0.570221	-0.346589	-0.197632	-0.91681	-0.223632	239		Tbx20	1.32491
Neurod1	2.71745	2.93338	7.97131	5.65083	5.65083	211		Neurod1	3.56846	0.559961	1.9982	4.12842	4.12842	211		Neurod1	-0.299329	1.11935	-0.335054	0.820022	0.820022	211		Neurod1	-0.299329	-0.266548	-0.0797856	-0.565877	-0.032781	211		Neurod1	-0.299329	-0.287126	-0.0859453	-0.586455	-0.0122027	211		Neurod1	-0.299329	0.0354318	-0.0106058	-0.263897	-0.263897	211		Neurod1	-0.299329
Phox2b	-0.627977	-0.173661	-0.109055	-0.801638	-0.454316	54		Phox2b	-0.627977	-0.169096	-0.106188	-0.797073	-0.458881	54		Phox2b	-0.627977	-0.131099	-0.0823273	-0.759076	-0.496878	54		Phox2b	2.00948	-0.345743	-0.694763	1.66374	2.35522	54		Phox2b	1.78398	-0.238538	-0.425546	1.54544	2.02252	54		Phox2b	0.905643	0.0235204	0.021301	0.929164	0.929164	54		Phox2b	-0.627977
Foxc1	0.452915	-0.0540631	-0.024486	0.398852	0.506978	184		Foxc1	1.90369	0.326531	0.621612	2.23022	2.23022	184		Foxc1	0.860989	-0.265652	-0.228723	0.595337	1.12664	184		Foxc1	1.32658	1.43372	1.90194	2.7603	2.7603	184		Foxc1	1.08511	0.833143	0.904051	1.91825	1.91825	184		Foxc1	-1.06175	-0.305713	-0.324591	-1.36746	-0.756039	184		Foxc1	-1.06175
Foxc2	1.55988	-0.089114	-0.139007	1.47076	1.64899	227		Foxc2	1.60568	0.207482	0.33315	1.81316	1.81316	227		Foxc2	0.351961	-0.265896	-0.0935853	0.086065	0.617858	227		Foxc2	0.452917	1.01195	0.458327	1.46486	1.46486	227		Foxc2	0.741822	0.958921	0.711349	1.70074	1.70074	227		Foxc2	-0.857606	-0.255059	-0.21874	-1.11266	-0.602547	227		Foxc2	-0.857606
Hey1	3.50029	1.57748	5.52164	5.07777	5.07777	120		Hey1	-0.30015	0.535862	-0.160839	0.235712	0.235712	120		Hey1	-0.30015	0.675989	-0.202898	0.375838	0.375838	120		Hey1	-0.30015	0.224849	-0.0674886	-0.0753012	-0.0753012	120		Hey1	-0.30015	0.0387991	-0.0116456	-0.261351	-0.261351	120		Hey1	-0.30015	-0.303916	-0.0912204	-0.604066	0.0037651	120		Hey1	-0.30015
Hey2	-100	-100	-10000	-200	-200	0		Hey2	-100	-100	-10000	-200	-200	0		Hey2	-100	-100	-10000	-200	-200	0		Hey2	-100	-100	-10000	-200	-200	0		Hey2	-100	-100	-10000	-200	-200	0		Hey2	-100	-100	-10000	-200	-200	0		Hey2	-100
Irx3	-100	-100	-10000	-200	-200	0		Irx3	-100	-100	-10000	-200	-200	0		Irx3	-100	-100	-10000	-200	-200	0		Irx3	-100	-100	-10000	-200	-200	0		Irx3	-100	-100	-10000	-200	-200	0		Irx3	-100	-100	-10000	-200	-200	0		Irx3	-100
Nkx2-3	-0.398286	-0.494796	-0.19707	-0.893082	0.0965108	43		Nkx2-3	-0.398286	-0.345735	-0.137701	-0.744021	-0.0525503	43		Nkx2-3	-0.398286	-0.310219	-0.123556	-0.708504	-0.0880666	43		Nkx2-3	-0.398286	-0.269076	-0.107169	-0.667361	-0.12921	43		Nkx2-3	-0.398286	-0.22837	-0.0909565	-0.626656	-0.169916	43		Nkx2-3	-0.398286	-0.163398	-0.0650791	-0.561684	-0.234887	43		Nkx2-3	0.122646
Zbtb7a	-1.068	-1.0149	-1.08392	-2.08291	-0.0531022	81		Zbtb7a	-1.068	-0.497712	-0.531558	-1.56572	-0.570292	81		Zbtb7a	0.340495	-0.534684	-0.182057	-0.194188	0.875179	81		Zbtb7a	0.546046	0.131771	0.0719531	0.677817	0.677817	81		Zbtb7a	1.37635	-0.121365	-0.167041	1.25499	1.49772	81		Zbtb7a	0.779462	0.00441387	0.00344044	0.783876	0.783876	81		Zbtb7a	-0.0402312
Zfp697	-100	-100	-10000	-200	-200	0		Zfp697	-100	-100	-10000	-200	-200	0		Zfp697	-100	-100	-10000	-200	-200	0		Zfp697	-100	-100	-10000	-200	-200	0		Zfp697	-100	-100	-10000	-200	-200	0		Zfp697	-100	-100	-10000	-200	-200	0		Zfp697	-100
Zfpm2	4.58732	0.727279	3.33626	5.3146	5.3146	142		Zfpm2	-0.208514	0.351882	-0.0733725	0.143368	0.143368	142		Zfpm2	-0.208514	0.267946	-0.0558706	0.0594314	0.0594314	142		Zfpm2	-0.208514	0.303567	-0.0632981	0.0950528	0.0950528	142		Zfpm2	-0.208514	0.663898	-0.138432	0.455383	0.455383	142		Zfpm2	-0.208514	-0.283724	-0.0591606	-0.492239	0.0752098	142		Zfpm2	-0.208514
Cbx2	-0.208514	-0.0888569	-0.0185279	-0.297371	-0.119658	156		Cbx2	-0.208514	-0.0714503	-0.0148984	-0.279965	-0.137064	156		Cbx2	-0.208514	-0.342615	-0.0714402	-0.551129	0.134101	156		Cbx2	-0.208514	0.838935	-0.17493	0.63042	0.63042	156		Cbx2	-0.208514	-0.261499	-0.0545264	-0.470014	0.052985	156		Cbx2	-0.208514	-0.258224	-0.0538434	-0.466738	0.0497096	156		Cbx2	-0.208514
Ccnt1	-100	-100	-10000	-200	-200	0		Ccnt1	-100	-100	-10000	-200	-200	0		Ccnt1	-100	-100	-10000	-200	-200	0		Ccnt1	-100	-100	-10000	-200	-200	0		Ccnt1	-100	-100	-10000	-200	-200	0		Ccnt1	-100	-100	-10000	-200	-200	0		Ccnt1	-100
Gtf2f2	-100	-100	-10000	-200	-200	0		Gtf2f2	-100	-100	-10000	-200	-200	0		Gtf2f2	-100	-100	-10000	-200	-200	0		Gtf2f2	-100	-100	-10000	-200	-200	0		Gtf2f2	-100	-100	-10000	-200	-200	0		Gtf2f2	-100	-100	-10000	-200	-200	0		Gtf2f2	-100
Hlf	-0.208514	0.497735	-0.103785	0.289221	0.289221	101		Hlf	4.58732	0.127785	0.586189	4.7151	4.7151	101		Hlf	-0.208514	0.203051	-0.0423391	-0.00546342	-0.00546342	101		Hlf	-0.208514	-0.163706	-0.034135	-0.37222	-0.0448088	101		Hlf	-0.208514	-0.150676	-0.0314181	-0.359191	-0.0578383	101		Hlf	-0.208514	-0.0580364	-0.0121014	-0.266551	-0.150478	101		Hlf	-0.208514
Ncoa1	-100	-100	-10000	-200	-200	0		Ncoa1	-100	-100	-10000	-200	-200	0		Ncoa1	-100	-100	-10000	-200	-200	0		Ncoa1	-100	-100	-10000	-200	-200	0		Ncoa1	-100	-100	-10000	-200	-200	0		Ncoa1	-100	-100	-10000	-200	-200	0		Ncoa1	-100
Rnf4	-100	-100	-10000	-200	-200	0		Rnf4	-100	-100	-10000	-200	-200	0		Rnf4	-100	-100	-10000	-200	-200	0		Rnf4	-100	-100	-10000	-200	-200	0		Rnf4	-100	-100	-10000	-200	-200	0		Rnf4	-100	-100	-10000	-200	-200	0		Rnf4	-100
Son	-100	-100	-10000	-200	-200	0		Son	-100	-100	-10000	-200	-200	0		Son	-100	-100	-10000	-200	-200	0		Son	-100	-100	-10000	-200	-200	0		Son	-100	-100	-10000	-200	-200	0		Son	-100	-100	-10000	-200	-200	0		Son	-100
Tcf3	1.44649	-0.0824908	-0.119322	1.364	1.52898	190		Tcf3	1.13965	-0.116553	-0.132829	1.0231	1.2562	190		Tcf3	-0.464369	-0.315506	-0.146511	-0.779875	-0.148864	190		Tcf3	0.631569	0.8658	0.546813	1.49737	1.49737	190		Tcf3	0.281689	-0.0677071	-0.0190724	0.213982	0.349396	190		Tcf3	0.315837	-0.198086	-0.062563	0.117751	0.513924	190		Tcf3	-0.574341
Tfap4	-100	-100	-10000	-200	-200	0		Tfap4	-100	-100	-10000	-200	-200	0		Tfap4	-100	-100	-10000	-200	-200	0		Tfap4	-100	-100	-10000	-200	-200	0		Tfap4	-100	-100	-10000	-200	-200	0		Tfap4	-100	-100	-10000	-200	-200	0		Tfap4	-100
Zfp672	-100	-100	-10000	-200	-200	0		Zfp672	-100	-100	-10000	-200	-200	0		Zfp672	-100	-100	-10000	-200	-200	0		Zfp672	-100	-100	-10000	-200	-200	0		Zfp672	-100	-100	-10000	-200	-200	0		Zfp672	-100	-100	-10000	-200	-200	0		Zfp672	-100
Ash2l	-100	-100	-10000	-200	-200	0		Ash2l	-100	-100	-10000	-200	-200	0		Ash2l	-100	-100	-10000	-200	-200	0		Ash2l	-100	-100	-10000	-200	-200	0		Ash2l	-100	-100	-10000	-200	-200	0		Ash2l	-100	-100	-10000	-200	-200	0		Ash2l	-100
Blm	-100	-100	-10000	-200	-200	0		Blm	-100	-100	-10000	-200	-200	0		Blm	-100	-100	-10000	-200	-200	0		Blm	-100	-100	-10000	-200	-200	0		Blm	-100	-100	-10000	-200	-200	0		Blm	-100	-100	-10000	-200	-200	0		Blm	-100
Brca1	-100	-100	-10000	-200	-200	0		Brca1	-100	-100	-10000	-200	-200	0		Brca1	-100	-100	-10000	-200	-200	0		Brca1	-100	-100	-10000	-200	-200	0		Brca1	-100	-100	-10000	-200	-200	0		Brca1	-100	-100	-10000	-200	-200	0		Brca1	-100
Brca2	-100	-100	-10000	-200	-200	0		Brca2	-100	-100	-10000	-200	-200	0		Brca2	-100	-100	-10000	-200	-200	0		Brca2	-100	-100	-10000	-200	-200	0		Brca2	-100	-100	-10000	-200	-200	0		Brca2	-100	-100	-10000	-200	-200	0		Brca2	-100
Brip1	-100	-100	-10000	-200	-200	0		Brip1	-100	-100	-10000	-200	-200	0		Brip1	-100	-100	-10000	-200	-200	0		Brip1	-100	-100	-10000	-200	-200	0		Brip1	-100	-100	-10000	-200	-200	0		Brip1	-100	-100	-10000	-200	-200	0		Brip1	-100
Cry2	-100	-100	-10000	-200	-200	0		Cry2	-100	-100	-10000	-200	-200	0		Cry2	-100	-100	-10000	-200	-200	0		Cry2	-100	-100	-10000	-200	-200	0		Cry2	-100	-100	-10000	-200	-200	0		Cry2	-100	-100	-10000	-200	-200	0		Cry2	-100
Dbp	1.33319	0.190487	0.253956	1.52368	1.52368	107		Dbp	2.91009	0.173326	0.504395	3.08341	3.08341	107		Dbp	0.778831	0.107436	0.0836747	0.886268	0.886268	107		Dbp	-0.836638	-0.354031	-0.296196	-1.19067	-0.482607	107		Dbp	0.187166	-0.00562314	-0.00105246	0.181542	0.192789	107		Dbp	-0.836638	0.0440266	-0.0368343	-0.792611	-0.792611	107		Dbp	0.403409
Ddx20	-100	-100	-10000	-200	-200	0		Ddx20	-100	-100	-10000	-200	-200	0		Ddx20	-100	-100	-10000	-200	-200	0		Ddx20	-100	-100	-10000	-200	-200	0		Ddx20	-100	-100	-10000	-200	-200	0		Ddx20	-100	-100	-10000	-200	-200	0		Ddx20	-100
Dnmt1	-100	-100	-10000	-200	-200	0		Dnmt1	-100	-100	-10000	-200	-200	0		Dnmt1	-100	-100	-10000	-200	-200	0		Dnmt1	-100	-100	-10000	-200	-200	0		Dnmt1	-100	-100	-10000	-200	-200	0		Dnmt1	-100	-100	-10000	-200	-200	0		Dnmt1	-100
E2f1	-0.596348	-0.0967179	-0.0576776	-0.693066	-0.49963	111		E2f1	0.174109	-0.173511	-0.0302098	0.000597373	0.34762	111		E2f1	-0.596348	-0.208237	-0.124182	-0.804585	-0.388111	111		E2f1	1.78906	0.776589	1.38936	2.56565	2.56565	111		E2f1	0.975362	-0.211715	-0.206499	0.763647	1.18708	111		E2f1	-0.596348	-0.197421	-0.117732	-0.79377	-0.398927	111		E2f1	-0.596348
E2f7	-100	-100	-10000	-200	-200	0		E2f7	-100	-100	-10000	-200	-200	0		E2f7	-100	-100	-10000	-200	-200	0		E2f7	-100	-100	-10000	-200	-200	0		E2f7	-100	-100	-10000	-200	-200	0		E2f7	-100	-100	-10000	-200	-200	0		E2f7	-100
E2f8	-0.294146	-0.161212	-0.0474198	-0.455358	-0.132934	159		E2f8	-0.294146	-0.176679	-0.0519695	-0.470825	-0.117466	159		E2f8	-0.294146	-0.265067	-0.0779683	-0.559213	-0.0290788	159		E2f8	-0.294146	0.53782	-0.158197	0.243674	0.243674	159		E2f8	-0.294146	-0.268828	-0.0790745	-0.562973	-0.0253179	159		E2f8	-0.294146	-0.244593	-0.0719459	-0.538738	-0.0495529	159		E2f8	-0.294146
Ezh2	-0.607965	-0.153676	-0.0934296	-0.761641	-0.454289	153		Ezh2	-0.607965	-0.135697	-0.0824993	-0.743663	-0.472268	153		Ezh2	-0.607965	-0.268626	-0.163315	-0.876591	-0.339339	153		Ezh2	1.07709	0.667484	0.718942	1.74458	1.74458	153		Ezh2	0.404349	-0.197629	-0.0799112	0.20672	0.601978	153		Ezh2	-0.607965	-0.266358	-0.161936	-0.874323	-0.341608	153		Ezh2	-0.607965
Foxm1	-0.221817	-0.0817826	-0.0181408	-0.3036	-0.140035	146		Foxm1	-0.221817	-0.127314	-0.0282405	-0.349132	-0.0945034	146		Foxm1	-0.221817	-0.229437	-0.0508931	-0.451254	0.00761925	146		Foxm1	-0.221817	0.59091	-0.131074	0.369093	0.369093	146		Foxm1	-0.221817	-0.275379	-0.0610838	-0.497196	0.0535612	146		Foxm1	-0.221817	-0.232495	-0.0515713	-0.454312	0.010677	146		Foxm1	-0.221817
Gabpb1	-100	-100	-10000	-200	-200	0		Gabpb1	-100	-100	-10000	-200	-200	0		Gabpb1	-100	-100	-10000	-200	-200	0		Gabpb1	-100	-100	-10000	-200	-200	0		Gabpb1	-100	-100	-10000	-200	-200	0		Gabpb1	-100	-100	-10000	-200	-200	0		Gabpb1	-100
Gtf2e2	-100	-100	-10000	-200	-200	0		Gtf2e2	-100	-100	-10000	-200	-200	0		Gtf2e2	-100	-100	-10000	-200	-200	0		Gtf2e2	-100	-100	-10000	-200	-200	0		Gtf2e2	-100	-100	-10000	-200	-200	0		Gtf2e2	-100	-100	-10000	-200	-200	0		Gtf2e2	-100
Gtf2f1	-100	-100	-10000	-200	-200	0		Gtf2f1	-100	-100	-10000	-200	-200	0		Gtf2f1	-100	-100	-10000	-200	-200	0		Gtf2f1	-100	-100	-10000	-200	-200	0		Gtf2f1	-100	-100	-10000	-200	-200	0		Gtf2f1	-100	-100	-10000	-200	-200	0		Gtf2f1	-100
Hdac1	-100	-100	-10000	-200	-200	0		Hdac1	-100	-100	-10000	-200	-200	0		Hdac1	-100	-100	-10000	-200	-200	0		Hdac1	-100	-100	-10000	-200	-200	0		Hdac1	-100	-100	-10000	-200	-200	0		Hdac1	-100	-100	-10000	-200	-200	0		Hdac1	-100
Hells	-100	-100	-10000	-200	-200	0		Hells	-100	-100	-10000	-200	-200	0		Hells	-100	-100	-10000	-200	-200	0		Hells	-100	-100	-10000	-200	-200	0		Hells	-100	-100	-10000	-200	-200	0		Hells	-100	-100	-10000	-200	-200	0		Hells	-100
Hmgb2	-1.38473	-0.299655	-0.414942	-1.68439	-1.08508	173		Hmgb2	0.966	-0.161122	-0.155644	0.804878	1.12712	173		Hmgb2	-0.448278	-0.304302	-0.136412	-0.75258	-0.143975	173		Hmgb2	-0.277439	0.529767	-0.146978	0.252328	0.252328	173		Hmgb2	-0.346714	-0.199809	-0.0692764	-0.546522	-0.146905	173		Hmgb2	-1.16529	-0.268388	-0.31275	-1.43368	-0.8969	173		Hmgb2	-0.316463
Mcm8	-100	-100	-10000	-200	-200	0		Mcm8	-100	-100	-10000	-200	-200	0		Mcm8	-100	-100	-10000	-200	-200	0		Mcm8	-100	-100	-10000	-200	-200	0		Mcm8	-100	-100	-10000	-200	-200	0		Mcm8	-100	-100	-10000	-200	-200	0		Mcm8	-100
Mxd3	-0.345273	-0.204966	-0.0707691	-0.550239	-0.140307	161		Mxd3	-0.345273	-0.142376	-0.0491585	-0.487649	-0.202897	161		Mxd3	-0.345273	-0.282624	-0.0975825	-0.627897	-0.0626485	161		Mxd3	-0.345273	0.703327	-0.24284	0.358054	0.358054	161		Mxd3	-0.345273	-0.192028	-0.0663021	-0.537301	-0.153245	161		Mxd3	-0.345273	-0.227637	-0.0785968	-0.57291	-0.117636	161		Mxd3	0.771157
Mybl1	-0.243405	-0.11148	-0.0271349	-0.354885	-0.131924	72		Mybl1	-0.243405	-0.119633	-0.0291192	-0.363038	-0.123772	72		Mybl1	0.594618	-0.127998	-0.0761101	0.46662	0.722617	72		Mybl1	-0.243405	-0.0629434	-0.0153207	-0.306348	-0.180462	72		Mybl1	-0.243405	-0.241013	-0.0586638	-0.484418	-0.00239178	72		Mybl1	-0.243405	-0.227742	-0.0554334	-0.471147	-0.0156634	72		Mybl1	-0.243405
Mybl2	-0.208514	-0.073643	-0.0153556	-0.282157	-0.134871	191		Mybl2	-0.208514	-0.00881525	-0.00183811	-0.21733	-0.199699	191		Mybl2	-0.208514	-0.277664	-0.057897	-0.486179	0.0691497	191		Mybl2	-0.208514	0.870677	-0.181549	0.662163	0.662163	191		Mybl2	-0.208514	-0.277646	-0.0578931	-0.48616	0.0691312	191		Mybl2	-0.208514	-0.250122	-0.052154	-0.458636	0.0416073	191		Mybl2	-0.208514
Pcna	-100	-100	-10000	-200	-200	0		Pcna	-100	-100	-10000	-200	-200	0		Pcna	-100	-100	-10000	-200	-200	0		Pcna	-100	-100	-10000	-200	-200	0		Pcna	-100	-100	-10000	-200	-200	0		Pcna	-100	-100	-10000	-200	-200	0		Pcna	-100
Psmc3ip	-100	-100	-10000	-200	-200	0		Psmc3ip	-100	-100	-10000	-200	-200	0		Psmc3ip	-100	-100	-10000	-200	-200	0		Psmc3ip	-100	-100	-10000	-200	-200	0		Psmc3ip	-100	-100	-10000	-200	-200	0		Psmc3ip	-100	-100	-10000	-200	-200	0		Psmc3ip	-100
Rbbp8	-100	-100	-10000	-200	-200	0		Rbbp8	-100	-100	-10000	-200	-200	0		Rbbp8	-100	-100	-10000	-200	-200	0		Rbbp8	-100	-100	-10000	-200	-200	0		Rbbp8	-100	-100	-10000	-200	-200	0		Rbbp8	-100	-100	-10000	-200	-200	0		Rbbp8	-100
Rfc1	-100	-100	-10000	-200	-200	0		Rfc1	-100	-100	-10000	-200	-200	0		Rfc1	-100	-100	-10000	-200	-200	0		Rfc1	-100	-100	-10000	-200	-200	0		Rfc1	-100	-100	-10000	-200	-200	0		Rfc1	-100	-100	-10000	-200	-200	0		Rfc1	-100
Rora	0.701687	0.239802	0.168266	0.941489	0.941489	116		Rora	1.73216	0.159207	0.275772	1.89136	1.89136	116		Rora	0.715674	0.186676	0.133599	0.90235	0.90235	116		Rora	0.443762	-0.358955	-0.159291	0.0848064	0.802717	116		Rora	0.412482	0.177655	0.0732794	0.590137	0.590137	116		Rora	-0.00855447	0.185311	-0.00158524	0.176756	0.176756	116		Rora	-1.37378
Sap30	-100	-100	-10000	-200	-200	0		Sap30	-100	-100	-10000	-200	-200	0		Sap30	-100	-100	-10000	-200	-200	0		Sap30	-100	-100	-10000	-200	-200	0		Sap30	-100	-100	-10000	-200	-200	0		Sap30	-100	-100	-10000	-200	-200	0		Sap30	-100
Ssrp1	0.358204	0.0206594	0.00740026	0.378863	0.378863	141		Ssrp1	-1.02206	-0.0143446	-0.0146611	-1.03641	-1.00772	141		Ssrp1	-0.53618	-0.262008	-0.140484	-0.798189	-0.274172	141		Ssrp1	0.324117	0.977213	0.316732	1.30133	1.30133	141		Ssrp1	-0.349952	-0.0904657	-0.0316586	-0.440418	-0.259486	141		Ssrp1	0.59293	-0.104997	-0.0622556	0.487933	0.697926	141		Ssrp1	1.41337
Top2a	-100	-100	-10000	-200	-200	0		Top2a	-100	-100	-10000	-200	-200	0		Top2a	-100	-100	-10000	-200	-200	0		Top2a	-100	-100	-10000	-200	-200	0		Top2a	-100	-100	-10000	-200	-200	0		Top2a	-100	-100	-10000	-200	-200	0		Top2a	-100
Zbtb20	0.227565	0.184666	0.0420237	0.412232	0.412232	121		Zbtb20	1.06945	0.0957088	0.102355	1.16515	1.16515	121		Zbtb20	0.46723	0.178097	0.0832122	0.645327	0.645327	121		Zbtb20	0.029669	-0.44073	-0.013076	-0.411061	0.470399	121		Zbtb20	0.168143	0.207022	0.0348092	0.375164	0.375164	121		Zbtb20	-1.20088	0.0919298	-0.110397	-1.10895	-1.10895	121		Zbtb20	-0.462472
Cebpd	-1.41297	-0.513667	-0.725797	-1.92664	-0.899306	118		Cebpd	0.82604	-0.0370644	-0.0306167	0.788975	0.863104	118		Cebpd	-0.469517	-0.356888	-0.167565	-0.826405	-0.112628	118		Cebpd	0.267577	0.503509	0.134727	0.771086	0.771086	118		Cebpd	0.846368	0.938387	0.794221	1.78475	1.78475	118		Cebpd	0.812977	-0.33796	-0.274754	0.475016	1.15094	118		Cebpd	0.528861
Hlx	-100	-100	-10000	-200	-200	0		Hlx	-100	-100	-10000	-200	-200	0		Hlx	-100	-100	-10000	-200	-200	0		Hlx	-100	-100	-10000	-200	-200	0		Hlx	-100	-100	-10000	-200	-200	0		Hlx	-100	-100	-10000	-200	-200	0		Hlx	-100
Klf4	-0.425627	-0.510027	-0.217081	-0.935653	0.0844003	111		Klf4	-0.425627	-0.137719	-0.0586168	-0.563345	-0.287908	111		Klf4	-0.425627	-0.31253	-0.133021	-0.738156	-0.113097	111		Klf4	2.37366	0.94324	2.23893	3.3169	3.3169	111		Klf4	1.04287	0.278702	0.290651	1.32158	1.32158	111		Klf4	-0.425627	-0.404225	-0.172049	-0.829852	-0.0214011	111		Klf4	-0.425627
Sox7	-0.498622	-0.300483	-0.149827	-0.799105	-0.198139	162		Sox7	-0.498622	-0.0441552	-0.0220168	-0.542777	-0.454466	162		Sox7	-0.498622	-0.3406	-0.16983	-0.839222	-0.158022	162		Sox7	-0.498622	0.319013	-0.159067	-0.179609	-0.179609	162		Sox7	-0.498622	0.455199	-0.226972	-0.0434225	-0.0434225	162		Sox7	-0.498622	-0.351941	-0.175485	-0.850562	-0.146681	162		Sox7	-0.498622
Tbx1	-0.208514	-0.318595	-0.0664316	-0.527109	0.11008	154		Tbx1	-0.208514	0.0986869	-0.0205776	-0.109827	-0.109827	154		Tbx1	-0.208514	-0.269347	-0.0561628	-0.477862	0.0608331	154		Tbx1	-0.208514	0.386733	-0.0806393	0.178218	0.178218	154		Tbx1	-0.208514	0.135276	-0.028207	-0.0732386	-0.0732386	154		Tbx1	-0.208514	-0.360079	-0.0750816	-0.568593	0.151564	154		Tbx1	-0.208514
Trim16	-100	-100	-10000	-200	-200	0		Trim16	-100	-100	-10000	-200	-200	0		Trim16	-100	-100	-10000	-200	-200	0		Trim16	-100	-100	-10000	-200	-200	0		Trim16	-100	-100	-10000	-200	-200	0		Trim16	-100	-100	-10000	-200	-200	0		Trim16	-100
Cggbp1	-100	-100	-10000	-200	-200	0		Cggbp1	-100	-100	-10000	-200	-200	0		Cggbp1	-100	-100	-10000	-200	-200	0		Cggbp1	-100	-100	-10000	-200	-200	0		Cggbp1	-100	-100	-10000	-200	-200	0		Cggbp1	-100	-100	-10000	-200	-200	0		Cggbp1	-100
Sp1	-0.432977	-0.473127	-0.204853	-0.906104	0.0401493	48		Sp1	-0.432977	-0.0535615	-0.0231909	-0.486539	-0.379416	48		Sp1	-0.432977	-0.491576	-0.212841	-0.924553	0.0585988	48		Sp1	2.18387	0.418264	0.913433	2.60213	2.60213	48		Sp1	-0.432977	0.0169401	-0.00733466	-0.416037	-0.416037	48		Sp1	-0.432977	-0.169686	-0.0734701	-0.602663	-0.263291	48		Sp1	-0.432977
Tgif1	-0.581659	-1.14152	-0.663974	-1.72318	0.559859	62		Tgif1	-0.581659	-0.280418	-0.163108	-0.862077	-0.30124	62		Tgif1	-0.581659	-0.722059	-0.419992	-1.30372	0.140401	62		Tgif1	-0.581659	0.374578	-0.217876	-0.207081	-0.207081	62		Tgif1	1.42239	0.0559432	0.0795731	1.47834	1.47834	62		Tgif1	-0.581659	0.00817228	-0.00475348	-0.573486	-0.573486	62		Tgif1	-0.581659
Thra	1.25315	0.734974	0.92103	1.98812	1.98812	43		Thra	1.09574	0.31828	0.348752	1.41402	1.41402	43		Thra	0.351908	0.69047	0.242982	1.04238	1.04238	43		Thra	0.248089	-0.160118	-0.0397234	0.0879706	0.408207	43		Thra	0.133418	0.130072	0.0173539	0.263489	0.263489	43		Thra	-1.92633	-0.0220762	-0.042526	-1.9484	-1.90425	43		Thra	-0.128129
Clock	0.730826	0.16062	0.117386	0.891446	0.891446	33		Clock	1.09356	-0.10047	-0.10987	0.993091	1.19403	33		Clock	-0.479385	0.258431	-0.123888	-0.220954	-0.220954	33		Clock	-0.216853	-0.636646	-0.138058	-0.853499	0.419794	33		Clock	-0.128003	0.286257	-0.0366419	0.158254	0.158254	33		Clock	0.19888	-0.0476765	-0.00948191	0.151204	0.246557	33		Clock	-1.49679
Epas1	-0.495265	-0.395628	-0.195941	-0.890894	-0.0996371	70		Epas1	-0.495265	-0.234947	-0.116361	-0.730213	-0.260318	70		Epas1	-0.495265	-0.386791	-0.191564	-0.882056	-0.108474	70		Epas1	-0.495265	-0.0133747	-0.00662403	-0.50864	-0.481891	70		Epas1	-0.495265	0.197858	-0.0979924	-0.297407	-0.297407	70		Epas1	-0.495265	-0.328135	-0.162514	-0.8234	-0.16713	70		Epas1	-0.495265
Ilf3	-100	-100	-10000	-200	-200	0		Ilf3	-100	-100	-10000	-200	-200	0		Ilf3	-100	-100	-10000	-200	-200	0		Ilf3	-100	-100	-10000	-200	-200	0		Ilf3	-100	-100	-10000	-200	-200	0		Ilf3	-100	-100	-10000	-200	-200	0		Ilf3	-100
Kdm2b	-100	-100	-10000	-200	-200	0		Kdm2b	-100	-100	-10000	-200	-200	0		Kdm2b	-100	-100	-10000	-200	-200	0		Kdm2b	-100	-100	-10000	-200	-200	0		Kdm2b	-100	-100	-10000	-200	-200	0		Kdm2b	-100	-100	-10000	-200	-200	0		Kdm2b	-100
Maf	2.39751	-0.387237	-0.928404	2.01027	2.78474	78		Maf	1.08685	-0.176111	-0.191407	0.910742	1.26296	78		Maf	-0.537147	-0.212259	-0.114014	-0.749406	-0.324889	78		Maf	0.226296	0.334381	0.075669	0.560677	0.560677	78		Maf	-0.537147	0.0836783	-0.0449476	-0.453469	-0.453469	78		Maf	-0.537147	-0.156617	-0.0841265	-0.693765	-0.38053	78		Maf	-0.537147
Nfrkb	1.11721	0.24424	0.272866	1.36145	1.36145	27		Nfrkb	1.57129	0.257695	0.404913	1.82898	1.82898	27		Nfrkb	0.269988	-0.345077	-0.0931665	-0.0750891	0.615064	27		Nfrkb	0.0541939	0.20004	0.0108409	0.254234	0.254234	27		Nfrkb	0.316555	-0.224012	-0.0709121	0.0925437	0.540567	27		Nfrkb	-1.02327	-0.0591385	-0.0605148	-1.08241	-0.964134	27		Nfrkb	-1.01812
Nr1d1	0.218955	0.0269352	0.0058976	0.24589	0.24589	35		Nr1d1	1.89618	-0.0155224	-0.0294333	1.88066	1.9117	35		Nr1d1	-0.611472	0.157302	-0.0961857	-0.454171	-0.454171	35		Nr1d1	1.84993	-0.805505	-1.49013	1.04443	2.65544	35		Nr1d1	1.50702	-0.00995546	-0.0150031	1.49706	1.51697	35		Nr1d1	-0.611472	0.15886	-0.0971386	-0.452612	-0.452612	35		Nr1d1	-0.611472
Zkscan17	-100	-100	-10000	-200	-200	0		Zkscan17	-100	-100	-10000	-200	-200	0		Zkscan17	-100	-100	-10000	-200	-200	0		Zkscan17	-100	-100	-10000	-200	-200	0		Zkscan17	-100	-100	-10000	-200	-200	0		Zkscan17	-100	-100	-10000	-200	-200	0		Zkscan17	-100
Bcl6	-0.300447	-0.0853811	-0.0256525	-0.385828	-0.215066	65		Bcl6	-0.300447	-0.236573	-0.0710777	-0.53702	-0.0638738	65		Bcl6	-0.300447	0.0979596	-0.0294317	-0.202487	-0.202487	65		Bcl6	-0.300447	-0.241146	-0.0724515	-0.541593	-0.0593013	65		Bcl6	-0.300447	0.128164	-0.0385066	-0.172282	-0.172282	65		Bcl6	-0.300447	0.0111756	-0.00335766	-0.289271	-0.289271	65		Bcl6	-0.300447
Cebpa	-1.51748	-0.58256	-0.884023	-2.10004	-0.934919	66		Cebpa	0.0195876	-0.316044	-0.00619054	-0.296457	0.335632	66		Cebpa	-0.09926	-0.465408	-0.0461964	-0.564668	0.366149	66		Cebpa	0.335026	0.508691	0.170425	0.843718	0.843718	66		Cebpa	0.752216	0.0104969	0.00789595	0.762713	0.762713	66		Cebpa	0.559525	-0.310386	-0.173668	0.249139	0.86991	66		Cebpa	-0.156739
Ddx1	-100	-100	-10000	-200	-200	0		Ddx1	-100	-100	-10000	-200	-200	0		Ddx1	-100	-100	-10000	-200	-200	0		Ddx1	-100	-100	-10000	-200	-200	0		Ddx1	-100	-100	-10000	-200	-200	0		Ddx1	-100	-100	-10000	-200	-200	0		Ddx1	-100
Dmap1	1.05953	0.542201	0.57448	1.60173	1.60173	58		Dmap1	1.36596	-0.0233542	-0.0319008	1.3426	1.38931	58		Dmap1	0.586077	-0.149886	-0.0878445	0.436191	0.735963	58		Dmap1	-0.157296	0.421739	-0.0663379	0.264442	0.264442	58		Dmap1	0.791562	-0.241921	-0.191495	0.549641	1.03348	58		Dmap1	-0.61816	-0.245334	-0.151656	-0.863494	-0.372827	58		Dmap1	-0.640654
Hmbox1	1.41298	-0.464306	-0.656056	0.948675	1.87729	52		Hmbox1	1.08856	-0.143781	-0.156514	0.944783	1.23234	52		Hmbox1	0.702413	-0.418285	-0.293809	0.284129	1.1207	52		Hmbox1	0.344316	0.336489	0.115859	0.680806	0.680806	52		Hmbox1	0.363216	0.0205543	0.00746566	0.38377	0.38377	52		Hmbox1	-0.442036	-0.0866595	-0.0383066	-0.528696	-0.355377	52		Hmbox1	-0.88527
Mycn	0.844448	0.200632	0.169423	1.04508	1.04508	66		Mycn	1.06747	0.187605	0.200263	1.25508	1.25508	66		Mycn	0.895769	-0.195371	-0.175007	0.700398	1.09114	66		Mycn	-1.16137	0.87945	-1.02137	-0.281917	-0.281917	66		Mycn	-0.0560659	-0.113379	-0.00635672	-0.169445	0.0573135	66		Mycn	0.401236	-0.243927	-0.0978724	0.157309	0.645163	66		Mycn	0.64519
Nr3c1	-0.613975	-0.513691	-0.315394	-1.12767	-0.100284	52		Nr3c1	-0.403639	-0.212253	-0.0856735	-0.615892	-0.191387	52		Nr3c1	0.186407	-0.477104	-0.0889353	-0.290697	0.66351	52		Nr3c1	0.556849	-0.0430622	-0.0239792	0.513787	0.599912	52		Nr3c1	-0.580399	0.0894653	-0.0519256	-0.490934	-0.490934	52		Nr3c1	0.932743	-0.0691352	-0.0644853	0.863608	1.00188	52		Nr3c1	-0.200572
Prdm4	-100	-100	-10000	-200	-200	0		Prdm4	-100	-100	-10000	-200	-200	0		Prdm4	-100	-100	-10000	-200	-200	0		Prdm4	-100	-100	-10000	-200	-200	0		Prdm4	-100	-100	-10000	-200	-200	0		Prdm4	-100	-100	-10000	-200	-200	0		Prdm4	-100
Psip1	-100	-100	-10000	-200	-200	0		Psip1	-100	-100	-10000	-200	-200	0		Psip1	-100	-100	-10000	-200	-200	0		Psip1	-100	-100	-10000	-200	-200	0		Psip1	-100	-100	-10000	-200	-200	0		Psip1	-100	-100	-10000	-200	-200	0		Psip1	-100
Smarca4	-100	-100	-10000	-200	-200	0		Smarca4	-100	-100	-10000	-200	-200	0		Smarca4	-100	-100	-10000	-200	-200	0		Smarca4	-100	-100	-10000	-200	-200	0		Smarca4	-100	-100	-10000	-200	-200	0		Smarca4	-100	-100	-10000	-200	-200	0		Smarca4	-100
Taf11	-100	-100	-10000	-200	-200	0		Taf11	-100	-100	-10000	-200	-200	0		Taf11	-100	-100	-10000	-200	-200	0		Taf11	-100	-100	-10000	-200	-200	0		Taf11	-100	-100	-10000	-200	-200	0		Taf11	-100	-100	-10000	-200	-200	0		Taf11	-100
Taf6l	-100	-100	-10000	-200	-200	0		Taf6l	-100	-100	-10000	-200	-200	0		Taf6l	-100	-100	-10000	-200	-200	0		Taf6l	-100	-100	-10000	-200	-200	0		Taf6l	-100	-100	-10000	-200	-200	0		Taf6l	-100	-100	-10000	-200	-200	0		Taf6l	-100
Zbtb7b	-1.0227	-0.98436	-1.00671	-2.00706	-0.0383447	47		Zbtb7b	-1.0227	-0.354558	-0.362608	-1.37726	-0.668147	47		Zbtb7b	0.636595	-0.318192	-0.20256	0.318402	0.954787	47		Zbtb7b	0.654836	-0.0178914	-0.0117159	0.636945	0.672727	47		Zbtb7b	-1.0227	-0.0626147	-0.0640364	-1.08532	-0.96009	47		Zbtb7b	1.27123	0.0257749	0.0327658	1.297	1.297	47		Zbtb7b	-1.0227
Zfp184	-0.208514	0.192812	-0.0402041	-0.0157023	-0.0157023	66		Zfp184	-0.208514	-0.0915096	-0.0190811	-0.300024	-0.117005	66		Zfp184	-0.208514	-0.104795	-0.0218513	-0.313309	-0.103719	66		Zfp184	-0.208514	0.21093	-0.0439819	0.00241558	0.00241558	66		Zfp184	-0.208514	-0.121221	-0.0252764	-0.329736	-0.0872931	66		Zfp184	-0.208514	-0.08888	-0.0185328	-0.297394	-0.119634	66		Zfp184	-0.208514
Zhx2	0.673062	0.0566324	0.0381171	0.729694	0.729694	53		Zhx2	0.138168	0.0410414	0.00567062	0.17921	0.17921	53		Zhx2	0.821267	0.157942	0.129713	0.97921	0.97921	53		Zhx2	0.234013	-0.409146	-0.0957456	-0.175133	0.643159	53		Zhx2	0.349519	0.128248	0.0448252	0.477767	0.477767	53		Zhx2	-1.61711	0.117705	-0.190342	-1.4994	-1.4994	53		Zhx2	-0.689753
Elk3	-1.32904	-0.491366	-0.653044	-1.8204	-0.837672	139		Elk3	0.612789	-0.297923	-0.182564	0.314865	0.910712	139		Elk3	-1.28969	-0.421594	-0.543726	-1.71129	-0.868098	139		Elk3	0.834845	0.430318	0.359249	1.26516	1.26516	139		Elk3	-0.88457	0.166625	-0.147391	-0.717945	-0.717945	139		Elk3	-1.83809	-0.236764	-0.435192	-2.07485	-1.60132	139		Elk3	0.562314
Ets1	-1.30476	-0.393784	-0.513793	-1.69854	-0.910974	177		Ets1	-0.110286	-0.333098	-0.036736	-0.443384	0.222813	177		Ets1	-1.30476	-0.427513	-0.557801	-1.73227	-0.877245	177		Ets1	-0.319934	0.0767287	-0.0245481	-0.243206	-0.243206	177		Ets1	-0.296917	-0.0721656	-0.0214272	-0.369082	-0.224751	177		Ets1	-1.30476	-0.240324	-0.313565	-1.54508	-1.06443	177		Ets1	1.35563
Klf2	-0.31302	-0.779887	-0.24412	-1.09291	0.466867	108		Klf2	-0.31302	-0.319866	-0.100125	-0.632886	0.00684637	108		Klf2	-0.31302	-0.557883	-0.174629	-0.870903	0.244863	108		Klf2	-0.31302	0.267114	-0.0836121	-0.0459057	-0.0459057	108		Klf2	-0.31302	0.0566162	-0.017722	-0.256404	-0.256404	108		Klf2	-0.31302	-0.206838	-0.0647445	-0.519858	-0.106182	108		Klf2	-0.0696999
Stat5b	-1.35085	-0.160582	-0.216921	-1.51143	-1.19026	75		Stat5b	-1.35085	-0.192848	-0.260508	-1.54369	-1.158	75		Stat5b	-1.35085	-0.29394	-0.397068	-1.64479	-1.05691	75		Stat5b	0.919211	-0.0517121	-0.0475343	0.867499	0.970923	75		Stat5b	0.105826	-0.146205	-0.0154723	-0.0403796	0.252031	75		Stat5b	0.221538	-0.195949	-0.0434102	0.0255884	0.417487	75		Stat5b	0.262947
Foxg1	-100	-100	-10000	-200	-200	0		Foxg1	-100	-100	-10000	-200	-200	0		Foxg1	-100	-100	-10000	-200	-200	0		Foxg1	-100	-100	-10000	-200	-200	0		Foxg1	-100	-100	-10000	-200	-200	0		Foxg1	-100	-100	-10000	-200	-200	0		Foxg1	-100
Tcf4	1.72488	1.39127	2.39977	3.11615	3.11615	90		Tcf4	2.06386	0.335831	0.693109	2.39969	2.39969	90		Tcf4	-1.39545	0.725232	-1.01203	-0.67022	-0.67022	90		Tcf4	0.518466	0.171719	0.0890304	0.690185	0.690185	90		Tcf4	0.160487	0.180756	0.029009	0.341243	0.341243	90		Tcf4	-0.0402256	-0.112644	-0.00453117	-0.15287	0.0724185	90		Tcf4	-1.6829
Gmeb1	-1.89425	0.754406	-1.42904	-1.13985	-1.13985	41		Gmeb1	1.89678	0.467611	0.886956	2.36439	2.36439	41		Gmeb1	0.156801	-0.0678229	-0.0106347	0.0889786	0.224624	41		Gmeb1	-0.849568	0.315805	-0.268298	-0.533763	-0.533763	41		Gmeb1	0.320731	-0.0668006	-0.021425	0.25393	0.387531	41		Gmeb1	-0.552771	-0.0908168	-0.0502009	-0.643588	-0.461954	41		Gmeb1	-0.2621
T	-100	-100	-10000	-200	-200	0		T	-100	-100	-10000	-200	-200	0		T	-100	-100	-10000	-200	-200	0		T	-100	-100	-10000	-200	-200	0		T	-100	-100	-10000	-200	-200	0		T	-100	-100	-10000	-200	-200	0		T	-100
Ubp1	1.38663	-0.0594381	-0.0824186	1.32719	1.44607	64		Ubp1	1.00829	0.23129	0.233209	1.23958	1.23958	64		Ubp1	0.375631	-0.325496	-0.122266	0.0501344	0.701127	64		Ubp1	-0.0351955	0.688483	-0.0242315	0.653288	0.653288	64		Ubp1	0.304803	0.0153226	0.00467037	0.320126	0.320126	64		Ubp1	0.417721	-0.10996	-0.0459327	0.30776	0.527681	64		Ubp1	-1.03302
Foxf1	-100	-100	-10000	-200	-200	0		Foxf1	-100	-100	-10000	-200	-200	0		Foxf1	-100	-100	-10000	-200	-200	0		Foxf1	-100	-100	-10000	-200	-200	0		Foxf1	-100	-100	-10000	-200	-200	0		Foxf1	-100	-100	-10000	-200	-200	0		Foxf1	-100
Heyl	-0.297465	-0.229542	-0.0682809	-0.527008	-0.0679228	133		Heyl	-0.297465	0.0434166	-0.0129149	-0.254049	-0.254049	133		Heyl	-0.297465	-0.350232	-0.104182	-0.647697	0.0527667	133		Heyl	2.56181	0.365112	0.935349	2.92693	2.92693	133		Heyl	-0.297465	0.408694	-0.121572	0.111228	0.111228	133		Heyl	-0.297465	-0.307107	-0.0913536	-0.604572	0.00964131	133		Heyl	-0.297465
Six5	-0.208514	-0.483266	-0.100768	-0.69178	0.274751	111		Six5	-0.208514	-0.0403196	-0.00840721	-0.248834	-0.168195	111		Six5	-0.208514	-0.40724	-0.0849154	-0.615754	0.198726	111		Six5	4.58732	1.05437	4.83673	5.64169	5.64169	111		Six5	-0.208514	1.15502	-0.240839	0.946509	0.946509	111		Six5	-0.208514	-0.18479	-0.0385314	-0.393305	-0.0237241	111		Six5	-0.208514
Mterfd3	-100	-100	-10000	-200	-200	0		Mterfd3	-100	-100	-10000	-200	-200	0		Mterfd3	-100	-100	-10000	-200	-200	0		Mterfd3	-100	-100	-10000	-200	-200	0		Mterfd3	-100	-100	-10000	-200	-200	0		Mterfd3	-100	-100	-10000	-200	-200	0		Mterfd3	-100
Pknox2	0.455935	0.874153	0.398557	1.33009	1.33009	91		Pknox2	1.1601	0.209446	0.242979	1.36955	1.36955	91		Pknox2	0.536303	0.41077	0.220297	0.947073	0.947073	91		Pknox2	-0.00426007	-0.114855	-0.000489291	-0.119115	0.110595	91		Pknox2	0.428843	0.0635725	0.0272626	0.492415	0.492415	91		Pknox2	-1.81483	-0.23882	-0.433416	-2.05365	-1.57601	91		Pknox2	-1.81483
Ahctf1	1.44539	-0.228595	-0.330409	1.21679	1.67399	60		Ahctf1	1.23331	0.169349	0.208861	1.40266	1.40266	60		Ahctf1	1.03404	-0.451046	-0.466401	0.582995	1.48509	60		Ahctf1	0.561336	0.422811	0.237339	0.984147	0.984147	60		Ahctf1	0.0347336	-0.0914473	-0.00317629	-0.0567137	0.126181	60		Ahctf1	0.170248	-0.278124	-0.0473502	-0.107876	0.448372	60		Ahctf1	-0.610941
Atf1	1.50385	-0.889504	-1.33768	0.614345	2.39335	39		Atf1	1.07195	-0.0410912	-0.0440478	1.03086	1.11304	39		Atf1	0.931439	-0.769284	-0.716541	0.162154	1.70072	39		Atf1	0.763436	0.900912	0.687789	1.66435	1.66435	39		Atf1	0.452242	-0.00604967	-0.00273591	0.446192	0.458291	39		Atf1	0.838611	-0.270945	-0.227218	0.567666	1.10956	39		Atf1	-1.06176
Bcor	-100	-100	-10000	-200	-200	0		Bcor	-100	-100	-10000	-200	-200	0		Bcor	-100	-100	-10000	-200	-200	0		Bcor	-100	-100	-10000	-200	-200	0		Bcor	-100	-100	-10000	-200	-200	0		Bcor	-100	-100	-10000	-200	-200	0		Bcor	-100
E2f2	-0.702433	-0.559016	-0.392671	-1.26145	-0.143418	62		E2f2	-0.702433	-0.350663	-0.246317	-1.0531	-0.351771	62		E2f2	-0.702433	-0.508912	-0.357476	-1.21134	-0.193522	62		E2f2	0.958263	0.266589	0.255462	1.22485	1.22485	62		E2f2	-0.702433	-0.186202	-0.130795	-0.888636	-0.516231	62		E2f2	-0.702433	-0.235165	-0.165188	-0.937598	-0.467269	62		E2f2	1.50304
Elf2	-0.685867	-0.144996	-0.0994478	-0.830863	-0.540871	47		Elf2	2.17655	-0.15364	-0.334406	2.02291	2.33019	47		Elf2	-0.226785	-0.35229	-0.0798942	-0.579076	0.125505	47		Elf2	0.373257	0.163355	0.0609733	0.536612	0.536612	47		Elf2	0.295379	-0.0873807	-0.0258104	0.207998	0.38276	47		Elf2	-0.783954	-0.236205	-0.185174	-1.02016	-0.547749	47		Elf2	-0.318947
Gabpb2	-100	-100	-10000	-200	-200	0		Gabpb2	-100	-100	-10000	-200	-200	0		Gabpb2	-100	-100	-10000	-200	-200	0		Gabpb2	-100	-100	-10000	-200	-200	0		Gabpb2	-100	-100	-10000	-200	-200	0		Gabpb2	-100	-100	-10000	-200	-200	0		Gabpb2	-100
Hltf	-100	-100	-10000	-200	-200	0		Hltf	-100	-100	-10000	-200	-200	0		Hltf	-100	-100	-10000	-200	-200	0		Hltf	-100	-100	-10000	-200	-200	0		Hltf	-100	-100	-10000	-200	-200	0		Hltf	-100	-100	-10000	-200	-200	0		Hltf	-100
Hmgn5	-0.465959	-1.65136	-0.769465	-2.11732	1.1854	52		Hmgn5	-0.465959	-0.0252367	-0.0117593	-0.491196	-0.440722	52		Hmgn5	-0.465959	-1.12019	-0.521963	-1.58615	0.654231	52		Hmgn5	-0.465959	0.365263	-0.170197	-0.100697	-0.100697	52		Hmgn5	-0.465959	0.227157	-0.105846	-0.238802	-0.238802	52		Hmgn5	2.95665	0.0345416	0.102127	2.99119	2.99119	52		Hmgn5	-0.465959
Myb	-0.466454	-0.389	-0.18145	-0.855453	-0.0774539	69		Myb	-0.466454	-0.319099	-0.148845	-0.785552	-0.147355	69		Myb	-0.466454	-0.383398	-0.178837	-0.849851	-0.0830557	69		Myb	-0.466454	0.116622	-0.0543988	-0.349831	-0.349831	69		Myb	-0.466454	-0.140648	-0.0656057	-0.607101	-0.325806	69		Myb	-0.466454	-0.275073	-0.128309	-0.741526	-0.191381	69		Myb	0.610902
Nfatc3	-2.39813	-0.324184	-0.777436	-2.72232	-2.07395	36		Nfatc3	0.357511	-0.3387	-0.121089	0.0188116	0.696211	36		Nfatc3	-0.768056	-0.503607	-0.386798	-1.27166	-0.264448	36		Nfatc3	0.240687	0.207492	0.0499406	0.448179	0.448179	36		Nfatc3	-0.0415858	0.0247891	-0.00103088	-0.0167967	-0.0167967	36		Nfatc3	-0.426016	-0.251149	-0.106994	-0.677165	-0.174867	36		Nfatc3	-0.110148
Nrf1	-0.290575	-0.149915	-0.0435617	-0.440491	-0.14066	48		Nrf1	1.57537	0.117648	0.18534	1.69302	1.69302	48		Nrf1	-0.866013	-0.413016	-0.357677	-1.27903	-0.452998	48		Nrf1	0.274616	1.02626	0.281827	1.30087	1.30087	48		Nrf1	-0.759017	-0.265455	-0.201485	-1.02447	-0.493562	48		Nrf1	-1.31074	-0.362374	-0.474977	-1.67311	-0.948366	48		Nrf1	0.00194586
Rcor1	-100	-100	-10000	-200	-200	0		Rcor1	-100	-100	-10000	-200	-200	0		Rcor1	-100	-100	-10000	-200	-200	0		Rcor1	-100	-100	-10000	-200	-200	0		Rcor1	-100	-100	-10000	-200	-200	0		Rcor1	-100	-100	-10000	-200	-200	0		Rcor1	-100
Taf4a	-100	-100	-10000	-200	-200	0		Taf4a	-100	-100	-10000	-200	-200	0		Taf4a	-100	-100	-10000	-200	-200	0		Taf4a	-100	-100	-10000	-200	-200	0		Taf4a	-100	-100	-10000	-200	-200	0		Taf4a	-100	-100	-10000	-200	-200	0		Taf4a	-100
Taf8	-100	-100	-10000	-200	-200	0		Taf8	-100	-100	-10000	-200	-200	0		Taf8	-100	-100	-10000	-200	-200	0		Taf8	-100	-100	-10000	-200	-200	0		Taf8	-100	-100	-10000	-200	-200	0		Taf8	-100	-100	-10000	-200	-200	0		Taf8	-100
Tcf7	-0.431882	-0.481721	-0.208046	-0.913602	0.0498387	77		Tcf7	-0.431882	-0.138433	-0.0597866	-0.570315	-0.293449	77		Tcf7	-0.431882	-0.509338	-0.219974	-0.94122	0.077456	77		Tcf7	-0.431882	0.0275871	-0.0119144	-0.404295	-0.404295	77		Tcf7	-0.431882	-0.170686	-0.073716	-0.602567	-0.261196	77		Tcf7	-0.431882	-0.115792	-0.0500086	-0.547674	-0.31609	77		Tcf7	1.68956
Zfp143	-0.921493	0.0287271	-0.0264718	-0.892766	-0.892766	42		Zfp143	1.6847	0.112972	0.190325	1.79768	1.79768	42		Zfp143	0.536603	-0.311917	-0.167376	0.224685	0.84852	42		Zfp143	-0.921493	0.785716	-0.724032	-0.135778	-0.135778	42		Zfp143	0.713282	-0.273029	-0.194747	0.440253	0.986311	42		Zfp143	1.38932	-0.344432	-0.478527	1.04489	1.73375	42		Zfp143	1.13387
Zfp217	-0.208514	-1.21123	-0.252559	-1.41974	1.00272	32		Zfp217	-0.208514	-0.148622	-0.0309898	-0.357136	-0.0598925	32		Zfp217	-0.208514	-0.96047	-0.200272	-1.16898	0.751956	32		Zfp217	-0.208514	0.606772	-0.126521	0.398257	0.398257	32		Zfp217	-0.208514	0.0531272	-0.0110778	-0.155387	-0.155387	32		Zfp217	-0.208514	-0.226359	-0.047199	-0.434873	0.0178442	32		Zfp217	-0.208514
Nr0b1	-0.299567	-0.189667	-0.0568181	-0.489235	-0.1099	88		Nr0b1	-0.299567	0.00382193	-0.00114493	-0.295746	-0.295746	88		Nr0b1	-0.299567	-0.174366	-0.0522344	-0.473934	-0.125201	88		Nr0b1	-0.299567	0.0430753	-0.012904	-0.256492	-0.256492	88		Nr0b1	-0.299567	-0.159983	-0.0479257	-0.459551	-0.139584	88		Nr0b1	-0.299567	-0.158247	-0.0474058	-0.457815	-0.14132	88		Nr0b1	-0.299567
Pou5f1	-100	-100	-10000	-200	-200	0		Pou5f1	-100	-100	-10000	-200	-200	0		Pou5f1	-100	-100	-10000	-200	-200	0		Pou5f1	-100	-100	-10000	-200	-200	0		Pou5f1	-100	-100	-10000	-200	-200	0		Pou5f1	-100	-100	-10000	-200	-200	0		Pou5f1	-100
Tfb1m	-100	-100	-10000	-200	-200	0		Tfb1m	-100	-100	-10000	-200	-200	0		Tfb1m	-100	-100	-10000	-200	-200	0		Tfb1m	-100	-100	-10000	-200	-200	0		Tfb1m	-100	-100	-10000	-200	-200	0		Tfb1m	-100	-100	-10000	-200	-200	0		Tfb1m	-100
Xrcc5	-100	-100	-10000	-200	-200	0		Xrcc5	-100	-100	-10000	-200	-200	0		Xrcc5	-100	-100	-10000	-200	-200	0		Xrcc5	-100	-100	-10000	-200	-200	0		Xrcc5	-100	-100	-10000	-200	-200	0		Xrcc5	-100	-100	-10000	-200	-200	0		Xrcc5	-100
Zfp42	-0.297161	-0.066813	-0.0198542	-0.363974	-0.230348	94		Zfp42	-0.297161	0.0472936	-0.0140538	-0.249868	-0.249868	94		Zfp42	-0.297161	-0.177664	-0.0527949	-0.474826	-0.119497	94		Zfp42	-0.297161	0.0970323	-0.0288342	-0.200129	-0.200129	94		Zfp42	-0.297161	-0.157248	-0.0467279	-0.454409	-0.139914	94		Zfp42	-0.297161	-0.115589	-0.0343485	-0.41275	-0.181573	94		Zfp42	2.53952
Zfp473	-100	-100	-10000	-200	-200	0		Zfp473	-100	-100	-10000	-200	-200	0		Zfp473	-100	-100	-10000	-200	-200	0		Zfp473	-100	-100	-10000	-200	-200	0		Zfp473	-100	-100	-10000	-200	-200	0		Zfp473	-100	-100	-10000	-200	-200	0		Zfp473	-100
Zfp661	-100	-100	-10000	-200	-200	0		Zfp661	-100	-100	-10000	-200	-200	0		Zfp661	-100	-100	-10000	-200	-200	0		Zfp661	-100	-100	-10000	-200	-200	0		Zfp661	-100	-100	-10000	-200	-200	0		Zfp661	-100	-100	-10000	-200	-200	0		Zfp661	-100
Hoxc4	-0.44427	-0.165527	-0.0735384	-0.609796	-0.278743	50		Hoxc4	-0.44427	0.553135	-0.245741	0.108865	0.108865	50		Hoxc4	-0.44427	-0.276111	-0.122668	-0.720381	-0.168158	50		Hoxc4	-0.44427	1.43288	-0.636587	0.988614	0.988614	50		Hoxc4	-0.44427	0.853592	-0.379225	0.409322	0.409322	50		Hoxc4	-0.44427	-0.275303	-0.122309	-0.719572	-0.168967	50		Hoxc4	-0.44427
Hoxc5	1.95122	-0.248042	-0.483984	1.70317	2.19926	68		Hoxc5	-0.488732	0.353363	-0.1727	-0.135369	-0.135369	68		Hoxc5	-0.488732	-0.317007	-0.154932	-0.805739	-0.171724	68		Hoxc5	1.62942	1.29998	2.11821	2.9294	2.9294	68		Hoxc5	-0.488732	0.757797	-0.37036	0.269066	0.269066	68		Hoxc5	-0.488732	-0.297244	-0.145273	-0.785976	-0.191488	68		Hoxc5	-0.488732
Hoxc8	-0.722608	-0.298289	-0.215546	-1.0209	-0.424318	157		Hoxc8	-0.722608	0.216351	-0.156337	-0.506257	-0.506257	157		Hoxc8	1.89877	-0.337606	-0.641036	1.56116	2.23638	157		Hoxc8	0.631671	1.27767	0.80707	1.90935	1.90935	157		Hoxc8	-0.167315	0.77224	-0.129207	0.604925	0.604925	157		Hoxc8	-0.722608	-0.313377	-0.226449	-1.03599	-0.409231	157		Hoxc8	-0.722608
Hoxd9	-0.613139	-0.449561	-0.275644	-1.0627	-0.163578	137		Hoxd9	-0.613139	0.0729417	-0.0447234	-0.540197	-0.540197	137		Hoxd9	2.00455	-0.249735	-0.500606	1.75481	2.25428	137		Hoxd9	1.07547	0.924034	0.993774	1.99951	1.99951	137		Hoxd9	1.44113	0.728621	1.05004	2.16975	2.16975	137		Hoxd9	-0.613139	-0.284323	-0.17433	-0.897463	-0.328816	137		Hoxd9	-0.613139
Lhx8	-100	-100	-10000	-200	-200	0		Lhx8	-100	-100	-10000	-200	-200	0		Lhx8	-100	-100	-10000	-200	-200	0		Lhx8	-100	-100	-10000	-200	-200	0		Lhx8	-100	-100	-10000	-200	-200	0		Lhx8	-100	-100	-10000	-200	-200	0		Lhx8	-100
Wt1	-0.289295	-0.0649872	-0.0188005	-0.354282	-0.224308	112		Wt1	-0.289295	0.248026	-0.0717528	-0.0412687	-0.0412687	112		Wt1	-0.289295	-0.125815	-0.0363976	-0.41511	-0.16348	112		Wt1	-0.289295	0.23684	-0.0685166	-0.0524552	-0.0524552	112		Wt1	-0.289295	0.0767092	-0.0221916	-0.212586	-0.212586	112		Wt1	-0.289295	-0.0874579	-0.0253012	-0.376753	-0.201837	112		Wt1	2.09196
Klf10	-100	-100	-10000	-200	-200	0		Klf10	-100	-100	-10000	-200	-200	0		Klf10	-100	-100	-10000	-200	-200	0		Klf10	-100	-100	-10000	-200	-200	0		Klf10	-100	-100	-10000	-200	-200	0		Klf10	-100	-100	-10000	-200	-200	0		Klf10	-100
Ar	-0.782959	-0.382527	-0.299503	-1.16549	-0.400432	95		Ar	-0.782959	0.0338488	-0.0265022	-0.749111	-0.749111	95		Ar	-0.782959	-0.256281	-0.200657	-1.03924	-0.526679	95		Ar	1.16444	0.499145	0.581222	1.66358	1.66358	95		Ar	0.497674	0.421047	0.209544	0.918721	0.918721	95		Ar	-0.782959	-0.353587	-0.276844	-1.13655	-0.429373	95		Ar	-0.782959
Irf6	-0.603756	-0.414913	-0.250506	-1.01867	-0.188843	200		Irf6	-0.603756	-0.208964	-0.126163	-0.81272	-0.394791	200		Irf6	-0.603756	-0.396427	-0.239345	-1.00018	-0.207329	200		Irf6	-0.603756	0.576506	-0.348069	-0.0272494	-0.0272494	200		Irf6	0.935974	-0.0845704	-0.0791558	0.851404	1.02054	200		Irf6	0.569184	-0.136598	-0.0777495	0.432586	0.705782	200		Irf6	-0.603756
Ovol2	-0.350973	-0.331721	-0.116425	-0.682694	-0.0192521	171		Ovol2	-0.350973	-0.258898	-0.0908662	-0.609871	-0.0920751	171		Ovol2	-0.350973	-0.300827	-0.105582	-0.6518	-0.0501458	171		Ovol2	-0.350973	-0.0243911	-0.00856061	-0.375364	-0.326582	171		Ovol2	-0.350973	-0.259266	-0.0909952	-0.610239	-0.0917075	171		Ovol2	2.11606	-0.134831	-0.285309	1.98123	2.25089	171		Ovol2	-0.350973
Pax8	-0.208514	-0.196849	-0.0410458	-0.405363	-0.0116658	206		Pax8	-0.208514	-0.178573	-0.0372351	-0.387087	-0.0299413	206		Pax8	-0.208514	-0.262601	-0.0547561	-0.471115	0.0540865	206		Pax8	-0.208514	-0.234736	-0.0489457	-0.44325	0.0262211	206		Pax8	-0.208514	-0.252872	-0.0527274	-0.461386	0.0443574	206		Pax8	-0.208514	-0.192304	-0.0400982	-0.400819	-0.0162102	206		Pax8	-0.208514
Sim1	-0.208514	-0.131884	-0.0274997	-0.340398	-0.0766304	92		Sim1	-0.208514	-0.0964086	-0.0201026	-0.304923	-0.112106	92		Sim1	-0.208514	-0.244365	-0.0509537	-0.45288	0.035851	92		Sim1	-0.208514	-0.201281	-0.0419699	-0.409795	-0.00723367	92		Sim1	-0.208514	-0.221593	-0.0462054	-0.430108	0.0130788	92		Sim1	-0.208514	0.890735	-0.185731	0.68222	0.68222	92		Sim1	-0.208514
Tfcp2l1	-100	-100	-10000	-200	-200	0		Tfcp2l1	-100	-100	-10000	-200	-200	0		Tfcp2l1	-100	-100	-10000	-200	-200	0		Tfcp2l1	-100	-100	-10000	-200	-200	0		Tfcp2l1	-100	-100	-10000	-200	-200	0		Tfcp2l1	-100	-100	-10000	-200	-200	0		Tfcp2l1	-100
Vdr	-0.795301	-0.37104	-0.295089	-1.16634	-0.424261	250		Vdr	0.3758	-0.245367	-0.0922089	0.130434	0.621167	250		Vdr	-0.795301	-0.328238	-0.261048	-1.12354	-0.467063	250		Vdr	1.48053	0.244677	0.362251	1.7252	1.7252	250		Vdr	-0.212363	-0.17981	-0.0381851	-0.392174	-0.0325529	250		Vdr	-0.795301	-0.203893	-0.162156	-0.999194	-0.591408	250		Vdr	-0.795301
Mef2a	1.09969	0.232995	0.256222	1.33268	1.33268	107		Mef2a	0.578006	0.00143234	0.0008279	0.579439	0.579439	107		Mef2a	0.0213812	0.0895898	0.00191554	0.110971	0.110971	107		Mef2a	0.0691287	-0.151033	-0.0104407	-0.0819044	0.220162	107		Mef2a	-0.0532852	0.0487519	-0.00259776	-0.00453333	-0.00453333	107		Mef2a	-1.69847	-0.246722	-0.41905	-1.94519	-1.45175	107		Mef2a	-1.69847
Zfp260	-0.42212	0.315684	-0.133257	-0.106436	-0.106436	198		Zfp260	-0.42212	0.253042	-0.106814	-0.169078	-0.169078	198		Zfp260	-0.42212	0.261241	-0.110275	-0.160879	-0.160879	198		Zfp260	1.72025	0.232147	0.399351	1.9524	1.9524	198		Zfp260	0.938488	0.20538	0.192747	1.14387	1.14387	198		Zfp260	3.12875	0.155389	0.486172	3.28414	3.28414	198		Zfp260	-0.42212
Camta2	-100	-100	-10000	-200	-200	0		Camta2	-100	-100	-10000	-200	-200	0		Camta2	-100	-100	-10000	-200	-200	0		Camta2	-100	-100	-10000	-200	-200	0		Camta2	-100	-100	-10000	-200	-200	0		Camta2	-100	-100	-10000	-200	-200	0		Camta2	-100
Klf16	-0.298564	0.410949	-0.122695	0.112384	0.112384	51		Klf16	-0.298564	0.14309	-0.0427215	-0.155475	-0.155475	51		Klf16	-0.298564	0.0922627	-0.0275463	-0.206302	-0.206302	51		Klf16	-0.298564	0.915421	-0.273312	0.616856	0.616856	51		Klf16	-0.298564	-0.0590082	-0.0176177	-0.357573	-0.239556	51		Klf16	-0.298564	0.114463	-0.0341744	-0.184102	-0.184102	51		Klf16	2.64886
Med6	-100	-100	-10000	-200	-200	0		Med6	-100	-100	-10000	-200	-200	0		Med6	-100	-100	-10000	-200	-200	0		Med6	-100	-100	-10000	-200	-200	0		Med6	-100	-100	-10000	-200	-200	0		Med6	-100	-100	-10000	-200	-200	0		Med6	-100
Ppargc1a	-100	-100	-10000	-200	-200	0		Ppargc1a	-100	-100	-10000	-200	-200	0		Ppargc1a	-100	-100	-10000	-200	-200	0		Ppargc1a	-100	-100	-10000	-200	-200	0		Ppargc1a	-100	-100	-10000	-200	-200	0		Ppargc1a	-100	-100	-10000	-200	-200	0		Ppargc1a	-100
Sfpq	-100	-100	-10000	-200	-200	0		Sfpq	-100	-100	-10000	-200	-200	0		Sfpq	-100	-100	-10000	-200	-200	0		Sfpq	-100	-100	-10000	-200	-200	0		Sfpq	-100	-100	-10000	-200	-200	0		Sfpq	-100	-100	-10000	-200	-200	0		Sfpq	-100
Taf1b	-100	-100	-10000	-200	-200	0		Taf1b	-100	-100	-10000	-200	-200	0		Taf1b	-100	-100	-10000	-200	-200	0		Taf1b	-100	-100	-10000	-200	-200	0		Taf1b	-100	-100	-10000	-200	-200	0		Taf1b	-100	-100	-10000	-200	-200	0		Taf1b	-100
Taf2	-100	-100	-10000	-200	-200	0		Taf2	-100	-100	-10000	-200	-200	0		Taf2	-100	-100	-10000	-200	-200	0		Taf2	-100	-100	-10000	-200	-200	0		Taf2	-100	-100	-10000	-200	-200	0		Taf2	-100	-100	-10000	-200	-200	0		Taf2	-100
Tardbp	-100	-100	-10000	-200	-200	0		Tardbp	-100	-100	-10000	-200	-200	0		Tardbp	-100	-100	-10000	-200	-200	0		Tardbp	-100	-100	-10000	-200	-200	0		Tardbp	-100	-100	-10000	-200	-200	0		Tardbp	-100	-100	-10000	-200	-200	0		Tardbp	-100
Tef	1.05255	0.17175	0.180776	1.2243	1.2243	69		Tef	2.3051	0.107164	0.247023	2.41227	2.41227	69		Tef	0.787064	0.214411	0.168755	1.00148	1.00148	69		Tef	-0.817865	-0.716462	-0.58597	-1.53433	-0.101403	69		Tef	-0.817865	0.126327	-0.103318	-0.691538	-0.691538	69		Tef	-0.338225	0.211808	-0.0716388	-0.126417	-0.126417	69		Tef	-0.817865
Uhrf1	-100	-100	-10000	-200	-200	0		Uhrf1	-100	-100	-10000	-200	-200	0		Uhrf1	-100	-100	-10000	-200	-200	0		Uhrf1	-100	-100	-10000	-200	-200	0		Uhrf1	-100	-100	-10000	-200	-200	0		Uhrf1	-100	-100	-10000	-200	-200	0		Uhrf1	-100
Pitx2	-0.645922	-0.444745	-0.287271	-1.09067	-0.201177	56		Pitx2	2.15115	-0.136039	-0.292641	2.01511	2.28719	56		Pitx2	-0.645922	-0.331846	-0.214346	-0.977768	-0.314077	56		Pitx2	2.25859	-0.155618	-0.351478	2.10297	2.41421	56		Pitx2	1.22623	-0.0902515	-0.110669	1.13598	1.31648	56		Pitx2	-0.645922	-0.218005	-0.140814	-0.863927	-0.427917	56		Pitx2	-0.645922
Pitx3	-0.208514	0.17148	-0.035756	-0.0370347	-0.0370347	124		Pitx3	4.58732	0.0413076	0.189491	4.62862	4.62862	124		Pitx3	-0.208514	-0.168993	-0.0352375	-0.377508	-0.0395212	124		Pitx3	-0.208514	-0.138111	-0.0287982	-0.346626	-0.070403	124		Pitx3	-0.208514	-0.313756	-0.0654226	-0.52227	0.105241	124		Pitx3	-0.208514	-0.300681	-0.0626963	-0.509195	0.0921663	124		Pitx3	-0.208514
Zfp865	-100	-100	-10000	-200	-200	0		Zfp865	-100	-100	-10000	-200	-200	0		Zfp865	-100	-100	-10000	-200	-200	0		Zfp865	-100	-100	-10000	-200	-200	0		Zfp865	-100	-100	-10000	-200	-200	0		Zfp865	-100	-100	-10000	-200	-200	0		Zfp865	-100
Ascl1	-0.208514	3.40615	-0.710231	3.19763	3.19763	215		Ascl1	-0.208514	0.363351	-0.0757639	0.154836	0.154836	215		Ascl1	-0.208514	1.17954	-0.245952	0.97103	0.97103	215		Ascl1	-0.208514	-0.269353	-0.0561639	-0.477867	0.0608381	215		Ascl1	-0.208514	-0.252132	-0.0525731	-0.460646	0.0436172	215		Ascl1	-0.208514	-0.235222	-0.0490472	-0.443736	0.0267076	215		Ascl1	-0.208514
Cux2	1.7834	3.44985	6.15245	5.23324	5.23324	198		Cux2	1.77191	0.379198	0.671905	2.15111	2.15111	198		Cux2	0.604913	1.14523	0.692767	1.75015	1.75015	198		Cux2	-0.652866	-0.31055	-0.202748	-0.963416	-0.342315	198		Cux2	-0.652866	-0.262965	-0.171681	-0.91583	-0.389901	198		Cux2	0.00324268	-0.196737	-0.000637956	-0.193495	0.19998	198		Cux2	-0.652866
Etv1	-0.341215	2.44919	-0.835699	2.10797	2.10797	125		Etv1	-0.341215	0.794173	-0.270984	0.452958	0.452958	125		Etv1	-0.341215	1.22544	-0.418138	0.884223	0.884223	125		Etv1	-0.341215	-0.196783	-0.0671453	-0.537998	-0.144432	125		Etv1	-0.341215	-0.143435	-0.0489423	-0.48465	-0.197779	125		Etv1	-0.341215	-0.119453	-0.040759	-0.460668	-0.221762	125		Etv1	-0.341215
Fezf2	-100	-100	-10000	-200	-200	0		Fezf2	-100	-100	-10000	-200	-200	0		Fezf2	-100	-100	-10000	-200	-200	0		Fezf2	-100	-100	-10000	-200	-200	0		Fezf2	-100	-100	-10000	-200	-200	0		Fezf2	-100	-100	-10000	-200	-200	0		Fezf2	-100
Hbp1	-100	-100	-10000	-200	-200	0		Hbp1	-100	-100	-10000	-200	-200	0		Hbp1	-100	-100	-10000	-200	-200	0		Hbp1	-100	-100	-10000	-200	-200	0		Hbp1	-100	-100	-10000	-200	-200	0		Hbp1	-100	-100	-10000	-200	-200	0		Hbp1	-100
Myt1	-0.267658	3.26587	-0.874136	2.99821	2.99821	211		Myt1	1.27764	0.625326	0.798941	1.90297	1.90297	211		Myt1	-0.267658	1.16028	-0.310558	0.892623	0.892623	211		Myt1	-0.267658	-0.2906	-0.0777815	-0.558258	0.0229425	211		Myt1	-0.267658	-0.292767	-0.0783613	-0.560425	0.0251089	211		Myt1	-0.267658	-0.162374	-0.0434606	-0.430032	-0.105284	211		Myt1	-0.267658
Myt1l	2.66313	3.43471	9.14708	6.09784	6.09784	310		Myt1l	-0.317308	0.46437	-0.147349	0.147062	0.147062	310		Myt1l	-0.317308	1.11079	-0.352462	0.79348	0.79348	310		Myt1l	-0.317308	-0.29501	-0.0936091	-0.612318	-0.0222985	310		Myt1l	-0.317308	-0.27558	-0.0874438	-0.592888	-0.0417284	310		Myt1l	-0.317308	-0.20994	-0.0666156	-0.527248	-0.107369	310		Myt1l	-0.317308
Nat14	-100	-100	-10000	-200	-200	0		Nat14	-100	-100	-10000	-200	-200	0		Nat14	-100	-100	-10000	-200	-200	0		Nat14	-100	-100	-10000	-200	-200	0		Nat14	-100	-100	-10000	-200	-200	0		Nat14	-100	-100	-10000	-200	-200	0		Nat14	-100
Neurod6	4.14529	3.70237	15.3474	7.84766	7.84766	330		Neurod6	-0.281883	0.342397	-0.0965158	0.0605143	0.0605143	330		Neurod6	-0.281883	0.959446	-0.270451	0.677564	0.677564	330		Neurod6	-0.281883	-0.247915	-0.0698829	-0.529798	-0.0339681	330		Neurod6	-0.281883	-0.227398	-0.0640997	-0.509281	-0.0544845	330		Neurod6	-0.281883	-0.24986	-0.0704311	-0.531742	-0.0320231	330		Neurod6	-0.281883
Npas3	2.6346	3.307	8.71262	5.9416	5.9416	252		Npas3	2.25369	0.466219	1.05071	2.71991	2.71991	252		Npas3	2.60724	1.32503	3.45468	3.93227	3.93227	252		Npas3	-0.406104	-0.272041	-0.110477	-0.678144	-0.134063	252		Npas3	-0.406104	-0.260408	-0.105753	-0.666511	-0.145696	252		Npas3	-0.406104	-0.238306	-0.0967769	-0.644409	-0.167798	252		Npas3	0.220441
Npas4	4.58732	3.54617	16.2674	8.13348	8.13348	119		Npas4	-0.208514	0.445612	-0.0929165	0.237098	0.237098	119		Npas4	-0.208514	1.19885	-0.249979	0.990341	0.990341	119		Npas4	-0.208514	-0.276748	-0.0577059	-0.485262	0.0682335	119		Npas4	-0.208514	-0.271296	-0.0565692	-0.479811	0.0627819	119		Npas4	-0.208514	-0.209643	-0.0437135	-0.418157	0.00112833	119		Npas4	-0.208514
Olig1	2.32823	3.14641	7.32558	5.47464	5.47464	249		Olig1	1.33104	0.397475	0.529054	1.72851	1.72851	249		Olig1	3.49934	1.36026	4.76002	4.8596	4.8596	249		Olig1	-0.357931	-0.28268	-0.10118	-0.64061	-0.0752511	249		Olig1	-0.357931	-0.266898	-0.0955311	-0.624829	-0.0910322	249		Olig1	-0.357931	-0.211768	-0.0757981	-0.569698	-0.146163	249		Olig1	-0.357931
Olig2	1.87685	3.1873	5.98208	5.06415	5.06415	211		Olig2	2.65903	0.351761	0.935344	3.01079	3.01079	211		Olig2	2.93531	1.34553	3.94955	4.28084	4.28084	211		Olig2	-0.37356	-0.240408	-0.0898067	-0.613968	-0.133152	211		Olig2	-0.37356	-0.250518	-0.0935836	-0.624078	-0.123041	211		Olig2	-0.37356	-0.228244	-0.0852629	-0.601804	-0.145315	211		Olig2	-0.37356
Pax6	-100	-100	-10000	-200	-200	0		Pax6	-100	-100	-10000	-200	-200	0		Pax6	-100	-100	-10000	-200	-200	0		Pax6	-100	-100	-10000	-200	-200	0		Pax6	-100	-100	-10000	-200	-200	0		Pax6	-100	-100	-10000	-200	-200	0		Pax6	-100
Prdm8	-100	-100	-10000	-200	-200	0		Prdm8	-100	-100	-10000	-200	-200	0		Prdm8	-100	-100	-10000	-200	-200	0		Prdm8	-100	-100	-10000	-200	-200	0		Prdm8	-100	-100	-10000	-200	-200	0		Prdm8	-100	-100	-10000	-200	-200	0		Prdm8	-100
Rorb	-0.292624	3.51774	-1.02938	3.22512	3.22512	293		Rorb	3.88515	0.345536	1.34246	4.23068	4.23068	293		Rorb	2.25996	1.14292	2.58295	3.40288	3.40288	293		Rorb	-0.292624	-0.255237	-0.0746884	-0.547861	-0.0373875	293		Rorb	-0.292624	-0.264597	-0.0774276	-0.557221	-0.028027	293		Rorb	-0.292624	-0.254885	-0.0745854	-0.547509	-0.0377397	293		Rorb	-0.292624
Rreb1	-2.03156	-3.16969	-6.43941	-5.20125	1.13813	174		Rreb1	0.398089	-0.57498	-0.228893	-0.176891	0.973069	174		Rreb1	-0.336975	-1.40318	-0.472836	-1.74015	1.0662	174		Rreb1	0.434528	0.27851	0.12102	0.713038	0.713038	174		Rreb1	0.136751	0.271456	0.0371218	0.408207	0.408207	174		Rreb1	0.512044	0.212897	0.109012	0.724941	0.724941	174		Rreb1	-0.649224
Sp8	-100	-100	-10000	-200	-200	0		Sp8	-100	-100	-10000	-200	-200	0		Sp8	-100	-100	-10000	-200	-200	0		Sp8	-100	-100	-10000	-200	-200	0		Sp8	-100	-100	-10000	-200	-200	0		Sp8	-100	-100	-10000	-200	-200	0		Sp8	-100
St18	-100	-100	-10000	-200	-200	0		St18	-100	-100	-10000	-200	-200	0		St18	-100	-100	-10000	-200	-200	0		St18	-100	-100	-10000	-200	-200	0		St18	-100	-100	-10000	-200	-200	0		St18	-100	-100	-10000	-200	-200	0		St18	-100
Tbr1	4.39999	3.72385	16.3849	8.12384	8.12384	300		Tbr1	-0.261723	0.338617	-0.0886239	0.0768945	0.0768945	300		Tbr1	-0.261723	0.963538	-0.25218	0.701816	0.701816	300		Tbr1	-0.261723	-0.262272	-0.0686425	-0.523995	0.000548958	300		Tbr1	1.09619	-0.226308	-0.248077	0.869884	1.3225	300		Tbr1	-0.261723	-0.25182	-0.065907	-0.513543	-0.00990297	300		Tbr1	-0.261723
Zfp536	-0.743128	3.32013	-2.46728	2.577	2.577	261		Zfp536	0.962669	0.44774	0.431025	1.41041	1.41041	261		Zfp536	1.06674	1.23885	1.32153	2.30559	2.30559	261		Zfp536	2.17542	-0.327625	-0.712722	1.8478	2.50305	261		Zfp536	0.810892	-0.216131	-0.175259	0.594761	1.02702	261		Zfp536	-0.743128	-0.205279	-0.152548	-0.948406	-0.537849	261		Zfp536	0.948275
Alx1	-0.208514	-0.207707	-0.0433099	-0.416221	-0.000807475	267		Alx1	-0.208514	-0.205164	-0.0427797	-0.413678	-0.00335036	267		Alx1	-0.208514	-0.215432	-0.0449207	-0.423946	0.00691748	267		Alx1	-0.208514	-0.212165	-0.0442395	-0.42068	0.00365087	267		Alx1	-0.208514	-0.211677	-0.0441376	-0.420191	0.00316223	267		Alx1	-0.208514	-0.195939	-0.0408561	-0.404453	-0.0125755	267		Alx1	-0.208514
Cited1	-100	-100	-10000	-200	-200	0		Cited1	-100	-100	-10000	-200	-200	0		Cited1	-100	-100	-10000	-200	-200	0		Cited1	-100	-100	-10000	-200	-200	0		Cited1	-100	-100	-10000	-200	-200	0		Cited1	-100	-100	-10000	-200	-200	0		Cited1	-100
Creb3l4	-0.296235	-0.212778	-0.0630322	-0.509013	-0.0834572	273		Creb3l4	-0.296235	-0.194624	-0.0576544	-0.490859	-0.101611	273		Creb3l4	-0.296235	-0.218674	-0.0647789	-0.514909	-0.0775607	273		Creb3l4	-0.296235	-0.21373	-0.0633143	-0.509965	-0.0825048	273		Creb3l4	-0.296235	-0.213233	-0.063167	-0.509468	-0.0830019	273		Creb3l4	-0.296235	-0.211919	-0.0627779	-0.508154	-0.0843156	273		Creb3l4	-0.296235
Dmrt1	-0.208514	-0.046636	-0.00972427	-0.25515	-0.161878	94		Dmrt1	-0.208514	-0.0707864	-0.01476	-0.279301	-0.137728	94		Dmrt1	-0.208514	-0.216709	-0.0451869	-0.425223	0.00819458	94		Dmrt1	-0.208514	-0.000737594	-0.000153799	-0.209252	-0.207777	94		Dmrt1	-0.208514	-0.203144	-0.0423584	-0.411658	-0.00537068	94		Dmrt1	-0.208514	-0.178325	-0.0371833	-0.386839	-0.0301897	94		Dmrt1	-0.208514
Dmrtb1	-100	-100	-10000	-200	-200	0		Dmrtb1	-100	-100	-10000	-200	-200	0		Dmrtb1	-100	-100	-10000	-200	-200	0		Dmrtb1	-100	-100	-10000	-200	-200	0		Dmrtb1	-100	-100	-10000	-200	-200	0		Dmrtb1	-100	-100	-10000	-200	-200	0		Dmrtb1	-100
Dmrtc2	-0.208514	-0.206299	-0.0430162	-0.414813	-0.00221582	320		Dmrtc2	-0.208514	-0.184559	-0.0384832	-0.393073	-0.0239556	320		Dmrtc2	-0.208514	-0.207468	-0.04326	-0.415982	-0.00104673	320		Dmrtc2	-0.208514	-0.207739	-0.0433165	-0.416253	-0.000775582	320		Dmrtc2	-0.208514	-0.211745	-0.044152	-0.42026	0.00323096	320		Dmrtc2	-0.208514	-0.201852	-0.0420891	-0.410367	-0.00666197	320		Dmrtc2	-0.208514
Dnajb6	-100	-100	-10000	-200	-200	0		Dnajb6	-100	-100	-10000	-200	-200	0		Dnajb6	-100	-100	-10000	-200	-200	0		Dnajb6	-100	-100	-10000	-200	-200	0		Dnajb6	-100	-100	-10000	-200	-200	0		Dnajb6	-100	-100	-10000	-200	-200	0		Dnajb6	-100
Gtf2a1l	-100	-100	-10000	-200	-200	0		Gtf2a1l	-100	-100	-10000	-200	-200	0		Gtf2a1l	-100	-100	-10000	-200	-200	0		Gtf2a1l	-100	-100	-10000	-200	-200	0		Gtf2a1l	-100	-100	-10000	-200	-200	0		Gtf2a1l	-100	-100	-10000	-200	-200	0		Gtf2a1l	-100
Hils1	-100	-100	-10000	-200	-200	0		Hils1	-100	-100	-10000	-200	-200	0		Hils1	-100	-100	-10000	-200	-200	0		Hils1	-100	-100	-10000	-200	-200	0		Hils1	-100	-100	-10000	-200	-200	0		Hils1	-100	-100	-10000	-200	-200	0		Hils1	-100
Hmx1	-0.297378	-0.210616	-0.0626327	-0.507995	-0.0867618	370		Hmx1	3.68959	-0.19545	-0.72113	3.49414	3.88504	370		Hmx1	-0.297378	-0.211343	-0.0628489	-0.508722	-0.0860347	370		Hmx1	-0.297378	-0.212147	-0.0630879	-0.509525	-0.0852313	370		Hmx1	-0.297378	-0.208841	-0.0621047	-0.506219	-0.0885374	370		Hmx1	-0.297378	-0.198185	-0.0589359	-0.495563	-0.0991933	370		Hmx1	-0.297378
Hoxa4	-0.684575	-0.208281	-0.142584	-0.892856	-0.476294	373		Hoxa4	-0.684575	-0.194507	-0.133155	-0.879082	-0.490068	373		Hoxa4	1.40369	-0.210823	-0.295931	1.19287	1.61452	373		Hoxa4	-0.684575	-0.206026	-0.14104	-0.890601	-0.478549	373		Hoxa4	-0.684575	-0.209507	-0.143423	-0.894082	-0.475068	373		Hoxa4	-0.684575	-0.198561	-0.13593	-0.883137	-0.486014	373		Hoxa4	-0.684575
Hsf5	-100	-100	-10000	-200	-200	0		Hsf5	-100	-100	-10000	-200	-200	0		Hsf5	-100	-100	-10000	-200	-200	0		Hsf5	-100	-100	-10000	-200	-200	0		Hsf5	-100	-100	-10000	-200	-200	0		Hsf5	-100	-100	-10000	-200	-200	0		Hsf5	-100
Klf17	-100	-100	-10000	-200	-200	0		Klf17	-100	-100	-10000	-200	-200	0		Klf17	-100	-100	-10000	-200	-200	0		Klf17	-100	-100	-10000	-200	-200	0		Klf17	-100	-100	-10000	-200	-200	0		Klf17	-100	-100	-10000	-200	-200	0		Klf17	-100
Mael	-0.299091	-0.263041	-0.0786731	-0.562132	-0.0360499	121		Mael	-0.299091	-0.176418	-0.052765	-0.475509	-0.122673	121		Mael	-0.299091	-0.206563	-0.0617812	-0.505654	-0.0925276	121		Mael	-0.299091	-0.160484	-0.0479994	-0.459575	-0.138606	121		Mael	-0.299091	-0.191337	-0.0572272	-0.490428	-0.107754	121		Mael	-0.299091	-0.185628	-0.0555196	-0.484719	-0.113463	121		Mael	-0.299091
Mesp1	-100	-100	-10000	-200	-200	0		Mesp1	-100	-100	-10000	-200	-200	0		Mesp1	-100	-100	-10000	-200	-200	0		Mesp1	-100	-100	-10000	-200	-200	0		Mesp1	-100	-100	-10000	-200	-200	0		Mesp1	-100	-100	-10000	-200	-200	0		Mesp1	-100
Nr6a1	-0.255954	-0.254803	-0.0652177	-0.510756	-0.00115111	66		Nr6a1	-0.255954	-0.148321	-0.0379633	-0.404275	-0.107633	66		Nr6a1	-0.255954	-0.200416	-0.0512972	-0.45637	-0.0555377	66		Nr6a1	-0.255954	-0.162604	-0.041619	-0.418557	-0.0933501	66		Nr6a1	-0.255954	-0.239008	-0.0611749	-0.494961	-0.0169461	66		Nr6a1	-0.255954	-0.123626	-0.0316426	-0.37958	-0.132327	66		Nr6a1	-0.255954
Pbx4	-0.249514	-0.176005	-0.0439157	-0.425519	-0.0735092	346		Pbx4	-0.249514	-0.177169	-0.0442061	-0.426683	-0.0723453	346		Pbx4	-0.249514	-0.208719	-0.0520785	-0.458234	-0.0407946	346		Pbx4	-0.249514	-0.206508	-0.0515266	-0.456022	-0.0430064	346		Pbx4	-0.249514	-0.209974	-0.0523914	-0.459488	-0.0395405	346		Pbx4	-0.249514	-0.198164	-0.0494446	-0.447678	-0.0513505	346		Pbx4	-0.249514
Rfx2	-1.99229	-0.178601	-0.355825	-2.17089	-1.81369	242		Rfx2	0.907927	-0.198719	-0.180422	0.709208	1.10665	242		Rfx2	-0.0296706	-0.199719	-0.00592578	-0.22939	0.170048	242		Rfx2	0.590635	-0.219575	-0.129689	0.37106	0.810209	242		Rfx2	0.446014	-0.214037	-0.0954636	0.231977	0.660051	242		Rfx2	-1.99229	-0.191887	-0.382295	-2.18418	-1.80041	242		Rfx2	-0.15527
Rfx8	-0.208514	-0.191727	-0.0399779	-0.400242	-0.0167873	403		Rfx8	-0.208514	-0.197234	-0.041126	-0.405748	-0.0112809	403		Rfx8	-0.208514	-0.210057	-0.0437998	-0.418571	0.0015422	403		Rfx8	-0.208514	-0.207606	-0.0432888	-0.41612	-0.000908632	403		Rfx8	-0.208514	-0.213481	-0.0445138	-0.421995	0.00496643	403		Rfx8	-0.208514	-0.197838	-0.0412521	-0.406353	-0.0106761	403		Rfx8	-0.208514
Sox30	-0.274498	-0.210121	-0.0576776	-0.484618	-0.0643771	394		Sox30	-0.274498	-0.184691	-0.0506972	-0.459188	-0.0898071	394		Sox30	1.50324	-0.209991	-0.315667	1.29325	1.71323	394		Sox30	-0.274498	-0.208646	-0.0572727	-0.483143	-0.0658522	394		Sox30	-0.274498	-0.208959	-0.0573588	-0.483457	-0.0655387	394		Sox30	-0.274498	-0.198447	-0.0544734	-0.472945	-0.0760503	394		Sox30	-0.274498
Spz1	-100	-100	-10000	-200	-200	0		Spz1	-100	-100	-10000	-200	-200	0		Spz1	-100	-100	-10000	-200	-200	0		Spz1	-100	-100	-10000	-200	-200	0		Spz1	-100	-100	-10000	-200	-200	0		Spz1	-100	-100	-10000	-200	-200	0		Spz1	-100
Tbx22	-0.208514	-0.162519	-0.0338876	-0.371033	-0.0459953	224		Tbx22	-0.208514	-0.174668	-0.0364209	-0.383183	-0.0338461	224		Tbx22	-0.208514	-0.193884	-0.0404276	-0.402398	-0.0146306	224		Tbx22	-0.208514	-0.203841	-0.0425038	-0.412355	-0.00467352	224		Tbx22	-0.208514	-0.187479	-0.0390921	-0.395993	-0.0210354	224		Tbx22	-0.208514	-0.207294	-0.0432238	-0.415809	-0.00122033	224		Tbx22	-0.208514
Tcfl5	-0.208514	-0.105308	-0.0219582	-0.313822	-0.103207	82		Tcfl5	-0.208514	-0.0791816	-0.0165105	-0.287696	-0.129333	82		Tcfl5	-0.208514	-0.081134	-0.0169176	-0.289648	-0.12738	82		Tcfl5	-0.208514	-0.168312	-0.0350954	-0.376826	-0.0402026	82		Tcfl5	-0.208514	-0.127241	-0.0265315	-0.335755	-0.0812738	82		Tcfl5	-0.208514	-0.185054	-0.0385865	-0.393569	-0.0234603	82		Tcfl5	-0.208514
Tnp1	-100	-100	-10000	-200	-200	0		Tnp1	-100	-100	-10000	-200	-200	0		Tnp1	-100	-100	-10000	-200	-200	0		Tnp1	-100	-100	-10000	-200	-200	0		Tnp1	-100	-100	-10000	-200	-200	0		Tnp1	-100	-100	-10000	-200	-200	0		Tnp1	-100
Ybx2	-1.18953	-0.195392	-0.232425	-1.38492	-0.994139	239		Ybx2	0.639884	-0.172634	-0.110466	0.46725	0.812519	239		Ybx2	-1.18953	-0.201038	-0.239141	-1.39057	-0.988493	239		Ybx2	1.01031	-0.213763	-0.215966	0.796543	1.22407	239		Ybx2	-1.18953	-0.220599	-0.262409	-1.41013	-0.968932	239		Ybx2	-1.18953	-0.198993	-0.236708	-1.38852	-0.990538	239		Ybx2	-1.18953
Zbtb3	-100	-100	-10000	-200	-200	0		Zbtb3	-100	-100	-10000	-200	-200	0		Zbtb3	-100	-100	-10000	-200	-200	0		Zbtb3	-100	-100	-10000	-200	-200	0		Zbtb3	-100	-100	-10000	-200	-200	0		Zbtb3	-100	-100	-10000	-200	-200	0		Zbtb3	-100
Zfp35	-100	-100	-10000	-200	-200	0		Zfp35	-100	-100	-10000	-200	-200	0		Zfp35	-100	-100	-10000	-200	-200	0		Zfp35	-100	-100	-10000	-200	-200	0		Zfp35	-100	-100	-10000	-200	-200	0		Zfp35	-100	-100	-10000	-200	-200	0		Zfp35	-100
Zfp541	-0.208514	-0.20736	-0.0432376	-0.415874	-0.00115434	281		Zfp541	-0.208514	-0.153965	-0.032104	-0.36248	-0.0545491	281		Zfp541	-0.208514	-0.208254	-0.0434239	-0.416768	-0.000260617	281		Zfp541	-0.208514	-0.213285	-0.044473	-0.4218	0.00477082	281		Zfp541	-0.208514	-0.208254	-0.0434239	-0.416768	-0.000260617	281		Zfp541	-0.208514	-0.198542	-0.0413989	-0.407057	-0.00997224	281		Zfp541	-0.208514
Zfp574	-100	-100	-10000	-200	-200	0		Zfp574	-100	-100	-10000	-200	-200	0		Zfp574	-100	-100	-10000	-200	-200	0		Zfp574	-100	-100	-10000	-200	-200	0		Zfp574	-100	-100	-10000	-200	-200	0		Zfp574	-100	-100	-10000	-200	-200	0		Zfp574	-100
Zfy2	-100	-100	-10000	-200	-200	0		Zfy2	-100	-100	-10000	-200	-200	0		Zfy2	-100	-100	-10000	-200	-200	0		Zfy2	-100	-100	-10000	-200	-200	0		Zfy2	-100	-100	-10000	-200	-200	0		Zfy2	-100	-100	-10000	-200	-200	0		Zfy2	-100
Ascl3	-0.301749	0.877373	-0.264747	0.575624	0.575624	63		Ascl3	-0.301749	1.43985	-0.434473	1.1381	1.1381	63		Ascl3	-0.301749	-0.231862	-0.0699641	-0.533611	-0.0698878	63		Ascl3	-0.301749	0.338248	-0.102066	0.0364983	0.0364983	63		Ascl3	-0.301749	-0.263187	-0.0794166	-0.564937	-0.0385621	63		Ascl3	-0.301749	-0.295541	-0.0891792	-0.59729	-0.00620868	63		Ascl3	-0.301749
Cc2d1b	-100	-100	-10000	-200	-200	0		Cc2d1b	-100	-100	-10000	-200	-200	0		Cc2d1b	-100	-100	-10000	-200	-200	0		Cc2d1b	-100	-100	-10000	-200	-200	0		Cc2d1b	-100	-100	-10000	-200	-200	0		Cc2d1b	-100	-100	-10000	-200	-200	0		Cc2d1b	-100
Cic	1.69331	1.28732	2.17982	2.98062	2.98062	84		Cic	1.1967	0.748399	0.895611	1.9451	1.9451	84		Cic	0.763442	0.0396356	0.0302595	0.803077	0.803077	84		Cic	-0.878514	0.947257	-0.832178	0.068743	0.068743	84		Cic	0.851821	-0.273627	-0.233081	0.578195	1.12545	84		Cic	0.336173	-0.167693	-0.0563739	0.168481	0.503866	84		Cic	-0.878514
Dmbx1	-100	-100	-10000	-200	-200	0		Dmbx1	-100	-100	-10000	-200	-200	0		Dmbx1	-100	-100	-10000	-200	-200	0		Dmbx1	-100	-100	-10000	-200	-200	0		Dmbx1	-100	-100	-10000	-200	-200	0		Dmbx1	-100	-100	-10000	-200	-200	0		Dmbx1	-100
Ercc2	-100	-100	-10000	-200	-200	0		Ercc2	-100	-100	-10000	-200	-200	0		Ercc2	-100	-100	-10000	-200	-200	0		Ercc2	-100	-100	-10000	-200	-200	0		Ercc2	-100	-100	-10000	-200	-200	0		Ercc2	-100	-100	-10000	-200	-200	0		Ercc2	-100
Fev	-0.208514	0.360274	-0.0751224	0.15176	0.15176	56		Fev	-0.208514	1.11631	-0.232766	0.907793	0.907793	56		Fev	-0.208514	-0.140534	-0.0293035	-0.349049	-0.06798	56		Fev	-0.208514	0.036576	-0.00762663	-0.171938	-0.171938	56		Fev	-0.208514	-0.244385	-0.0509579	-0.4529	0.0358709	56		Fev	-0.208514	0.530579	-0.110633	0.322065	0.322065	56		Fev	-0.208514
Foxl2	1.4998	0.941342	1.41183	2.44115	2.44115	46		Foxl2	3.01562	1.08885	3.28356	4.10447	4.10447	46		Foxl2	-0.489226	-0.228065	-0.111575	-0.717291	-0.261161	46		Foxl2	-0.489226	0.0718555	-0.0351536	-0.41737	-0.41737	46		Foxl2	-0.489226	-0.219893	-0.107578	-0.709119	-0.269332	46		Foxl2	-0.489226	-0.173015	-0.0846433	-0.662241	-0.316211	46		Foxl2	-0.489226
Foxn4	-100	-100	-10000	-200	-200	0		Foxn4	-100	-100	-10000	-200	-200	0		Foxn4	-100	-100	-10000	-200	-200	0		Foxn4	-100	-100	-10000	-200	-200	0		Foxn4	-100	-100	-10000	-200	-200	0		Foxn4	-100	-100	-10000	-200	-200	0		Foxn4	-100
Glis1	-100	-100	-10000	-200	-200	0		Glis1	-100	-100	-10000	-200	-200	0		Glis1	-100	-100	-10000	-200	-200	0		Glis1	-100	-100	-10000	-200	-200	0		Glis1	-100	-100	-10000	-200	-200	0		Glis1	-100	-100	-10000	-200	-200	0		Glis1	-100
Gsx1	-0.208514	0.473732	-0.09878	0.265218	0.265218	22		Gsx1	4.58732	1.54938	7.10748	6.13669	6.13669	22		Gsx1	-0.208514	0.0900072	-0.0187678	-0.118507	-0.118507	22		Gsx1	-0.208514	0.0646893	-0.0134886	-0.143825	-0.143825	22		Gsx1	-0.208514	-0.183198	-0.0381994	-0.391712	-0.0253164	22		Gsx1	-0.208514	-0.282147	-0.0588317	-0.490661	0.0736323	22		Gsx1	-0.208514
Hand1	-0.257436	0.430971	-0.110947	0.173535	0.173535	60		Hand1	-0.257436	1.19043	-0.306459	0.932991	0.932991	60		Hand1	-0.257436	-0.28356	-0.0729987	-0.540996	0.0261242	60		Hand1	-0.257436	0.00441991	-0.00113784	-0.253016	-0.253016	60		Hand1	-0.257436	-0.234764	-0.0604367	-0.4922	-0.0226723	60		Hand1	-0.257436	-0.242705	-0.0624809	-0.500141	-0.0147315	60		Hand1	-0.257436
Hes7	-0.208514	0.700544	-0.146074	0.49203	0.49203	57		Hes7	-0.208514	1.38929	-0.289687	1.18077	1.18077	57		Hes7	-0.208514	-0.223132	-0.0465262	-0.431646	0.0146176	57		Hes7	-0.208514	0.085582	-0.0178451	-0.122932	-0.122932	57		Hes7	-0.208514	-0.230624	-0.0480885	-0.439139	0.02211	57		Hes7	-0.208514	-0.195499	-0.0407643	-0.404013	-0.0130156	57		Hes7	-0.208514
Isl2	-100	-100	-10000	-200	-200	0		Isl2	-100	-100	-10000	-200	-200	0		Isl2	-100	-100	-10000	-200	-200	0		Isl2	-100	-100	-10000	-200	-200	0		Isl2	-100	-100	-10000	-200	-200	0		Isl2	-100	-100	-10000	-200	-200	0		Isl2	-100
Klf14	-100	-100	-10000	-200	-200	0		Klf14	-100	-100	-10000	-200	-200	0		Klf14	-100	-100	-10000	-200	-200	0		Klf14	-100	-100	-10000	-200	-200	0		Klf14	-100	-100	-10000	-200	-200	0		Klf14	-100	-100	-10000	-200	-200	0		Klf14	-100
Lhx3	-0.208514	0.463266	-0.0965976	0.254752	0.254752	44		Lhx3	4.58732	1.33752	6.13562	5.92484	5.92484	44		Lhx3	-0.208514	-0.270274	-0.056356	-0.478788	0.0617596	44		Lhx3	-0.208514	0.0951374	-0.0198375	-0.113377	-0.113377	44		Lhx3	-0.208514	-0.219144	-0.0456947	-0.427659	0.0106297	44		Lhx3	-0.208514	-0.172507	-0.0359703	-0.381022	-0.036007	44		Lhx3	-0.208514
Lhx4	-0.208514	0.618931	-0.129056	0.410416	0.410416	54		Lhx4	4.58732	1.74568	8.00798	6.333	6.333	54		Lhx4	-0.208514	-0.198732	-0.0414385	-0.407247	-0.00978218	54		Lhx4	-0.208514	0.257586	-0.0537104	0.0490718	0.0490718	54		Lhx4	-0.208514	-0.192427	-0.0401238	-0.400941	-0.0160875	54		Lhx4	-0.208514	-0.26918	-0.0561278	-0.477694	0.0606651	54		Lhx4	-0.208514
Pax1	-0.296694	0.507193	-0.150481	0.210499	0.210499	42		Pax1	-0.296694	1.21611	-0.360813	0.919417	0.919417	42		Pax1	-0.296694	-0.263359	-0.0781371	-0.560053	-0.0333345	42		Pax1	-0.296694	0.0771877	-0.0229011	-0.219506	-0.219506	42		Pax1	-0.296694	-0.196186	-0.058207	-0.492879	-0.100508	42		Pax1	-0.296694	-0.266002	-0.0789211	-0.562696	-0.0306922	42		Pax1	-0.296694
Prrxl1	-100	-100	-10000	-200	-200	0		Prrxl1	-100	-100	-10000	-200	-200	0		Prrxl1	-100	-100	-10000	-200	-200	0		Prrxl1	-100	-100	-10000	-200	-200	0		Prrxl1	-100	-100	-10000	-200	-200	0		Prrxl1	-100	-100	-10000	-200	-200	0		Prrxl1	-100
Rbpjl	-0.29898	0.408273	-0.122066	0.109293	0.109293	66		Rbpjl	-0.29898	0.476053	-0.14233	0.177073	0.177073	66		Rbpjl	-0.29898	-0.305042	-0.0912014	-0.604022	0.00606192	66		Rbpjl	-0.29898	0.0302858	-0.00905486	-0.268694	-0.268694	66		Rbpjl	-0.29898	-0.178858	-0.053475	-0.477838	-0.120122	66		Rbpjl	3.59347	1.34827	4.84497	4.94174	4.94174	66		Rbpjl	-0.29898
Six2	-0.300895	0.658641	-0.198182	0.357746	0.357746	55		Six2	2.89941	1.03046	2.98773	3.92987	3.92987	55		Six2	-0.300895	-0.219702	-0.066107	-0.520596	-0.0811931	55		Six2	-0.300895	0.339458	-0.102141	0.0385632	0.0385632	55		Six2	-0.300895	-0.290573	-0.0874319	-0.591468	-0.0103214	55		Six2	-0.300895	-0.241088	-0.0725422	-0.541983	-0.0598061	55		Six2	-0.300895
Sox14	4.19371	0.369748	1.55061	4.56345	4.56345	64		Sox14	-0.279061	1.25662	-0.350673	0.977558	0.977558	64		Sox14	-0.279061	-0.246393	-0.0687587	-0.525454	-0.0326676	64		Sox14	-0.279061	0.077998	-0.0217662	-0.201063	-0.201063	64		Sox14	-0.279061	-0.219131	-0.061151	-0.498192	-0.0599294	64		Sox14	-0.279061	-0.163731	-0.0456908	-0.442792	-0.11533	64		Sox14	-0.279061
Ttf1	-0.929204	0.146351	-0.13599	-0.782854	-0.782854	32		Ttf1	1.67439	0.982173	1.64454	2.65657	2.65657	32		Ttf1	-0.929204	-0.25483	-0.236789	-1.18403	-0.674374	32		Ttf1	-0.929204	0.0872242	-0.0810491	-0.84198	-0.84198	32		Ttf1	0.538043	-0.281389	-0.1514	0.256654	0.819432	32		Ttf1	0.322443	-0.233962	-0.0754394	0.0884817	0.556405	32		Ttf1	0.901097
Ybx1	-1.41792	0.0968981	-0.137394	-1.32102	-1.32102	31		Ybx1	-0.354906	0.513552	-0.182263	0.158646	0.158646	31		Ybx1	-1.77175	-0.0778519	-0.137934	-1.8496	-1.69389	31		Ybx1	1.79149	-0.21247	-0.380638	1.57902	2.00396	31		Ybx1	-1.67359	-0.0811192	-0.135761	-1.75471	-1.59248	31		Ybx1	0.568099	-0.124898	-0.0709545	0.4432	0.692997	31		Ybx1	0.658129
Zfp691	-100	-100	-10000	-200	-200	0		Zfp691	-100	-100	-10000	-200	-200	0		Zfp691	-100	-100	-10000	-200	-200	0		Zfp691	-100	-100	-10000	-200	-200	0		Zfp691	-100	-100	-10000	-200	-200	0		Zfp691	-100	-100	-10000	-200	-200	0		Zfp691	-100
Arnt	1.12126	-1.65045	-1.85058	-0.529187	2.7717	95		Arnt	2.39936	-0.390148	-0.936106	2.00921	2.78951	95		Arnt	-0.323645	-0.850972	-0.275413	-1.17462	0.527327	95		Arnt	0.227357	0.16745	0.0380708	0.394807	0.394807	95		Arnt	0.53944	0.263733	0.142268	0.803174	0.803174	95		Arnt	-0.622496	-0.0939553	-0.0584868	-0.716452	-0.528541	95		Arnt	-1.26133
Rxra	-0.192815	-0.65854	-0.126976	-0.851355	0.465725	27		Rxra	0.850693	-0.507542	-0.431763	0.343151	1.35824	27		Rxra	-0.985281	-0.173528	-0.170974	-1.15881	-0.811753	27		Rxra	0.651787	-0.442143	-0.288183	0.209644	1.09393	27		Rxra	0.569032	-0.0785404	-0.044692	0.490492	0.647573	27		Rxra	-1.45844	0.147079	-0.214506	-1.31136	-1.31136	27		Rxra	-1.39878
Tceb3	-100	-100	-10000	-200	-200	0		Tceb3	-100	-100	-10000	-200	-200	0		Tceb3	-100	-100	-10000	-200	-200	0		Tceb3	-100	-100	-10000	-200	-200	0		Tceb3	-100	-100	-10000	-200	-200	0		Tceb3	-100	-100	-10000	-200	-200	0		Tceb3	-100
Whsc1	-100	-100	-10000	-200	-200	0		Whsc1	-100	-100	-10000	-200	-200	0		Whsc1	-100	-100	-10000	-200	-200	0		Whsc1	-100	-100	-10000	-200	-200	0		Whsc1	-100	-100	-10000	-200	-200	0		Whsc1	-100	-100	-10000	-200	-200	0		Whsc1	-100
Zfp41	-0.269199	1.08824	-0.292953	0.819044	0.819044	48		Zfp41	-0.269199	0.387995	-0.104448	0.118796	0.118796	48		Zfp41	-0.269199	0.683034	-0.183872	0.413836	0.413836	48		Zfp41	-0.269199	-0.180023	-0.0484619	-0.449221	-0.0891757	48		Zfp41	-0.269199	-0.120155	-0.0323454	-0.389353	-0.149044	48		Zfp41	-0.269199	0.11112	-0.0299133	-0.158079	-0.158079	48		Zfp41	4.32642
Zfp711	-100	-100	-10000	-200	-200	0		Zfp711	-100	-100	-10000	-200	-200	0		Zfp711	-100	-100	-10000	-200	-200	0		Zfp711	-100	-100	-10000	-200	-200	0		Zfp711	-100	-100	-10000	-200	-200	0		Zfp711	-100	-100	-10000	-200	-200	0		Zfp711	-100
Runx1	-1.49447	-0.360187	-0.538288	-1.85466	-1.13428	145		Runx1	0.363224	-0.256977	-0.0933401	0.106247	0.620201	145		Runx1	-1.00672	-0.41979	-0.422613	-1.42651	-0.586934	145		Runx1	0.53831	0.233984	0.125956	0.772294	0.772294	145		Runx1	0.518875	-0.131401	-0.0681807	0.387474	0.650276	145		Runx1	-0.951289	-0.279976	-0.266338	-1.23127	-0.671312	145		Runx1	0.956321
Runx2	0.581895	-0.371184	-0.21599	0.210711	0.953078	106		Runx2	0.399887	-0.199616	-0.0798238	0.200271	0.599503	106		Runx2	-0.518081	-0.403949	-0.209278	-0.92203	-0.114132	106		Runx2	0.467673	0.579278	0.270913	1.04695	1.04695	106		Runx2	0.675447	0.0709432	0.0479183	0.74639	0.74639	106		Runx2	-1.71143	-0.268193	-0.458994	-1.97962	-1.44324	106		Runx2	0.0912576
Dnmt3b	-100	-100	-10000	-200	-200	0		Dnmt3b	-100	-100	-10000	-200	-200	0		Dnmt3b	-100	-100	-10000	-200	-200	0		Dnmt3b	-100	-100	-10000	-200	-200	0		Dnmt3b	-100	-100	-10000	-200	-200	0		Dnmt3b	-100	-100	-10000	-200	-200	0		Dnmt3b	-100
Hdgf	-100	-100	-10000	-200	-200	0		Hdgf	-100	-100	-10000	-200	-200	0		Hdgf	-100	-100	-10000	-200	-200	0		Hdgf	-100	-100	-10000	-200	-200	0		Hdgf	-100	-100	-10000	-200	-200	0		Hdgf	-100	-100	-10000	-200	-200	0		Hdgf	-100
Taf1c	-100	-100	-10000	-200	-200	0		Taf1c	-100	-100	-10000	-200	-200	0		Taf1c	-100	-100	-10000	-200	-200	0		Taf1c	-100	-100	-10000	-200	-200	0		Taf1c	-100	-100	-10000	-200	-200	0		Taf1c	-100	-100	-10000	-200	-200	0		Taf1c	-100
Taf4b	-100	-100	-10000	-200	-200	0		Taf4b	-100	-100	-10000	-200	-200	0		Taf4b	-100	-100	-10000	-200	-200	0		Taf4b	-100	-100	-10000	-200	-200	0		Taf4b	-100	-100	-10000	-200	-200	0		Taf4b	-100	-100	-10000	-200	-200	0		Taf4b	-100
Taf5	-100	-100	-10000	-200	-200	0		Taf5	-100	-100	-10000	-200	-200	0		Taf5	-100	-100	-10000	-200	-200	0		Taf5	-100	-100	-10000	-200	-200	0		Taf5	-100	-100	-10000	-200	-200	0		Taf5	-100	-100	-10000	-200	-200	0		Taf5	-100
Trim27	-100	-100	-10000	-200	-200	0		Trim27	-100	-100	-10000	-200	-200	0		Trim27	-100	-100	-10000	-200	-200	0		Trim27	-100	-100	-10000	-200	-200	0		Trim27	-100	-100	-10000	-200	-200	0		Trim27	-100	-100	-10000	-200	-200	0		Trim27	-100
Creb3l1	-0.759179	-0.534497	-0.405779	-1.29368	-0.224682	96		Creb3l1	-0.759179	-0.0571614	-0.0433958	-0.816341	-0.702018	96		Creb3l1	-0.759179	-0.417173	-0.316709	-1.17635	-0.342007	96		Creb3l1	1.94737	0.748251	1.45712	2.69562	2.69562	96		Creb3l1	1.03331	1.09345	1.12987	2.12676	2.12676	96		Creb3l1	0.683798	-0.303225	-0.207345	0.380572	0.987023	96		Creb3l1	-0.759179
Tbx2	-1.59744	-0.10023	-0.16011	-1.69767	-1.49721	161		Tbx2	1.60138	0.104551	0.167427	1.70594	1.70594	161		Tbx2	-1.59744	-0.280143	-0.447511	-1.87758	-1.31729	161		Tbx2	0.373032	0.161649	0.0603002	0.534681	0.534681	161		Tbx2	1.04022	0.428566	0.445804	1.46879	1.46879	161		Tbx2	-1.59744	-0.254522	-0.406583	-1.85196	-1.34291	161		Tbx2	-1.59744
Ino80	-100	-100	-10000	-200	-200	0		Ino80	-100	-100	-10000	-200	-200	0		Ino80	-100	-100	-10000	-200	-200	0		Ino80	-100	-100	-10000	-200	-200	0		Ino80	-100	-100	-10000	-200	-200	0		Ino80	-100	-100	-10000	-200	-200	0		Ino80	-100
Hivep2	1.2905	0.807498	1.04208	2.098	2.098	102		Hivep2	-1.10796	0.201161	-0.222878	-0.906803	-0.906803	102		Hivep2	-0.467424	0.460949	-0.215458	-0.00647528	-0.00647528	102		Hivep2	2.09779	0.0576519	0.120942	2.15544	2.15544	102		Hivep2	-0.732086	0.104702	-0.0766508	-0.627384	-0.627384	102		Hivep2	-0.619794	-0.101573	-0.062954	-0.721366	-0.518221	102		Hivep2	0.114628
Dlx3	-0.473676	-0.176536	-0.0836209	-0.650212	-0.29714	93		Dlx3	1.01808	0.142577	0.145156	1.16066	1.16066	93		Dlx3	0.948184	-0.232922	-0.220852	0.715262	1.18111	93		Dlx3	2.99552	2.50425	7.50154	5.49977	5.49977	93		Dlx3	-0.473676	-0.185456	-0.0878459	-0.659132	-0.28822	93		Dlx3	-0.473676	-0.286501	-0.135709	-0.760177	-0.187175	93		Dlx3	-0.473676
Foxn1	-100	-100	-10000	-200	-200	0		Foxn1	-100	-100	-10000	-200	-200	0		Foxn1	-100	-100	-10000	-200	-200	0		Foxn1	-100	-100	-10000	-200	-200	0		Foxn1	-100	-100	-10000	-200	-200	0		Foxn1	-100	-100	-10000	-200	-200	0		Foxn1	-100
Gata3	-0.542553	-0.269537	-0.146238	-0.81209	-0.273016	121		Gata3	-0.542553	0.0310036	-0.0168211	-0.511549	-0.511549	121		Gata3	-0.542553	-0.274455	-0.148906	-0.817008	-0.268097	121		Gata3	1.38813	2.33381	3.23963	3.72194	3.72194	121		Gata3	1.51969	-0.121293	-0.184327	1.3984	1.64098	121		Gata3	-0.542553	-0.255058	-0.138382	-0.797611	-0.287495	121		Gata3	-0.542553
Grhl1	-0.375447	-0.215566	-0.0809335	-0.591013	-0.159881	129		Grhl1	-0.375447	0.0988312	-0.0371058	-0.276616	-0.276616	129		Grhl1	-0.375447	-0.220474	-0.0827763	-0.595921	-0.154973	129		Grhl1	2.91235	2.47449	7.20656	5.38683	5.38683	129		Grhl1	2.03876	-0.0419178	-0.0854603	1.99684	2.08068	129		Grhl1	-0.375447	-0.245353	-0.0921168	-0.620799	-0.130094	129		Grhl1	-0.375447
Grhl3	-0.208514	-0.199923	-0.0416867	-0.408437	-0.00859189	159		Grhl3	-0.208514	0.106659	-0.0222399	-0.101856	-0.101856	159		Grhl3	-0.208514	-0.289641	-0.0603944	-0.498156	0.0811268	159		Grhl3	-0.208514	2.51835	-0.525113	2.30984	2.30984	159		Grhl3	4.58732	-0.0372817	-0.171023	4.55004	4.6246	159		Grhl3	-0.208514	-0.276851	-0.0577275	-0.485366	0.0683371	159		Grhl3	-0.208514
Hoxc13	-0.43827	-0.22295	-0.0977126	-0.661221	-0.21532	121		Hoxc13	-0.43827	0.150244	-0.0658473	-0.288027	-0.288027	121		Hoxc13	-0.43827	-0.238808	-0.104663	-0.677079	-0.199462	121		Hoxc13	2.72718	2.82736	7.71072	5.55454	5.55454	121		Hoxc13	-0.43827	-0.179836	-0.0788168	-0.618106	-0.258434	121		Hoxc13	-0.43827	-0.264834	-0.116069	-0.703104	-0.173436	121		Hoxc13	-0.43827
Irx2	-0.208514	-0.104927	-0.0218787	-0.313441	-0.103588	151		Irx2	-0.208514	0.173032	-0.0360796	-0.0354827	-0.0354827	151		Irx2	-0.208514	-0.266988	-0.0556709	-0.475503	0.058474	151		Irx2	4.58732	1.83394	8.41289	6.42126	6.42126	151		Irx2	-0.208514	0.0553117	-0.0115333	-0.153203	-0.153203	151		Irx2	-0.208514	-0.308699	-0.0643683	-0.517214	0.100185	151		Irx2	-0.208514
Nfe2l3	-100	-100	-10000	-200	-200	0		Nfe2l3	-100	-100	-10000	-200	-200	0		Nfe2l3	-100	-100	-10000	-200	-200	0		Nfe2l3	-100	-100	-10000	-200	-200	0		Nfe2l3	-100	-100	-10000	-200	-200	0		Nfe2l3	-100	-100	-10000	-200	-200	0		Nfe2l3	-100
Pou3f1	2.39183	0.985996	2.35833	3.37783	3.37783	142		Pou3f1	2.23123	0.122549	0.273436	2.35378	2.35378	142		Pou3f1	1.84237	0.265739	0.489591	2.10811	2.10811	142		Pou3f1	0.859167	1.56294	1.34282	2.4221	2.4221	142		Pou3f1	-0.549521	-0.107504	-0.0590756	-0.657025	-0.442018	142		Pou3f1	-0.549521	-0.215264	-0.118292	-0.764785	-0.334258	142		Pou3f1	-0.549521
Sox21	-0.493924	1.56002	-0.770532	1.0661	1.0661	98		Sox21	-0.493924	0.314643	-0.15541	-0.179281	-0.179281	98		Sox21	2.45913	0.550331	1.35333	3.00946	3.00946	98		Sox21	2.25413	1.36029	3.06626	3.61441	3.61441	98		Sox21	-0.493924	-0.25763	-0.12725	-0.751554	-0.236294	98		Sox21	-0.493924	-0.2843	-0.140422	-0.778224	-0.209624	98		Sox21	-0.493924
Sp6	-100	-100	-10000	-200	-200	0		Sp6	-100	-100	-10000	-200	-200	0		Sp6	-100	-100	-10000	-200	-200	0		Sp6	-100	-100	-10000	-200	-200	0		Sp6	-100	-100	-10000	-200	-200	0		Sp6	-100	-100	-10000	-200	-200	0		Sp6	-100
Tfap2a	-100	-100	-10000	-200	-200	0		Tfap2a	-100	-100	-10000	-200	-200	0		Tfap2a	-100	-100	-10000	-200	-200	0		Tfap2a	-100	-100	-10000	-200	-200	0		Tfap2a	-100	-100	-10000	-200	-200	0		Tfap2a	-100	-100	-10000	-200	-200	0		Tfap2a	-100
Tfap2b	-100	-100	-10000	-200	-200	0		Tfap2b	-100	-100	-10000	-200	-200	0		Tfap2b	-100	-100	-10000	-200	-200	0		Tfap2b	-100	-100	-10000	-200	-200	0		Tfap2b	-100	-100	-10000	-200	-200	0		Tfap2b	-100	-100	-10000	-200	-200	0		Tfap2b	-100
Tfap2e	-100	-100	-10000	-200	-200	0		Tfap2e	-100	-100	-10000	-200	-200	0		Tfap2e	-100	-100	-10000	-200	-200	0		Tfap2e	-100	-100	-10000	-200	-200	0		Tfap2e	-100	-100	-10000	-200	-200	0		Tfap2e	-100	-100	-10000	-200	-200	0		Tfap2e	-100
Trp63	-100	-100	-10000	-200	-200	0		Trp63	-100	-100	-10000	-200	-200	0		Trp63	-100	-100	-10000	-200	-200	0		Trp63	-100	-100	-10000	-200	-200	0		Trp63	-100	-100	-10000	-200	-200	0		Trp63	-100	-100	-10000	-200	-200	0		Trp63	-100
Zfp750	-100	-100	-10000	-200	-200	0		Zfp750	-100	-100	-10000	-200	-200	0		Zfp750	-100	-100	-10000	-200	-200	0		Zfp750	-100	-100	-10000	-200	-200	0		Zfp750	-100	-100	-10000	-200	-200	0		Zfp750	-100	-100	-10000	-200	-200	0		Zfp750	-100
Gatad2b	1.81954	0.562906	1.02423	2.38245	2.38245	43		Gatad2b	0.665855	0.579158	0.385635	1.24501	1.24501	43		Gatad2b	0.751334	-0.0159208	-0.0119618	0.735413	0.767254	43		Gatad2b	0.0641516	-0.310192	-0.0198993	-0.24604	0.374343	43		Gatad2b	0.311402	-0.0966796	-0.0301062	0.214723	0.408082	43		Gatad2b	-0.484524	-0.2976	-0.144195	-0.782125	-0.186924	43		Gatad2b	-0.80055
Mll2	-100	-100	-10000	-200	-200	0		Mll2	-100	-100	-10000	-200	-200	0		Mll2	-100	-100	-10000	-200	-200	0		Mll2	-100	-100	-10000	-200	-200	0		Mll2	-100	-100	-10000	-200	-200	0		Mll2	-100	-100	-10000	-200	-200	0		Mll2	-100
Myst3	-100	-100	-10000	-200	-200	0		Myst3	-100	-100	-10000	-200	-200	0		Myst3	-100	-100	-10000	-200	-200	0		Myst3	-100	-100	-10000	-200	-200	0		Myst3	-100	-100	-10000	-200	-200	0		Myst3	-100	-100	-10000	-200	-200	0		Myst3	-100
Egr3	1.55933	0.189448	0.295412	1.74878	1.74878	104		Egr3	-0.541995	-0.200383	-0.108607	-0.742378	-0.341612	104		Egr3	-0.541995	-0.167973	-0.0910408	-0.709969	-0.374022	104		Egr3	2.12598	0.896705	1.90637	3.02268	3.02268	104		Egr3	-0.541995	-0.0562045	-0.0304626	-0.5982	-0.485791	104		Egr3	-0.541995	-0.291853	-0.158183	-0.833848	-0.250143	104		Egr3	0.662907
Nr4a2	2.23273	0.574801	1.28338	2.80753	2.80753	20		Nr4a2	1.36188	-0.117871	-0.160527	1.24401	1.47975	20		Nr4a2	-0.715923	-0.0679304	-0.0486329	-0.783853	-0.647992	20		Nr4a2	-0.715923	0.540779	-0.387156	-0.175144	-0.175144	20		Nr4a2	0.100633	0.0478498	0.00481526	0.148483	0.148483	20		Nr4a2	0.991553	0.214796	0.212981	1.20635	1.20635	20		Nr4a2	0.153259
Zfp239	-100	-100	-10000	-200	-200	0		Zfp239	-100	-100	-10000	-200	-200	0		Zfp239	-100	-100	-10000	-200	-200	0		Zfp239	-100	-100	-10000	-200	-200	0		Zfp239	-100	-100	-10000	-200	-200	0		Zfp239	-100	-100	-10000	-200	-200	0		Zfp239	-100
Pparg	-1.48693	-0.520967	-0.77464	-2.00789	-0.96596	63		Pparg	0.286481	-0.422757	-0.121112	-0.136276	0.709238	63		Pparg	-1.48693	-0.444026	-0.660235	-1.93095	-1.0429	63		Pparg	0.519016	0.267646	0.138912	0.786661	0.786661	63		Pparg	1.32886	0.0926162	0.123074	1.42148	1.42148	63		Pparg	-0.674102	-0.266182	-0.179434	-0.940284	-0.40792	63		Pparg	0.552693
Rcor2	-100	-100	-10000	-200	-200	0		Rcor2	-100	-100	-10000	-200	-200	0		Rcor2	-100	-100	-10000	-200	-200	0		Rcor2	-100	-100	-10000	-200	-200	0		Rcor2	-100	-100	-10000	-200	-200	0		Rcor2	-100	-100	-10000	-200	-200	0		Rcor2	-100
Taf6	-100	-100	-10000	-200	-200	0		Taf6	-100	-100	-10000	-200	-200	0		Taf6	-100	-100	-10000	-200	-200	0		Taf6	-100	-100	-10000	-200	-200	0		Taf6	-100	-100	-10000	-200	-200	0		Taf6	-100	-100	-10000	-200	-200	0		Taf6	-100
Hoxa2	-100	-100	-10000	-200	-200	0		Hoxa2	-100	-100	-10000	-200	-200	0		Hoxa2	-100	-100	-10000	-200	-200	0		Hoxa2	-100	-100	-10000	-200	-200	0		Hoxa2	-100	-100	-10000	-200	-200	0		Hoxa2	-100	-100	-10000	-200	-200	0		Hoxa2	-100
Fosl2	2.66773	-0.426976	-1.13906	2.24075	3.09471	95		Fosl2	1.17332	-0.0317205	-0.0372182	1.1416	1.20504	95		Fosl2	-0.751793	-0.372485	-0.280032	-1.12428	-0.379308	95		Fosl2	1.02748	0.853895	0.877356	1.88137	1.88137	95		Fosl2	0.326303	0.752052	0.245397	1.07836	1.07836	95		Fosl2	0.311586	-0.378102	-0.117811	-0.0665155	0.689688	95		Fosl2	-0.751793
Nono	-100	-100	-10000	-200	-200	0		Nono	-100	-100	-10000	-200	-200	0		Nono	-100	-100	-10000	-200	-200	0		Nono	-100	-100	-10000	-200	-200	0		Nono	-100	-100	-10000	-200	-200	0		Nono	-100	-100	-10000	-200	-200	0		Nono	-100
Zfp746	-0.28517	0.442255	-0.126118	0.157085	0.157085	51		Zfp746	-0.28517	0.35824	-0.102159	0.0730698	0.0730698	51		Zfp746	-0.28517	0.0906082	-0.0258388	-0.194562	-0.194562	51		Zfp746	-0.28517	0.651721	-0.185851	0.366551	0.366551	51		Zfp746	-0.28517	0.016821	-0.00479684	-0.268349	-0.268349	51		Zfp746	-0.28517	0.0487859	-0.0139123	-0.236384	-0.236384	51		Zfp746	-0.28517
Gm98	-100	-100	-10000	-200	-200	0		Gm98	-100	-100	-10000	-200	-200	0		Gm98	-100	-100	-10000	-200	-200	0		Gm98	-100	-100	-10000	-200	-200	0		Gm98	-100	-100	-10000	-200	-200	0		Gm98	-100	-100	-10000	-200	-200	0		Gm98	-100
Mtf1	-100	-100	-10000	-200	-200	0		Mtf1	-100	-100	-10000	-200	-200	0		Mtf1	-100	-100	-10000	-200	-200	0		Mtf1	-100	-100	-10000	-200	-200	0		Mtf1	-100	-100	-10000	-200	-200	0		Mtf1	-100	-100	-10000	-200	-200	0		Mtf1	-100
Pou6f1	-100	-100	-10000	-200	-200	0		Pou6f1	-100	-100	-10000	-200	-200	0		Pou6f1	-100	-100	-10000	-200	-200	0		Pou6f1	-100	-100	-10000	-200	-200	0		Pou6f1	-100	-100	-10000	-200	-200	0		Pou6f1	-100	-100	-10000	-200	-200	0		Pou6f1	-100
Bcl6b	-0.403555	-0.0626305	-0.0252749	-0.466186	-0.340925	149		Bcl6b	-0.403555	0.0222302	-0.00897113	-0.381325	-0.381325	149		Bcl6b	-0.403555	-0.196096	-0.0791358	-0.599652	-0.207459	149		Bcl6b	-0.403555	0.236351	-0.0953807	-0.167205	-0.167205	149		Bcl6b	-0.403555	0.333557	-0.134609	-0.0699989	-0.0699989	149		Bcl6b	-0.403555	-0.307683	-0.124167	-0.711239	-0.0958721	149		Bcl6b	0.208271
Elf5	-0.488184	-0.171591	-0.083768	-0.659775	-0.316593	162		Elf5	-0.488184	0.0585029	-0.0285602	-0.429681	-0.429681	162		Elf5	-0.488184	-0.232462	-0.113484	-0.720646	-0.255722	162		Elf5	-0.488184	0.710514	-0.346862	0.22233	0.22233	162		Elf5	0.522655	-0.0483347	-0.0252624	0.47432	0.57099	162		Elf5	-0.488184	-0.209945	-0.102492	-0.698129	-0.278239	162		Elf5	-0.488184
Hoxa5	-0.892631	-0.533618	-0.476323	-1.42625	-0.359013	99		Hoxa5	0.00597717	-0.0784911	-0.000469154	-0.0725139	0.0844683	99		Hoxa5	1.10193	-0.477651	-0.526336	0.624276	1.57958	99		Hoxa5	0.662068	0.681567	0.451243	1.34363	1.34363	99		Hoxa5	-0.892631	0.444016	-0.396342	-0.448615	-0.448615	99		Hoxa5	0.178446	-0.305985	-0.0546017	-0.127539	0.484431	99		Hoxa5	-0.892631
Notch1	-0.363699	-0.21006	-0.0763985	-0.573759	-0.153639	34		Notch1	-0.363699	-0.131526	-0.047836	-0.495225	-0.232172	34		Notch1	-0.363699	-0.205309	-0.0746704	-0.569007	-0.15839	34		Notch1	-0.363699	1.47112	-0.535045	1.10742	1.10742	34		Notch1	3.47162	0.0714441	0.248026	3.54306	3.54306	34		Notch1	-0.363699	-0.25431	-0.0924921	-0.618008	-0.109389	34		Notch1	-0.363699
Tbx4	-0.294837	0.0588795	-0.0173598	-0.235958	-0.235958	172		Tbx4	-0.294837	0.0406517	-0.0119856	-0.254185	-0.254185	172		Tbx4	-0.294837	-0.189876	-0.0559826	-0.484713	-0.104961	172		Tbx4	-0.294837	0.209603	-0.0617987	-0.0852339	-0.0852339	172		Tbx4	-0.294837	0.0851677	-0.0251106	-0.209669	-0.209669	172		Tbx4	-0.294837	-0.273109	-0.0805226	-0.567946	-0.0217282	172		Tbx4	-0.294837
Dedd2	-100	-100	-10000	-200	-200	0		Dedd2	-100	-100	-10000	-200	-200	0		Dedd2	-100	-100	-10000	-200	-200	0		Dedd2	-100	-100	-10000	-200	-200	0		Dedd2	-100	-100	-10000	-200	-200	0		Dedd2	-100	-100	-10000	-200	-200	0		Dedd2	-100
Dlx1	4.58732	3.65894	16.7847	8.24626	8.24626	183		Dlx1	-0.208514	0.255849	-0.0533483	0.047335	0.047335	183		Dlx1	-0.208514	0.927601	-0.193418	0.719086	0.719086	183		Dlx1	-0.208514	-0.209684	-0.0437221	-0.418198	0.00116943	183		Dlx1	-0.208514	-0.227182	-0.0473708	-0.435697	0.0186677	183		Dlx1	-0.208514	-0.248134	-0.0517394	-0.456648	0.0396192	183		Dlx1	-0.208514
Dlx2	-100	-100	-10000	-200	-200	0		Dlx2	-100	-100	-10000	-200	-200	0		Dlx2	-100	-100	-10000	-200	-200	0		Dlx2	-100	-100	-10000	-200	-200	0		Dlx2	-100	-100	-10000	-200	-200	0		Dlx2	-100	-100	-10000	-200	-200	0		Dlx2	-100
Foxo1	0.808171	-0.664356	-0.536913	0.143814	1.47253	126		Foxo1	0.958627	-0.319967	-0.306729	0.63866	1.27859	126		Foxo1	0.142529	-0.589319	-0.0839949	-0.44679	0.731847	126		Foxo1	0.74302	0.0772286	0.0573824	0.820248	0.820248	126		Foxo1	0.624322	-0.216613	-0.135236	0.407709	0.840935	126		Foxo1	-0.897632	-0.104513	-0.0938141	-1.00215	-0.79312	126		Foxo1	-0.378086
Lhx2	2.86518	3.16331	9.06345	6.02849	6.02849	135		Lhx2	2.91984	0.424089	1.23827	3.34392	3.34392	135		Lhx2	-0.368976	1.05482	-0.389203	0.685842	0.685842	135		Lhx2	1.59451	-0.0165252	-0.0263495	1.57798	1.61103	135		Lhx2	-0.368976	-0.224491	-0.0828319	-0.593467	-0.144485	135		Lhx2	-0.368976	-0.254407	-0.09387	-0.623383	-0.114569	135		Lhx2	-0.368976
Sox5	2.0173	2.85333	5.75602	4.87063	4.87063	93		Sox5	1.21081	0.279904	0.33891	1.49071	1.49071	93		Sox5	0.178557	0.785429	0.140244	0.963986	0.963986	93		Sox5	0.555157	-0.271175	-0.150545	0.283982	0.826332	93		Sox5	0.689386	-0.248271	-0.171155	0.441115	0.937657	93		Sox5	-1.26681	-0.18274	-0.231497	-1.44955	-1.08407	93		Sox5	-1.26681
Zfp37	1.8969	1.24513	2.36189	3.14203	3.14203	111		Zfp37	1.05147	0.660951	0.694971	1.71242	1.71242	111		Zfp37	1.32763	0.687962	0.913357	2.01559	2.01559	111		Zfp37	-0.813477	-0.139904	-0.113808	-0.95338	-0.673573	111		Zfp37	0.307217	0.0545175	0.0167487	0.361735	0.361735	111		Zfp37	0.269229	-0.0407799	-0.0109792	0.228449	0.310009	111		Zfp37	0.913423
Zic1	4.58732	3.3078	15.1739	7.89512	7.89512	192		Zic1	-0.208514	0.445124	-0.0928147	0.236609	0.236609	192		Zic1	-0.208514	1.28658	-0.268271	1.07807	1.07807	192		Zic1	-0.208514	-0.113527	-0.0236719	-0.322041	-0.0949877	192		Zic1	-0.208514	-0.221685	-0.0462244	-0.430199	0.0131701	192		Zic1	-0.208514	-0.275429	-0.0574309	-0.483943	0.0669144	192		Zic1	-0.208514
Atf6b	-100	-100	-10000	-200	-200	0		Atf6b	-100	-100	-10000	-200	-200	0		Atf6b	-100	-100	-10000	-200	-200	0		Atf6b	-100	-100	-10000	-200	-200	0		Atf6b	-100	-100	-10000	-200	-200	0		Atf6b	-100	-100	-10000	-200	-200	0		Atf6b	-100
Sp2	-0.950518	-0.380151	-0.361341	-1.33067	-0.570367	65		Sp2	0.955901	-0.134096	-0.128182	0.821805	1.09	65		Sp2	-0.950518	-0.496138	-0.471588	-1.44666	-0.454381	65		Sp2	0.928626	0.491493	0.456413	1.42012	1.42012	65		Sp2	0.0598298	-0.037607	-0.00225002	0.0222227	0.0974368	65		Sp2	0.168137	-0.331746	-0.0557786	-0.163609	0.499883	65		Sp2	0.621525
Foxp2	1.73646	2.32042	4.0293	4.05687	4.05687	50		Foxp2	2.14756	0.386914	0.830921	2.53447	2.53447	50		Foxp2	-0.736245	0.865346	-0.637107	0.129101	0.129101	50		Foxp2	-0.736245	-0.190693	-0.140397	-0.926938	-0.545552	50		Foxp2	1.4778	0.000338435	0.00050014	1.47814	1.47814	50		Foxp2	0.299812	-0.0837499	-0.0251092	0.216062	0.383562	50		Foxp2	-0.736245
Tbx5	-0.434316	0.0377751	-0.0164063	-0.396541	-0.396541	133		Tbx5	-0.434316	-0.0391286	-0.0169942	-0.473445	-0.395188	133		Tbx5	-0.434316	-0.11678	-0.0507194	-0.551096	-0.317536	133		Tbx5	-0.434316	-0.101555	-0.0441072	-0.535872	-0.332761	133		Tbx5	1.87254	-0.0109558	-0.0205151	1.86158	1.88349	133		Tbx5	-0.434316	-0.25538	-0.110916	-0.689697	-0.178936	133		Tbx5	-0.434316
Csda	-100	-100	-10000	-200	-200	0		Csda	-100	-100	-10000	-200	-200	0		Csda	-100	-100	-10000	-200	-200	0		Csda	-100	-100	-10000	-200	-200	0		Csda	-100	-100	-10000	-200	-200	0		Csda	-100	-100	-10000	-200	-200	0		Csda	-100
Etv2	-100	-100	-10000	-200	-200	0		Etv2	-100	-100	-10000	-200	-200	0		Etv2	-100	-100	-10000	-200	-200	0		Etv2	-100	-100	-10000	-200	-200	0		Etv2	-100	-100	-10000	-200	-200	0		Etv2	-100	-100	-10000	-200	-200	0		Etv2	-100
Hoxb3	-0.50546	-0.499295	-0.252374	-1.00476	-0.00616545	46		Hoxb3	-0.50546	-0.0188242	-0.00951487	-0.524284	-0.486636	46		Hoxb3	2.05985	-0.301908	-0.621885	1.75794	2.36176	46		Hoxb3	-0.50546	0.742511	-0.37531	0.237051	0.237051	46		Hoxb3	-0.50546	0.537292	-0.27158	0.0318315	0.0318315	46		Hoxb3	-0.50546	-0.0288043	-0.0145594	-0.534265	-0.476656	46		Hoxb3	-0.50546
Snai3	-100	-100	-10000	-200	-200	0		Snai3	-100	-100	-10000	-200	-200	0		Snai3	-100	-100	-10000	-200	-200	0		Snai3	-100	-100	-10000	-200	-200	0		Snai3	-100	-100	-10000	-200	-200	0		Snai3	-100	-100	-10000	-200	-200	0		Snai3	-100
Tcf15	-0.888363	-0.221589	-0.196851	-1.10995	-0.666775	160		Tcf15	1.27298	-0.141563	-0.180207	1.13141	1.41454	160		Tcf15	0.419244	-0.237747	-0.0996741	0.181497	0.656991	160		Tcf15	0.74998	0.0393678	0.0295251	0.789348	0.789348	160		Tcf15	-0.0545609	-0.189264	-0.0103264	-0.243825	0.134703	160		Tcf15	-0.888363	-0.149401	-0.132723	-1.03776	-0.738962	160		Tcf15	-0.888363
Tshz1	-0.549196	-0.134658	-0.0739539	-0.683855	-0.414538	68		Tshz1	1.13936	-0.0724221	-0.0825151	1.06694	1.21179	68		Tshz1	-0.549196	0.232464	-0.127668	-0.316732	-0.316732	68		Tshz1	-0.549196	-0.296444	-0.162806	-0.84564	-0.252753	68		Tshz1	1.24628	0.300123	0.374037	1.5464	1.5464	68		Tshz1	1.44757	0.0681768	0.0986906	1.51575	1.51575	68		Tshz1	-0.549196
Esrrg	-100	-100	-10000	-200	-200	0		Esrrg	-100	-100	-10000	-200	-200	0		Esrrg	-100	-100	-10000	-200	-200	0		Esrrg	-100	-100	-10000	-200	-200	0		Esrrg	-100	-100	-10000	-200	-200	0		Esrrg	-100	-100	-10000	-200	-200	0		Esrrg	-100
Hmg20b	-2.29636	-0.215816	-0.495592	-2.51218	-2.08055	92		Hmg20b	1.15762	-0.332557	-0.384974	0.825059	1.49017	92		Hmg20b	-0.34277	-0.10151	-0.0347946	-0.44428	-0.24126	92		Hmg20b	1.05065	0.439741	0.462014	1.49039	1.49039	92		Hmg20b	0.92387	-0.168922	-0.156062	0.754949	1.09279	92		Hmg20b	-1.39967	-0.21155	-0.296101	-1.61122	-1.18812	92		Hmg20b	-0.91554
Mtor	-100	-100	-10000	-200	-200	0		Mtor	-100	-100	-10000	-200	-200	0		Mtor	-100	-100	-10000	-200	-200	0		Mtor	-100	-100	-10000	-200	-200	0		Mtor	-100	-100	-10000	-200	-200	0		Mtor	-100	-100	-10000	-200	-200	0		Mtor	-100
Klf15	-0.208514	-0.210919	-0.0439797	-0.419433	0.00240466	93		Klf15	-0.208514	-0.153308	-0.0319669	-0.361822	-0.0552066	93		Klf15	-0.208514	-0.236452	-0.0493037	-0.444967	0.0279378	93		Klf15	-0.208514	-0.184075	-0.0383824	-0.39259	-0.0244389	93		Klf15	-0.208514	-0.165072	-0.03442	-0.373587	-0.043442	93		Klf15	4.58732	-0.159493	-0.731647	4.42782	4.74681	93		Klf15	-0.208514
Tshz2	0.752701	0.28211	0.212345	1.03481	1.03481	95		Tshz2	2.16976	0.273922	0.594346	2.44369	2.44369	95		Tshz2	-0.66595	0.117259	-0.0780885	-0.548692	-0.548692	95		Tshz2	1.22739	0.211972	0.260173	1.43936	1.43936	95		Tshz2	0.701697	0.583223	0.409246	1.28492	1.28492	95		Tshz2	0.758649	-0.203373	-0.154289	0.555276	0.962022	95		Tshz2	-0.66595
Banp	-100	-100	-10000	-200	-200	0		Banp	-100	-100	-10000	-200	-200	0		Banp	-100	-100	-10000	-200	-200	0		Banp	-100	-100	-10000	-200	-200	0		Banp	-100	-100	-10000	-200	-200	0		Banp	-100	-100	-10000	-200	-200	0		Banp	-100
Eomes	-0.208514	0.361007	-0.0752751	0.152492	0.152492	37		Eomes	-0.208514	-0.0817566	-0.0170474	-0.290271	-0.126758	37		Eomes	-0.208514	-0.23114	-0.048196	-0.439654	0.0226255	37		Eomes	-0.208514	0.209745	-0.0437349	0.0012308	0.0012308	37		Eomes	-0.208514	-0.42599	-0.0888251	-0.634505	0.217476	37		Eomes	-0.208514	-0.232175	-0.0484119	-0.44069	0.0236611	37		Eomes	-0.208514
Foxk2	0.962733	1.26858	1.2213	2.23131	2.23131	47		Foxk2	0.741912	0.247042	0.183284	0.988954	0.988954	47		Foxk2	0.600436	0.562333	0.337645	1.16277	1.16277	47		Foxk2	0.478684	-0.00288899	-0.00138291	0.475795	0.481573	47		Foxk2	0.28534	-0.323136	-0.0922034	-0.0377958	0.608475	47		Foxk2	-1.93458	0.309423	-0.598604	-1.62515	-1.62515	47		Foxk2	-0.609213
Tcf20	2.40268	0.895196	2.15087	3.29788	3.29788	28		Tcf20	1.39832	0.327019	0.457277	1.72534	1.72534	28		Tcf20	1.47378	0.345015	0.508478	1.8188	1.8188	28		Tcf20	0.168128	0.0151509	0.00254728	0.183279	0.183279	28		Tcf20	0.00158624	-0.331383	-0.000525652	-0.329797	0.332969	28		Tcf20	0.16416	0.0350856	0.00575966	0.199246	0.199246	28		Tcf20	-0.294717
Tcf7l2	1.05911	-0.462007	-0.489315	0.597101	1.52111	81		Tcf7l2	0.764631	-0.158441	-0.121149	0.60619	0.923072	81		Tcf7l2	0.462157	-0.431793	-0.199556	0.030364	0.89395	81		Tcf7l2	0.227997	0.345418	0.0787544	0.573416	0.573416	81		Tcf7l2	0.172367	0.366112	0.0631056	0.538479	0.538479	81		Tcf7l2	-0.80525	-0.284177	-0.228833	-1.08943	-0.521073	81		Tcf7l2	-2.26267
Bcl3	-100	-100	-10000	-200	-200	0		Bcl3	-100	-100	-10000	-200	-200	0		Bcl3	-100	-100	-10000	-200	-200	0		Bcl3	-100	-100	-10000	-200	-200	0		Bcl3	-100	-100	-10000	-200	-200	0		Bcl3	-100	-100	-10000	-200	-200	0		Bcl3	-100
Fosb	-0.338218	0.184886	-0.0625316	-0.153333	-0.153333	38		Fosb	-0.338218	0.11531	-0.0389999	-0.222908	-0.222908	38		Fosb	-0.338218	-0.390029	-0.131915	-0.728248	0.0518114	38		Fosb	1.45215	0.825489	1.19873	2.27764	2.27764	38		Fosb	3.97778	0.195679	0.778366	4.17346	4.17346	38		Fosb	-0.338218	-0.259781	-0.0878626	-0.597999	-0.0784373	38		Fosb	-0.338218
Jun	1.73276	-0.036272	-0.0628506	1.69649	1.76903	32		Jun	0.93498	0.0167102	0.0156237	0.95169	0.95169	32		Jun	0.403567	-0.101372	-0.0409103	0.302196	0.504939	32		Jun	1.18548	0.544448	0.645435	1.72993	1.72993	32		Jun	0.753333	0.41119	0.309763	1.16452	1.16452	32		Jun	0.240761	-0.152624	-0.0367459	0.0881373	0.393385	32		Jun	-1.43861
Klf6	-100	-100	-10000	-200	-200	0		Klf6	-100	-100	-10000	-200	-200	0		Klf6	-100	-100	-10000	-200	-200	0		Klf6	-100	-100	-10000	-200	-200	0		Klf6	-100	-100	-10000	-200	-200	0		Klf6	-100	-100	-10000	-200	-200	0		Klf6	-100
Maff	-1.00812	-0.0282077	-0.0284368	-1.03633	-0.979913	27		Maff	0.614428	-0.0418698	-0.0257259	0.572558	0.656297	27		Maff	0.0957652	-0.518784	-0.0496814	-0.423018	0.614549	27		Maff	-0.168782	1.39373	-0.235237	1.22495	1.22495	27		Maff	1.10832	0.175595	0.194615	1.28391	1.28391	27		Maff	-1.00812	-0.362588	-0.365532	-1.37071	-0.645533	27		Maff	-1.00812
Max	1.49998	-0.0810239	-0.121535	1.41896	1.58101	61		Max	0.556837	-0.242721	-0.135156	0.314116	0.799559	61		Max	-1.50757	-0.420679	-0.634202	-1.92825	-1.08689	61		Max	0.267572	0.350504	0.0937851	0.618076	0.618076	61		Max	-0.199363	0.0585674	-0.0116762	-0.140796	-0.140796	61		Max	-2.15985	-0.34086	-0.736207	-2.50071	-1.81899	61		Max	-0.86677
Relb	-0.797047	-0.467295	-0.372456	-1.26434	-0.329752	156		Relb	-0.797047	-0.273102	-0.217676	-1.07015	-0.523945	156		Relb	-0.797047	-0.556074	-0.443217	-1.35312	-0.240973	156		Relb	0.718541	0.490437	0.352399	1.20898	1.20898	156		Relb	0.341434	-0.20868	-0.0712505	0.132753	0.550114	156		Relb	-0.797047	-0.358633	-0.285847	-1.15568	-0.438414	156		Relb	0.160503
Stat3	-2.36423	-0.911661	-2.15537	-3.27589	-1.45257	100		Stat3	-0.666555	-0.240686	-0.16043	-0.90724	-0.425869	100		Stat3	-0.035858	-0.58466	-0.0209647	-0.620518	0.548802	100		Stat3	0.561226	0.234134	0.131402	0.795359	0.795359	100		Stat3	1.12424	-0.0479012	-0.0538523	1.07634	1.17214	100		Stat3	1.92692	-0.223319	-0.430319	1.7036	2.15024	100		Stat3	0.891081
Tfcp2	-100	-100	-10000	-200	-200	0		Tfcp2	-100	-100	-10000	-200	-200	0		Tfcp2	-100	-100	-10000	-200	-200	0		Tfcp2	-100	-100	-10000	-200	-200	0		Tfcp2	-100	-100	-10000	-200	-200	0		Tfcp2	-100	-100	-10000	-200	-200	0		Tfcp2	-100
Tnfaip3	-100	-100	-10000	-200	-200	0		Tnfaip3	-100	-100	-10000	-200	-200	0		Tnfaip3	-100	-100	-10000	-200	-200	0		Tnfaip3	-100	-100	-10000	-200	-200	0		Tnfaip3	-100	-100	-10000	-200	-200	0		Tnfaip3	-100	-100	-10000	-200	-200	0		Tnfaip3	-100
Zfp36	-100	-100	-10000	-200	-200	0		Zfp36	-100	-100	-10000	-200	-200	0		Zfp36	-100	-100	-10000	-200	-200	0		Zfp36	-100	-100	-10000	-200	-200	0		Zfp36	-100	-100	-10000	-200	-200	0		Zfp36	-100	-100	-10000	-200	-200	0		Zfp36	-100
Bhlhe41	-0.507144	0.627669	-0.318319	0.120525	0.120525	34		Bhlhe41	3.26911	-0.159864	-0.522615	3.10925	3.42898	34		Bhlhe41	1.65126	-0.0184058	-0.0303928	1.63286	1.66967	34		Bhlhe41	1.34313	-0.00611519	-0.00821352	1.33702	1.34925	34		Bhlhe41	0.306878	-0.25412	-0.0779838	0.0527571	0.560998	34		Bhlhe41	-0.507144	-0.131035	-0.0664535	-0.638179	-0.37611	34		Bhlhe41	-0.507144
Ddit3	-100	-100	-10000	-200	-200	0		Ddit3	-100	-100	-10000	-200	-200	0		Ddit3	-100	-100	-10000	-200	-200	0		Ddit3	-100	-100	-10000	-200	-200	0		Ddit3	-100	-100	-10000	-200	-200	0		Ddit3	-100	-100	-10000	-200	-200	0		Ddit3	-100
Hoxb5	-0.443527	-0.237947	-0.105536	-0.681474	-0.20558	100		Hoxb5	-0.443527	-0.115601	-0.0512723	-0.559129	-0.327926	100		Hoxb5	2.12182	-0.340936	-0.723404	1.78088	2.46275	100		Hoxb5	-0.443527	0.274955	-0.12195	-0.168572	-0.168572	100		Hoxb5	-0.443527	0.246252	-0.10922	-0.197275	-0.197275	100		Hoxb5	-0.443527	-0.161681	-0.0717099	-0.605208	-0.281847	100		Hoxb5	-0.443527
Klf11	-100	-100	-10000	-200	-200	0		Klf11	-100	-100	-10000	-200	-200	0		Klf11	-100	-100	-10000	-200	-200	0		Klf11	-100	-100	-10000	-200	-200	0		Klf11	-100	-100	-10000	-200	-200	0		Klf11	-100	-100	-10000	-200	-200	0		Klf11	-100
Zbtb8a	-100	-100	-10000	-200	-200	0		Zbtb8a	-100	-100	-10000	-200	-200	0		Zbtb8a	-100	-100	-10000	-200	-200	0		Zbtb8a	-100	-100	-10000	-200	-200	0		Zbtb8a	-100	-100	-10000	-200	-200	0		Zbtb8a	-100	-100	-10000	-200	-200	0		Zbtb8a	-100
Fosl1	-100	-100	-10000	-200	-200	0		Fosl1	-100	-100	-10000	-200	-200	0		Fosl1	-100	-100	-10000	-200	-200	0		Fosl1	-100	-100	-10000	-200	-200	0		Fosl1	-100	-100	-10000	-200	-200	0		Fosl1	-100	-100	-10000	-200	-200	0		Fosl1	-100
Rarg	-0.841065	-0.249659	-0.20998	-1.09072	-0.591406	124		Rarg	1.26936	-0.0541171	-0.0686941	1.21524	1.32348	124		Rarg	-0.901367	-0.274306	-0.247251	-1.17567	-0.62706	124		Rarg	1.24779	1.05748	1.31951	2.30527	2.30527	124		Rarg	0.98074	0.565107	0.554223	1.54585	1.54585	124		Rarg	-2.44878	-0.271154	-0.663998	-2.71994	-2.17763	124		Rarg	-1.33377
Zbtb44	-0.228142	-0.570364	-0.130124	-0.798505	0.342222	81		Zbtb44	-0.228142	-0.0739701	-0.0168757	-0.302112	-0.154171	81		Zbtb44	-0.228142	-0.737545	-0.168265	-0.965686	0.509403	81		Zbtb44	-0.228142	0.0513512	-0.0117154	-0.17679	-0.17679	81		Zbtb44	-0.228142	-0.0740755	-0.0168997	-0.302217	-0.154066	81		Zbtb44	-0.228142	-0.075565	-0.0172395	-0.303707	-0.152577	81		Zbtb44	-0.228142
Sall1	1.69437	0.115523	0.195739	1.8099	1.8099	130		Sall1	1.99174	-0.0236095	-0.047024	1.96813	2.01535	130		Sall1	1.58727	0.033165	0.052642	1.62044	1.62044	130		Sall1	-0.576692	-0.282901	-0.163147	-0.859593	-0.293791	130		Sall1	-0.576692	-0.1963	-0.113204	-0.772991	-0.380392	130		Sall1	-0.576692	-0.0215135	-0.0124066	-0.598205	-0.555178	130		Sall1	-0.576692
Zhx3	0.768354	0.295794	0.227275	1.06415	1.06415	71		Zhx3	1.03686	-0.0252842	-0.0262162	1.01158	1.06214	71		Zhx3	0.974677	0.0187324	0.018258	0.99341	0.99341	71		Zhx3	0.628181	-0.496451	-0.311861	0.13173	1.12463	71		Zhx3	0.302991	-0.359174	-0.108826	-0.0561821	0.662165	71		Zhx3	-1.06983	-0.276578	-0.295891	-1.34641	-0.793252	71		Zhx3	-1.06983
Brd4	-100	-100	-10000	-200	-200	0		Brd4	-100	-100	-10000	-200	-200	0		Brd4	-100	-100	-10000	-200	-200	0		Brd4	-100	-100	-10000	-200	-200	0		Brd4	-100	-100	-10000	-200	-200	0		Brd4	-100	-100	-10000	-200	-200	0		Brd4	-100
Hoxd8	-0.686545	-0.552993	-0.379655	-1.23954	-0.133552	126		Hoxd8	-0.686545	-0.0964689	-0.0662302	-0.783014	-0.590076	126		Hoxd8	1.42339	-0.320534	-0.456244	1.10285	1.74392	126		Hoxd8	0.971317	0.775422	0.753181	1.74674	1.74674	126		Hoxd8	1.03316	0.864611	0.893285	1.89777	1.89777	126		Hoxd8	-0.686545	-0.214789	-0.147462	-0.901334	-0.471756	126		Hoxd8	-0.686545
Mlxipl	-1.33128	-0.401986	-0.535155	-1.73326	-0.929292	46		Mlxipl	0.366501	-0.36662	-0.134366	-0.000118775	0.73312	46		Mlxipl	-1.01306	-0.517499	-0.524257	-1.53056	-0.495561	46		Mlxipl	-0.147416	-0.261012	-0.0384773	-0.408428	0.113596	46		Mlxipl	-1.33128	-0.382005	-0.508555	-1.71328	-0.949273	46		Mlxipl	0.10067	-0.243126	-0.0244756	-0.142455	0.343796	46		Mlxipl	-1.33128
Ebf2	-100	-100	-10000	-200	-200	0		Ebf2	-100	-100	-10000	-200	-200	0		Ebf2	-100	-100	-10000	-200	-200	0		Ebf2	-100	-100	-10000	-200	-200	0		Ebf2	-100	-100	-10000	-200	-200	0		Ebf2	-100	-100	-10000	-200	-200	0		Ebf2	-100
Meox2	-1.12715	-0.26224	-0.295583	-1.38939	-0.864907	218		Meox2	0.942701	-0.0715782	-0.0674768	0.871123	1.01428	218		Meox2	0.345962	-0.341373	-0.118102	0.00458928	0.687336	218		Meox2	0.743263	0.318242	0.236537	1.06151	1.06151	218		Meox2	0.257231	0.405954	0.104424	0.663185	0.663185	218		Meox2	-1.12715	-0.386997	-0.436203	-1.51414	-0.740151	218		Meox2	-1.12715
Mitf	0.777414	-0.020369	-0.0158352	0.757045	0.797783	155		Mitf	1.24919	-0.0542094	-0.0677179	1.19498	1.3034	155		Mitf	0.336412	-0.197341	-0.066388	0.139071	0.533753	155		Mitf	0.106076	0.427072	0.0453022	0.533148	0.533148	155		Mitf	0.00699883	-0.0866611	-0.000606526	-0.0796623	0.09366	155		Mitf	-0.173852	-0.341975	-0.0594531	-0.515827	0.168122	155		Mitf	-0.281294
Lef1	0.946015	-0.166571	-0.157579	0.779444	1.11259	60		Lef1	0.98973	-0.0322023	-0.0318716	0.957527	1.02193	60		Lef1	0.673598	-0.235161	-0.158404	0.438437	0.908758	60		Lef1	0.983692	0.0105117	0.0103403	0.994204	0.994204	60		Lef1	0.387516	-0.24019	-0.0930776	0.147326	0.627706	60		Lef1	-0.895224	-0.23328	-0.208838	-1.1285	-0.661945	60		Lef1	0.966474
Six4	-0.544507	-0.0484755	-0.0263953	-0.592983	-0.496032	106		Six4	1.99007	0.117605	0.234043	2.10767	2.10767	106		Six4	1.29613	0.0227508	0.0294879	1.31888	1.31888	106		Six4	2.73385	0.27136	0.741859	3.00521	3.00521	106		Six4	-0.544507	0.182725	-0.0994949	-0.361783	-0.361783	106		Six4	-0.544507	-0.0207875	-0.0113189	-0.565295	-0.52372	106		Six4	-0.544507
Sox3	-0.208514	2.03664	-0.424669	1.82813	1.82813	43		Sox3	-0.208514	0.557163	-0.116176	0.348648	0.348648	43		Sox3	-0.208514	0.771475	-0.160864	0.56296	0.56296	43		Sox3	-0.208514	-0.0225089	-0.00469344	-0.231023	-0.186005	43		Sox3	-0.208514	-0.237201	-0.0494597	-0.445715	0.0286861	43		Sox3	-0.208514	-0.373642	-0.0779098	-0.582157	0.165128	43		Sox3	-0.208514
Zbtb42	-100	-100	-10000	-200	-200	0		Zbtb42	-100	-100	-10000	-200	-200	0		Zbtb42	-100	-100	-10000	-200	-200	0		Zbtb42	-100	-100	-10000	-200	-200	0		Zbtb42	-100	-100	-10000	-200	-200	0		Zbtb42	-100	-100	-10000	-200	-200	0		Zbtb42	-100
Zfp219	-100	-100	-10000	-200	-200	0		Zfp219	-100	-100	-10000	-200	-200	0		Zfp219	-100	-100	-10000	-200	-200	0		Zfp219	-100	-100	-10000	-200	-200	0		Zfp219	-100	-100	-10000	-200	-200	0		Zfp219	-100	-100	-10000	-200	-200	0		Zfp219	-100
Aire	-100	-100	-10000	-200	-200	0		Aire	-100	-100	-10000	-200	-200	0		Aire	-100	-100	-10000	-200	-200	0		Aire	-100	-100	-10000	-200	-200	0		Aire	-100	-100	-10000	-200	-200	0		Aire	-100	-100	-10000	-200	-200	0		Aire	-100
Thap1	-100	-100	-10000	-200	-200	0		Thap1	-100	-100	-10000	-200	-200	0		Thap1	-100	-100	-10000	-200	-200	0		Thap1	-100	-100	-10000	-200	-200	0		Thap1	-100	-100	-10000	-200	-200	0		Thap1	-100	-100	-10000	-200	-200	0		Thap1	-100
Zglp1	-100	-100	-10000	-200	-200	0		Zglp1	-100	-100	-10000	-200	-200	0		Zglp1	-100	-100	-10000	-200	-200	0		Zglp1	-100	-100	-10000	-200	-200	0		Zglp1	-100	-100	-10000	-200	-200	0		Zglp1	-100	-100	-10000	-200	-200	0		Zglp1	-100
Zscan10	-100	-100	-10000	-200	-200	0		Zscan10	-100	-100	-10000	-200	-200	0		Zscan10	-100	-100	-10000	-200	-200	0		Zscan10	-100	-100	-10000	-200	-200	0		Zscan10	-100	-100	-10000	-200	-200	0		Zscan10	-100	-100	-10000	-200	-200	0		Zscan10	-100
Nfyb	0.961801	0.582123	0.559887	1.54392	1.54392	51		Nfyb	2.16904	0.157784	0.34224	2.32682	2.32682	51		Nfyb	0.16223	-0.329108	-0.0533913	-0.166878	0.491338	51		Nfyb	0.266618	0.85099	0.226889	1.11761	1.11761	51		Nfyb	0.00687024	-0.108087	-0.000742584	-0.101217	0.114957	51		Nfyb	-0.874454	-0.114125	-0.0997973	-0.98858	-0.760329	51		Nfyb	-0.413781
Irf2	0.180399	-0.732451	-0.132133	-0.552052	0.91285	122		Irf2	1.50595	-0.376692	-0.567279	1.12926	1.88264	122		Irf2	0.238282	-0.579074	-0.137983	-0.340792	0.817357	122		Irf2	-1.03337	0.0863502	-0.0892321	-0.947024	-0.947024	122		Irf2	-0.123544	-0.184384	-0.0227795	-0.307928	0.0608398	122		Irf2	0.493769	-0.228018	-0.112588	0.265751	0.721786	122		Irf2	-0.941777
Junb	1.41593	-0.234672	-0.332279	1.18125	1.6506	126		Junb	1.33917	-0.2429	-0.325284	1.09627	1.58207	126		Junb	0.21304	-0.455751	-0.0970933	-0.242711	0.668791	126		Junb	0.604324	0.514191	0.310738	1.11851	1.11851	126		Junb	1.09504	-0.155731	-0.170532	0.93931	1.25077	126		Junb	-0.36748	-0.279252	-0.102619	-0.646732	-0.0882283	126		Junb	0.504577
Klf3	-0.957944	-0.682948	-0.654226	-1.64089	-0.274995	49		Klf3	-0.957944	-0.274837	-0.263279	-1.23278	-0.683106	49		Klf3	-0.957944	-0.47158	-0.451747	-1.42952	-0.486364	49		Klf3	0.561661	0.317841	0.178519	0.879502	0.879502	49		Klf3	0.287071	0.263495	0.0756419	0.550567	0.550567	49		Klf3	-0.957944	-0.236465	-0.22652	-1.19441	-0.721479	49		Klf3	0.205736
Pias2	-100	-100	-10000	-200	-200	0		Pias2	-100	-100	-10000	-200	-200	0		Pias2	-100	-100	-10000	-200	-200	0		Pias2	-100	-100	-10000	-200	-200	0		Pias2	-100	-100	-10000	-200	-200	0		Pias2	-100	-100	-10000	-200	-200	0		Pias2	-100
Taf9	-100	-100	-10000	-200	-200	0		Taf9	-100	-100	-10000	-200	-200	0		Taf9	-100	-100	-10000	-200	-200	0		Taf9	-100	-100	-10000	-200	-200	0		Taf9	-100	-100	-10000	-200	-200	0		Taf9	-100	-100	-10000	-200	-200	0		Taf9	-100
Zscan12	-100	-100	-10000	-200	-200	0		Zscan12	-100	-100	-10000	-200	-200	0		Zscan12	-100	-100	-10000	-200	-200	0		Zscan12	-100	-100	-10000	-200	-200	0		Zscan12	-100	-100	-10000	-200	-200	0		Zscan12	-100	-100	-10000	-200	-200	0		Zscan12	-100
App	-100	-100	-10000	-200	-200	0		App	-100	-100	-10000	-200	-200	0		App	-100	-100	-10000	-200	-200	0		App	-100	-100	-10000	-200	-200	0		App	-100	-100	-10000	-200	-200	0		App	-100	-100	-10000	-200	-200	0		App	-100
Grlf1	-100	-100	-10000	-200	-200	0		Grlf1	-100	-100	-10000	-200	-200	0		Grlf1	-100	-100	-10000	-200	-200	0		Grlf1	-100	-100	-10000	-200	-200	0		Grlf1	-100	-100	-10000	-200	-200	0		Grlf1	-100	-100	-10000	-200	-200	0		Grlf1	-100
Gtf2ird1	-100	-100	-10000	-200	-200	0		Gtf2ird1	-100	-100	-10000	-200	-200	0		Gtf2ird1	-100	-100	-10000	-200	-200	0		Gtf2ird1	-100	-100	-10000	-200	-200	0		Gtf2ird1	-100	-100	-10000	-200	-200	0		Gtf2ird1	-100	-100	-10000	-200	-200	0		Gtf2ird1	-100
Ncoa2	-100	-100	-10000	-200	-200	0		Ncoa2	-100	-100	-10000	-200	-200	0		Ncoa2	-100	-100	-10000	-200	-200	0		Ncoa2	-100	-100	-10000	-200	-200	0		Ncoa2	-100	-100	-10000	-200	-200	0		Ncoa2	-100	-100	-10000	-200	-200	0		Ncoa2	-100
Smad1	-0.375403	0.342348	-0.128519	-0.0330552	-0.0330552	72		Smad1	-0.375403	-0.0495786	-0.018612	-0.424982	-0.325825	72		Smad1	-0.375403	0.165009	-0.0619449	-0.210394	-0.210394	72		Smad1	-0.375403	0.506008	-0.189957	0.130605	0.130605	72		Smad1	2.54272	0.312152	0.793715	2.85487	2.85487	72		Smad1	-0.375403	-0.117974	-0.0442877	-0.493377	-0.25743	72		Smad1	-0.375403
Ezh1	1.58692	0.32563	0.516747	1.91255	1.91255	69		Ezh1	0.922912	-0.0620201	-0.0572391	0.860892	0.984932	69		Ezh1	1.19445	-0.0937702	-0.112004	1.10068	1.28822	69		Ezh1	0.254398	-0.330576	-0.0840978	-0.0761785	0.584974	69		Ezh1	-0.446852	-0.112821	-0.0504143	-0.559673	-0.334031	69		Ezh1	-0.766182	-0.275016	-0.210712	-1.0412	-0.491166	69		Ezh1	0.152171
Irf3	-2.48846	-0.932735	-2.32108	-3.4212	-1.55573	94		Irf3	-0.400825	-0.347365	-0.139232	-0.74819	-0.0534594	94		Irf3	-1.051	-0.743927	-0.781865	-1.79492	-0.307071	94		Irf3	-0.188248	-0.0263521	-0.00496072	-0.2146	-0.161895	94		Irf3	0.256241	-0.232436	-0.0595597	0.0238054	0.488677	94		Irf3	0.979621	-0.0838952	-0.0821855	0.895726	1.06352	94		Irf3	-0.746734
Mier1	-0.339389	-0.434327	-0.147406	-0.773716	0.0949386	77		Mier1	-0.339389	-0.335434	-0.113843	-0.674823	-0.00395426	77		Mier1	-0.339389	-0.639561	-0.21706	-0.978949	0.300172	77		Mier1	-0.339389	0.087595	-0.0297288	-0.251794	-0.251794	77		Mier1	2.54907	-0.0962915	-0.245454	2.45278	2.64537	77		Mier1	-0.339389	-0.358955	-0.121825	-0.698344	0.0195666	77		Mier1	-0.339389
Zfp30	-100	-100	-10000	-200	-200	0		Zfp30	-100	-100	-10000	-200	-200	0		Zfp30	-100	-100	-10000	-200	-200	0		Zfp30	-100	-100	-10000	-200	-200	0		Zfp30	-100	-100	-10000	-200	-200	0		Zfp30	-100	-100	-10000	-200	-200	0		Zfp30	-100
Zfp423	-100	-100	-10000	-200	-200	0		Zfp423	-100	-100	-10000	-200	-200	0		Zfp423	-100	-100	-10000	-200	-200	0		Zfp423	-100	-100	-10000	-200	-200	0		Zfp423	-100	-100	-10000	-200	-200	0		Zfp423	-100	-100	-10000	-200	-200	0		Zfp423	-100
Dlx6	3.07653	-0.0755053	-0.232294	3.00102	3.15203	182		Dlx6	-0.365293	-0.141022	-0.0515143	-0.506315	-0.224271	182		Dlx6	1.43549	-0.176412	-0.253237	1.25908	1.6119	182		Dlx6	-0.365293	-0.217919	-0.0796042	-0.583212	-0.147374	182		Dlx6	-0.365293	-0.201979	-0.0737816	-0.567272	-0.163314	182		Dlx6	-0.365293	-0.192094	-0.0701706	-0.557387	-0.173199	182		Dlx6	-0.365293
Prox2	-0.208514	-0.202279	-0.0421781	-0.410793	-0.00623554	188		Prox2	-0.208514	-0.195301	-0.040723	-0.403815	-0.0132136	188		Prox2	-0.208514	-0.206387	-0.0430347	-0.414902	-0.00212719	188		Prox2	4.58732	-0.210858	-0.967274	4.37646	4.79818	188		Prox2	-0.208514	-0.210858	-0.043967	-0.419373	0.00234386	188		Prox2	-0.208514	-0.200105	-0.0417247	-0.408619	-0.00840989	188		Prox2	-0.208514
Zscan2	-100	-100	-10000	-200	-200	0		Zscan2	-100	-100	-10000	-200	-200	0		Zscan2	-100	-100	-10000	-200	-200	0		Zscan2	-100	-100	-10000	-200	-200	0		Zscan2	-100	-100	-10000	-200	-200	0		Zscan2	-100	-100	-10000	-200	-200	0		Zscan2	-100
E2f3	1.01646	0.114141	0.116019	1.1306	1.1306	88		E2f3	1.4482	0.00165234	0.00239292	1.44985	1.44985	88		E2f3	0.326399	-0.191595	-0.0625365	0.134804	0.517994	88		E2f3	0.201724	1.0038	0.20249	1.20552	1.20552	88		E2f3	-0.0309842	-0.218406	-0.00676712	-0.24939	0.187422	88		E2f3	-1.29543	-0.16806	-0.21771	-1.46349	-1.12737	88		E2f3	-1.68453
Mxd4	1.45052	-0.417372	-0.605405	1.03314	1.86789	92		Mxd4	0.301011	-0.141569	-0.042614	0.159442	0.442581	92		Mxd4	-0.437116	0.131137	-0.0573219	-0.305979	-0.305979	92		Mxd4	-0.0726957	-0.629213	-0.0457411	-0.701909	0.556517	92		Mxd4	0.351605	0.24576	0.0864103	0.597365	0.597365	92		Mxd4	-0.824164	-0.0119168	-0.00982141	-0.83608	-0.812247	92		Mxd4	0.932677
Ankrd1	-100	-100	-10000	-200	-200	0		Ankrd1	-100	-100	-10000	-200	-200	0		Ankrd1	-100	-100	-10000	-200	-200	0		Ankrd1	-100	-100	-10000	-200	-200	0		Ankrd1	-100	-100	-10000	-200	-200	0		Ankrd1	-100	-100	-10000	-200	-200	0		Ankrd1	-100
Calcoco1	-100	-100	-10000	-200	-200	0		Calcoco1	-100	-100	-10000	-200	-200	0		Calcoco1	-100	-100	-10000	-200	-200	0		Calcoco1	-100	-100	-10000	-200	-200	0		Calcoco1	-100	-100	-10000	-200	-200	0		Calcoco1	-100	-100	-10000	-200	-200	0		Calcoco1	-100
Irx4	-100	-100	-10000	-200	-200	0		Irx4	-100	-100	-10000	-200	-200	0		Irx4	-100	-100	-10000	-200	-200	0		Irx4	-100	-100	-10000	-200	-200	0		Irx4	-100	-100	-10000	-200	-200	0		Irx4	-100	-100	-10000	-200	-200	0		Irx4	-100
Meox1	-0.796943	-0.197875	-0.157695	-0.994818	-0.599068	77		Meox1	1.2173	0.00846762	0.0103076	1.22576	1.22576	77		Meox1	-0.796943	-0.373505	-0.297663	-1.17045	-0.423438	77		Meox1	1.71692	0.181875	0.312266	1.8988	1.8988	77		Meox1	0.18908	0.520969	0.0985049	0.710049	0.710049	77		Meox1	-0.796943	-0.380039	-0.302869	-1.17698	-0.416904	77		Meox1	-0.796943
Myocd	-100	-100	-10000	-200	-200	0		Myocd	-100	-100	-10000	-200	-200	0		Myocd	-100	-100	-10000	-200	-200	0		Myocd	-100	-100	-10000	-200	-200	0		Myocd	-100	-100	-10000	-200	-200	0		Myocd	-100	-100	-10000	-200	-200	0		Myocd	-100
Rarb	-0.44553	-0.0159421	-0.0071027	-0.461472	-0.429588	54		Rarb	2.40066	0.0752254	0.180591	2.47589	2.47589	54		Rarb	-0.44553	-0.050211	-0.0223705	-0.495741	-0.395319	54		Rarb	-0.44553	-0.245787	-0.109506	-0.691317	-0.199743	54		Rarb	-0.44553	-0.0196125	-0.00873794	-0.465142	-0.425918	54		Rarb	-0.44553	-0.393968	-0.175524	-0.839498	-0.0515623	54		Rarb	-0.44553
Smyd1	-100	-100	-10000	-200	-200	0		Smyd1	-100	-100	-10000	-200	-200	0		Smyd1	-100	-100	-10000	-200	-200	0		Smyd1	-100	-100	-10000	-200	-200	0		Smyd1	-100	-100	-10000	-200	-200	0		Smyd1	-100	-100	-10000	-200	-200	0		Smyd1	-100
Sox17	-0.963717	-0.344278	-0.331787	-1.308	-0.619439	142		Sox17	0.96565	-0.0823222	-0.0794944	0.883327	1.04797	142		Sox17	0.506904	-0.398704	-0.202105	0.1082	0.905609	142		Sox17	0.914384	0.231608	0.211778	1.14599	1.14599	142		Sox17	1.12186	0.549995	0.617016	1.67185	1.67185	142		Sox17	-0.963717	-0.334713	-0.322569	-1.29843	-0.629004	142		Sox17	-0.963717
Sox18	-0.564559	-0.301377	-0.170145	-0.865936	-0.263182	132		Sox18	-0.564559	-0.127023	-0.0717122	-0.691582	-0.437536	132		Sox18	-0.564559	-0.415426	-0.234532	-0.979985	-0.149133	132		Sox18	-0.564559	0.2211	-0.124824	-0.343459	-0.343459	132		Sox18	-0.564559	0.548547	-0.309687	-0.0160116	-0.0160116	132		Sox18	-0.564559	-0.329255	-0.185884	-0.893814	-0.235304	132		Sox18	-0.564559
Srf	0.896067	0.0225953	0.0202469	0.918662	0.918662	132		Srf	0.700145	0.0244687	0.0171316	0.724614	0.724614	132		Srf	-0.561763	-0.180266	-0.101267	-0.742029	-0.381497	132		Srf	0.602307	-0.0558783	-0.0336559	0.546428	0.658185	132		Srf	0.709622	-0.0722377	-0.0512614	0.637384	0.781859	132		Srf	-1.75632	-0.3043	-0.534447	-2.06062	-1.45202	132		Srf	-0.522728
Wnt11	-100	-100	-10000	-200	-200	0		Wnt11	-100	-100	-10000	-200	-200	0		Wnt11	-100	-100	-10000	-200	-200	0		Wnt11	-100	-100	-10000	-200	-200	0		Wnt11	-100	-100	-10000	-200	-200	0		Wnt11	-100	-100	-10000	-200	-200	0		Wnt11	-100
Hif3a	-0.425535	1.29499	-0.551061	0.869451	0.869451	3		Hif3a	-0.425535	0.326128	-0.138779	-0.0994069	-0.0994069	3		Hif3a	-0.425535	-0.229445	-0.0976366	-0.654979	-0.19609	3		Hif3a	-0.425535	-0.229445	-0.0976366	-0.654979	-0.19609	3		Hif3a	-0.425535	-0.229445	-0.0976366	-0.654979	-0.19609	3		Hif3a	-0.425535	-0.229445	-0.0976366	-0.654979	-0.19609	3		Hif3a	-0.425535
Etv6	0.176153	-0.381023	-0.0671185	-0.20487	0.557176	52		Etv6	0.918104	-0.115212	-0.105777	0.802891	1.03332	52		Etv6	-0.466929	-0.479097	-0.223704	-0.946026	0.0121674	52		Etv6	0.290689	0.33029	0.0960115	0.620979	0.620979	52		Etv6	1.31021	-0.243434	-0.318951	1.06678	1.55365	52		Etv6	-0.0874153	-0.254038	-0.0222068	-0.341453	0.166623	52		Etv6	-0.024973
Hoxc6	-0.512457	-0.364386	-0.186732	-0.876843	-0.14807	106		Hoxc6	-0.512457	0.11547	-0.0591732	-0.396987	-0.396987	106		Hoxc6	1.76181	-0.274035	-0.482798	1.48778	2.03585	106		Hoxc6	1.46294	0.884839	1.29446	2.34777	2.34777	106		Hoxc6	-0.512457	0.610916	-0.313068	0.0984594	0.0984594	106		Hoxc6	-0.512457	-0.285077	-0.14609	-0.797534	-0.227379	106		Hoxc6	-0.512457
Osr2	-100	-100	-10000	-200	-200	0		Osr2	-100	-100	-10000	-200	-200	0		Osr2	-100	-100	-10000	-200	-200	0		Osr2	-100	-100	-10000	-200	-200	0		Osr2	-100	-100	-10000	-200	-200	0		Osr2	-100	-100	-10000	-200	-200	0		Osr2	-100
Stat6	-0.874254	-2.01217	-1.75915	-2.88642	1.13792	144		Stat6	-0.874254	-0.593559	-0.518921	-1.46781	-0.280695	144		Stat6	-0.874254	-0.980957	-0.857606	-1.85521	0.106704	144		Stat6	0.539923	0.33784	0.182407	0.877763	0.877763	144		Stat6	1.12109	0.136946	0.153529	1.25804	1.25804	144		Stat6	1.63967	-0.0260312	-0.0426825	1.61364	1.6657	144		Stat6	0.757404
Hoxc10	-0.448673	-0.0904055	-0.0405626	-0.539079	-0.358268	133		Hoxc10	-0.448673	0.0485829	-0.0217979	-0.400091	-0.400091	133		Hoxc10	2.14605	-0.117895	-0.253008	2.02815	2.26394	133		Hoxc10	2.17624	0.133323	0.290144	2.30957	2.30957	133		Hoxc10	-0.448673	-0.0313799	-0.0140793	-0.480053	-0.417294	133		Hoxc10	-0.448673	-0.313383	-0.140607	-0.762057	-0.13529	133		Hoxc10	-0.448673
Myog	-0.208514	-0.145512	-0.0303413	-0.354026	-0.0630024	118		Myog	-0.208514	-0.0171298	-0.00357181	-0.225644	-0.191385	118		Myog	-0.208514	-0.166044	-0.0346225	-0.374558	-0.0424709	118		Myog	4.58732	-0.00596672	-0.0273712	4.58135	4.59328	118		Myog	-0.208514	-0.149141	-0.031098	-0.357655	-0.0593736	118		Myog	-0.208514	-0.31991	-0.0667058	-0.528424	0.111395	118		Myog	-0.208514
Sim2	-0.758935	-0.2088	-0.158466	-0.967735	-0.550135	132		Sim2	1.21407	-0.0378037	-0.0458963	1.17627	1.25187	132		Sim2	0.497421	-0.145811	-0.0725296	0.35161	0.643232	132		Sim2	1.96425	-0.0501821	-0.0985705	1.91407	2.01444	132		Sim2	1.57883	-0.0442412	-0.0698494	1.53459	1.62307	132		Sim2	-0.758935	-0.314853	-0.238953	-1.07379	-0.444082	132		Sim2	-0.758935
Six1	-0.67859	-0.126373	-0.0857552	-0.804963	-0.552218	204		Six1	1.8671	0.104924	0.195904	1.97203	1.97203	204		Six1	-0.67859	-0.0560293	-0.0380209	-0.73462	-0.622561	204		Six1	1.47655	0.333328	0.492174	1.80987	1.80987	204		Six1	-0.67859	0.188714	-0.12806	-0.489876	-0.489876	204		Six1	-0.67859	-0.29121	-0.197612	-0.9698	-0.38738	204		Six1	-0.67859
Tbx15	-0.377911	-0.011089	-0.00419065	-0.389	-0.366822	249		Tbx15	-0.377911	0.0923568	-0.0349026	-0.285554	-0.285554	249		Tbx15	-0.377911	-0.107385	-0.0405821	-0.485296	-0.270526	249		Tbx15	2.58938	0.238258	0.616939	2.82763	2.82763	249		Tbx15	-0.377911	0.080858	-0.0305571	-0.297053	-0.297053	249		Tbx15	-0.377911	-0.320078	-0.120961	-0.697989	-0.0578336	249		Tbx15	-0.377911
Atf4	-0.51563	0.405212	-0.208939	-0.110418	-0.110418	24		Atf4	2.0519	0.210544	0.432016	2.26244	2.26244	24		Atf4	-0.51563	0.18658	-0.0962061	-0.32905	-0.32905	24		Atf4	-0.51563	-0.340502	-0.175573	-0.856131	-0.175128	24		Atf4	-0.51563	0.0509335	-0.0262628	-0.464696	-0.464696	24		Atf4	1.83633	0.621134	1.14061	2.45747	2.45747	24		Atf4	-0.51563
Ahr	-0.434476	-0.254591	-0.110614	-0.689067	-0.179885	49		Ahr	-0.434476	0.00411029	-0.00178582	-0.430366	-0.430366	49		Ahr	-0.434476	-0.20349	-0.0884114	-0.637966	-0.230987	49		Ahr	-0.434476	0.664397	-0.288665	0.229921	0.229921	49		Ahr	1.12466	0.072875	0.0819598	1.19754	1.19754	49		Ahr	-0.434476	-0.0112673	-0.00489538	-0.445744	-0.423209	49		Ahr	-0.434476
Mycl1	4.19812	0.437606	1.83712	4.63573	4.63573	38		Mycl1	-0.278786	0.116663	-0.0325239	-0.162124	-0.162124	38		Mycl1	-0.278786	0.127918	-0.0356617	-0.150868	-0.150868	38		Mycl1	-0.278786	1.3927	-0.388267	1.11392	1.11392	38		Mycl1	1.65638	0.207777	0.344158	1.86416	1.86416	38		Mycl1	-0.278786	-0.299033	-0.0833663	-0.577819	0.0202471	38		Mycl1	-0.278786
Sphk1	-100	-100	-10000	-200	-200	0		Sphk1	-100	-100	-10000	-200	-200	0		Sphk1	-100	-100	-10000	-200	-200	0		Sphk1	-100	-100	-10000	-200	-200	0		Sphk1	-100	-100	-10000	-200	-200	0		Sphk1	-100	-100	-10000	-200	-200	0		Sphk1	-100
Tead3	-0.485305	-0.475536	-0.23078	-0.960842	-0.009769	136		Tead3	1.35315	0.0685045	0.0926969	1.42165	1.42165	136		Tead3	-0.159697	-0.50707	-0.0809775	-0.666767	0.347373	136		Tead3	0.462865	1.27637	0.590786	1.73923	1.73923	136		Tead3	0.88851	0.896781	0.796799	1.78529	1.78529	136		Tead3	-0.793068	-0.324621	-0.257447	-1.11769	-0.468447	136		Tead3	-1.54146
Zfp3	-0.208514	0.574732	-0.11984	0.366217	0.366217	136		Zfp3	-0.208514	0.0491927	-0.0102574	-0.159322	-0.159322	136		Zfp3	-0.208514	0.0503303	-0.0104946	-0.158184	-0.158184	136		Zfp3	-0.208514	-0.170965	-0.0356487	-0.37948	-0.0375491	136		Zfp3	-0.208514	-0.219551	-0.0457795	-0.428065	0.0110361	136		Zfp3	-0.208514	-0.23878	-0.0497892	-0.447295	0.030266	136		Zfp3	-0.208514
Sin3a	-100	-100	-10000	-200	-200	0		Sin3a	-100	-100	-10000	-200	-200	0		Sin3a	-100	-100	-10000	-200	-200	0		Sin3a	-100	-100	-10000	-200	-200	0		Sin3a	-100	-100	-10000	-200	-200	0		Sin3a	-100	-100	-10000	-200	-200	0		Sin3a	-100
Tal1	-0.406244	-0.0982307	-0.0399056	-0.504474	-0.308013	88		Tal1	-0.406244	-0.139008	-0.0564711	-0.545252	-0.267236	88		Tal1	-0.406244	-0.294531	-0.119651	-0.700774	-0.111713	88		Tal1	-0.406244	0.648851	-0.263592	0.242608	0.242608	88		Tal1	-0.406244	-0.0692554	-0.0281346	-0.475499	-0.336988	88		Tal1	-0.406244	-0.220945	-0.0897577	-0.627189	-0.185298	88		Tal1	3.47996
Tfec	-100	-100	-10000	-200	-200	0		Tfec	-100	-100	-10000	-200	-200	0		Tfec	-100	-100	-10000	-200	-200	0		Tfec	-100	-100	-10000	-200	-200	0		Tfec	-100	-100	-10000	-200	-200	0		Tfec	-100	-100	-10000	-200	-200	0		Tfec	-100
Ddx58	-100	-100	-10000	-200	-200	0		Ddx58	-100	-100	-10000	-200	-200	0		Ddx58	-100	-100	-10000	-200	-200	0		Ddx58	-100	-100	-10000	-200	-200	0		Ddx58	-100	-100	-10000	-200	-200	0		Ddx58	-100	-100	-10000	-200	-200	0		Ddx58	-100
Ikzf1	-0.86425	-0.263537	-0.227762	-1.12779	-0.600713	216		Ikzf1	-0.86425	-0.250757	-0.216717	-1.11501	-0.613493	216		Ikzf1	-0.86425	-0.243581	-0.210515	-1.10783	-0.620669	216		Ikzf1	0.305936	-0.0845445	-0.0258652	0.221392	0.390481	216		Ikzf1	-0.132057	-0.261207	-0.0344942	-0.393264	0.12915	216		Ikzf1	0.339124	-0.224966	-0.0762915	0.114158	0.56409	216		Ikzf1	1.78994
Nlrc5	-100	-100	-10000	-200	-200	0		Nlrc5	-100	-100	-10000	-200	-200	0		Nlrc5	-100	-100	-10000	-200	-200	0		Nlrc5	-100	-100	-10000	-200	-200	0		Nlrc5	-100	-100	-10000	-200	-200	0		Nlrc5	-100	-100	-10000	-200	-200	0		Nlrc5	-100
Pml	-100	-100	-10000	-200	-200	0		Pml	-100	-100	-10000	-200	-200	0		Pml	-100	-100	-10000	-200	-200	0		Pml	-100	-100	-10000	-200	-200	0		Pml	-100	-100	-10000	-200	-200	0		Pml	-100	-100	-10000	-200	-200	0		Pml	-100
Prdm1	-0.294693	-0.537832	-0.158495	-0.832525	0.24314	76		Prdm1	-0.294693	-0.246375	-0.072605	-0.541068	-0.0483174	76		Prdm1	-0.294693	-0.423297	-0.124742	-0.717989	0.128604	76		Prdm1	3.81094	0.884853	3.37212	4.69579	4.69579	76		Prdm1	-0.294693	-0.0983344	-0.0289784	-0.393027	-0.196358	76		Prdm1	-0.294693	-0.263963	-0.0777881	-0.558656	-0.0307294	76		Prdm1	-0.294693
Bnc2	-0.208514	-0.38793	-0.0808889	-0.596444	0.179415	133		Bnc2	-0.208514	0.173496	-0.0361763	-0.0350189	-0.0350189	133		Bnc2	-0.208514	-0.275693	-0.057486	-0.484208	0.0671787	133		Bnc2	-0.208514	1.29468	-0.269959	1.08616	1.08616	133		Bnc2	-0.208514	0.958533	-0.199868	0.750018	0.750018	133		Bnc2	-0.208514	-0.268768	-0.056042	-0.477282	0.0602534	133		Bnc2	-0.208514
En1	-100	-100	-10000	-200	-200	0		En1	-100	-100	-10000	-200	-200	0		En1	-100	-100	-10000	-200	-200	0		En1	-100	-100	-10000	-200	-200	0		En1	-100	-100	-10000	-200	-200	0		En1	-100	-100	-10000	-200	-200	0		En1	-100
Foxd1	-100	-100	-10000	-200	-200	0		Foxd1	-100	-100	-10000	-200	-200	0		Foxd1	-100	-100	-10000	-200	-200	0		Foxd1	-100	-100	-10000	-200	-200	0		Foxd1	-100	-100	-10000	-200	-200	0		Foxd1	-100	-100	-10000	-200	-200	0		Foxd1	-100
Tead1	-0.021856	-0.152181	-0.00332608	-0.174037	0.130325	152		Tead1	1.466	0.0346099	0.0507381	1.50061	1.50061	152		Tead1	0.156894	-0.201609	-0.0316313	-0.0447147	0.358503	152		Tead1	0.582122	0.687643	0.400292	1.26977	1.26977	152		Tead1	0.975321	0.880751	0.859015	1.85607	1.85607	152		Tead1	-0.589826	-0.312408	-0.184266	-0.902234	-0.277418	152		Tead1	-2.38272
Ppard	-1.3189	-0.408141	-0.538298	-1.72704	-0.910759	119		Ppard	1.56878	-0.430964	-0.67609	1.13782	1.99975	119		Ppard	0.744979	-0.318564	-0.237324	0.426414	1.06354	119		Ppard	0.730795	-0.0619373	-0.0452635	0.668858	0.792732	119		Ppard	0.204955	-0.241977	-0.0495943	-0.0370214	0.446932	119		Ppard	0.303969	-0.265447	-0.0806876	0.0385218	0.569416	119		Ppard	-0.305604
Rnf10	-100	-100	-10000	-200	-200	0		Rnf10	-100	-100	-10000	-200	-200	0		Rnf10	-100	-100	-10000	-200	-200	0		Rnf10	-100	-100	-10000	-200	-200	0		Rnf10	-100	-100	-10000	-200	-200	0		Rnf10	-100	-100	-10000	-200	-200	0		Rnf10	-100
Hdac3	-100	-100	-10000	-200	-200	0		Hdac3	-100	-100	-10000	-200	-200	0		Hdac3	-100	-100	-10000	-200	-200	0		Hdac3	-100	-100	-10000	-200	-200	0		Hdac3	-100	-100	-10000	-200	-200	0		Hdac3	-100	-100	-10000	-200	-200	0		Hdac3	-100
Hdac4	-100	-100	-10000	-200	-200	0		Hdac4	-100	-100	-10000	-200	-200	0		Hdac4	-100	-100	-10000	-200	-200	0		Hdac4	-100	-100	-10000	-200	-200	0		Hdac4	-100	-100	-10000	-200	-200	0		Hdac4	-100	-100	-10000	-200	-200	0		Hdac4	-100
Zfp653	-0.301822	0.519376	-0.156759	0.217554	0.217554	71		Zfp653	-0.301822	-0.0618508	-0.0186679	-0.363673	-0.239971	71		Zfp653	-0.301822	-0.00297731	-0.000898619	-0.3048	-0.298845	71		Zfp653	-0.301822	0.329948	-0.0995857	0.0281261	0.0281261	71		Zfp653	-0.301822	-0.406745	-0.122765	-0.708567	0.104923	71		Zfp653	-0.301822	-0.328114	-0.0990321	-0.629936	0.0262918	71		Zfp653	-0.301822
Ebf1	-0.208514	-0.316238	-0.0659402	-0.524752	0.107723	46		Ebf1	-0.208514	-0.113126	-0.0235884	-0.32164	-0.0953886	46		Ebf1	-0.208514	-0.226666	-0.0472631	-0.43518	0.0181514	46		Ebf1	-0.208514	0.484074	-0.100936	0.275559	0.275559	46		Ebf1	-0.208514	0.662838	-0.138211	0.454324	0.454324	46		Ebf1	-0.208514	-0.35383	-0.0737787	-0.562345	0.145316	46		Ebf1	-0.208514
Foxj2	-1.53661	0.01948	-0.0299331	-1.51713	-1.51713	118		Foxj2	0.461029	-0.066704	-0.0307525	0.394325	0.527733	118		Foxj2	-0.250184	-0.101871	-0.0254865	-0.352055	-0.148314	118		Foxj2	0.00919784	-0.0693541	-0.000637908	-0.0601563	0.078552	118		Foxj2	0.462114	-0.0575685	-0.0266033	0.404546	0.519683	118		Foxj2	-0.198496	-0.282887	-0.056152	-0.481383	0.0843903	118		Foxj2	0.345687
Hoxc9	-0.446575	-0.014923	-0.00666423	-0.461498	-0.431652	121		Hoxc9	-0.446575	-0.0612198	-0.0273392	-0.507794	-0.385355	121		Hoxc9	2.18971	-0.149463	-0.327281	2.04024	2.33917	121		Hoxc9	2.27184	-0.207095	-0.470489	2.06475	2.47894	121		Hoxc9	-0.446575	-0.250945	-0.112066	-0.69752	-0.195629	121		Hoxc9	-0.446575	-0.298753	-0.133416	-0.745328	-0.147821	121		Hoxc9	-0.446575
Hr	-100	-100	-10000	-200	-200	0		Hr	-100	-100	-10000	-200	-200	0		Hr	-100	-100	-10000	-200	-200	0		Hr	-100	-100	-10000	-200	-200	0		Hr	-100	-100	-10000	-200	-200	0		Hr	-100	-100	-10000	-200	-200	0		Hr	-100
Nfe2l1	4.58732	0.0691371	0.317154	4.65645	4.65645	107		Nfe2l1	-0.208514	-0.0916792	-0.0191164	-0.300194	-0.116835	107		Nfe2l1	-0.208514	0.103775	-0.0216387	-0.104739	-0.104739	107		Nfe2l1	-0.208514	0.378012	-0.078821	0.169498	0.169498	107		Nfe2l1	-0.208514	0.238827	-0.0497989	0.0303127	0.0303127	107		Nfe2l1	-0.208514	-0.371563	-0.0774763	-0.580078	0.163049	107		Nfe2l1	-0.208514
Sod2	-100	-100	-10000	-200	-200	0		Sod2	-100	-100	-10000	-200	-200	0		Sod2	-100	-100	-10000	-200	-200	0		Sod2	-100	-100	-10000	-200	-200	0		Sod2	-100	-100	-10000	-200	-200	0		Sod2	-100	-100	-10000	-200	-200	0		Sod2	-100
Zbtb16	-0.480325	-0.0525035	-0.0252187	-0.532828	-0.427821	76		Zbtb16	-0.480325	-0.0815572	-0.0391739	-0.561882	-0.398767	76		Zbtb16	-0.480325	-0.117135	-0.0562627	-0.597459	-0.36319	76		Zbtb16	3.08649	-0.215813	-0.666103	2.87067	3.3023	76		Zbtb16	1.06233	0.0655819	0.0696697	1.12791	1.12791	76		Zbtb16	-0.480325	-0.302422	-0.145261	-0.782747	-0.177903	76		Zbtb16	-0.480325
Zbtb48	-0.293435	0.0902199	-0.0264737	-0.203215	-0.203215	48		Zbtb48	-0.293435	-0.210013	-0.0616252	-0.503448	-0.0834217	48		Zbtb48	-0.293435	-0.24915	-0.0731093	-0.542585	-0.0442848	48		Zbtb48	-0.293435	1.00726	-0.295564	0.713821	0.713821	48		Zbtb48	-0.293435	-0.428006	-0.125592	-0.721441	0.134571	48		Zbtb48	-0.293435	0.0372084	-0.0109182	-0.256227	-0.256227	48		Zbtb48	0.803671
Gata1	-0.301697	-0.190841	-0.0575763	-0.492538	-0.110856	18		Gata1	-0.301697	-0.2027	-0.0611539	-0.504397	-0.0989975	18		Gata1	-0.301697	-0.157486	-0.0475131	-0.459183	-0.144211	18		Gata1	-0.301697	0.480043	-0.144828	0.178346	0.178346	18		Gata1	-0.301697	-0.122027	-0.0368151	-0.423724	-0.17967	18		Gata1	-0.301697	-0.157486	-0.0475131	-0.459183	-0.144211	18		Gata1	3.07194
Klf1	-100	-100	-10000	-200	-200	0		Klf1	-100	-100	-10000	-200	-200	0		Klf1	-100	-100	-10000	-200	-200	0		Klf1	-100	-100	-10000	-200	-200	0		Klf1	-100	-100	-10000	-200	-200	0		Klf1	-100	-100	-10000	-200	-200	0		Klf1	-100
Churc1	-100	-100	-10000	-200	-200	0		Churc1	-100	-100	-10000	-200	-200	0		Churc1	-100	-100	-10000	-200	-200	0		Churc1	-100	-100	-10000	-200	-200	0		Churc1	-100	-100	-10000	-200	-200	0		Churc1	-100	-100	-10000	-200	-200	0		Churc1	-100
Zbtb49	-100	-100	-10000	-200	-200	0		Zbtb49	-100	-100	-10000	-200	-200	0		Zbtb49	-100	-100	-10000	-200	-200	0		Zbtb49	-100	-100	-10000	-200	-200	0		Zbtb49	-100	-100	-10000	-200	-200	0		Zbtb49	-100	-100	-10000	-200	-200	0		Zbtb49	-100
Zbtb33	-100	-100	-10000	-200	-200	0		Zbtb33	-100	-100	-10000	-200	-200	0		Zbtb33	-100	-100	-10000	-200	-200	0		Zbtb33	-100	-100	-10000	-200	-200	0		Zbtb33	-100	-100	-10000	-200	-200	0		Zbtb33	-100	-100	-10000	-200	-200	0		Zbtb33	-100
Emx1	2.50182	0.804735	2.0133	3.30655	3.30655	89		Emx1	-0.358723	0.0247855	-0.00889113	-0.333937	-0.333937	89		Emx1	-0.358723	-0.102993	-0.036946	-0.461716	-0.25573	89		Emx1	-0.358723	-0.277652	-0.0996002	-0.636375	-0.0810704	89		Emx1	-0.358723	-0.232788	-0.0835063	-0.591511	-0.125935	89		Emx1	-0.358723	-0.224384	-0.0804916	-0.583107	-0.134339	89		Emx1	-0.358723
Foxi1	-0.208514	-0.0282176	-0.00588378	-0.236732	-0.180297	145		Foxi1	-0.208514	-0.156684	-0.0326709	-0.365199	-0.0518302	145		Foxi1	-0.208514	-0.232212	-0.0484195	-0.440726	0.0236975	145		Foxi1	-0.208514	-0.204908	-0.0427263	-0.413422	-0.00360638	145		Foxi1	-0.208514	-0.235616	-0.0491294	-0.444131	0.027102	145		Foxi1	-0.208514	-0.241943	-0.0504486	-0.450457	0.0334284	145		Foxi1	-0.208514
Gcm1	-0.208514	0.327396	-0.0682668	0.118881	0.118881	22		Gcm1	-0.208514	0.26958	-0.0562114	0.061066	0.061066	22		Gcm1	-0.208514	-0.1602	-0.0334041	-0.368715	-0.048314	22		Gcm1	-0.208514	-0.348234	-0.0726118	-0.556749	0.13972	22		Gcm1	-0.208514	-0.185592	-0.0386985	-0.394106	-0.0229228	22		Gcm1	-0.208514	-0.194055	-0.0404632	-0.402569	-0.0144595	22		Gcm1	-0.208514
Hmx2	-0.208514	-0.160211	-0.0334063	-0.368726	-0.0483032	112		Hmx2	-0.208514	-0.222059	-0.0463025	-0.430573	0.0135446	112		Hmx2	-0.208514	-0.266718	-0.0556145	-0.475232	0.0582033	112		Hmx2	-0.208514	-0.216036	-0.0450467	-0.424551	0.00752181	112		Hmx2	-0.208514	-0.279136	-0.058204	-0.487651	0.0706221	112		Hmx2	-0.208514	-0.190355	-0.0396918	-0.39887	-0.0181592	112		Hmx2	-0.208514
Hoxb2	-100	-100	-10000	-200	-200	0		Hoxb2	-100	-100	-10000	-200	-200	0		Hoxb2	-100	-100	-10000	-200	-200	0		Hoxb2	-100	-100	-10000	-200	-200	0		Hoxb2	-100	-100	-10000	-200	-200	0		Hoxb2	-100	-100	-10000	-200	-200	0		Hoxb2	-100
Hoxb6	-0.447155	-0.397793	-0.177875	-0.844949	-0.0493618	115		Hoxb6	-0.447155	-0.186766	-0.0835134	-0.633921	-0.260389	115		Hoxb6	2.35393	-0.374863	-0.882401	1.97906	2.72879	115		Hoxb6	-0.447155	0.460436	-0.205886	0.0132808	0.0132808	115		Hoxb6	-0.447155	0.0321056	-0.0143562	-0.41505	-0.41505	115		Hoxb6	-0.447155	-0.088077	-0.0393841	-0.535232	-0.359078	115		Hoxb6	-0.447155
Hoxd10	-0.375172	-0.333536	-0.125134	-0.708708	-0.0416365	75		Hoxd10	-0.375172	-0.0326831	-0.0122618	-0.407856	-0.342489	75		Hoxd10	2.00822	-0.130282	-0.261634	1.87794	2.1385	75		Hoxd10	-0.375172	0.101152	-0.0379495	-0.27402	-0.27402	75		Hoxd10	-0.375172	0.177755	-0.0666889	-0.197417	-0.197417	75		Hoxd10	-0.375172	-0.229243	-0.0860057	-0.604416	-0.145929	75		Hoxd10	-0.375172
Lhx1	-100	-100	-10000	-200	-200	0		Lhx1	-100	-100	-10000	-200	-200	0		Lhx1	-100	-100	-10000	-200	-200	0		Lhx1	-100	-100	-10000	-200	-200	0		Lhx1	-100	-100	-10000	-200	-200	0		Lhx1	-100	-100	-10000	-200	-200	0		Lhx1	-100
Pou3f3	2.16885	2.42839	5.26681	4.59724	4.59724	232		Pou3f3	-0.430925	0.245338	-0.105723	-0.185587	-0.185587	232		Pou3f3	2.13788	0.913384	1.9527	3.05126	3.05126	232		Pou3f3	1.02751	-0.237678	-0.244216	0.789828	1.26518	232		Pou3f3	-0.430925	-0.237321	-0.102268	-0.668246	-0.193604	232		Pou3f3	-0.430925	-0.246183	-0.106087	-0.677108	-0.184742	232		Pou3f3	-0.430925
Arid5b	-0.856594	-0.227082	-0.194517	-1.08368	-0.629512	16		Arid5b	0.456827	-0.0232005	-0.0105986	0.433627	0.480028	16		Arid5b	-0.856594	-0.600274	-0.514191	-1.45687	-0.256319	16		Arid5b	-0.143985	0.0438074	-0.00630762	-0.100178	-0.100178	16		Arid5b	0.364626	0.400003	0.145852	0.76463	0.76463	16		Arid5b	-0.425912	-0.194553	-0.0828624	-0.620465	-0.231359	16		Arid5b	-0.856594
Nfatc2	-0.951745	0.435181	-0.414182	-0.516564	-0.516564	63		Nfatc2	1.23625	0.14557	0.17996	1.38182	1.38182	63		Nfatc2	-1.03086	0.0517875	-0.0533857	-0.979072	-0.979072	63		Nfatc2	1.00681	-0.163878	-0.164994	0.842933	1.17069	63		Nfatc2	0.308651	-0.353762	-0.109189	-0.045111	0.662412	63		Nfatc2	1.15379	0.0479382	0.0553108	1.20173	1.20173	63		Nfatc2	0.113516
Satb1	1.94798	0.751821	1.46453	2.6998	2.6998	93		Satb1	0.890059	0.179421	0.159696	1.06948	1.06948	93		Satb1	0.788172	-0.0392056	-0.0309008	0.748966	0.827378	93		Satb1	0.372212	0.0162298	0.00604094	0.388442	0.388442	93		Satb1	0.263936	-0.17885	-0.0472049	0.0850855	0.442786	93		Satb1	-0.913751	-0.108603	-0.0992364	-1.02235	-0.805147	93		Satb1	0.0127039
Atxn1	-100	-100	-10000	-200	-200	0		Atxn1	-100	-100	-10000	-200	-200	0		Atxn1	-100	-100	-10000	-200	-200	0		Atxn1	-100	-100	-10000	-200	-200	0		Atxn1	-100	-100	-10000	-200	-200	0		Atxn1	-100	-100	-10000	-200	-200	0		Atxn1	-100
Arnt2	-100	-100	-10000	-200	-200	0		Arnt2	-100	-100	-10000	-200	-200	0		Arnt2	-100	-100	-10000	-200	-200	0		Arnt2	-100	-100	-10000	-200	-200	0		Arnt2	-100	-100	-10000	-200	-200	0		Arnt2	-100	-100	-10000	-200	-200	0		Arnt2	-100
Csrnp3	-100	-100	-10000	-200	-200	0		Csrnp3	-100	-100	-10000	-200	-200	0		Csrnp3	-100	-100	-10000	-200	-200	0		Csrnp3	-100	-100	-10000	-200	-200	0		Csrnp3	-100	-100	-10000	-200	-200	0		Csrnp3	-100	-100	-10000	-200	-200	0		Csrnp3	-100
Deaf1	0.042478	3.43199	0.145784	3.47447	3.47447	77		Deaf1	1.88939	0.209269	0.395389	2.09866	2.09866	77		Deaf1	-0.353679	0.9661	-0.341689	0.612421	0.612421	77		Deaf1	0.437708	-0.0771918	-0.0337875	0.360516	0.5149	77		Deaf1	0.739619	-0.262434	-0.194101	0.477185	1.00205	77		Deaf1	0.571803	-0.25136	-0.143728	0.320443	0.823163	77		Deaf1	-1.03663
Sox2	2.19714	2.28552	5.02161	4.48266	4.48266	106		Sox2	1.58274	0.500105	0.791538	2.08285	2.08285	106		Sox2	1.4255	1.08816	1.55117	2.51366	2.51366	106		Sox2	-0.6761	0.00554678	-0.00375018	-0.670553	-0.670553	106		Sox2	-0.6761	-0.162853	-0.110105	-0.838953	-0.513247	106		Sox2	-0.6761	-0.238473	-0.161231	-0.914573	-0.437627	106		Sox2	-0.6761
Akna	-100	-100	-10000	-200	-200	0		Akna	-100	-100	-10000	-200	-200	0		Akna	-100	-100	-10000	-200	-200	0		Akna	-100	-100	-10000	-200	-200	0		Akna	-100	-100	-10000	-200	-200	0		Akna	-100	-100	-10000	-200	-200	0		Akna	-100
Batf	-0.372596	-0.356968	-0.133005	-0.729564	-0.0156278	178		Batf	-0.372596	-0.237343	-0.0884332	-0.609939	-0.135253	178		Batf	-0.372596	-0.3044	-0.113418	-0.676997	-0.0681957	178		Batf	-0.372596	-0.0485461	-0.0180881	-0.421142	-0.32405	178		Batf	-0.372596	-0.249479	-0.0929549	-0.622075	-0.123117	178		Batf	-0.372596	-0.236106	-0.0879723	-0.608703	-0.13649	178		Batf	-0.372596
Ciita	-100	-100	-10000	-200	-200	0		Ciita	-100	-100	-10000	-200	-200	0		Ciita	-100	-100	-10000	-200	-200	0		Ciita	-100	-100	-10000	-200	-200	0		Ciita	-100	-100	-10000	-200	-200	0		Ciita	-100	-100	-10000	-200	-200	0		Ciita	-100
Etv3	-0.641648	-0.375419	-0.240887	-1.01707	-0.266229	167		Etv3	1.51919	-0.288515	-0.438308	1.23067	1.8077	167		Etv3	-0.641648	-0.359026	-0.230368	-1.00067	-0.282621	167		Etv3	0.462673	0.277669	0.12847	0.740343	0.740343	167		Etv3	-0.641648	-0.203832	-0.130788	-0.84548	-0.437816	167		Etv3	-0.641648	-0.307054	-0.197021	-0.948702	-0.334593	167		Etv3	1.52984
Fli1	-0.74035	-0.372592	-0.275849	-1.11294	-0.367758	205		Fli1	0.339715	-0.294721	-0.100121	0.0449937	0.634435	205		Fli1	-1.19872	-0.349129	-0.418507	-1.54785	-0.849591	205		Fli1	-0.115326	0.0367747	-0.00424107	-0.0785511	-0.0785511	205		Fli1	0.202427	-0.169352	-0.0342814	0.0330744	0.371779	205		Fli1	-1.39451	-0.267687	-0.373292	-1.66219	-1.12682	205		Fli1	-0.0545276
Irf1	-0.685463	-0.511547	-0.350647	-1.19701	-0.173916	164		Irf1	1.70836	-0.306432	-0.523496	1.40193	2.01479	164		Irf1	-0.685463	-0.518127	-0.355157	-1.20359	-0.167336	164		Irf1	-0.685463	0.21867	-0.149891	-0.466793	-0.466793	164		Irf1	1.58938	-0.241706	-0.384162	1.34767	1.83108	164		Irf1	-0.685463	-0.314995	-0.215918	-1.00046	-0.370468	164		Irf1	1.12537
Irf4	-0.373573	-0.24762	-0.0925043	-0.621194	-0.125953	193		Irf4	-0.373573	-0.250377	-0.0935343	-0.623951	-0.123196	193		Irf4	-0.373573	-0.28322	-0.105803	-0.656793	-0.0903535	193		Irf4	-0.373573	-0.110969	-0.0414551	-0.484542	-0.262604	193		Irf4	-0.373573	-0.282235	-0.105436	-0.655809	-0.0913378	193		Irf4	-0.373573	-0.174777	-0.065292	-0.54835	-0.198796	193		Irf4	1.95207
Irf8	-0.598068	-0.458281	-0.274083	-1.05635	-0.139787	196		Irf8	-0.598068	-0.277483	-0.165954	-0.875551	-0.320585	196		Irf8	-0.598068	-0.431879	-0.258293	-1.02995	-0.166189	196		Irf8	0.900651	0.109472	0.0985957	1.01012	1.01012	196		Irf8	-0.598068	-0.285472	-0.170731	-0.88354	-0.312596	196		Irf8	-0.598068	-0.262254	-0.156846	-0.860322	-0.335814	196		Irf8	1.19775
Mkx	-0.208514	1.07301	-0.223737	0.864491	0.864491	42		Mkx	-0.208514	0.239319	-0.0499016	0.0308051	0.0308051	42		Mkx	-0.208514	0.465628	-0.0970902	0.257114	0.257114	42		Mkx	-0.208514	0.676887	-0.141141	0.468372	0.468372	42		Mkx	-0.208514	0.0501587	-0.0104588	-0.158356	-0.158356	42		Mkx	-0.208514	0.387059	-0.0807074	0.178545	0.178545	42		Mkx	-0.208514
Nfatc1	-1.06119	-0.300444	-0.318827	-1.36163	-0.760743	201		Nfatc1	0.450816	-0.263919	-0.118979	0.186897	0.714735	201		Nfatc1	-0.770115	-0.307636	-0.236915	-1.07775	-0.462479	201		Nfatc1	0.783762	0.128971	0.101082	0.912733	0.912733	201		Nfatc1	-0.0201804	-0.19611	-0.00395757	-0.21629	0.17593	201		Nfatc1	0.398738	-0.261142	-0.104127	0.137596	0.65988	201		Nfatc1	-0.0313459
Nfkb1	-2.38151	-0.502925	-1.19772	-2.88443	-1.87859	196		Nfkb1	0.510823	-0.282227	-0.144168	0.228596	0.79305	196		Nfkb1	-0.323695	-0.452227	-0.146384	-0.775922	0.128531	196		Nfkb1	0.310213	0.213868	0.0663446	0.524081	0.524081	196		Nfkb1	-0.579202	-0.140691	-0.0814884	-0.719893	-0.438512	196		Nfkb1	-0.620635	-0.290746	-0.180447	-0.911381	-0.329888	196		Nfkb1	-0.358593
Pou2af1	-0.208514	-0.311209	-0.0648916	-0.519723	0.102695	208		Pou2af1	-0.208514	-0.297002	-0.0619291	-0.505516	0.0884873	208		Pou2af1	-0.208514	-0.302945	-0.0631685	-0.51146	0.0944308	208		Pou2af1	-0.208514	-0.114926	-0.0239637	-0.32344	-0.0935886	208		Pou2af1	-0.208514	-0.21203	-0.0442114	-0.420545	0.00351588	208		Pou2af1	-0.208514	-0.243833	-0.0508426	-0.452347	0.0353183	208		Pou2af1	4.58732
Sp100	-100	-100	-10000	-200	-200	0		Sp100	-100	-100	-10000	-200	-200	0		Sp100	-100	-100	-10000	-200	-200	0		Sp100	-100	-100	-10000	-200	-200	0		Sp100	-100	-100	-10000	-200	-200	0		Sp100	-100	-100	-10000	-200	-200	0		Sp100	-100
Tnf	-100	-100	-10000	-200	-200	0		Tnf	-100	-100	-10000	-200	-200	0		Tnf	-100	-100	-10000	-200	-200	0		Tnf	-100	-100	-10000	-200	-200	0		Tnf	-100	-100	-10000	-200	-200	0		Tnf	-100	-100	-10000	-200	-200	0		Tnf	-100
Trim30a	-100	-100	-10000	-200	-200	0		Trim30a	-100	-100	-10000	-200	-200	0		Trim30a	-100	-100	-10000	-200	-200	0		Trim30a	-100	-100	-10000	-200	-200	0		Trim30a	-100	-100	-10000	-200	-200	0		Trim30a	-100	-100	-10000	-200	-200	0		Trim30a	-100
Zfp13	-100	-100	-10000	-200	-200	0		Zfp13	-100	-100	-10000	-200	-200	0		Zfp13	-100	-100	-10000	-200	-200	0		Zfp13	-100	-100	-10000	-200	-200	0		Zfp13	-100	-100	-10000	-200	-200	0		Zfp13	-100	-100	-10000	-200	-200	0		Zfp13	-100
Zfp354a	-0.208514	0.727535	-0.151702	0.51902	0.51902	107		Zfp354a	-0.208514	0.342648	-0.0714471	0.134134	0.134134	107		Zfp354a	-0.208514	0.465034	-0.0969663	0.25652	0.25652	107		Zfp354a	-0.208514	0.0274143	-0.00571629	-0.1811	-0.1811	107		Zfp354a	4.58732	0.169901	0.779388	4.75722	4.75722	107		Zfp354a	-0.208514	0.129303	-0.0269616	-0.0792112	-0.0792112	107		Zfp354a	-0.208514
Zfp664	-100	-100	-10000	-200	-200	0		Zfp664	-100	-100	-10000	-200	-200	0		Zfp664	-100	-100	-10000	-200	-200	0		Zfp664	-100	-100	-10000	-200	-200	0		Zfp664	-100	-100	-10000	-200	-200	0		Zfp664	-100	-100	-10000	-200	-200	0		Zfp664	-100
Ppara	-0.857271	-0.475562	-0.407686	-1.33283	-0.381709	74		Ppara	-0.857271	-0.436722	-0.374389	-1.29399	-0.420549	74		Ppara	-0.857271	-0.365145	-0.313028	-1.22242	-0.492126	74		Ppara	0.460563	-0.360455	-0.166012	0.100108	0.821017	74		Ppara	0.654824	-0.262395	-0.171822	0.392429	0.917219	74		Ppara	-0.857271	-0.350251	-0.30026	-1.20752	-0.507019	74		Ppara	-0.857271
Zfp821	1.89249	2.06027	3.89904	3.95276	3.95276	66		Zfp821	1.90566	0.59519	1.13423	2.50085	2.50085	66		Zfp821	0.76966	0.654747	0.503932	1.42441	1.42441	66		Zfp821	-0.882815	-0.0979544	-0.0864756	-0.980769	-0.78486	66		Zfp821	0.273337	-0.223712	-0.0611488	0.0496249	0.497049	66		Zfp821	-0.882815	-0.143447	-0.126637	-1.02626	-0.739368	66		Zfp821	0.27679
Fubp1	-100	-100	-10000	-200	-200	0		Fubp1	-100	-100	-10000	-200	-200	0		Fubp1	-100	-100	-10000	-200	-200	0		Fubp1	-100	-100	-10000	-200	-200	0		Fubp1	-100	-100	-10000	-200	-200	0		Fubp1	-100	-100	-10000	-200	-200	0		Fubp1	-100
Nanog	-100	-100	-10000	-200	-200	0		Nanog	-100	-100	-10000	-200	-200	0		Nanog	-100	-100	-10000	-200	-200	0		Nanog	-100	-100	-10000	-200	-200	0		Nanog	-100	-100	-10000	-200	-200	0		Nanog	-100	-100	-10000	-200	-200	0		Nanog	-100
Prdm14	-100	-100	-10000	-200	-200	0		Prdm14	-100	-100	-10000	-200	-200	0		Prdm14	-100	-100	-10000	-200	-200	0		Prdm14	-100	-100	-10000	-200	-200	0		Prdm14	-100	-100	-10000	-200	-200	0		Prdm14	-100	-100	-10000	-200	-200	0		Prdm14	-100
Sall4	-0.289822	0.230954	-0.0669355	-0.0588682	-0.0588682	75		Sall4	-0.289822	0.30541	-0.0885145	0.0155878	0.0155878	75		Sall4	-0.289822	-0.232561	-0.0674012	-0.522383	-0.0572612	75		Sall4	-0.289822	0.50958	-0.147687	0.219758	0.219758	75		Sall4	-0.289822	-0.18899	-0.0547733	-0.478812	-0.100832	75		Sall4	-0.289822	-0.121474	-0.0352058	-0.411296	-0.168348	75		Sall4	-0.289822
Zfp426	-100	-100	-10000	-200	-200	0		Zfp426	-100	-100	-10000	-200	-200	0		Zfp426	-100	-100	-10000	-200	-200	0		Zfp426	-100	-100	-10000	-200	-200	0		Zfp426	-100	-100	-10000	-200	-200	0		Zfp426	-100	-100	-10000	-200	-200	0		Zfp426	-100
Zfp575	-100	-100	-10000	-200	-200	0		Zfp575	-100	-100	-10000	-200	-200	0		Zfp575	-100	-100	-10000	-200	-200	0		Zfp575	-100	-100	-10000	-200	-200	0		Zfp575	-100	-100	-10000	-200	-200	0		Zfp575	-100	-100	-10000	-200	-200	0		Zfp575	-100
Zfhx3	1.07318	-0.537962	-0.577329	0.535218	1.61114	137		Zfhx3	1.61083	0.115143	0.185475	1.72598	1.72598	137		Zfhx3	0.0186229	-0.316833	-0.00590036	-0.29821	0.335456	137		Zfhx3	0.898016	0.458106	0.411386	1.35612	1.35612	137		Zfhx3	0.121135	1.06984	0.129595	1.19097	1.19097	137		Zfhx3	-0.741129	-0.242908	-0.180026	-0.984037	-0.498221	137		Zfhx3	-1.07486
Gpbp1l1	-100	-100	-10000	-200	-200	0		Gpbp1l1	-100	-100	-10000	-200	-200	0		Gpbp1l1	-100	-100	-10000	-200	-200	0		Gpbp1l1	-100	-100	-10000	-200	-200	0		Gpbp1l1	-100	-100	-10000	-200	-200	0		Gpbp1l1	-100	-100	-10000	-200	-200	0		Gpbp1l1	-100
Foxj1	-100	-100	-10000	-200	-200	0		Foxj1	-100	-100	-10000	-200	-200	0		Foxj1	-100	-100	-10000	-200	-200	0		Foxj1	-100	-100	-10000	-200	-200	0		Foxj1	-100	-100	-10000	-200	-200	0		Foxj1	-100	-100	-10000	-200	-200	0		Foxj1	-100
E2f5	-1.08305	-0.629363	-0.681632	-1.71241	-0.453689	13		E2f5	0.10016	0.0207182	0.00207513	0.120878	0.120878	13		E2f5	1.15179	-0.00198314	-0.00228416	1.14981	1.15377	13		E2f5	0.716323	-0.136894	-0.09806	0.579429	0.853217	13		E2f5	0.775454	0.191836	0.14876	0.96729	0.96729	13		E2f5	0.132404	0.0931887	0.0123385	0.225592	0.225592	13		E2f5	-0.18804
Sox8	2.04798	2.49721	5.11423	4.54519	4.54519	94		Sox8	1.35339	0.473436	0.640744	1.82683	1.82683	94		Sox8	1.79901	1.82679	3.28641	3.6258	3.6258	94		Sox8	-0.592006	-0.218275	-0.12922	-0.810281	-0.373732	94		Sox8	-0.592006	-0.270829	-0.160333	-0.862836	-0.321177	94		Sox8	-0.592006	-0.273457	-0.161888	-0.865463	-0.31855	94		Sox8	-0.592006
Hoxd3	-100	-100	-10000	-200	-200	0		Hoxd3	-100	-100	-10000	-200	-200	0		Hoxd3	-100	-100	-10000	-200	-200	0		Hoxd3	-100	-100	-10000	-200	-200	0		Hoxd3	-100	-100	-10000	-200	-200	0		Hoxd3	-100	-100	-10000	-200	-200	0		Hoxd3	-100
Sp5	-100	-100	-10000	-200	-200	0		Sp5	-100	-100	-10000	-200	-200	0		Sp5	-100	-100	-10000	-200	-200	0		Sp5	-100	-100	-10000	-200	-200	0		Sp5	-100	-100	-10000	-200	-200	0		Sp5	-100	-100	-10000	-200	-200	0		Sp5	-100
Zbtb8b	-100	-100	-10000	-200	-200	0		Zbtb8b	-100	-100	-10000	-200	-200	0		Zbtb8b	-100	-100	-10000	-200	-200	0		Zbtb8b	-100	-100	-10000	-200	-200	0		Zbtb8b	-100	-100	-10000	-200	-200	0		Zbtb8b	-100	-100	-10000	-200	-200	0		Zbtb8b	-100
Zfp105	-100	-100	-10000	-200	-200	0		Zfp105	-100	-100	-10000	-200	-200	0		Zfp105	-100	-100	-10000	-200	-200	0		Zfp105	-100	-100	-10000	-200	-200	0		Zfp105	-100	-100	-10000	-200	-200	0		Zfp105	-100	-100	-10000	-200	-200	0		Zfp105	-100
Bach2	4.58732	0.43265	1.9847	5.01997	5.01997	103		Bach2	-0.208514	-0.0488608	-0.0101882	-0.257375	-0.159654	103		Bach2	-0.208514	-0.249707	-0.0520675	-0.458221	0.0411926	103		Bach2	-0.208514	0.141658	-0.0295377	-0.0668565	-0.0668565	103		Bach2	-0.208514	-0.203484	-0.0424293	-0.411998	-0.00503085	103		Bach2	-0.208514	-0.286512	-0.059742	-0.495027	0.077998	103		Bach2	-0.208514
Bcl11b	2.10119	0.459391	0.965268	2.56058	2.56058	74		Bcl11b	0.179795	-0.0671335	-0.0120703	0.112662	0.246929	74		Bcl11b	-0.433716	-0.00119344	-0.000517612	-0.434909	-0.432522	74		Bcl11b	-0.433716	0.95743	-0.415252	0.523714	0.523714	74		Bcl11b	-0.433716	-0.189285	-0.082096	-0.623001	-0.244431	74		Bcl11b	-0.433716	-0.277235	-0.120241	-0.71095	-0.156481	74		Bcl11b	1.69744
E4f1	-0.220833	0.624661	-0.137946	0.403828	0.403828	51		E4f1	-0.220833	0.279077	-0.0616294	0.0582437	0.0582437	51		E4f1	-0.220833	-0.330199	-0.0729188	-0.551032	0.109366	51		E4f1	-0.220833	1.06593	-0.235392	0.845095	0.845095	51		E4f1	-0.220833	-0.368783	-0.0814394	-0.589616	0.147949	51		E4f1	-0.220833	-0.36025	-0.0795552	-0.581084	0.139417	51		E4f1	0.0579176
Maf1	-100	-100	-10000	-200	-200	0		Maf1	-100	-100	-10000	-200	-200	0		Maf1	-100	-100	-10000	-200	-200	0		Maf1	-100	-100	-10000	-200	-200	0		Maf1	-100	-100	-10000	-200	-200	0		Maf1	-100	-100	-10000	-200	-200	0		Maf1	-100
Sp4	-0.221176	1.10307	-0.243973	0.881894	0.881894	56		Sp4	-0.221176	0.499587	-0.110497	0.278411	0.278411	56		Sp4	-0.221176	-0.244686	-0.0541187	-0.465862	0.0235103	56		Sp4	-0.221176	0.207285	-0.0458465	-0.0138907	-0.0138907	56		Sp4	-0.221176	-0.134117	-0.0296636	-0.355293	-0.0870586	56		Sp4	-0.221176	-0.192974	-0.0426812	-0.41415	-0.0282021	56		Sp4	0.0655688
Tbx21	-0.440215	-0.225034	-0.0990634	-0.665249	-0.215181	179		Tbx21	-0.440215	-0.223419	-0.0983525	-0.663634	-0.216796	179		Tbx21	-0.440215	-0.313636	-0.138068	-0.753852	-0.126579	179		Tbx21	-0.440215	-0.0842309	-0.0370797	-0.524446	-0.355984	179		Tbx21	-0.440215	-0.304373	-0.13399	-0.744588	-0.135842	179		Tbx21	-0.440215	-0.189412	-0.083382	-0.629627	-0.250803	179		Tbx21	-0.440215
Zfp775	-0.208514	1.18639	-0.247379	0.977876	0.977876	59		Zfp775	-0.208514	0.25777	-0.0537488	0.0492557	0.0492557	59		Zfp775	-0.208514	-0.000971146	-0.000202498	-0.209486	-0.207543	59		Zfp775	-0.208514	0.564246	-0.117654	0.355732	0.355732	59		Zfp775	-0.208514	-0.138953	-0.0289737	-0.347467	-0.0695616	59		Zfp775	4.58732	-0.389235	-1.78554	4.19808	4.97655	59		Zfp775	-0.208514
Crem	1.49411	-0.264922	-0.395823	1.22919	1.75904	48		Crem	0.609503	-0.173833	-0.105952	0.435669	0.783336	48		Crem	-1.3529	0.00376894	-0.00509902	-1.34914	-1.34914	48		Crem	-1.3529	-0.659152	-0.89177	-2.01206	-0.693752	48		Crem	0.79017	-0.189658	-0.149862	0.600512	0.979828	48		Crem	0.430768	0.167696	0.072238	0.598464	0.598464	48		Crem	-0.225322
Gtf2a1	-100	-100	-10000	-200	-200	0		Gtf2a1	-100	-100	-10000	-200	-200	0		Gtf2a1	-100	-100	-10000	-200	-200	0		Gtf2a1	-100	-100	-10000	-200	-200	0		Gtf2a1	-100	-100	-10000	-200	-200	0		Gtf2a1	-100	-100	-10000	-200	-200	0		Gtf2a1	-100
Zfp800	-0.938945	-0.0686778	-0.0644847	-1.00762	-0.870267	57		Zfp800	-0.938945	-0.191869	-0.180154	-1.13081	-0.747076	57		Zfp800	-0.151185	-0.179462	-0.027132	-0.330647	0.0282772	57		Zfp800	1.23112	-0.0232561	-0.0286309	1.20786	1.25437	57		Zfp800	-0.938945	-0.183217	-0.172031	-1.12216	-0.755728	57		Zfp800	0.0335772	-0.126127	-0.00423498	-0.0925496	0.159704	57		Zfp800	2.10678
Onecut2	-0.348594	-0.132282	-0.0461128	-0.480876	-0.216312	276		Onecut2	2.52221	-0.139985	-0.353071	2.38222	2.66219	276		Onecut2	-0.348594	-0.208079	-0.0725351	-0.556673	-0.140515	276		Onecut2	-0.348594	-0.225963	-0.0787692	-0.574557	-0.122631	276		Onecut2	-0.348594	-0.234495	-0.0817435	-0.583089	-0.114099	276		Onecut2	-0.348594	-0.146805	-0.0511754	-0.495399	-0.201789	276		Onecut2	-0.348594
Rax	-0.208514	-0.213201	-0.0444556	-0.421716	0.00468703	164		Rax	4.58732	-0.125616	-0.576241	4.4617	4.71293	164		Rax	-0.208514	-0.245459	-0.0511818	-0.453974	0.0369447	164		Rax	-0.208514	-0.234814	-0.0489621	-0.443328	0.0262996	164		Rax	-0.208514	-0.235991	-0.0492075	-0.444505	0.0274763	164		Rax	-0.208514	-0.140908	-0.0293814	-0.349422	-0.0676063	164		Rax	-0.208514
Myc	2.7005	-0.100242	-0.270704	2.60026	2.80075	37		Myc	-0.583979	-0.240635	-0.140526	-0.824614	-0.343345	37		Myc	-0.583979	-0.336546	-0.196536	-0.920525	-0.247433	37		Myc	0.60586	1.25296	0.759119	1.85882	1.85882	37		Myc	-0.583979	0.00266827	-0.00155821	-0.581311	-0.581311	37		Myc	-0.583979	0.260426	-0.152083	-0.323553	-0.323553	37		Myc	1.06629
Zfp768	-0.394432	0.0719484	-0.0283787	-0.322483	-0.322483	34		Zfp768	-0.394432	-0.0795772	-0.0313878	-0.474009	-0.314854	34		Zfp768	-0.394432	0.00990501	-0.00390685	-0.384527	-0.384527	34		Zfp768	3.31964	-0.081544	-0.270697	3.2381	3.40119	34		Zfp768	-0.394432	-0.0347222	-0.0136955	-0.429154	-0.359709	34		Zfp768	0.27927	0.156663	0.0437513	0.435933	0.435933	34		Zfp768	-0.394432
Klf9	-0.208514	0.121855	-0.0254086	-0.0866591	-0.0866591	73		Klf9	-0.208514	0.122196	-0.0254796	-0.0863185	-0.0863185	73		Klf9	-0.208514	0.213977	-0.0446173	0.00546274	0.00546274	73		Klf9	-0.208514	-0.342216	-0.0713569	-0.55073	0.133701	73		Klf9	-0.208514	0.116878	-0.0243707	-0.0916368	-0.0916368	73		Klf9	4.58732	-0.0257773	-0.118248	4.56154	4.61309	73		Klf9	-0.208514
Tbp	1.05477	-0.125168	-0.132024	0.9296	1.17994	49		Tbp	1.3583	-0.200349	-0.272135	1.15796	1.55865	49		Tbp	-0.106864	-0.285933	-0.0305559	-0.392796	0.179069	49		Tbp	0.0332114	0.23423	0.00777911	0.267441	0.267441	49		Tbp	-0.268055	-0.219609	-0.0588673	-0.487664	-0.0484459	49		Tbp	-0.17909	-0.203047	-0.0363637	-0.382137	0.0239569	49		Tbp	-1.32998
Nfic	-0.135899	-0.0354283	-0.00481467	-0.171327	-0.100471	72		Nfic	1.46879	-0.071691	-0.105299	1.3971	1.54048	72		Nfic	-0.30098	0.0383922	-0.0115553	-0.262588	-0.262588	72		Nfic	0.160638	-0.116285	-0.0186798	0.0443534	0.276923	72		Nfic	-0.813651	0.160647	-0.13071	-0.653004	-0.653004	72		Nfic	-0.188249	-0.166873	-0.0314136	-0.355121	-0.021376	72		Nfic	-1.63291
Adnp2	-100	-100	-10000	-200	-200	0		Adnp2	-100	-100	-10000	-200	-200	0		Adnp2	-100	-100	-10000	-200	-200	0		Adnp2	-100	-100	-10000	-200	-200	0		Adnp2	-100	-100	-10000	-200	-200	0		Adnp2	-100	-100	-10000	-200	-200	0		Adnp2	-100
Gtf2e1	-100	-100	-10000	-200	-200	0		Gtf2e1	-100	-100	-10000	-200	-200	0		Gtf2e1	-100	-100	-10000	-200	-200	0		Gtf2e1	-100	-100	-10000	-200	-200	0		Gtf2e1	-100	-100	-10000	-200	-200	0		Gtf2e1	-100	-100	-10000	-200	-200	0		Gtf2e1	-100
Hopx	-100	-100	-10000	-200	-200	0		Hopx	-100	-100	-10000	-200	-200	0		Hopx	-100	-100	-10000	-200	-200	0		Hopx	-100	-100	-10000	-200	-200	0		Hopx	-100	-100	-10000	-200	-200	0		Hopx	-100	-100	-10000	-200	-200	0		Hopx	-100
Nfx1	-100	-100	-10000	-200	-200	0		Nfx1	-100	-100	-10000	-200	-200	0		Nfx1	-100	-100	-10000	-200	-200	0		Nfx1	-100	-100	-10000	-200	-200	0		Nfx1	-100	-100	-10000	-200	-200	0		Nfx1	-100	-100	-10000	-200	-200	0		Nfx1	-100
Nkrf	-100	-100	-10000	-200	-200	0		Nkrf	-100	-100	-10000	-200	-200	0		Nkrf	-100	-100	-10000	-200	-200	0		Nkrf	-100	-100	-10000	-200	-200	0		Nkrf	-100	-100	-10000	-200	-200	0		Nkrf	-100	-100	-10000	-200	-200	0		Nkrf	-100
Barhl2	2.28378	0.936198	2.13807	3.21998	3.21998	20		Barhl2	3.8705	1.05121	4.06869	4.9217	4.9217	20		Barhl2	-0.293061	0.237656	-0.0696476	-0.0554054	-0.0554054	20		Barhl2	-0.293061	-0.0970663	-0.0284464	-0.390127	-0.195995	20		Barhl2	-0.293061	-0.243401	-0.0713313	-0.536462	-0.0496602	20		Barhl2	-0.293061	-0.243401	-0.0713313	-0.536462	-0.0496602	20		Barhl2	-0.293061
Hoxd12	-0.208514	-0.0699301	-0.0145814	-0.278445	-0.138584	3		Hoxd12	-0.208514	1.46137	-0.304716	1.25285	1.25285	3		Hoxd12	4.58732	0.0239793	0.110001	4.6113	4.6113	3		Hoxd12	-0.208514	-1.09399	-0.228112	-1.3025	0.885473	3		Hoxd12	-0.208514	0.13893	-0.0289689	-0.0695847	-0.0695847	3		Hoxd12	-0.208514	0.164507	-0.0343021	-0.0440076	-0.0440076	3		Hoxd12	-0.208514
Lmx1b	-0.301744	1.04395	-0.315007	0.742211	0.742211	26		Lmx1b	3.09218	0.670419	2.07306	3.7626	3.7626	26		Lmx1b	3.24444	0.409451	1.32844	3.65389	3.65389	26		Lmx1b	-0.301744	-0.213072	-0.0642931	-0.514816	-0.0886719	26		Lmx1b	-0.301744	-0.213224	-0.0643389	-0.514967	-0.0885201	26		Lmx1b	-0.301744	-0.0245411	-0.00740513	-0.326285	-0.277203	26		Lmx1b	-0.301744
Hes1	-1.17254	-0.403305	-0.472893	-1.57585	-0.769238	126		Hes1	1.28221	0.0446508	0.0572519	1.32686	1.32686	126		Hes1	0.430603	-0.395604	-0.170349	0.0349991	0.826208	126		Hes1	1.3537	0.976639	1.32207	2.33034	2.33034	126		Hes1	0.774762	0.658145	0.509906	1.43291	1.43291	126		Hes1	-1.17254	-0.257081	-0.301439	-1.42962	-0.915462	126		Hes1	0.206123
Irx1	-0.208514	-0.235074	-0.0490164	-0.443589	0.0265598	109		Irx1	-0.208514	0.0452771	-0.00944094	-0.163237	-0.163237	109		Irx1	-0.208514	-0.258761	-0.0539553	-0.467275	0.0502464	109		Irx1	-0.208514	0.4785	-0.0997741	0.269985	0.269985	109		Irx1	-0.208514	0.447169	-0.0932411	0.238654	0.238654	109		Irx1	-0.208514	-0.235853	-0.0491788	-0.444368	0.0273387	109		Irx1	-0.208514
Kdm3a	-100	-100	-10000	-200	-200	0		Kdm3a	-100	-100	-10000	-200	-200	0		Kdm3a	-100	-100	-10000	-200	-200	0		Kdm3a	-100	-100	-10000	-200	-200	0		Kdm3a	-100	-100	-10000	-200	-200	0		Kdm3a	-100	-100	-10000	-200	-200	0		Kdm3a	-100
Pcgf6	-100	-100	-10000	-200	-200	0		Pcgf6	-100	-100	-10000	-200	-200	0		Pcgf6	-100	-100	-10000	-200	-200	0		Pcgf6	-100	-100	-10000	-200	-200	0		Pcgf6	-100	-100	-10000	-200	-200	0		Pcgf6	-100	-100	-10000	-200	-200	0		Pcgf6	-100
Rhox5	-100	-100	-10000	-200	-200	0		Rhox5	-100	-100	-10000	-200	-200	0		Rhox5	-100	-100	-10000	-200	-200	0		Rhox5	-100	-100	-10000	-200	-200	0		Rhox5	-100	-100	-10000	-200	-200	0		Rhox5	-100	-100	-10000	-200	-200	0		Rhox5	-100
Sohlh2	-0.208514	-0.0132775	-0.00276855	-0.221792	-0.195237	79		Sohlh2	-0.208514	0.00504634	-0.00105223	-0.203468	-0.203468	79		Sohlh2	-0.208514	-0.19897	-0.041488	-0.407484	-0.00954474	79		Sohlh2	-0.208514	0.281282	-0.0586514	0.0727679	0.0727679	79		Sohlh2	-0.208514	-0.186925	-0.0389765	-0.395439	-0.0215895	79		Sohlh2	-0.208514	-0.246511	-0.0514011	-0.455025	0.0379965	79		Sohlh2	-0.208514
Taf7	-100	-100	-10000	-200	-200	0		Taf7	-100	-100	-10000	-200	-200	0		Taf7	-100	-100	-10000	-200	-200	0		Taf7	-100	-100	-10000	-200	-200	0		Taf7	-100	-100	-10000	-200	-200	0		Taf7	-100	-100	-10000	-200	-200	0		Taf7	-100
Xbp1	-1.13548	0.00360954	-0.00409856	-1.13187	-1.13187	34		Xbp1	0.597264	0.123625	0.0738366	0.720889	0.720889	34		Xbp1	0.742714	0.0063377	0.00470709	0.749052	0.749052	34		Xbp1	0.037337	-0.00559079	-0.000208744	0.0317463	0.0429278	34		Xbp1	0.232656	0.143817	0.0334598	0.376473	0.376473	34		Xbp1	1.48209	0.471637	0.699008	1.95373	1.95373	34		Xbp1	0.2151
Mafk	1.26814	-0.975717	-1.23734	0.29242	2.24385	71		Mafk	1.00191	-0.36664	-0.367339	0.635265	1.36855	71		Mafk	0.618228	-0.483654	-0.299009	0.134574	1.10188	71		Mafk	-1.41707	0.061151	-0.0866553	-1.35592	-1.35592	71		Mafk	0.280463	0.0427743	0.0119966	0.323237	0.323237	71		Mafk	-1.41707	-0.223763	-0.317087	-1.64083	-1.19331	71		Mafk	0.8319
Bahd1	-100	-100	-10000	-200	-200	0		Bahd1	-100	-100	-10000	-200	-200	0		Bahd1	-100	-100	-10000	-200	-200	0		Bahd1	-100	-100	-10000	-200	-200	0		Bahd1	-100	-100	-10000	-200	-200	0		Bahd1	-100	-100	-10000	-200	-200	0		Bahd1	-100
Sall3	-100	-100	-10000	-200	-200	0		Sall3	-100	-100	-10000	-200	-200	0		Sall3	-100	-100	-10000	-200	-200	0		Sall3	-100	-100	-10000	-200	-200	0		Sall3	-100	-100	-10000	-200	-200	0		Sall3	-100	-100	-10000	-200	-200	0		Sall3	-100
Gzf1	-0.397304	-0.199187	-0.0791379	-0.596491	-0.198117	73		Gzf1	-0.397304	-0.183425	-0.0728755	-0.580729	-0.213879	73		Gzf1	-0.397304	-0.0537766	-0.0213656	-0.451081	-0.343527	73		Gzf1	0.742646	-0.0393119	-0.0291948	0.703334	0.781958	73		Gzf1	-0.397304	-0.213518	-0.0848317	-0.610822	-0.183786	73		Gzf1	-0.397304	0.0900419	-0.035774	-0.307262	-0.307262	73		Gzf1	-0.397304
Arx	-0.374888	2.6503	-0.993565	2.27541	2.27541	94		Arx	-0.374888	0.422314	-0.15832	0.0474262	0.0474262	94		Arx	-0.374888	0.917151	-0.343828	0.542263	0.542263	94		Arx	-0.374888	-0.253794	-0.0951444	-0.628682	-0.121093	94		Arx	-0.374888	-0.246367	-0.0923599	-0.621255	-0.128521	94		Arx	3.03844	-0.185037	-0.562225	2.85341	3.22348	94		Arx	2.14504
Zfp92	-100	-100	-10000	-200	-200	0		Zfp92	-100	-100	-10000	-200	-200	0		Zfp92	-100	-100	-10000	-200	-200	0		Zfp92	-100	-100	-10000	-200	-200	0		Zfp92	-100	-100	-10000	-200	-200	0		Zfp92	-100	-100	-10000	-200	-200	0		Zfp92	-100
Dr1	0.161813	-0.0675915	-0.0109372	0.0942218	0.229405	56		Dr1	1.02246	-0.108874	-0.11132	0.913589	1.13134	56		Dr1	-0.00723466	-0.254631	-0.00184217	-0.261865	0.247396	56		Dr1	0.128847	0.0537131	0.00692076	0.18256	0.18256	56		Dr1	-0.341068	-0.143995	-0.0491121	-0.485063	-0.197073	56		Dr1	-2.89033	-0.148538	-0.429323	-3.03886	-2.74179	56		Dr1	-0.590695
Sap30l	-100	-100	-10000	-200	-200	0		Sap30l	-100	-100	-10000	-200	-200	0		Sap30l	-100	-100	-10000	-200	-200	0		Sap30l	-100	-100	-10000	-200	-200	0		Sap30l	-100	-100	-10000	-200	-200	0		Sap30l	-100	-100	-10000	-200	-200	0		Sap30l	-100
Zbtb43	-0.208514	0.387614	-0.080823	0.179099	0.179099	15		Zbtb43	-0.208514	0.563666	-0.117533	0.355152	0.355152	15		Zbtb43	-0.208514	-0.138184	-0.0288134	-0.346699	-0.0703301	15		Zbtb43	-0.208514	-0.192391	-0.0401163	-0.400905	-0.0161236	15		Zbtb43	-0.208514	-0.624222	-0.130159	-0.832737	0.415708	15		Zbtb43	-0.208514	-0.164166	-0.0342309	-0.37268	-0.0443486	15		Zbtb43	-0.208514
Lmx1a	-100	-100	-10000	-200	-200	0		Lmx1a	-100	-100	-10000	-200	-200	0		Lmx1a	-100	-100	-10000	-200	-200	0		Lmx1a	-100	-100	-10000	-200	-200	0		Lmx1a	-100	-100	-10000	-200	-200	0		Lmx1a	-100	-100	-10000	-200	-200	0		Lmx1a	-100
Bptf	1.59177	0.506194	0.805747	2.09797	2.09797	65		Bptf	1.25019	0.162303	0.202908	1.41249	1.41249	65		Bptf	0.845189	-0.208441	-0.176172	0.636748	1.05363	65		Bptf	-0.32541	0.173502	-0.0564594	-0.151909	-0.151909	65		Bptf	0.391335	-0.00892833	-0.00349397	0.382407	0.400264	65		Bptf	-0.721718	-0.182616	-0.131797	-0.904334	-0.539102	65		Bptf	-0.646286
Hesx1	-100	-100	-10000	-200	-200	0		Hesx1	-100	-100	-10000	-200	-200	0		Hesx1	-100	-100	-10000	-200	-200	0		Hesx1	-100	-100	-10000	-200	-200	0		Hesx1	-100	-100	-10000	-200	-200	0		Hesx1	-100	-100	-10000	-200	-200	0		Hesx1	-100
Pus1	-100	-100	-10000	-200	-200	0		Pus1	-100	-100	-10000	-200	-200	0		Pus1	-100	-100	-10000	-200	-200	0		Pus1	-100	-100	-10000	-200	-200	0		Pus1	-100	-100	-10000	-200	-200	0		Pus1	-100	-100	-10000	-200	-200	0		Pus1	-100
Zc3h8	-100	-100	-10000	-200	-200	0		Zc3h8	-100	-100	-10000	-200	-200	0		Zc3h8	-100	-100	-10000	-200	-200	0		Zc3h8	-100	-100	-10000	-200	-200	0		Zc3h8	-100	-100	-10000	-200	-200	0		Zc3h8	-100	-100	-10000	-200	-200	0		Zc3h8	-100
Erg	-0.417204	-0.266958	-0.111376	-0.684162	-0.150246	99		Erg	0.696444	-0.138659	-0.0965683	0.557785	0.835103	99		Erg	-0.922124	-0.274392	-0.253024	-1.19652	-0.647732	99		Erg	0.208175	0.108773	0.0226437	0.316947	0.316947	99		Erg	0.272578	-0.0459834	-0.0125341	0.226595	0.318562	99		Erg	-1.58769	-0.303717	-0.482207	-1.8914	-1.28397	99		Erg	-1.2119
Mecom	-0.585185	-0.456637	-0.267217	-1.04182	-0.128548	110		Mecom	-0.585185	-0.21074	-0.123322	-0.795925	-0.374445	110		Mecom	-0.585185	-0.443655	-0.25962	-1.02884	-0.14153	110		Mecom	-0.585185	0.194105	-0.113587	-0.39108	-0.39108	110		Mecom	-0.175333	0.720024	-0.126244	0.544691	0.544691	110		Mecom	1.65946	-0.336549	-0.55849	1.32291	1.99601	110		Mecom	-0.585185
Drap1	-0.269698	0.0220543	-0.005948	-0.247644	-0.247644	101		Drap1	0.763037	-0.160664	-0.122592	0.602374	0.923701	101		Drap1	0.230504	0.235277	0.0542325	0.465782	0.465782	101		Drap1	0.054078	-0.0428429	-0.00231686	0.0112351	0.0969209	101		Drap1	-0.187186	-0.089445	-0.0167428	-0.276631	-0.0977409	101		Drap1	-0.863884	-0.209573	-0.181047	-1.07346	-0.654311	101		Drap1	-0.801428
Pura	-100	-100	-10000	-200	-200	0		Pura	-100	-100	-10000	-200	-200	0		Pura	-100	-100	-10000	-200	-200	0		Pura	-100	-100	-10000	-200	-200	0		Pura	-100	-100	-10000	-200	-200	0		Pura	-100	-100	-10000	-200	-200	0		Pura	-100
Creb5	-0.208514	-0.0725293	-0.0151234	-0.281044	-0.135985	42		Creb5	-0.208514	-0.0437904	-0.00913093	-0.252305	-0.164724	42		Creb5	-0.208514	-0.260497	-0.0543174	-0.469012	0.0519828	42		Creb5	4.58732	1.25444	5.75452	5.84176	5.84176	42		Creb5	-0.208514	-0.0178521	-0.00372242	-0.226367	-0.190662	42		Creb5	-0.208514	-0.297278	-0.0619868	-0.505793	0.088764	42		Creb5	-0.208514
Zfp654	-100	-100	-10000	-200	-200	0		Zfp654	-100	-100	-10000	-200	-200	0		Zfp654	-100	-100	-10000	-200	-200	0		Zfp654	-100	-100	-10000	-200	-200	0		Zfp654	-100	-100	-10000	-200	-200	0		Zfp654	-100	-100	-10000	-200	-200	0		Zfp654	-100
Pax5	-0.710237	-0.207571	-0.147425	-0.917808	-0.502666	53		Pax5	-0.710237	0.0167234	-0.0118776	-0.693514	-0.693514	53		Pax5	1.46508	-0.217369	-0.318462	1.24771	1.68245	53		Pax5	-0.710237	-0.296177	-0.210356	-1.00641	-0.41406	53		Pax5	-0.710237	-0.333902	-0.23715	-1.04414	-0.376335	53		Pax5	1.55621	-0.116725	-0.18165	1.43949	1.67294	53		Pax5	1.66626
Mef2c	1.39584	0.532281	0.742977	1.92812	1.92812	181		Mef2c	0.378667	-8.54888e-05	-3.23718e-05	0.378581	0.378752	181		Mef2c	-0.478387	0.0922436	-0.0441281	-0.386144	-0.386144	181		Mef2c	-0.13014	-0.107624	-0.0140062	-0.237764	-0.0225156	181		Mef2c	-0.388506	-0.148321	-0.0576235	-0.536827	-0.240185	181		Mef2c	-2.39379	-0.247248	-0.59186	-2.64104	-2.14654	181		Mef2c	-0.519564
Myod1	-0.208514	-0.0333251	-0.00694876	-0.241839	-0.175189	160		Myod1	-0.208514	0.034988	-0.0072955	-0.173526	-0.173526	160		Myod1	-0.208514	-0.0589176	-0.0122852	-0.267432	-0.149597	160		Myod1	-0.208514	0.00194715	-0.000406009	-0.206567	-0.206567	160		Myod1	-0.208514	-0.181276	-0.0377986	-0.38979	-0.0272389	160		Myod1	-0.208514	-0.288839	-0.0602272	-0.497354	0.0803249	160		Myod1	-0.208514
Zfp281	-100	-100	-10000	-200	-200	0		Zfp281	-100	-100	-10000	-200	-200	0		Zfp281	-100	-100	-10000	-200	-200	0		Zfp281	-100	-100	-10000	-200	-200	0		Zfp281	-100	-100	-10000	-200	-200	0		Zfp281	-100	-100	-10000	-200	-200	0		Zfp281	-100
Dmrta2	-100	-100	-10000	-200	-200	0		Dmrta2	-100	-100	-10000	-200	-200	0		Dmrta2	-100	-100	-10000	-200	-200	0		Dmrta2	-100	-100	-10000	-200	-200	0		Dmrta2	-100	-100	-10000	-200	-200	0		Dmrta2	-100	-100	-10000	-200	-200	0		Dmrta2	-100
Nr2e1	1.8874	3.35564	6.33343	5.24304	5.24304	248		Nr2e1	3.92801	0.356373	1.39984	4.28438	4.28438	248		Nr2e1	-0.334619	1.21464	-0.406443	0.880023	0.880023	248		Nr2e1	-0.334619	-0.254369	-0.0851168	-0.588988	-0.0802504	248		Nr2e1	-0.334619	-0.273655	-0.0915704	-0.608275	-0.0609641	248		Nr2e1	-0.334619	-0.239106	-0.0800096	-0.573726	-0.0955131	248		Nr2e1	-0.334619
Otx1	1.8122	3.42732	6.211	5.23952	5.23952	164		Otx1	3.75152	0.315496	1.18359	4.06702	4.06702	164		Otx1	-0.380733	1.17077	-0.445751	0.790036	0.790036	164		Otx1	-0.380733	-0.222102	-0.0845615	-0.602835	-0.158631	164		Otx1	-0.380733	-0.265268	-0.100996	-0.646001	-0.115465	164		Otx1	-0.380733	-0.22843	-0.0869707	-0.609163	-0.152303	164		Otx1	-0.380733
Egr4	-100	-100	-10000	-200	-200	0		Egr4	-100	-100	-10000	-200	-200	0		Egr4	-100	-100	-10000	-200	-200	0		Egr4	-100	-100	-10000	-200	-200	0		Egr4	-100	-100	-10000	-200	-200	0		Egr4	-100	-100	-10000	-200	-200	0		Egr4	-100
Kcnip3	-100	-100	-10000	-200	-200	0		Kcnip3	-100	-100	-10000	-200	-200	0		Kcnip3	-100	-100	-10000	-200	-200	0		Kcnip3	-100	-100	-10000	-200	-200	0		Kcnip3	-100	-100	-10000	-200	-200	0		Kcnip3	-100	-100	-10000	-200	-200	0		Kcnip3	-100
Neurod2	3.04052	3.85575	11.7235	6.89627	6.89627	144		Neurod2	3.29317	0.343919	1.13258	3.63709	3.63709	144		Neurod2	-0.301604	0.647872	-0.195401	0.346268	0.346268	144		Neurod2	-0.301604	-0.232825	-0.0702211	-0.53443	-0.068779	144		Neurod2	-0.301604	-0.257162	-0.0775612	-0.558766	-0.0444423	144		Neurod2	-0.301604	-0.243491	-0.0734379	-0.545095	-0.0581133	144		Neurod2	-0.301604
Npas1	3.777	2.91555	11.012	6.69255	6.69255	17		Npas1	-0.295526	0.231443	-0.0683974	-0.0640825	-0.0640825	17		Npas1	-0.295526	-0.108607	-0.0320961	-0.404132	-0.186919	17		Npas1	-0.295526	-0.286267	-0.0845991	-0.581792	-0.0092592	17		Npas1	-0.295526	-0.347571	-0.102716	-0.643097	0.0520456	17		Npas1	-0.295526	-0.158051	-0.0467082	-0.453577	-0.137474	17		Npas1	-0.295526
Nr4a3	1.24245	3.09684	3.84767	4.33929	4.33929	57		Nr4a3	1.24371	0.452388	0.562639	1.6961	1.6961	57		Nr4a3	0.590492	0.205882	0.121572	0.796374	0.796374	57		Nr4a3	0.488627	-0.0782465	-0.0382333	0.41038	0.566873	57		Nr4a3	0.800322	-0.203152	-0.162587	0.597169	1.00347	57		Nr4a3	-0.929393	-0.246617	-0.229204	-1.17601	-0.682776	57		Nr4a3	1.32297
Pou3f4	-0.263909	3.42077	-0.902774	3.15686	3.15686	155		Pou3f4	4.38039	0.382346	1.67482	4.76274	4.76274	155		Pou3f4	-0.263909	1.05713	-0.278986	0.793218	0.793218	155		Pou3f4	-0.263909	-0.227484	-0.0600352	-0.491394	-0.0364251	155		Pou3f4	-0.263909	-0.259832	-0.0685721	-0.523741	-0.00407749	155		Pou3f4	-0.263909	-0.226692	-0.0598261	-0.490601	-0.0372177	155		Pou3f4	-0.263909
Ddx41	-100	-100	-10000	-200	-200	0		Ddx41	-100	-100	-10000	-200	-200	0		Ddx41	-100	-100	-10000	-200	-200	0		Ddx41	-100	-100	-10000	-200	-200	0		Ddx41	-100	-100	-10000	-200	-200	0		Ddx41	-100	-100	-10000	-200	-200	0		Ddx41	-100
Zfp668	-0.430766	0.68885	-0.296733	0.258084	0.258084	36		Zfp668	-0.430766	0.0163896	-0.00706009	-0.414376	-0.414376	36		Zfp668	-0.430766	0.0863331	-0.0371893	-0.344432	-0.344432	36		Zfp668	1.90941	0.717741	1.37046	2.62715	2.62715	36		Zfp668	-0.430766	-0.318631	-0.137255	-0.749396	-0.112135	36		Zfp668	1.1766	-0.203796	-0.239785	0.972799	1.38039	36		Zfp668	2.07673
Rcor3	-100	-100	-10000	-200	-200	0		Rcor3	-100	-100	-10000	-200	-200	0		Rcor3	-100	-100	-10000	-200	-200	0		Rcor3	-100	-100	-10000	-200	-200	0		Rcor3	-100	-100	-10000	-200	-200	0		Rcor3	-100	-100	-10000	-200	-200	0		Rcor3	-100
Smarcal1	-100	-100	-10000	-200	-200	0		Smarcal1	-100	-100	-10000	-200	-200	0		Smarcal1	-100	-100	-10000	-200	-200	0		Smarcal1	-100	-100	-10000	-200	-200	0		Smarcal1	-100	-100	-10000	-200	-200	0		Smarcal1	-100	-100	-10000	-200	-200	0		Smarcal1	-100
Spib	-0.208514	-0.333281	-0.0694939	-0.541796	0.124767	194		Spib	-0.208514	-0.293848	-0.0612716	-0.502363	0.085334	194		Spib	-0.208514	-0.345946	-0.0721346	-0.55446	0.137431	194		Spib	-0.208514	-0.0812898	-0.0169501	-0.289804	-0.127225	194		Spib	-0.208514	-0.236407	-0.0492943	-0.444922	0.0278929	194		Spib	-0.208514	-0.248047	-0.0517213	-0.456561	0.0395324	194		Spib	4.58732
Hoxb9	-0.435706	-0.177286	-0.0772448	-0.612993	-0.25842	29		Hoxb9	-0.435706	-0.335345	-0.146112	-0.771051	-0.100361	29		Hoxb9	2.41985	-0.249819	-0.604526	2.17003	2.66967	29		Hoxb9	-0.435706	-0.194486	-0.0847386	-0.630192	-0.241221	29		Hoxb9	-0.435706	-0.196362	-0.0855561	-0.632068	-0.239345	29		Hoxb9	-0.435706	-0.394221	-0.171765	-0.829927	-0.0414854	29		Hoxb9	-0.435706
Zfp39	-100	-100	-10000	-200	-200	0		Zfp39	-100	-100	-10000	-200	-200	0		Zfp39	-100	-100	-10000	-200	-200	0		Zfp39	-100	-100	-10000	-200	-200	0		Zfp39	-100	-100	-10000	-200	-200	0		Zfp39	-100	-100	-10000	-200	-200	0		Zfp39	-100
Zfp879	-100	-100	-10000	-200	-200	0		Zfp879	-100	-100	-10000	-200	-200	0		Zfp879	-100	-100	-10000	-200	-200	0		Zfp879	-100	-100	-10000	-200	-200	0		Zfp879	-100	-100	-10000	-200	-200	0		Zfp879	-100	-100	-10000	-200	-200	0		Zfp879	-100
Zfp93	-100	-100	-10000	-200	-200	0		Zfp93	-100	-100	-10000	-200	-200	0		Zfp93	-100	-100	-10000	-200	-200	0		Zfp93	-100	-100	-10000	-200	-200	0		Zfp93	-100	-100	-10000	-200	-200	0		Zfp93	-100	-100	-10000	-200	-200	0		Zfp93	-100
Zfp395	-100	-100	-10000	-200	-200	0		Zfp395	-100	-100	-10000	-200	-200	0		Zfp395	-100	-100	-10000	-200	-200	0		Zfp395	-100	-100	-10000	-200	-200	0		Zfp395	-100	-100	-10000	-200	-200	0		Zfp395	-100	-100	-10000	-200	-200	0		Zfp395	-100
Nfib	0.594351	-0.126967	-0.075463	0.467384	0.721318	96		Nfib	1.12462	0.123923	0.139366	1.24855	1.24855	96		Nfib	-0.519286	-0.22278	-0.115686	-0.742066	-0.296506	96		Nfib	0.0613628	0.514365	0.0315629	0.575728	0.575728	96		Nfib	-0.615436	0.883156	-0.543526	0.26772	0.26772	96		Nfib	-0.948254	-0.309563	-0.293544	-1.25782	-0.638691	96		Nfib	-1.74746
Nr2f6	0.0907018	-0.157467	-0.0142825	-0.066765	0.248168	57		Nr2f6	1.16604	0.064075	0.074714	1.23011	1.23011	57		Nr2f6	-0.377383	-0.169312	-0.0638952	-0.546694	-0.208071	57		Nr2f6	-0.482478	0.389537	-0.187943	-0.0929409	-0.0929409	57		Nr2f6	-0.451394	0.212947	-0.0961229	-0.238447	-0.238447	57		Nr2f6	-0.0797317	-0.0725597	-0.00578531	-0.152291	-0.00717197	57		Nr2f6	-0.746097
Arid3b	-100	-100	-10000	-200	-200	0		Arid3b	-100	-100	-10000	-200	-200	0		Arid3b	-100	-100	-10000	-200	-200	0		Arid3b	-100	-100	-10000	-200	-200	0		Arid3b	-100	-100	-10000	-200	-200	0		Arid3b	-100	-100	-10000	-200	-200	0		Arid3b	-100
Nfix	0.880329	0.0261393	0.0230112	0.906468	0.906468	69		Nfix	1.61395	0.016592	0.0267787	1.63054	1.63054	69		Nfix	-0.384295	0.0303571	-0.0116661	-0.353938	-0.353938	69		Nfix	0.386989	0.0935785	0.0362139	0.480568	0.480568	69		Nfix	-0.64592	0.615505	-0.397567	-0.0304151	-0.0304151	69		Nfix	-0.576358	-0.29136	-0.167928	-0.867718	-0.284997	69		Nfix	-1.44382
Rfx1	-0.523283	-0.684511	-0.358193	-1.20779	0.161228	59		Rfx1	1.04401	-0.420848	-0.439371	0.623167	1.46486	59		Rfx1	-0.316041	-0.529116	-0.167222	-0.845157	0.213076	59		Rfx1	0.452139	0.191779	0.0867107	0.643918	0.643918	59		Rfx1	0.219461	-0.0343557	-0.00753975	0.185105	0.253817	59		Rfx1	-0.986422	0.00154238	-0.00152144	-0.98488	-0.98488	59		Rfx1	-0.234705
Rnf6	-100	-100	-10000	-200	-200	0		Rnf6	-100	-100	-10000	-200	-200	0		Rnf6	-100	-100	-10000	-200	-200	0		Rnf6	-100	-100	-10000	-200	-200	0		Rnf6	-100	-100	-10000	-200	-200	0		Rnf6	-100	-100	-10000	-200	-200	0		Rnf6	-100
Stat5a	-0.75327	-1.62115	-1.22116	-2.37442	0.867882	101		Stat5a	-0.75327	-0.533633	-0.40197	-1.2869	-0.219637	101		Stat5a	-0.75327	-0.680589	-0.512667	-1.43386	-0.0726813	101		Stat5a	-0.75327	0.129818	-0.0977879	-0.623452	-0.623452	101		Stat5a	-0.75327	-0.0118853	-0.00895281	-0.765155	-0.741385	101		Stat5a	0.624269	-0.0859507	-0.0536563	0.538318	0.71022	101		Stat5a	0.209242
Homez	-0.289265	0.31956	-0.0924375	0.0302957	0.0302957	40		Homez	-0.289265	0.184658	-0.0534152	-0.104606	-0.104606	40		Homez	-0.289265	0.178432	-0.0516142	-0.110832	-0.110832	40		Homez	-0.289265	0.055705	-0.0161135	-0.23356	-0.23356	40		Homez	-0.289265	-0.00329117	-0.000952018	-0.292556	-0.285973	40		Homez	-0.289265	-0.0439578	-0.0127154	-0.333222	-0.245307	40		Homez	-0.289265
Phf21a	-100	-100	-10000	-200	-200	0		Phf21a	-100	-100	-10000	-200	-200	0		Phf21a	-100	-100	-10000	-200	-200	0		Phf21a	-100	-100	-10000	-200	-200	0		Phf21a	-100	-100	-10000	-200	-200	0		Phf21a	-100	-100	-10000	-200	-200	0		Phf21a	-100
Prkdc	-100	-100	-10000	-200	-200	0		Prkdc	-100	-100	-10000	-200	-200	0		Prkdc	-100	-100	-10000	-200	-200	0		Prkdc	-100	-100	-10000	-200	-200	0		Prkdc	-100	-100	-10000	-200	-200	0		Prkdc	-100	-100	-10000	-200	-200	0		Prkdc	-100
Zfp1	-0.301208	1.00774	-0.30354	0.706531	0.706531	49		Zfp1	-0.301208	0.31382	-0.0945252	0.0126115	0.0126115	49		Zfp1	-0.301208	-0.211094	-0.0635832	-0.512302	-0.0901145	49		Zfp1	-0.301208	1.12033	-0.337452	0.819118	0.819118	49		Zfp1	3.37429	-0.183004	-0.617509	3.19129	3.5573	49		Zfp1	-0.301208	-0.259733	-0.0782339	-0.560942	-0.0414749	49		Zfp1	-0.301208
Zscan21	-0.301729	0.610396	-0.184174	0.308667	0.308667	43		Zscan21	-0.301729	0.35272	-0.106426	0.0509909	0.0509909	43		Zscan21	-0.301729	0.0756089	-0.0228134	-0.22612	-0.22612	43		Zscan21	-0.301729	0.0773138	-0.0233279	-0.224416	-0.224416	43		Zscan21	-0.301729	0.000176787	-5.33417e-05	-0.301553	-0.301553	43		Zscan21	-0.301729	-0.205998	-0.0621557	-0.507728	-0.0957312	43		Zscan21	-0.301729
Gtf2b	-100	-100	-10000	-200	-200	0		Gtf2b	-100	-100	-10000	-200	-200	0		Gtf2b	-100	-100	-10000	-200	-200	0		Gtf2b	-100	-100	-10000	-200	-200	0		Gtf2b	-100	-100	-10000	-200	-200	0		Gtf2b	-100	-100	-10000	-200	-200	0		Gtf2b	-100
Thoc1	-100	-100	-10000	-200	-200	0		Thoc1	-100	-100	-10000	-200	-200	0		Thoc1	-100	-100	-10000	-200	-200	0		Thoc1	-100	-100	-10000	-200	-200	0		Thoc1	-100	-100	-10000	-200	-200	0		Thoc1	-100	-100	-10000	-200	-200	0		Thoc1	-100
Yy1	0.84724	0.178463	0.151201	1.0257	1.0257	38		Yy1	0.808769	0.113093	0.0914659	0.921862	0.921862	38		Yy1	-0.143615	-0.373735	-0.053674	-0.51735	0.23012	38		Yy1	-0.0776395	0.889942	-0.0690947	0.812302	0.812302	38		Yy1	-0.449336	-0.143249	-0.0643671	-0.592585	-0.306087	38		Yy1	-0.00619388	-0.0134475	-8.32922e-05	-0.0196414	0.00725362	38		Yy1	-0.48437
Zbtb6	-100	-100	-10000	-200	-200	0		Zbtb6	-100	-100	-10000	-200	-200	0		Zbtb6	-100	-100	-10000	-200	-200	0		Zbtb6	-100	-100	-10000	-200	-200	0		Zbtb6	-100	-100	-10000	-200	-200	0		Zbtb6	-100	-100	-10000	-200	-200	0		Zbtb6	-100
Zfp131	-100	-100	-10000	-200	-200	0		Zfp131	-100	-100	-10000	-200	-200	0		Zfp131	-100	-100	-10000	-200	-200	0		Zfp131	-100	-100	-10000	-200	-200	0		Zfp131	-100	-100	-10000	-200	-200	0		Zfp131	-100	-100	-10000	-200	-200	0		Zfp131	-100
Zfp295	-100	-100	-10000	-200	-200	0		Zfp295	-100	-100	-10000	-200	-200	0		Zfp295	-100	-100	-10000	-200	-200	0		Zfp295	-100	-100	-10000	-200	-200	0		Zfp295	-100	-100	-10000	-200	-200	0		Zfp295	-100	-100	-10000	-200	-200	0		Zfp295	-100
Zfp329	-0.208514	1.08061	-0.225322	0.872093	0.872093	74		Zfp329	-0.208514	0.540149	-0.112629	0.331634	0.331634	74		Zfp329	-0.208514	-0.0910693	-0.0189893	-0.299584	-0.117445	74		Zfp329	-0.208514	0.776953	-0.162006	0.568439	0.568439	74		Zfp329	-0.208514	-0.0259813	-0.00541748	-0.234496	-0.182533	74		Zfp329	-0.208514	-0.240546	-0.0501572	-0.44906	0.0320312	74		Zfp329	-0.208514
Zfp451	-0.393582	1.146	-0.451045	0.752417	0.752417	35		Zfp451	-0.393582	0.532844	-0.209718	0.139262	0.139262	35		Zfp451	-0.393582	0.00188189	-0.000740679	-0.3917	-0.3917	35		Zfp451	1.00623	0.467384	0.470297	1.47362	1.47362	35		Zfp451	0.71781	0.0576694	0.0413957	0.775479	0.775479	35		Zfp451	-0.393582	-0.265906	-0.104656	-0.659488	-0.127676	35		Zfp451	-0.393582
Arid5a	-0.208514	-0.125145	-0.0260946	-0.33366	-0.083369	153		Arid5a	-0.208514	-0.191915	-0.040017	-0.400429	-0.0165996	153		Arid5a	-0.208514	-0.247882	-0.0516869	-0.456396	0.0393672	153		Arid5a	-0.208514	0.0177268	-0.0036963	-0.190788	-0.190788	153		Arid5a	-0.208514	-0.272744	-0.056871	-0.481258	0.0642294	153		Arid5a	-0.208514	-0.209841	-0.0437549	-0.418356	0.00132695	153		Arid5a	-0.208514
Ikzf3	-0.61509	-0.189857	-0.116779	-0.804947	-0.425232	183		Ikzf3	-0.61509	-0.259159	-0.159406	-0.874249	-0.35593	183		Ikzf3	-0.61509	-0.301511	-0.185457	-0.916601	-0.313578	183		Ikzf3	-0.61509	-0.153725	-0.0945545	-0.768814	-0.461365	183		Ikzf3	-0.61509	-0.294	-0.180836	-0.909089	-0.32109	183		Ikzf3	-0.61509	-0.165792	-0.101977	-0.780881	-0.449298	183		Ikzf3	2.0103
Rel	-0.771536	-0.274375	-0.21169	-1.04591	-0.49716	117		Rel	-0.771536	-0.2256	-0.174058	-0.997135	-0.545936	117		Rel	-0.771536	-0.271627	-0.20957	-1.04316	-0.499908	117		Rel	0.540432	0.0856513	0.0462888	0.626084	0.626084	117		Rel	-0.771536	-0.207463	-0.160065	-0.978998	-0.564073	117		Rel	-0.771536	-0.228843	-0.17656	-1.00038	-0.542693	117		Rel	-0.118714
Runx3	-1.32798	-0.222253	-0.295149	-1.55024	-1.10573	126		Runx3	-1.32798	-0.226698	-0.301051	-1.55468	-1.10129	126		Runx3	-0.281531	-0.292927	-0.0824682	-0.574459	0.0113956	126		Runx3	0.560882	-0.075083	-0.0421127	0.485799	0.635965	126		Runx3	-0.194104	-0.236599	-0.0459247	-0.430703	0.0424947	126		Runx3	-1.32798	-0.165198	-0.21938	-1.49318	-1.16279	126		Runx3	0.994506
En2	1.4554	2.15017	3.12936	3.60557	3.60557	29		En2	-1.02809	1.00705	-1.03534	-0.0210321	-0.0210321	29		En2	-1.02809	1.28554	-1.32164	0.257453	0.257453	29		En2	0.5977	-0.318167	-0.190169	0.279533	0.915867	29		En2	0.388424	-0.335181	-0.130192	0.0532436	0.723605	29		En2	-1.02809	-0.288575	-0.296679	-1.31666	-0.73951	29		En2	0.846098
Hes5	-100	-100	-10000	-200	-200	0		Hes5	-100	-100	-10000	-200	-200	0		Hes5	-100	-100	-10000	-200	-200	0		Hes5	-100	-100	-10000	-200	-200	0		Hes5	-100	-100	-10000	-200	-200	0		Hes5	-100	-100	-10000	-200	-200	0		Hes5	-100
Rfx4	-0.289554	0.698364	-0.202214	0.408811	0.408811	148		Rfx4	-0.289554	0.1026	-0.0297083	-0.186953	-0.186953	148		Rfx4	-0.289554	0.455185	-0.1318	0.165631	0.165631	148		Rfx4	-0.289554	-0.237276	-0.0687041	-0.526829	-0.0522777	148		Rfx4	-0.289554	-0.230622	-0.0667774	-0.520176	-0.0589316	148		Rfx4	-0.289554	-0.221005	-0.0639928	-0.510559	-0.0685486	148		Rfx4	-0.289554
Sox10	-0.300804	1.77359	-0.533503	1.47278	1.47278	46		Sox10	2.88616	0.934091	2.69594	3.82025	3.82025	46		Sox10	3.43073	1.19527	4.10064	4.626	4.626	46		Sox10	-0.300804	-0.0926068	-0.0278565	-0.393411	-0.208198	46		Sox10	-0.300804	-0.285062	-0.0857479	-0.585867	-0.0157424	46		Sox10	-0.300804	-0.260286	-0.0782951	-0.56109	-0.0405186	46		Sox10	-0.300804
Fubp3	-100	-100	-10000	-200	-200	0		Fubp3	-100	-100	-10000	-200	-200	0		Fubp3	-100	-100	-10000	-200	-200	0		Fubp3	-100	-100	-10000	-200	-200	0		Fubp3	-100	-100	-10000	-200	-200	0		Fubp3	-100	-100	-10000	-200	-200	0		Fubp3	-100
Smad6	-100	-100	-10000	-200	-200	0		Smad6	-100	-100	-10000	-200	-200	0		Smad6	-100	-100	-10000	-200	-200	0		Smad6	-100	-100	-10000	-200	-200	0		Smad6	-100	-100	-10000	-200	-200	0		Smad6	-100	-100	-10000	-200	-200	0		Smad6	-100
Tbx3	-1.36261	-0.357436	-0.487045	-1.72004	-1.00517	121		Tbx3	1.05062	-0.100823	-0.105926	0.949794	1.15144	121		Tbx3	-1.36261	-0.372082	-0.507003	-1.73469	-0.990527	121		Tbx3	0.01071	0.107838	0.00115494	0.118548	0.118548	121		Tbx3	0.896553	0.168548	0.151112	1.0651	1.0651	121		Tbx3	-1.36261	-0.279486	-0.38083	-1.6421	-1.08312	121		Tbx3	-1.36261
Hoxd4	-0.372992	-0.49971	-0.186388	-0.872702	0.126718	47		Hoxd4	-0.372992	-0.0337885	-0.0126028	-0.406781	-0.339204	47		Hoxd4	-0.372992	-0.427409	-0.15942	-0.800401	0.0544162	47		Hoxd4	-0.372992	0.969871	-0.361754	0.596879	0.596879	47		Hoxd4	-0.372992	1.09693	-0.409145	0.723933	0.723933	47		Hoxd4	-0.372992	-0.22336	-0.0833117	-0.596353	-0.149632	47		Hoxd4	-0.372992
Nfia	0.66848	0.00277316	0.0018538	0.671253	0.671253	59		Nfia	1.06779	0.0083224	0.00888654	1.07611	1.07611	59		Nfia	-0.279502	0.0215724	-0.00602953	-0.257929	-0.257929	59		Nfia	-0.124001	-0.0147055	-0.0018235	-0.138707	-0.109296	59		Nfia	-0.832492	0.345486	-0.287614	-0.487007	-0.487007	59		Nfia	-0.511511	-0.339425	-0.17362	-0.850936	-0.172086	59		Nfia	-1.79743
Chd7	-100	-100	-10000	-200	-200	0		Chd7	-100	-100	-10000	-200	-200	0		Chd7	-100	-100	-10000	-200	-200	0		Chd7	-100	-100	-10000	-200	-200	0		Chd7	-100	-100	-10000	-200	-200	0		Chd7	-100	-100	-10000	-200	-200	0		Chd7	-100
Ercc3	-100	-100	-10000	-200	-200	0		Ercc3	-100	-100	-10000	-200	-200	0		Ercc3	-100	-100	-10000	-200	-200	0		Ercc3	-100	-100	-10000	-200	-200	0		Ercc3	-100	-100	-10000	-200	-200	0		Ercc3	-100	-100	-10000	-200	-200	0		Ercc3	-100
Cry1	-100	-100	-10000	-200	-200	0		Cry1	-100	-100	-10000	-200	-200	0		Cry1	-100	-100	-10000	-200	-200	0		Cry1	-100	-100	-10000	-200	-200	0		Cry1	-100	-100	-10000	-200	-200	0		Cry1	-100	-100	-10000	-200	-200	0		Cry1	-100
Hoxb7	-0.616899	1.11657	-0.688808	0.499667	0.499667	9		Hoxb7	-0.616899	0.490299	-0.302465	-0.1266	-0.1266	9		Hoxb7	1.78822	0.284316	0.50842	2.07254	2.07254	9		Hoxb7	-0.616899	0.483336	-0.298169	-0.133564	-0.133564	9		Hoxb7	0.542683	-0.0731122	-0.0396767	0.469571	0.615795	9		Hoxb7	-0.616899	-0.170425	-0.105135	-0.787324	-0.446474	9		Hoxb7	-0.616899
Ovol1	-0.208514	-0.414951	-0.0865232	-0.623465	0.206436	242		Ovol1	-0.208514	-0.200804	-0.0418706	-0.409319	-0.00771026	242		Ovol1	-0.208514	-0.293313	-0.06116	-0.501828	0.0847988	242		Ovol1	-0.208514	0.989143	-0.206251	0.780629	0.780629	242		Ovol1	-0.208514	-0.112965	-0.0235548	-0.321479	-0.0955495	242		Ovol1	-0.208514	-0.265502	-0.055361	-0.474016	0.0569874	242		Ovol1	-0.208514
Ss18l1	-100	-100	-10000	-200	-200	0		Ss18l1	-100	-100	-10000	-200	-200	0		Ss18l1	-100	-100	-10000	-200	-200	0		Ss18l1	-100	-100	-10000	-200	-200	0		Ss18l1	-100	-100	-10000	-200	-200	0		Ss18l1	-100	-100	-10000	-200	-200	0		Ss18l1	-100
Foxd2	-0.291727	-0.239716	-0.0699317	-0.531443	-0.0520106	88		Foxd2	3.91379	-0.241855	-0.946571	3.67193	4.15565	88		Foxd2	-0.291727	-0.275244	-0.080296	-0.56697	-0.0164834	88		Foxd2	-0.291727	-0.229563	-0.0669698	-0.52129	-0.0621635	88		Foxd2	-0.291727	-0.26402	-0.0770217	-0.555747	-0.0277072	88		Foxd2	-0.291727	-0.286018	-0.0834392	-0.577745	-0.00570878	88		Foxd2	-0.291727
Hoxa13	-0.30181	-0.178015	-0.0537268	-0.479825	-0.123795	99		Hoxa13	-0.30181	-0.226488	-0.0683563	-0.528298	-0.0753225	99		Hoxa13	-0.30181	-0.231691	-0.0699266	-0.533501	-0.0701196	99		Hoxa13	-0.30181	-0.245226	-0.0740116	-0.547036	-0.0565845	99		Hoxa13	3.13813	-0.317834	-0.997405	2.8203	3.45597	99		Hoxa13	-0.30181	-0.247566	-0.0747178	-0.549376	-0.0542447	99		Hoxa13	-0.30181
Sox13	1.86215	-0.317037	-0.590372	1.54512	2.17919	54		Sox13	1.09083	-0.0844025	-0.0920691	1.00643	1.17524	54		Sox13	-1.20882	-0.337548	-0.408035	-1.54637	-0.871273	54		Sox13	0.598181	0.351065	0.210001	0.949247	0.949247	54		Sox13	0.430813	-0.0746625	-0.0321656	0.356151	0.505476	54		Sox13	-0.810752	-0.286627	-0.232384	-1.09738	-0.524125	54		Sox13	-1.20882
Sox6	1.60232	0.295409	0.473338	1.89772	1.89772	60		Sox6	0.801576	-0.112925	-0.0905181	0.68865	0.914501	60		Sox6	0.311972	0.358854	0.111952	0.670826	0.670826	60		Sox6	0.8323	-0.199278	-0.165859	0.633022	1.03158	60		Sox6	-1.06875	-0.0659461	-0.0704799	-1.1347	-1.0028	60		Sox6	-1.06875	-0.202397	-0.216312	-1.27115	-0.866353	60		Sox6	0.0511747
Lin54	-100	-100	-10000	-200	-200	0		Lin54	-100	-100	-10000	-200	-200	0		Lin54	-100	-100	-10000	-200	-200	0		Lin54	-100	-100	-10000	-200	-200	0		Lin54	-100	-100	-10000	-200	-200	0		Lin54	-100	-100	-10000	-200	-200	0		Lin54	-100
Zfp410	-100	-100	-10000	-200	-200	0		Zfp410	-100	-100	-10000	-200	-200	0		Zfp410	-100	-100	-10000	-200	-200	0		Zfp410	-100	-100	-10000	-200	-200	0		Zfp410	-100	-100	-10000	-200	-200	0		Zfp410	-100	-100	-10000	-200	-200	0		Zfp410	-100
Klf12	-0.466613	1.1192	-0.52223	0.652583	0.652583	87		Klf12	1.97513	0.289884	0.572559	2.26501	2.26501	87		Klf12	1.16835	0.574833	0.671604	1.74318	1.74318	87		Klf12	1.82946	-0.347177	-0.635147	1.48228	2.17664	87		Klf12	-0.466613	0.0255003	-0.0118988	-0.441112	-0.441112	87		Klf12	-0.466613	0.0640666	-0.0298943	-0.402546	-0.402546	87		Klf12	-0.466613
Ascl2	-0.293437	-0.425472	-0.124849	-0.718909	0.132035	138		Ascl2	-0.293437	-0.209942	-0.0616047	-0.503379	-0.0834948	138		Ascl2	-0.293437	-0.326714	-0.0958698	-0.62015	0.0332768	138		Ascl2	-0.293437	0.74294	-0.218006	0.449503	0.449503	138		Ascl2	-0.293437	-0.135108	-0.0396456	-0.428545	-0.158329	138		Ascl2	-0.293437	-0.251741	-0.0738702	-0.545178	-0.0416954	138		Ascl2	-0.293437
Grhl2	-0.593088	-0.542288	-0.321624	-1.13538	-0.0508001	151		Grhl2	-0.593088	-0.219004	-0.129889	-0.812092	-0.374083	151		Grhl2	-0.593088	-0.430635	-0.255404	-1.02372	-0.162453	151		Grhl2	-0.593088	0.712558	-0.42261	0.119471	0.119471	151		Grhl2	2.29258	-0.179255	-0.410956	2.11332	2.47183	151		Grhl2	0.943293	-0.189858	-0.179092	0.753435	1.13315	151		Grhl2	-0.593088
Hivep3	-0.208514	0.966858	-0.201604	0.758344	0.758344	73		Hivep3	-0.208514	0.0014782	-0.000308226	-0.207036	-0.207036	73		Hivep3	-0.208514	0.224058	-0.0467193	0.0155433	0.0155433	73		Hivep3	-0.208514	0.290842	-0.0606447	0.0823271	0.0823271	73		Hivep3	-0.208514	-0.0544208	-0.0113475	-0.262935	-0.154094	73		Hivep3	-0.208514	-0.0847498	-0.0176716	-0.293264	-0.123765	73		Hivep3	-0.208514
Zfp2	-0.208514	2.18584	-0.455778	1.97732	1.97732	50		Zfp2	-0.208514	0.582552	-0.12147	0.374038	0.374038	50		Zfp2	-0.208514	1.04979	-0.218896	0.841272	0.841272	50		Zfp2	-0.208514	-0.0765566	-0.0159632	-0.285071	-0.131958	50		Zfp2	-0.208514	-0.138255	-0.0288282	-0.34677	-0.0702593	50		Zfp2	-0.208514	-0.265075	-0.0552719	-0.473589	0.0565603	50		Zfp2	-0.208514
Adar	-100	-100	-10000	-200	-200	0		Adar	-100	-100	-10000	-200	-200	0		Adar	-100	-100	-10000	-200	-200	0		Adar	-100	-100	-10000	-200	-200	0		Adar	-100	-100	-10000	-200	-200	0		Adar	-100	-100	-10000	-200	-200	0		Adar	-100
Foxp1	1.35022	-0.276316	-0.373089	1.07391	1.62654	158		Foxp1	1.76258	-0.239675	-0.422447	1.52291	2.00226	158		Foxp1	-0.440585	-0.342944	-0.151096	-0.783529	-0.0976404	158		Foxp1	0.120877	0.132703	0.0160407	0.253579	0.253579	158		Foxp1	0.568354	-0.127633	-0.0725405	0.440721	0.695986	158		Foxp1	-0.468194	-0.262902	-0.123089	-0.731096	-0.205292	158		Foxp1	0.18674
Foxp3	-0.37457	0.040347	-0.0151128	-0.334223	-0.334223	71		Foxp3	-0.37457	-0.159813	-0.0598612	-0.534383	-0.214757	71		Foxp3	-0.37457	-0.245921	-0.0921145	-0.620491	-0.12865	71		Foxp3	-0.37457	-0.0873621	-0.0327233	-0.461932	-0.287208	71		Foxp3	-0.37457	-0.25877	-0.0969274	-0.63334	-0.115801	71		Foxp3	-0.37457	-0.259943	-0.0973669	-0.634513	-0.114628	71		Foxp3	2.48152
Gfi1	-0.208514	-0.420866	-0.0877567	-0.629381	0.212352	96		Gfi1	-0.208514	-0.22553	-0.0470262	-0.434044	0.0170155	96		Gfi1	-0.208514	-0.270905	-0.0564876	-0.479419	0.0623904	96		Gfi1	-0.208514	-0.311615	-0.0649762	-0.520129	0.1031	96		Gfi1	-0.208514	-0.266589	-0.0555876	-0.475103	0.0580743	96		Gfi1	-0.208514	-0.113312	-0.0236272	-0.321826	-0.0952023	96		Gfi1	-0.208514
Txk	-100	-100	-10000	-200	-200	0		Txk	-100	-100	-10000	-200	-200	0		Txk	-100	-100	-10000	-200	-200	0		Txk	-100	-100	-10000	-200	-200	0		Txk	-100	-100	-10000	-200	-200	0		Txk	-100	-100	-10000	-200	-200	0		Txk	-100
Egr1	-0.512534	0.259222	-0.13286	-0.253312	-0.253312	14		Egr1	1.76967	-0.186548	-0.330128	1.58312	1.95622	14		Egr1	0.164964	-0.439597	-0.0725177	-0.274633	0.604561	14		Egr1	1.77153	0.88479	1.56743	2.65632	2.65632	14		Egr1	-0.512534	0.364253	-0.186692	-0.148281	-0.148281	14		Egr1	-0.512534	-0.51458	-0.26374	-1.02711	0.00204589	14		Egr1	-0.512534
Nr4a1	-1.0268	0.826356	-0.8485	-0.20044	-0.20044	15		Nr4a1	0.794327	-0.226021	-0.179535	0.568306	1.02035	15		Nr4a1	-1.0268	-0.355889	-0.365425	-1.38269	-0.670908	15		Nr4a1	0.284139	0.956046	0.27165	1.24018	1.24018	15		Nr4a1	0.658303	0.0832206	0.0547843	0.741523	0.741523	15		Nr4a1	-1.0268	-0.129154	-0.132615	-1.15595	-0.897643	15		Nr4a1	0.729075
Mta3	1.04043	-0.316682	-0.329485	0.723746	1.35711	22		Mta3	0.981932	-0.485495	-0.476723	0.496437	1.46743	22		Mta3	0.702112	-0.583357	-0.409582	0.118755	1.28547	22		Mta3	0.340202	0.432801	0.14724	0.773003	0.773003	22		Mta3	0.399385	-0.186809	-0.0746086	0.212576	0.586194	22		Mta3	0.345285	0.53081	0.18328	0.876094	0.876094	22		Mta3	0.120765
Phf20	-100	-100	-10000	-200	-200	0		Phf20	-100	-100	-10000	-200	-200	0		Phf20	-100	-100	-10000	-200	-200	0		Phf20	-100	-100	-10000	-200	-200	0		Phf20	-100	-100	-10000	-200	-200	0		Phf20	-100	-100	-10000	-200	-200	0		Phf20	-100
Csrnp1	-100	-100	-10000	-200	-200	0		Csrnp1	-100	-100	-10000	-200	-200	0		Csrnp1	-100	-100	-10000	-200	-200	0		Csrnp1	-100	-100	-10000	-200	-200	0		Csrnp1	-100	-100	-10000	-200	-200	0		Csrnp1	-100	-100	-10000	-200	-200	0		Csrnp1	-100
Ncoa3	-100	-100	-10000	-200	-200	0		Ncoa3	-100	-100	-10000	-200	-200	0		Ncoa3	-100	-100	-10000	-200	-200	0		Ncoa3	-100	-100	-10000	-200	-200	0		Ncoa3	-100	-100	-10000	-200	-200	0		Ncoa3	-100	-100	-10000	-200	-200	0		Ncoa3	-100
Sp110	-100	-100	-10000	-200	-200	0		Sp110	-100	-100	-10000	-200	-200	0		Sp110	-100	-100	-10000	-200	-200	0		Sp110	-100	-100	-10000	-200	-200	0		Sp110	-100	-100	-10000	-200	-200	0		Sp110	-100	-100	-10000	-200	-200	0		Sp110	-100
Stat4	-0.406894	-0.361967	-0.147282	-0.768862	-0.0449267	78		Stat4	-0.406894	-0.125437	-0.0510396	-0.532331	-0.281457	78		Stat4	-0.406894	-0.208295	-0.0847542	-0.61519	-0.198599	78		Stat4	-0.406894	-0.443974	-0.18065	-0.850868	0.0370794	78		Stat4	-0.406894	-0.280576	-0.114165	-0.68747	-0.126318	78		Stat4	-0.406894	-0.0664348	-0.0270319	-0.473329	-0.340459	78		Stat4	1.22013
Zfp511	-100	-100	-10000	-200	-200	0		Zfp511	-100	-100	-10000	-200	-200	0		Zfp511	-100	-100	-10000	-200	-200	0		Zfp511	-100	-100	-10000	-200	-200	0		Zfp511	-100	-100	-10000	-200	-200	0		Zfp511	-100	-100	-10000	-200	-200	0		Zfp511	-100
Lrrfip1	-100	-100	-10000	-200	-200	0		Lrrfip1	-100	-100	-10000	-200	-200	0		Lrrfip1	-100	-100	-10000	-200	-200	0		Lrrfip1	-100	-100	-10000	-200	-200	0		Lrrfip1	-100	-100	-10000	-200	-200	0		Lrrfip1	-100	-100	-10000	-200	-200	0		Lrrfip1	-100
Pitx1	-0.43513	-0.326068	-0.141882	-0.761198	-0.109063	80		Pitx1	-0.43513	-0.25887	-0.112642	-0.694	-0.176261	80		Pitx1	-0.43513	-0.326068	-0.141882	-0.761198	-0.109063	80		Pitx1	-0.43513	-0.260596	-0.113393	-0.695726	-0.174534	80		Pitx1	1.71289	-0.235212	-0.402892	1.47768	1.9481	80		Pitx1	-0.43513	-0.288152	-0.125384	-0.723283	-0.146978	80		Pitx1	-0.43513
Pax7	-100	-100	-10000	-200	-200	0		Pax7	-100	-100	-10000	-200	-200	0		Pax7	-100	-100	-10000	-200	-200	0		Pax7	-100	-100	-10000	-200	-200	0		Pax7	-100	-100	-10000	-200	-200	0		Pax7	-100	-100	-10000	-200	-200	0		Pax7	-100
Dlx4	-100	-100	-10000	-200	-200	0		Dlx4	-100	-100	-10000	-200	-200	0		Dlx4	-100	-100	-10000	-200	-200	0		Dlx4	-100	-100	-10000	-200	-200	0		Dlx4	-100	-100	-10000	-200	-200	0		Dlx4	-100	-100	-10000	-200	-200	0		Dlx4	-100
Nkx2-4	-0.301057	-0.0247974	-0.00746544	-0.325854	-0.276259	38		Nkx2-4	-0.301057	1.01911	-0.306809	0.718049	0.718049	38		Nkx2-4	-0.301057	-0.207069	-0.0623395	-0.508126	-0.0939879	38		Nkx2-4	-0.301057	-0.333423	-0.100379	-0.634479	0.0323657	38		Nkx2-4	-0.301057	-0.22171	-0.0667472	-0.522766	-0.0793472	38		Nkx2-4	-0.301057	-0.0741811	-0.0223327	-0.375238	-0.226876	38		Nkx2-4	-0.301057
Pou4f3	-0.208514	0.600993	-0.125316	0.392479	0.392479	20		Pou4f3	-0.208514	1.02891	-0.214542	0.820394	0.820394	20		Pou4f3	4.58732	0.0674399	0.309368	4.65476	4.65476	20		Pou4f3	-0.208514	-0.396792	-0.0827368	-0.605306	0.188278	20		Pou4f3	-0.208514	-0.293819	-0.0612655	-0.502334	0.0853047	20		Pou4f3	-0.208514	0.120575	-0.0251417	-0.0879392	-0.0879392	20		Pou4f3	-0.208514
Zfp513	-100	-100	-10000	-200	-200	0		Zfp513	-100	-100	-10000	-200	-200	0		Zfp513	-100	-100	-10000	-200	-200	0		Zfp513	-100	-100	-10000	-200	-200	0		Zfp513	-100	-100	-10000	-200	-200	0		Zfp513	-100	-100	-10000	-200	-200	0		Zfp513	-100
Otp	2.94515	-0.021827	-0.0642838	2.92333	2.96698	28		Otp	-0.301175	0.0793759	-0.0239061	-0.2218	-0.2218	28		Otp	3.37953	-0.283716	-0.958828	3.09582	3.66325	28		Otp	-0.301175	-0.554152	-0.166897	-0.855327	0.252976	28		Otp	-0.301175	-0.400372	-0.120582	-0.701548	0.0991968	28		Otp	-0.301175	-0.0218469	-0.00657977	-0.323022	-0.279329	28		Otp	-0.301175
Zfp110	-100	-100	-10000	-200	-200	0		Zfp110	-100	-100	-10000	-200	-200	0		Zfp110	-100	-100	-10000	-200	-200	0		Zfp110	-100	-100	-10000	-200	-200	0		Zfp110	-100	-100	-10000	-200	-200	0		Zfp110	-100	-100	-10000	-200	-200	0		Zfp110	-100
Zbtb41	-0.208514	1.07404	-0.223952	0.865523	0.865523	44		Zbtb41	-0.208514	0.545884	-0.113825	0.33737	0.33737	44		Zbtb41	-0.208514	0.65033	-0.135603	0.441816	0.441816	44		Zbtb41	-0.208514	0.332862	-0.0694065	0.124347	0.124347	44		Zbtb41	-0.208514	0.0925074	-0.0192891	-0.116007	-0.116007	44		Zbtb41	4.58732	0.0442259	0.202878	4.63154	4.63154	44		Zbtb41	-0.208514
Cdk9	-100	-100	-10000	-200	-200	0		Cdk9	-100	-100	-10000	-200	-200	0		Cdk9	-100	-100	-10000	-200	-200	0		Cdk9	-100	-100	-10000	-200	-200	0		Cdk9	-100	-100	-10000	-200	-200	0		Cdk9	-100	-100	-10000	-200	-200	0		Cdk9	-100
Arid3a	-0.613957	-0.814778	-0.500239	-1.42874	0.200821	20		Arid3a	1.42686	0.275291	0.392803	1.70216	1.70216	20		Arid3a	0.230277	-0.552711	-0.127277	-0.322434	0.782988	20		Arid3a	0.113624	0.315442	0.0358417	0.429066	0.429066	20		Arid3a	0.605438	-0.201475	-0.12198	0.403964	0.806913	20		Arid3a	-0.613957	-0.163126	-0.100153	-0.777083	-0.450831	20		Arid3a	0.255488
Pgr	-100	-100	-10000	-200	-200	0		Pgr	-100	-100	-10000	-200	-200	0		Pgr	-100	-100	-10000	-200	-200	0		Pgr	-100	-100	-10000	-200	-200	0		Pgr	-100	-100	-10000	-200	-200	0		Pgr	-100	-100	-10000	-200	-200	0		Pgr	-100
Zfp120	-100	-100	-10000	-200	-200	0		Zfp120	-100	-100	-10000	-200	-200	0		Zfp120	-100	-100	-10000	-200	-200	0		Zfp120	-100	-100	-10000	-200	-200	0		Zfp120	-100	-100	-10000	-200	-200	0		Zfp120	-100	-100	-10000	-200	-200	0		Zfp120	-100
Zfp689	-100	-100	-10000	-200	-200	0		Zfp689	-100	-100	-10000	-200	-200	0		Zfp689	-100	-100	-10000	-200	-200	0		Zfp689	-100	-100	-10000	-200	-200	0		Zfp689	-100	-100	-10000	-200	-200	0		Zfp689	-100	-100	-10000	-200	-200	0		Zfp689	-100
Zfp787	-0.314054	-0.113814	-0.0357438	-0.427868	-0.200239	43		Zfp787	1.2617	0.162163	0.204601	1.42386	1.42386	43		Zfp787	1.56774	-0.219473	-0.344077	1.34827	1.78721	43		Zfp787	-1.25452	-0.582268	-0.73047	-1.83679	-0.672257	43		Zfp787	0.408229	-0.405535	-0.165551	0.0026944	0.813764	43		Zfp787	0.282659	-0.0282625	-0.00798865	0.254396	0.310921	43		Zfp787	-0.0667865
Rfxank	1.00899	-0.450391	-0.454437	0.558595	1.45938	27		Rfxank	1.1189	-0.110973	-0.124168	1.00793	1.22988	27		Rfxank	1.06529	-0.332031	-0.35371	0.733259	1.39732	27		Rfxank	0.322544	-0.0375716	-0.0121185	0.284973	0.360116	27		Rfxank	0.282909	-0.376634	-0.106553	-0.0937253	0.659543	27		Rfxank	-1.50292	-0.0358059	-0.0538136	-1.53873	-1.46712	27		Rfxank	-0.675446
Taf9b	-100	-100	-10000	-200	-200	0		Taf9b	-100	-100	-10000	-200	-200	0		Taf9b	-100	-100	-10000	-200	-200	0		Taf9b	-100	-100	-10000	-200	-200	0		Taf9b	-100	-100	-10000	-200	-200	0		Taf9b	-100	-100	-10000	-200	-200	0		Taf9b	-100
Foxf2	-0.208514	0.554619	-0.115646	0.346105	0.346105	12		Foxf2	-0.208514	-0.0833256	-0.0173746	-0.29184	-0.125189	12		Foxf2	-0.208514	-0.249771	-0.0520809	-0.458285	0.0412566	12		Foxf2	-0.208514	0.0597945	-0.012468	-0.14872	-0.14872	12		Foxf2	-0.208514	0.995877	-0.207655	0.787363	0.787363	12		Foxf2	-0.208514	-0.345886	-0.0721222	-0.5544	0.137372	12		Foxf2	-0.208514
Atoh7	-100	-100	-10000	-200	-200	0		Atoh7	-100	-100	-10000	-200	-200	0		Atoh7	-100	-100	-10000	-200	-200	0		Atoh7	-100	-100	-10000	-200	-200	0		Atoh7	-100	-100	-10000	-200	-200	0		Atoh7	-100	-100	-10000	-200	-200	0		Atoh7	-100
Pias1	-100	-100	-10000	-200	-200	0		Pias1	-100	-100	-10000	-200	-200	0		Pias1	-100	-100	-10000	-200	-200	0		Pias1	-100	-100	-10000	-200	-200	0		Pias1	-100	-100	-10000	-200	-200	0		Pias1	-100	-100	-10000	-200	-200	0		Pias1	-100
Snapc1	-100	-100	-10000	-200	-200	0		Snapc1	-100	-100	-10000	-200	-200	0		Snapc1	-100	-100	-10000	-200	-200	0		Snapc1	-100	-100	-10000	-200	-200	0		Snapc1	-100	-100	-10000	-200	-200	0		Snapc1	-100	-100	-10000	-200	-200	0		Snapc1	-100
Gata4	-0.762924	-0.171556	-0.130884	-0.93448	-0.591369	52		Gata4	-0.762924	0.121415	-0.0926304	-0.641509	-0.641509	52		Gata4	-0.762924	-0.320845	-0.244781	-1.08377	-0.442079	52		Gata4	-0.762924	-0.169124	-0.129028	-0.932048	-0.593801	52		Gata4	-0.136461	0.034064	-0.00464842	-0.102397	-0.102397	52		Gata4	1.48741	-0.250054	-0.371933	1.23736	1.73747	52		Gata4	-0.762924
Mynn	-100	-100	-10000	-200	-200	0		Mynn	-100	-100	-10000	-200	-200	0		Mynn	-100	-100	-10000	-200	-200	0		Mynn	-100	-100	-10000	-200	-200	0		Mynn	-100	-100	-10000	-200	-200	0		Mynn	-100	-100	-10000	-200	-200	0		Mynn	-100
Figla	-0.208514	0.0424079	-0.00884267	-0.166106	-0.166106	43		Figla	-0.208514	0.450738	-0.0939855	0.242224	0.242224	43		Figla	-0.208514	-0.0581883	-0.0121331	-0.266703	-0.150326	43		Figla	-0.208514	0.0659993	-0.0137618	-0.142515	-0.142515	43		Figla	-0.208514	-0.249854	-0.0520982	-0.458369	0.0413398	43		Figla	-0.208514	0.00736123	-0.00153492	-0.201153	-0.201153	43		Figla	-0.208514
Nobox	-100	-100	-10000	-200	-200	0		Nobox	-100	-100	-10000	-200	-200	0		Nobox	-100	-100	-10000	-200	-200	0		Nobox	-100	-100	-10000	-200	-200	0		Nobox	-100	-100	-10000	-200	-200	0		Nobox	-100	-100	-10000	-200	-200	0		Nobox	-100
Hnrnpd	-100	-100	-10000	-200	-200	0		Hnrnpd	-100	-100	-10000	-200	-200	0		Hnrnpd	-100	-100	-10000	-200	-200	0		Hnrnpd	-100	-100	-10000	-200	-200	0		Hnrnpd	-100	-100	-10000	-200	-200	0		Hnrnpd	-100	-100	-10000	-200	-200	0		Hnrnpd	-100
Zfp28	-100	-100	-10000	-200	-200	0		Zfp28	-100	-100	-10000	-200	-200	0		Zfp28	-100	-100	-10000	-200	-200	0		Zfp28	-100	-100	-10000	-200	-200	0		Zfp28	-100	-100	-10000	-200	-200	0		Zfp28	-100	-100	-10000	-200	-200	0		Zfp28	-100
Zfp687	1.82541	-0.0726185	-0.132558	1.75279	1.89803	21		Zfp687	1.2785	0.112398	0.143701	1.3909	1.3909	21		Zfp687	1.38166	-0.376518	-0.520218	1.00514	1.75817	21		Zfp687	-0.807275	1.04962	-0.847334	0.242347	0.242347	21		Zfp687	-0.807275	-0.445372	-0.359538	-1.25265	-0.361903	21		Zfp687	-0.807275	-0.357521	-0.288618	-1.1648	-0.449754	21		Zfp687	0.624044
Muc1	-100	-100	-10000	-200	-200	0		Muc1	-100	-100	-10000	-200	-200	0		Muc1	-100	-100	-10000	-200	-200	0		Muc1	-100	-100	-10000	-200	-200	0		Muc1	-100	-100	-10000	-200	-200	0		Muc1	-100	-100	-10000	-200	-200	0		Muc1	-100
Nkx2-1	2.1322	-0.282357	-0.60204	1.84984	2.41455	19		Nkx2-1	1.707	0.199379	0.34034	1.90638	1.90638	19		Nkx2-1	-0.364334	-0.25287	-0.0921292	-0.617204	-0.111463	19		Nkx2-1	-0.364334	-0.162231	-0.0591064	-0.526565	-0.202102	19		Nkx2-1	-0.364334	-0.287392	-0.104707	-0.651726	-0.0769414	19		Nkx2-1	-0.364334	-0.262668	-0.0956989	-0.627002	-0.101666	19		Nkx2-1	-0.364334
Per1	-100	-100	-10000	-200	-200	0		Per1	-100	-100	-10000	-200	-200	0		Per1	-100	-100	-10000	-200	-200	0		Per1	-100	-100	-10000	-200	-200	0		Per1	-100	-100	-10000	-200	-200	0		Per1	-100	-100	-10000	-200	-200	0		Per1	-100
Zfp191	-0.434215	0.623998	-0.27095	0.189783	0.189783	52		Zfp191	-0.434215	-0.0679471	-0.0295037	-0.502163	-0.366268	52		Zfp191	0.169103	0.0264283	0.00446909	0.195531	0.195531	52		Zfp191	-0.434215	0.140284	-0.0609133	-0.293932	-0.293932	52		Zfp191	-0.434215	-0.26475	-0.114959	-0.698966	-0.169465	52		Zfp191	2.24842	-0.386546	-0.869117	1.86187	2.63497	52		Zfp191	-0.434215
Ikzf5	-0.208514	0.481885	-0.10048	0.27337	0.27337	54		Ikzf5	-0.208514	0.157758	-0.0328948	-0.0507564	-0.0507564	54		Ikzf5	-0.208514	-0.150523	-0.0313863	-0.359038	-0.057991	54		Ikzf5	-0.208514	0.490288	-0.102232	0.281774	0.281774	54		Ikzf5	-0.208514	0.16851	-0.0351368	-0.0400044	-0.0400044	54		Ikzf5	-0.208514	-0.383272	-0.0799178	-0.591787	0.174758	54		Ikzf5	-0.208514
Nr2c1	0.232158	-1.5443	-0.358522	-1.31215	1.77646	39		Nr2c1	1.94192	-0.710553	-1.37984	1.23137	2.65247	39		Nr2c1	0.171195	-0.0786401	-0.0134628	0.0925554	0.249836	39		Nr2c1	-0.136472	-0.123919	-0.0169115	-0.260391	-0.0125535	39		Nr2c1	0.610522	0.156121	0.0953154	0.766643	0.766643	39		Nr2c1	-0.203419	0.0796112	-0.0161944	-0.123808	-0.123808	39		Nr2c1	-0.692629
Nfe2l2	-0.375563	-2.08729	-0.78391	-2.46285	1.71173	84		Nfe2l2	-0.375563	-0.552509	-0.207502	-0.928073	0.176946	84		Nfe2l2	-0.375563	-0.98789	-0.371015	-1.36345	0.612327	84		Nfe2l2	-0.375563	0.45383	-0.170442	0.0782664	0.0782664	84		Nfe2l2	-0.375563	0.118319	-0.0444364	-0.257244	-0.257244	84		Nfe2l2	-0.375563	-0.0510629	-0.0191773	-0.426626	-0.3245	84		Nfe2l2	-0.375563
Zfp384	-0.547973	0.175897	-0.0963866	-0.372077	-0.372077	48		Zfp384	0.529516	0.262666	0.139086	0.792182	0.792182	48		Zfp384	0.233725	-0.441137	-0.103105	-0.207412	0.674862	48		Zfp384	1.68507	1.17669	1.9828	2.86176	2.86176	48		Zfp384	-0.061721	-0.175674	-0.0108428	-0.237395	0.113953	48		Zfp384	1.21709	-0.333814	-0.406283	0.88328	1.55091	48		Zfp384	0.575427
Gmeb2	-1.81522	0.201199	-0.365219	-1.61402	-1.61402	32		Gmeb2	1.60499	0.117659	0.188842	1.72265	1.72265	32		Gmeb2	0.646629	-0.0882541	-0.0570676	0.558374	0.734883	32		Gmeb2	-0.265279	0.581398	-0.154233	0.316119	0.316119	32		Gmeb2	0.326173	0.00363545	0.00118578	0.329808	0.329808	32		Gmeb2	0.2341	0.347202	0.0812801	0.581302	0.581302	32		Gmeb2	-0.0278766
Phox2a	-0.283206	0.736716	-0.208642	0.45351	0.45351	9		Phox2a	-0.283206	1.47139	-0.416706	1.18818	1.18818	9		Phox2a	-0.283206	0.178048	-0.0504243	-0.105158	-0.105158	9		Phox2a	-0.283206	-0.483272	-0.136865	-0.766478	0.200066	9		Phox2a	-0.283206	-0.142954	-0.0404854	-0.42616	-0.140252	9		Phox2a	-0.283206	0.126768	-0.0359014	-0.156438	-0.156438	9		Phox2a	-0.283206
Spen	-100	-100	-10000	-200	-200	0		Spen	-100	-100	-10000	-200	-200	0		Spen	-100	-100	-10000	-200	-200	0		Spen	-100	-100	-10000	-200	-200	0		Spen	-100	-100	-10000	-200	-200	0		Spen	-100	-100	-10000	-200	-200	0		Spen	-100
Vsx1	-0.208514	0.954219	-0.198968	0.745705	0.745705	21		Vsx1	-0.208514	1.0083	-0.210245	0.799786	0.799786	21		Vsx1	-0.208514	-0.0846545	-0.0176517	-0.293169	-0.12386	21		Vsx1	-0.208514	0.222675	-0.046431	0.0141609	0.0141609	21		Vsx1	-0.208514	-0.108561	-0.0226365	-0.317075	-0.0999534	21		Vsx1	-0.208514	-0.0493466	-0.0102895	-0.257861	-0.159168	21		Vsx1	-0.208514
Smad4	1.32394	0.202997	0.268756	1.52693	1.52693	33		Smad4	0.845043	0.136749	0.115559	0.981792	0.981792	33		Smad4	0.0606016	-0.0495264	-0.00300138	0.0110751	0.110128	33		Smad4	0.01237	0.664222	0.00821639	0.676592	0.676592	33		Smad4	1.08483	0.11172	0.121197	1.19655	1.19655	33		Smad4	-0.816314	-0.0616021	-0.0502866	-0.877916	-0.754711	33		Smad4	-2.87904
Msx3	-100	-100	-10000	-200	-200	0		Msx3	-100	-100	-10000	-200	-200	0		Msx3	-100	-100	-10000	-200	-200	0		Msx3	-100	-100	-10000	-200	-200	0		Msx3	-100	-100	-10000	-200	-200	0		Msx3	-100	-100	-10000	-200	-200	0		Msx3	-100
Pou5f2	-0.208514	-0.187887	-0.0391772	-0.396402	-0.0206273	24		Pou5f2	-0.208514	0.0266009	-0.00554668	-0.181913	-0.181913	24		Pou5f2	-0.208514	-0.0889998	-0.0185577	-0.297514	-0.119515	24		Pou5f2	-0.208514	-0.252723	-0.0526963	-0.461237	0.0442082	24		Pou5f2	-0.208514	-0.105271	-0.0219506	-0.313786	-0.103243	24		Pou5f2	-0.208514	-0.216758	-0.0451973	-0.425273	0.00824404	24		Pou5f2	-0.208514
Prdm16	-1.15243	0.600502	-0.692037	-0.551929	-0.551929	7		Prdm16	0.673636	-0.201548	-0.13577	0.472088	0.875184	7		Prdm16	0.392487	-0.104152	-0.0408782	0.288335	0.496638	7		Prdm16	1.55635	0.0961058	0.149574	1.65245	1.65245	7		Prdm16	0.28007	-0.152643	-0.0427508	0.127427	0.432713	7		Prdm16	1.48746	-0.156294	-0.232481	1.33116	1.64375	7		Prdm16	-1.15243
Creb1	1.13124	0.351899	0.398082	1.48314	1.48314	40		Creb1	1.39651	-0.0947415	-0.132308	1.30177	1.49125	40		Creb1	0.440879	-0.286154	-0.12616	0.154725	0.727034	40		Creb1	-0.0128815	0.235669	-0.00303578	0.222788	0.222788	40		Creb1	-0.21976	-0.11956	-0.0262745	-0.33932	-0.1002	40		Creb1	-0.315016	-0.339681	-0.107005	-0.654697	0.0246652	40		Creb1	-0.153755
Plagl2	-0.208514	-0.502047	-0.104684	-0.710562	0.293533	40		Plagl2	-0.208514	-0.267278	-0.0557314	-0.475793	0.0587639	40		Plagl2	-0.208514	-0.252192	-0.0525857	-0.460706	0.0436776	40		Plagl2	-0.208514	0.2818	-0.0587593	0.0732853	0.0732853	40		Plagl2	-0.208514	-0.000167447	-3.4915e-05	-0.208682	-0.208347	40		Plagl2	-0.208514	-0.340434	-0.0709855	-0.548949	0.13192	40		Plagl2	-0.208514
Cdkn2a	-100	-100	-10000	-200	-200	0		Cdkn2a	-100	-100	-10000	-200	-200	0		Cdkn2a	-100	-100	-10000	-200	-200	0		Cdkn2a	-100	-100	-10000	-200	-200	0		Cdkn2a	-100	-100	-10000	-200	-200	0		Cdkn2a	-100	-100	-10000	-200	-200	0		Cdkn2a	-100
Gtf2h5	-100	-100	-10000	-200	-200	0		Gtf2h5	-100	-100	-10000	-200	-200	0		Gtf2h5	-100	-100	-10000	-200	-200	0		Gtf2h5	-100	-100	-10000	-200	-200	0		Gtf2h5	-100	-100	-10000	-200	-200	0		Gtf2h5	-100	-100	-10000	-200	-200	0		Gtf2h5	-100
Elk4	-1.25379	-0.0912147	-0.114364	-1.345	-1.16257	25		Elk4	0.883222	0.968769	0.855638	1.85199	1.85199	25		Elk4	-1.1189	-0.320902	-0.359056	-1.4398	-0.797993	25		Elk4	-0.149101	0.00557095	-0.000830637	-0.14353	-0.14353	25		Elk4	-0.634551	-0.147982	-0.0939024	-0.782533	-0.486568	25		Elk4	-1.65603	-0.192461	-0.318721	-1.84849	-1.46357	25		Elk4	0.392266
Jund	0.472364	0.767883	0.362721	1.24025	1.24025	43		Jund	1.24212	0.74429	0.924499	1.98641	1.98641	43		Jund	0.686639	-0.247228	-0.169756	0.439411	0.933867	43		Jund	-0.0357302	0.254895	-0.00910746	0.219165	0.219165	43		Jund	-0.315541	-0.28703	-0.0905697	-0.602571	-0.0285112	43		Jund	0.493137	-0.202872	-0.100043	0.290265	0.696009	43		Jund	-0.661123
Sp7	-100	-100	-10000	-200	-200	0		Sp7	-100	-100	-10000	-200	-200	0		Sp7	-100	-100	-10000	-200	-200	0		Sp7	-100	-100	-10000	-200	-200	0		Sp7	-100	-100	-10000	-200	-200	0		Sp7	-100	-100	-10000	-200	-200	0		Sp7	-100
Zfp58	-100	-100	-10000	-200	-200	0		Zfp58	-100	-100	-10000	-200	-200	0		Zfp58	-100	-100	-10000	-200	-200	0		Zfp58	-100	-100	-10000	-200	-200	0		Zfp58	-100	-100	-10000	-200	-200	0		Zfp58	-100	-100	-10000	-200	-200	0		Zfp58	-100
Fezf1	-100	-100	-10000	-200	-200	0		Fezf1	-100	-100	-10000	-200	-200	0		Fezf1	-100	-100	-10000	-200	-200	0		Fezf1	-100	-100	-10000	-200	-200	0		Fezf1	-100	-100	-10000	-200	-200	0		Fezf1	-100	-100	-10000	-200	-200	0		Fezf1	-100
Tbl1xr1	-100	-100	-10000	-200	-200	0		Tbl1xr1	-100	-100	-10000	-200	-200	0		Tbl1xr1	-100	-100	-10000	-200	-200	0		Tbl1xr1	-100	-100	-10000	-200	-200	0		Tbl1xr1	-100	-100	-10000	-200	-200	0		Tbl1xr1	-100	-100	-10000	-200	-200	0		Tbl1xr1	-100
Ets2	-0.411084	-0.160593	-0.0660171	-0.571677	-0.250491	34		Ets2	-0.411084	0.0233046	-0.00958014	-0.38778	-0.38778	34		Ets2	-0.411084	-0.211958	-0.0871324	-0.623042	-0.199127	34		Ets2	-0.411084	0.320951	-0.131938	-0.090133	-0.090133	34		Ets2	-0.411084	0.26281	-0.108037	-0.148274	-0.148274	34		Ets2	-0.411084	-0.0011079	-0.000455439	-0.412192	-0.409976	34		Ets2	-0.411084
Spata24	-100	-100	-10000	-200	-200	0		Spata24	-100	-100	-10000	-200	-200	0		Spata24	-100	-100	-10000	-200	-200	0		Spata24	-100	-100	-10000	-200	-200	0		Spata24	-100	-100	-10000	-200	-200	0		Spata24	-100	-100	-10000	-200	-200	0		Spata24	-100
Zscan20	-100	-100	-10000	-200	-200	0		Zscan20	-100	-100	-10000	-200	-200	0		Zscan20	-100	-100	-10000	-200	-200	0		Zscan20	-100	-100	-10000	-200	-200	0		Zscan20	-100	-100	-10000	-200	-200	0		Zscan20	-100	-100	-10000	-200	-200	0		Zscan20	-100
Tcea2	-100	-100	-10000	-200	-200	0		Tcea2	-100	-100	-10000	-200	-200	0		Tcea2	-100	-100	-10000	-200	-200	0		Tcea2	-100	-100	-10000	-200	-200	0		Tcea2	-100	-100	-10000	-200	-200	0		Tcea2	-100	-100	-10000	-200	-200	0		Tcea2	-100
Hoxb4	-1.19292	-1.23066	-1.46807	-2.42357	0.0377381	31		Hoxb4	-1.19292	-0.400104	-0.477292	-1.59302	-0.792814	31		Hoxb4	1.29987	-0.837852	-1.0891	0.462019	2.13772	31		Hoxb4	0.278212	0.682343	0.189836	0.960554	0.960554	31		Hoxb4	0.356675	0.0890167	0.03175	0.445692	0.445692	31		Hoxb4	-1.19292	-0.166597	-0.198736	-1.35951	-1.02632	31		Hoxb4	-0.197769
Hoxa1	-100	-100	-10000	-200	-200	0		Hoxa1	-100	-100	-10000	-200	-200	0		Hoxa1	-100	-100	-10000	-200	-200	0		Hoxa1	-100	-100	-10000	-200	-200	0		Hoxa1	-100	-100	-10000	-200	-200	0		Hoxa1	-100	-100	-10000	-200	-200	0		Hoxa1	-100
Foxo4	-1.05404	-0.304308	-0.320752	-1.35834	-0.749729	55		Foxo4	0.82187	-0.0184192	-0.0151382	0.803451	0.840289	55		Foxo4	-1.05404	-0.294884	-0.310819	-1.34892	-0.759153	55		Foxo4	0.731845	0.107455	0.0786403	0.8393	0.8393	55		Foxo4	0.989003	-0.202071	-0.199848	0.786932	1.19107	55		Foxo4	-1.05404	-0.19249	-0.202891	-1.24653	-0.861547	55		Foxo4	0.0879725
Smad3	0.829561	-0.283965	-0.235566	0.545596	1.11353	27		Smad3	1.30169	-0.0638105	-0.0830611	1.23787	1.3655	27		Smad3	-0.0969894	-0.410028	-0.0397684	-0.507018	0.313039	27		Smad3	-0.0930984	-0.238362	-0.0221911	-0.33146	0.145263	27		Smad3	0.872174	0.0769435	0.0671081	0.949117	0.949117	27		Smad3	-0.651592	-0.253103	-0.16492	-0.904695	-0.398489	27		Smad3	-0.893668
Zfp287	-0.208514	2.04115	-0.42561	1.83264	1.83264	32		Zfp287	-0.208514	0.446363	-0.0930731	0.237848	0.237848	32		Zfp287	-0.208514	-0.11123	-0.023193	-0.319744	-0.0972846	32		Zfp287	-0.208514	0.249425	-0.0520087	0.0409103	0.0409103	32		Zfp287	-0.208514	-0.178631	-0.0372471	-0.387145	-0.0298838	32		Zfp287	4.58732	-0.223588	-1.02567	4.36373	4.8109	32		Zfp287	-0.208514
Csdc2	-100	-100	-10000	-200	-200	0		Csdc2	-100	-100	-10000	-200	-200	0		Csdc2	-100	-100	-10000	-200	-200	0		Csdc2	-100	-100	-10000	-200	-200	0		Csdc2	-100	-100	-10000	-200	-200	0		Csdc2	-100	-100	-10000	-200	-200	0		Csdc2	-100
Neurog2	-100	-100	-10000	-200	-200	0		Neurog2	-100	-100	-10000	-200	-200	0		Neurog2	-100	-100	-10000	-200	-200	0		Neurog2	-100	-100	-10000	-200	-200	0		Neurog2	-100	-100	-10000	-200	-200	0		Neurog2	-100	-100	-10000	-200	-200	0		Neurog2	-100
Tfap2d	-100	-100	-10000	-200	-200	0		Tfap2d	-100	-100	-10000	-200	-200	0		Tfap2d	-100	-100	-10000	-200	-200	0		Tfap2d	-100	-100	-10000	-200	-200	0		Tfap2d	-100	-100	-10000	-200	-200	0		Tfap2d	-100	-100	-10000	-200	-200	0		Tfap2d	-100
Msx2	-0.368707	-0.146971	-0.0541894	-0.515678	-0.221736	34		Msx2	-0.368707	-0.0101116	-0.0037282	-0.378819	-0.358595	34		Msx2	-0.368707	-0.202374	-0.0746167	-0.571081	-0.166333	34		Msx2	2.73169	3.05918	8.35673	5.79087	5.79087	34		Msx2	1.59914	-0.088797	-0.141999	1.51035	1.68794	34		Msx2	-0.368707	-0.222185	-0.0819211	-0.590892	-0.146522	34		Msx2	-0.368707
Zfp445	-0.208514	1.44013	-0.300287	1.23161	1.23161	17		Zfp445	-0.208514	0.345223	-0.071984	0.136709	0.136709	17		Zfp445	-0.208514	-0.124179	-0.0258932	-0.332694	-0.0843351	17		Zfp445	-0.208514	0.16003	-0.0333685	-0.0484846	-0.0484846	17		Zfp445	-0.208514	-0.0691982	-0.0144288	-0.277713	-0.139316	17		Zfp445	-0.208514	-0.518209	-0.108054	-0.726724	0.309695	17		Zfp445	4.58732
Trp73	-100	-100	-10000	-200	-200	0		Trp73	-100	-100	-10000	-200	-200	0		Trp73	-100	-100	-10000	-200	-200	0		Trp73	-100	-100	-10000	-200	-200	0		Trp73	-100	-100	-10000	-200	-200	0		Trp73	-100	-100	-10000	-200	-200	0		Trp73	-100
Zfp580	-100	-100	-10000	-200	-200	0		Zfp580	-100	-100	-10000	-200	-200	0		Zfp580	-100	-100	-10000	-200	-200	0		Zfp580	-100	-100	-10000	-200	-200	0		Zfp580	-100	-100	-10000	-200	-200	0		Zfp580	-100	-100	-10000	-200	-200	0		Zfp580	-100
Hoxa10	-0.444098	-0.359042	-0.159449	-0.803139	-0.085056	19		Hoxa10	-0.444098	-0.279806	-0.124261	-0.723904	-0.164291	19		Hoxa10	1.68727	-0.155071	-0.261647	1.5322	1.84234	19		Hoxa10	1.87163	0.201033	0.376259	2.07266	2.07266	19		Hoxa10	2.41946	-0.0555737	-0.134458	2.36388	2.47503	19		Hoxa10	-0.444098	-0.308733	-0.137108	-0.752831	-0.135364	19		Hoxa10	-0.444098
Hoxa11	-0.297037	-0.291247	-0.0865112	-0.588284	-0.00579003	7		Hoxa11	-0.297037	-0.291247	-0.0865112	-0.588284	-0.00579003	7		Hoxa11	-0.297037	0.0490381	-0.0145661	-0.247999	-0.247999	7		Hoxa11	-0.297037	-0.0237895	-0.00706638	-0.320827	-0.273248	7		Hoxa11	3.70719	0.219872	0.815106	3.92706	3.92706	7		Hoxa11	-0.297037	-0.291247	-0.0865112	-0.588284	-0.00579003	7		Hoxa11	-0.297037
Hoxd11	-0.208514	-0.329405	-0.0686857	-0.537919	0.12089	11		Hoxd11	-0.208514	-0.329405	-0.0686857	-0.537919	0.12089	11		Hoxd11	-0.208514	-0.208693	-0.0435154	-0.417207	0.000178087	11		Hoxd11	-0.208514	0.319832	-0.0666896	0.111318	0.111318	11		Hoxd11	-0.208514	-0.101529	-0.0211704	-0.310044	-0.106985	11		Hoxd11	-0.208514	-0.329405	-0.0686857	-0.537919	0.12089	11		Hoxd11	-0.208514
Baz2a	-0.380793	-0.243849	-0.0928561	-0.624642	-0.136944	48		Baz2a	0.500171	-0.0600909	-0.0300557	0.44008	0.560262	48		Baz2a	-0.643244	-0.266181	-0.171219	-0.909425	-0.377064	48		Baz2a	0.744812	0.24109	0.179567	0.985903	0.985903	48		Baz2a	-1.30519	-0.376018	-0.490777	-1.68121	-0.929176	48		Baz2a	0.908915	-0.0200957	-0.0182653	0.888819	0.929011	48		Baz2a	-0.00415567
Kdm5a	-100	-100	-10000	-200	-200	0		Kdm5a	-100	-100	-10000	-200	-200	0		Kdm5a	-100	-100	-10000	-200	-200	0		Kdm5a	-100	-100	-10000	-200	-200	0		Kdm5a	-100	-100	-10000	-200	-200	0		Kdm5a	-100	-100	-10000	-200	-200	0		Kdm5a	-100
Cc2d1a	-100	-100	-10000	-200	-200	0		Cc2d1a	-100	-100	-10000	-200	-200	0		Cc2d1a	-100	-100	-10000	-200	-200	0		Cc2d1a	-100	-100	-10000	-200	-200	0		Cc2d1a	-100	-100	-10000	-200	-200	0		Cc2d1a	-100	-100	-10000	-200	-200	0		Cc2d1a	-100
Foxb2	-100	-100	-10000	-200	-200	0		Foxb2	-100	-100	-10000	-200	-200	0		Foxb2	-100	-100	-10000	-200	-200	0		Foxb2	-100	-100	-10000	-200	-200	0		Foxb2	-100	-100	-10000	-200	-200	0		Foxb2	-100	-100	-10000	-200	-200	0		Foxb2	-100
Foxk1	-0.401002	0.159988	-0.0641555	-0.241014	-0.241014	12		Foxk1	1.09898	0.127806	0.140456	1.22678	1.22678	12		Foxk1	-0.431385	0.0179574	-0.00774656	-0.413427	-0.413427	12		Foxk1	0.662221	-0.260028	-0.172196	0.402193	0.922249	12		Foxk1	0.463317	-0.468931	-0.217264	-0.00561406	0.932248	12		Foxk1	-2.21805	-0.111386	-0.24706	-2.32944	-2.10667	12		Foxk1	-1.16661
Mixl1	-100	-100	-10000	-200	-200	0		Mixl1	-100	-100	-10000	-200	-200	0		Mixl1	-100	-100	-10000	-200	-200	0		Mixl1	-100	-100	-10000	-200	-200	0		Mixl1	-100	-100	-10000	-200	-200	0		Mixl1	-100	-100	-10000	-200	-200	0		Mixl1	-100
Terf2ip	1.16833	3.33609	3.89766	4.50442	4.50442	60		Terf2ip	1.88277	0.298365	0.561752	2.18114	2.18114	60		Terf2ip	1.57182	0.651182	1.02354	2.223	2.223	60		Terf2ip	0.665682	-0.0395376	-0.0263195	0.626145	0.70522	60		Terf2ip	0.238216	-0.232443	-0.0553716	0.00577379	0.470659	60		Terf2ip	0.589082	-0.296823	-0.174853	0.292258	0.885905	60		Terf2ip	-0.402181
Zbtb24	-0.208514	0.39709	-0.082799	0.188576	0.188576	34		Zbtb24	-0.208514	0.262164	-0.054665	0.0536496	0.0536496	34		Zbtb24	-0.208514	-0.496089	-0.103442	-0.704604	0.287575	34		Zbtb24	-0.208514	0.629669	-0.131295	0.421154	0.421154	34		Zbtb24	-0.208514	-0.247504	-0.0516082	-0.456019	0.0389898	34		Zbtb24	-0.208514	-0.264794	-0.0552133	-0.473308	0.0562791	34		Zbtb24	4.58732
Ahrr	-0.208514	0.268438	-0.0559731	0.0599232	0.0599232	8		Ahrr	-0.208514	0.477428	-0.0995506	0.268913	0.268913	8		Ahrr	-0.208514	0.00443907	-0.00092561	-0.204075	-0.204075	8		Ahrr	-0.208514	1.29701	-0.270445	1.08849	1.08849	8		Ahrr	4.58732	-0.0577748	-0.265031	4.52954	4.64509	8		Ahrr	-0.208514	-0.287102	-0.0598648	-0.495616	0.0785873	8		Ahrr	-0.208514
Batf3	-0.549353	-0.208514	-0.114548	-0.757867	-0.340838	2		Batf3	-0.549353	-0.208514	-0.114548	-0.757867	-0.340838	2		Batf3	-0.549353	-0.208514	-0.114548	-0.757867	-0.340838	2		Batf3	-0.549353	2.1894	-1.20275	1.64005	1.64005	2		Batf3	-0.549353	-0.208514	-0.114548	-0.757867	-0.340838	2		Batf3	-0.549353	-0.208514	-0.114548	-0.757867	-0.340838	2		Batf3	2.24316
Zfp592	0.992711	-0.278571	-0.27654	0.714141	1.27128	110		Zfp592	-0.82922	-0.105319	-0.0873328	-0.934539	-0.7239	110		Zfp592	0.817692	-0.375448	-0.307001	0.442244	1.19314	110		Zfp592	-0.82922	-0.122815	-0.101841	-0.952034	-0.706405	110		Zfp592	-0.82922	-0.299386	-0.248256	-1.12861	-0.529834	110		Zfp592	-0.82922	-0.208501	-0.172893	-1.03772	-0.620718	110		Zfp592	1.33236
Smad7	-100	-100	-10000	-200	-200	0		Smad7	-100	-100	-10000	-200	-200	0		Smad7	-100	-100	-10000	-200	-200	0		Smad7	-100	-100	-10000	-200	-200	0		Smad7	-100	-100	-10000	-200	-200	0		Smad7	-100	-100	-10000	-200	-200	0		Smad7	-100
Myf5	-100	-100	-10000	-200	-200	0		Myf5	-100	-100	-10000	-200	-200	0		Myf5	-100	-100	-10000	-200	-200	0		Myf5	-100	-100	-10000	-200	-200	0		Myf5	-100	-100	-10000	-200	-200	0		Myf5	-100	-100	-10000	-200	-200	0		Myf5	-100
Ift57	-100	-100	-10000	-200	-200	0		Ift57	-100	-100	-10000	-200	-200	0		Ift57	-100	-100	-10000	-200	-200	0		Ift57	-100	-100	-10000	-200	-200	0		Ift57	-100	-100	-10000	-200	-200	0		Ift57	-100	-100	-10000	-200	-200	0		Ift57	-100
Pou6f2	-0.208514	0.469346	-0.0978653	0.260831	0.260831	34		Pou6f2	-0.208514	0.364618	-0.0760282	0.156104	0.156104	34		Pou6f2	-0.208514	0.0159787	-0.00333179	-0.192536	-0.192536	34		Pou6f2	-0.208514	-0.248818	-0.0518821	-0.457332	0.0403032	34		Pou6f2	-0.208514	-0.411149	-0.0857304	-0.619663	0.202634	34		Pou6f2	-0.208514	-0.296565	-0.0618382	-0.50508	0.088051	34		Pou6f2	-0.208514
Zbtb22	-100	-100	-10000	-200	-200	0		Zbtb22	-100	-100	-10000	-200	-200	0		Zbtb22	-100	-100	-10000	-200	-200	0		Zbtb22	-100	-100	-10000	-200	-200	0		Zbtb22	-100	-100	-10000	-200	-200	0		Zbtb22	-100	-100	-10000	-200	-200	0		Zbtb22	-100
Ing2	-100	-100	-10000	-200	-200	0		Ing2	-100	-100	-10000	-200	-200	0		Ing2	-100	-100	-10000	-200	-200	0		Ing2	-100	-100	-10000	-200	-200	0		Ing2	-100	-100	-10000	-200	-200	0		Ing2	-100	-100	-10000	-200	-200	0		Ing2	-100
Zfp518a	-0.208514	-0.656982	-0.13699	-0.865496	0.448468	41		Zfp518a	-0.208514	0.0632002	-0.0131782	-0.145314	-0.145314	41		Zfp518a	-0.208514	-0.345278	-0.0719955	-0.553793	0.136764	41		Zfp518a	-0.208514	0.564833	-0.117776	0.356319	0.356319	41		Zfp518a	-0.208514	-0.0585797	-0.0122147	-0.267094	-0.149935	41		Zfp518a	-0.208514	-0.103612	-0.0216046	-0.312127	-0.104902	41		Zfp518a	-0.208514
Barx2	-0.617832	0.0716969	-0.0442967	-0.546136	-0.546136	21		Barx2	1.15668	-0.110525	-0.127842	1.04616	1.26721	21		Barx2	-0.617832	-0.299811	-0.185233	-0.917644	-0.318021	21		Barx2	1.58457	2.82903	4.48279	4.4136	4.4136	21		Barx2	-0.617832	0.0325206	-0.0200923	-0.585312	-0.585312	21		Barx2	-0.617832	-0.299811	-0.185233	-0.917644	-0.318021	21		Barx2	-0.617832
Hif1a	-0.622402	0.317222	-0.197439	-0.30518	-0.30518	35		Hif1a	2.89512	0.0937992	0.271559	2.98892	2.98892	35		Hif1a	-0.622402	0.0646967	-0.0402673	-0.557705	-0.557705	35		Hif1a	1.20912	0.286653	0.3466	1.49578	1.49578	35		Hif1a	0.3674	0.475461	0.174684	0.842861	0.842861	35		Hif1a	-0.622402	-0.201237	-0.12525	-0.823639	-0.421165	35		Hif1a	-0.622402
Tfeb	-100	-100	-10000	-200	-200	0		Tfeb	-100	-100	-10000	-200	-200	0		Tfeb	-100	-100	-10000	-200	-200	0		Tfeb	-100	-100	-10000	-200	-200	0		Tfeb	-100	-100	-10000	-200	-200	0		Tfeb	-100	-100	-10000	-200	-200	0		Tfeb	-100
Lcorl	-100	-100	-10000	-200	-200	0		Lcorl	-100	-100	-10000	-200	-200	0		Lcorl	-100	-100	-10000	-200	-200	0		Lcorl	-100	-100	-10000	-200	-200	0		Lcorl	-100	-100	-10000	-200	-200	0		Lcorl	-100	-100	-10000	-200	-200	0		Lcorl	-100
Zfp316	-100	-100	-10000	-200	-200	0		Zfp316	-100	-100	-10000	-200	-200	0		Zfp316	-100	-100	-10000	-200	-200	0		Zfp316	-100	-100	-10000	-200	-200	0		Zfp316	-100	-100	-10000	-200	-200	0		Zfp316	-100	-100	-10000	-200	-200	0		Zfp316	-100
Atoh8	-0.28271	-0.15296	-0.0432433	-0.43567	-0.12975	32		Atoh8	-0.28271	-0.14378	-0.040648	-0.42649	-0.13893	32		Atoh8	-0.28271	-0.188604	-0.0533203	-0.471314	-0.0941058	32		Atoh8	-0.28271	-0.409603	-0.115799	-0.692313	0.126893	32		Atoh8	-0.28271	-0.240745	-0.0680611	-0.523455	-0.0419647	32		Atoh8	-0.28271	-0.146859	-0.0415186	-0.429569	-0.135851	32		Atoh8	-0.28271
Zfp367	-100	-100	-10000	-200	-200	0		Zfp367	-100	-100	-10000	-200	-200	0		Zfp367	-100	-100	-10000	-200	-200	0		Zfp367	-100	-100	-10000	-200	-200	0		Zfp367	-100	-100	-10000	-200	-200	0		Zfp367	-100	-100	-10000	-200	-200	0		Zfp367	-100
Barhl1	-100	-100	-10000	-200	-200	0		Barhl1	-100	-100	-10000	-200	-200	0		Barhl1	-100	-100	-10000	-200	-200	0		Barhl1	-100	-100	-10000	-200	-200	0		Barhl1	-100	-100	-10000	-200	-200	0		Barhl1	-100	-100	-10000	-200	-200	0		Barhl1	-100
Foxe3	-0.208514	0.292702	-0.0610327	0.084188	0.084188	10		Foxe3	4.58732	1.59379	7.31123	6.18111	6.18111	10		Foxe3	-0.208514	-0.313053	-0.0652761	-0.521567	0.104539	10		Foxe3	-0.208514	-0.313053	-0.0652761	-0.521567	0.104539	10		Foxe3	-0.208514	-0.253368	-0.0528309	-0.461882	0.0448537	10		Foxe3	-0.208514	-0.313053	-0.0652761	-0.521567	0.104539	10		Foxe3	-0.208514
Nkx3-2	-0.208514	-0.300964	-0.0627554	-0.509479	0.0924498	1		Nkx3-2	-0.208514	-0.300964	-0.0627554	-0.509479	0.0924498	1		Nkx3-2	-0.208514	-0.300964	-0.0627554	-0.509479	0.0924498	1		Nkx3-2	-0.208514	-0.300964	-0.0627554	-0.509479	0.0924498	1		Nkx3-2	-0.208514	-0.300964	-0.0627554	-0.509479	0.0924498	1		Nkx3-2	-0.208514	-0.300964	-0.0627554	-0.509479	0.0924498	1		Nkx3-2	-0.208514
Onecut3	-0.36721	0.0166001	-0.00609573	-0.350609	-0.350609	10		Onecut3	3.25031	-0.222843	-0.72431	3.02747	3.47316	10		Onecut3	-0.36721	-0.174621	-0.0641226	-0.541831	-0.192588	10		Onecut3	-0.36721	-0.258677	-0.0949887	-0.625887	-0.108532	10		Onecut3	-0.36721	-0.198992	-0.0730718	-0.566202	-0.168217	10		Onecut3	-0.36721	-0.258677	-0.0949887	-0.625887	-0.108532	10		Onecut3	-0.36721
Scrt1	-100	-100	-10000	-200	-200	0		Scrt1	-100	-100	-10000	-200	-200	0		Scrt1	-100	-100	-10000	-200	-200	0		Scrt1	-100	-100	-10000	-200	-200	0		Scrt1	-100	-100	-10000	-200	-200	0		Scrt1	-100	-100	-10000	-200	-200	0		Scrt1	-100
Skor1	-0.208514	1.45048	-0.302447	1.24197	1.24197	8		Skor1	-0.208514	0.344341	-0.0718001	0.135827	0.135827	8		Skor1	-0.208514	0.997022	-0.207893	0.788508	0.788508	8		Skor1	-0.208514	-0.255138	-0.0531999	-0.463652	0.0466236	8		Skor1	-0.208514	-0.255138	-0.0531999	-0.463652	0.0466236	8		Skor1	-0.208514	-0.255138	-0.0531999	-0.463652	0.0466236	8		Skor1	-0.208514
Zfp786	-100	-100	-10000	-200	-200	0		Zfp786	-100	-100	-10000	-200	-200	0		Zfp786	-100	-100	-10000	-200	-200	0		Zfp786	-100	-100	-10000	-200	-200	0		Zfp786	-100	-100	-10000	-200	-200	0		Zfp786	-100	-100	-10000	-200	-200	0		Zfp786	-100
Msgn1	-100	-100	-10000	-200	-200	0		Msgn1	-100	-100	-10000	-200	-200	0		Msgn1	-100	-100	-10000	-200	-200	0		Msgn1	-100	-100	-10000	-200	-200	0		Msgn1	-100	-100	-10000	-200	-200	0		Msgn1	-100	-100	-10000	-200	-200	0		Msgn1	-100
Mesp2	-100	-100	-10000	-200	-200	0		Mesp2	-100	-100	-10000	-200	-200	0		Mesp2	-100	-100	-10000	-200	-200	0		Mesp2	-100	-100	-10000	-200	-200	0		Mesp2	-100	-100	-10000	-200	-200	0		Mesp2	-100	-100	-10000	-200	-200	0		Mesp2	-100
Scrt2	-0.208514	1.47171	-0.306873	1.2632	1.2632	67		Scrt2	-0.208514	0.691672	-0.144224	0.483158	0.483158	67		Scrt2	-0.208514	0.122802	-0.0256059	-0.0857127	-0.0857127	67		Scrt2	-0.208514	-0.146944	-0.0306399	-0.355458	-0.0615708	67		Scrt2	-0.208514	-0.278477	-0.0580666	-0.486992	0.069963	67		Scrt2	-0.208514	-0.169951	-0.0354372	-0.378465	-0.0385633	67		Scrt2	-0.208514
Zfp386	-100	-100	-10000	-200	-200	0		Zfp386	-100	-100	-10000	-200	-200	0		Zfp386	-100	-100	-10000	-200	-200	0		Zfp386	-100	-100	-10000	-200	-200	0		Zfp386	-100	-100	-10000	-200	-200	0		Zfp386	-100	-100	-10000	-200	-200	0		Zfp386	-100
Lbx2	-100	-100	-10000	-200	-200	0		Lbx2	-100	-100	-10000	-200	-200	0		Lbx2	-100	-100	-10000	-200	-200	0		Lbx2	-100	-100	-10000	-200	-200	0		Lbx2	-100	-100	-10000	-200	-200	0		Lbx2	-100	-100	-10000	-200	-200	0		Lbx2	-100
Dmrt3	4.58732	2.1894	10.0435	6.77672	6.77672	2		Dmrt3	-0.208514	-0.208514	-0.0434783	-0.417029	0	2		Dmrt3	-0.208514	-0.208514	-0.0434783	-0.417029	0	2		Dmrt3	-0.208514	-0.208514	-0.0434783	-0.417029	0	2		Dmrt3	-0.208514	-0.208514	-0.0434783	-0.417029	0	2		Dmrt3	-0.208514	-0.208514	-0.0434783	-0.417029	0	2		Dmrt3	-0.208514
Nhlh1	-0.208514	2.1429	-0.446825	1.93438	1.93438	11		Nhlh1	4.58732	1.79748	8.24563	6.3848	6.3848	11		Nhlh1	-0.208514	-0.25602	-0.0533839	-0.464534	0.0475056	11		Nhlh1	-0.208514	-0.0430461	-0.00897573	-0.251561	-0.165468	11		Nhlh1	-0.208514	-0.286396	-0.0597177	-0.494911	0.0778818	11		Nhlh1	-0.208514	-0.229197	-0.0477909	-0.437712	0.0206828	11		Nhlh1	-0.208514
Tal2	-100	-100	-10000	-200	-200	0		Tal2	-100	-100	-10000	-200	-200	0		Tal2	-100	-100	-10000	-200	-200	0		Tal2	-100	-100	-10000	-200	-200	0		Tal2	-100	-100	-10000	-200	-200	0		Tal2	-100	-100	-10000	-200	-200	0		Tal2	-100
Zfx	-0.894771	0.406547	-0.363766	-0.488224	-0.488224	47		Zfx	-0.894771	0.0125776	-0.0112541	-0.882193	-0.882193	47		Zfx	-0.894771	-0.321047	-0.287263	-1.21582	-0.573724	47		Zfx	1.24969	0.384309	0.48027	1.634	1.634	47		Zfx	0.498774	-0.197157	-0.0983365	0.301617	0.69593	47		Zfx	0.924304	-0.363947	-0.336398	0.560357	1.28825	47		Zfx	2.12722
Zkscan6	-100	-100	-10000	-200	-200	0		Zkscan6	-100	-100	-10000	-200	-200	0		Zkscan6	-100	-100	-10000	-200	-200	0		Zkscan6	-100	-100	-10000	-200	-200	0		Zkscan6	-100	-100	-10000	-200	-200	0		Zkscan6	-100	-100	-10000	-200	-200	0		Zkscan6	-100
Hoxa9	-0.514078	-0.318028	-0.163491	-0.832106	-0.19605	27		Hoxa9	-0.514078	-0.168122	-0.0864278	-0.6822	-0.345956	27		Hoxa9	2.0691	-0.136572	-0.282581	1.93253	2.20567	27		Hoxa9	-0.514078	0.304651	-0.156614	-0.209427	-0.209427	27		Hoxa9	1.78443	0.05096	0.0909346	1.83539	1.83539	27		Hoxa9	1.88147	-0.187405	-0.352597	1.69406	2.06887	27		Hoxa9	-0.514078
Mef2d	1.17496	0.749236	0.880321	1.92419	1.92419	61		Mef2d	1.14042	0.501047	0.571403	1.64147	1.64147	61		Mef2d	0.333793	-0.0798615	-0.0266572	0.253931	0.413654	61		Mef2d	-0.236396	0.26939	-0.0636828	0.0329937	0.0329937	61		Mef2d	0.107742	-0.285274	-0.030736	-0.177532	0.393016	61		Mef2d	-0.758424	-0.32311	-0.245054	-1.08153	-0.435314	61		Mef2d	-1.70697
Tead4	0.511138	0.0857821	0.0438464	0.59692	0.59692	22		Tead4	1.25755	0.100959	0.12696	1.3585	1.3585	22		Tead4	0.670914	-0.15457	-0.103703	0.516344	0.825485	22		Tead4	0.652781	1.28011	0.835632	1.93289	1.93289	22		Tead4	0.893979	0.0644544	0.0576209	0.958433	0.958433	22		Tead4	-1.17333	-0.161656	-0.189675	-1.33498	-1.01167	22		Tead4	-1.17333
Arntl	0.991745	0.674493	0.668926	1.66624	1.66624	4		Arntl	1.49153	-0.0731819	-0.109153	1.41834	1.56471	4		Arntl	-0.846549	0.420394	-0.355884	-0.426156	-0.426156	4		Arntl	-0.362654	-0.104376	-0.0378525	-0.46703	-0.258277	4		Arntl	-0.305752	-0.051743	-0.0158205	-0.357495	-0.254009	4		Arntl	0.184202	-0.322508	-0.0594066	-0.138306	0.50671	4		Arntl	-2.07091
Lhx5	-0.592174	3.39729	-2.01179	2.80512	2.80512	33		Lhx5	-0.592174	0.24852	-0.147167	-0.343654	-0.343654	33		Lhx5	0.876135	1.44881	1.26936	2.32495	2.32495	33		Lhx5	-0.592174	-0.268639	-0.159081	-0.860813	-0.323535	33		Lhx5	1.82053	-0.275824	-0.502146	1.54471	2.09635	33		Lhx5	2.24254	-0.26001	-0.583081	1.98253	2.50255	33		Lhx5	-0.592174
Hoxa7	-0.447058	-0.338772	-0.151451	-0.785829	-0.108286	10		Hoxa7	-0.447058	-0.205106	-0.091694	-0.652163	-0.241952	10		Hoxa7	2.25324	-0.175819	-0.396162	2.07742	2.42906	10		Hoxa7	-0.447058	0.753626	-0.336914	0.306568	0.306568	10		Hoxa7	-0.447058	-0.0881089	-0.0393897	-0.535167	-0.358949	10		Hoxa7	-0.447058	-0.338772	-0.151451	-0.785829	-0.108286	10		Hoxa7	-0.447058
Dach1	1.19871	1.5624	1.87286	2.76111	2.76111	45		Dach1	2.3289	0.4318	1.00562	2.7607	2.7607	45		Dach1	0.969608	0.477381	0.462873	1.44699	1.44699	45		Dach1	0.753043	0.0842855	0.0634706	0.837329	0.837329	45		Dach1	1.17458	-0.0490148	-0.0575716	1.12556	1.22359	45		Dach1	-0.851121	-0.194362	-0.165426	-1.04548	-0.656758	45		Dach1	-0.851121
Hnf1a	-0.692616	-0.0158417	-0.0109722	-0.708458	-0.676775	218		Hnf1a	-0.692616	0.0540051	-0.0374048	-0.638611	-0.638611	218		Hnf1a	-0.692616	-0.10183	-0.0705293	-0.794447	-0.590786	218		Hnf1a	-0.692616	-0.0900221	-0.0623508	-0.782638	-0.602594	218		Hnf1a	-0.692616	-0.0837368	-0.0579975	-0.776353	-0.60888	218		Hnf1a	1.11394	0.0293691	0.0327153	1.14331	1.14331	218		Hnf1a	-0.692616
[truncated: 53 more rows]
[truncated: 117 more columns]

## Sheet: TGs_by_2ttmTFs
Brain	Eye	Spinal_cord	Skin	Bladder	Pancreas	Spleen	Stomach	Thymus	Lung	Colon	Liver	Small_intestine	Adrenal_gland	Testis	BAT	Kidney	WAT	Tongue	Heart	Skeletal_muscle
[truncated: 2,004 more rows]

[truncated: 3 more sheets: Reactome_Enrichment, Ratio of tsDMRs , Chromatin locations]
