# Supplementary material for: A mouse tissue transcription factor atlas
Source: Nat Commun. 2017 Apr 21;8:15089. doi: 10.1038/ncomms15089 (PMC5413951; doi:10.1038/ncomms15089)
Supplement: Supplementary Data 7 — Temporal TFRE and profiling data at each time point during liver regeneration after PHx. Related to Figure 7. [file ncomms15089-s8.xlsx]

## Sheet: Table S7 legend
Supplementary Data 7. Temporal TFRE and profiling data at each time point during liver regeneration after PHx. Related to Figure 7.
(A) Quantitative Liver TF reference
(B) Time course of the TFRE data obtained during liver regeneration after PHx.
(C) Time course of the profiling data obtained during liver regeneration after PHx
(D) 188 TF outliers. Outlier TF in PHx experiments was defined as those with amount greater than the third Quartile (Q3) in two out of three repeated experiments.
(E-) Enriched GO terms of outlier TFs.GO terms were enriched using the TGs that were regulated by at least 2 TFs in the sub-clusters and expressed in according PHx data.

## Sheet: Normal Liver TF Range 
Symbol	81436	81697	81859	81866	82006	82173	83607	83695	83818	83846	83952	83953	83954	84079	84166	84167	84205	84206	84207	84208	84264	84265	84266	85262	9703	9705	Non-zero	Max	Min	Median	low(Q1)	high(Q3)
Adnp	0	0	0	0.169	0	0	0	0	0.128	0	0	0	0	0	0	0	0	0	0	0	0	0	0	0.219	19.9079	1.28	5	19.9079	0	0	0	0
Ahctf1	0	0.438	0.342	0.483	0	5.59	21.8303	0.0738	3.38	0.234	1.01	4.85	2.51	11.7617	0	1.69	2.42	4.32	3.44	0.745	0	0	0	0.847	11.088	0	19	21.8303	0	0.796	0.01845	3.425
Ahr	0.487	0	0	0	0	0	0	0	0.558	0	0	0	0	0	0	0	0	0	0	0	0	0	0	0	0	0	2	0.558	0	0	0	0
Alx4	0	0	0	0	0	0	0	0	1.97	36.764	9.46	0	0	0	0	0	0	0	0	0	0	0	0	0	0	0	3	36.764	0	0	0	0
Arid1a	6.3	3.68	5.52	63.5298	0	6.09	6.77	6.04	20.1848	19.2635	10.8683	14.8573	15.6545	15.6685	6.03	6.58	5.62	1.1	47.2632	14.0568	21.0121	12.0385	14.3137	11.1235	327.575	0	24	327.575	0	10.9959	6.0325	15.665
Arid1b	3.49	3.64	1.74	12.1074	0	1.4	0	3.32	6.56	8.55	12.0867	6.47	10.8641	7.09	0	4.02	4.72	0	0	2.07	3.02	0.763	19.7161	0	2.01	0	19	19.7161	0	3.17	0.19075	6.5375
Arid2	0.507	0	0	9.05	0	0	0	0.401	2.01	0	1	2.68	1.41	2.3	0	0.915	0	0	0	0	1.83	2.8	1.29	1.49	58.3718	73.9689	15	73.9689	0	0.711	0	1.965
Arid3a	0	0	0	0	0	0	0	0	0	0	0	0	0	0	0	0	0	0	0	0	0	0	0	0	1.52	0	1	1.52	0	0	0	0
Arid3b	0	0	0	0	0	0	0	0	0	0	0	0	0	0	0	0	0	0	0	0	0	0	0	0	4.23	0	1	4.23	0	0	0	0
Arid3c	0	0	0	0	0	0	0	0	0	0	0	0	0	0	0	0	0	0	2.51	0	0	0	0	0	0	0	1	2.51	0	0	0	0
Arid5b	0	0.619	0	0	0	0	8.56	0	16.2748	0.909	2.63	6.95	5.61	6.88	1.68	6.97	0	0	0	0	0	0	0.265	0.416	8.72	0	13	16.2748	0	0.1325	0	4.865
Arnt	13.5033	2.98	3.53	0.797	0	0	3.67	11.6346	16.3673	11.4692	7.46	10.3213	11.727	4.1	0	5.32	0	1.35	0	0	6.24	7.97	8.85	5.53	0	0	18	16.3673	0	3.885	0	8.63
Arntl	2555.5	684.828	1225.59	1730.96	18.3022	1000.08	480.189	2281.04	1417.01	2393.95	1629.24	1245.58	1829.14	1076.48	2101.01	1852.84	575.02	1298.64	446.244	777.502	1476.21	1406.78	1390.16	1375.35	188.992	271.235	26	2555.5	18.3022	1336.99	707.997	1705.53
Arntl2	10.797	0	0	0	0	0	0	8.54	0	0	0	0	0	0	0	0	0	0	0	0	0	0	0	0	0	0	2	10.797	0	0	0	0
Ascl3	0	7.9	0	0	0	0	0	0	0	0	0	0	0	0	0	0	0	0	0	0	0	0	0	0	0	0	1	7.9	0	0	0	0
Atf1	0	0	0	0	0	37.6551	0	0	53.5829	0	0	0	0	97.0746	0	0	0	0	0	0	0	0	0	0	676.941	0	4	676.941	0	0	0	0
Atf4	0	0	0	0	0	0	0	0	0.288	0	0.249	0	0.126	0.86	0	0	0	0	0	0	0	0	0	0	0	0	4	0.86	0	0	0	0
Atf6	0.658	0	0	0	0	0	0	0.52	0	0	0	0	0	0.243	0	0	5.19	0	0	0	0	0	0	0	0	0	4	5.19	0	0	0	0
Atf7	0	0	0	0	14.9712	4.12	2.44	0	18.1503	1.94	0.738	17.3387	10.8103	9.52	0	0	2.82	0	0	0	0	3.05	0	12.2679	0	1.18	13	18.1503	0	0.369	0	3.8525
Atmin	0	0	1.41	0	0	0	0	0.303	0	0	0	0	0	0	0	0	0	0	0	0	0	0	0	0	0	0	2	1.41	0	0	0	0
Atoh1	11.8598	0	0	0	0	0	0	9.38	0	0	0	0	0	0	0	0	0	0	0	0	0	0	0	0	0	40.5063	3	40.5063	0	0	0	0
Atoh7	0	0	0	0	0	0	0	0	0	0	0	0	0	0	0	0	0	0	0	53.5027	0	0	0	0	0	0	1	53.5027	0	0	0	0
AU041133	0	0	0	0	0	0	0	0	0	0	0	0	0	0	0	0	0	0	0	0	0	0	0	0	2.46	0	1	2.46	0	0	0	0
Bach1	0	0	0	0	1.87	0	0	0	0.365	0	0	0	0	0	0	0	0	0	0	0	0	0	0	0	33.0732	29.9285	4	33.0732	0	0	0	0
Batf3	0	0	0	0	0	8.43	0	0	0	0	0	0	0	0	0	0	0	0	0	0	0	0	0	0	0	0	1	8.43	0	0	0	0
Bbx	0	0	0	0	0	0	0	0	0	0	0	0	0	0	0	0	0	0	0	0	0	0	0	0	27.0308	14.7608	2	27.0308	0	0	0	0
Bcl11b	0	0	0	0	0	0	0	0	0	0	0	0	0	0	0	0	0.571	0	0	0	0	0	0	0	0	0	1	0.571	0	0	0	0
Bcl6	0	0	0	0.0186	0	2.59	0	0	1.74	0	0	0	0	0.511	0	0	0	0	0	0	0	0	0.142	0	36.9591	0	6	36.9591	0	0	0	0
Bdp1	0	0	0	0	0	0	0	0	0	0	0	0	0	0.529	0	0	0	0	0	0	0	0	0	0	0	0	1	0.529	0	0	0	0
Bhlha15	4.32	0	0	0	0	0	0	3.42	0	0	0	0	1.89	0	0	0	0	0	0	0	0	0	0	0	0	0	3	4.32	0	0	0	0
Bhlhe40	177.233	6.6	3.3	150.805	0	116.627	99.1743	141.424	85.1062	80.0675	11.7487	37.6549	8.01	38.6178	0	0	74.0437	36.4085	41.7226	50.0767	215.12	94.362	85.6001	113.125	9.73	28.5559	23	215.12	0	45.8997	10.2347	97.9712
Bnc2	0	0	0	0	0	0	0	0	0	0	0	0	0	7.2	0	0	0	0	0	0	0	0	0	0	0	0	1	7.2	0	0	0	0
Carhsp1	0	0	18.1492	0	0	0	0	3.91	0	0	0	0	0	0	0	0	0	0	0	0	0	0	0	0	0	0	2	18.1492	0	0	0	0
Casz1	0	0	0	0	0	0	0	0	0	0	0	0.143	0	0	0	0	0	0	0	0	0	0	0	0	0	0	1	0.143	0	0	0	0
Cbfb	17.7141	0	0	51.8575	0	5.69	1.13	14.01	41.2662	0	7.6	43.3561	26.7122	12.2248	30.7611	23.0583	4.8	4.84	5.05	0	21.6798	0	16.5243	15.4781	0	0	18	51.8575	0	6.645	0	20.6884
Cdc5l	0	0	0.552	2.08	0	0	1.42	0.119	15.966	10.3637	7.63	13.6388	1.25	2.93	1.06	4.29	0	0	0	0	0	6.89	0	7.99	70.0079	156.6	16	156.6	0	1.155	0	7.445
Cebpa	372.01	31.1658	697.286	68.1283	0	106.655	392.086	449.631	21.8187	199.113	191.598	162.463	155.21	192.598	0	4.94	12.6326	24.7741	9.57	7.49	14.3389	0	0	16.6813	338.232	780.369	22	780.369	0	49.6471	10.3356	197.484
Cebpb	46.2132	16.1569	225.348	58.2731	28.1773	152.148	198.961	90.5165	32.2546	120.38	224.147	211.496	212.96	82.6316	49.23	34.1561	35.1487	46.5985	4.22	84.7376	34.2263	0	28.8337	25.3674	62.7633	244.94	25	244.94	0	53.7516	32.73	144.206
Cebpd	0	0	0	0	0	0	0	0	0	0	0.945	0	0.681	0	0	0	0	0	0	0	0	0	0	0	0	0	2	0.945	0	0	0	0
Cebpg	53.8426	27.1043	0	20.7079	0	67.5457	1.76	42.5838	24.6607	233.614	272.035	420.049	368.26	87.98	0	0	19.8893	0	20.7385	0	4.88	0	4.88	3.36	26.8758	93.3548	19	420.049	0	20.7232	0.44	64.1199
Cebpz	0	0	0	0	0	0	0	0	1.07	6.64	34.6312	8.48	0.528	7.79	0	0	0	0	0	0	0	0	0	1.87	0	0	7	34.6312	0	0	0	0.396
Champ1	0	0.197	0	0.0504	0	0	0	0	0	0	0	0	0	0	0	0	0	0	0	0	0	0	0	0	0	0	2	0.197	0	0	0	0
Chd7	0	0.153	0	12.1918	0	11.668	4.24	0	17.9877	8.88	2.52	7.94	2.86	14.3953	3.73	4.15	0	0	2.14	1.45	5.7	10.1321	24.9504	11.4862	27.13	17.4317	20	27.13	0	4.195	0.47725	11.6226
Cic	0	0	0	0	0	0	0	0	0	0	0	0	0	0	0	0	0	0	0	0	0	0	0	0	0.485	0	1	0.485	0	0	0	0
Clock	2050.53	266.203	1017.42	1294.28	36.1459	740.198	386.139	1850.94	901.005	2638.8	986.866	770.259	1824.29	757.231	1370.95	1355.68	445.196	349.463	762.878	497.019	921.456	977.645	880.095	875.745	109.818	91.3371	26	2638.8	36.1459	877.92	458.152	1225.07
Creb1	0	0	0	7.55	235.457	705.022	0	0	199.616	0	154.027	117.86	115.622	258.461	0	50.3617	9.46	111.812	61.9259	0	79.2692	0	103.8	0	2076.51	9028.22	16	9028.22	0	56.1438	0	144.985
Creb3l3	0	15.1335	0	1.21	0	3.7	0	0	5.58	33.0184	0	0	3.89	1.34	3.84	11.6685	111.421	0	3.89	1.62	0	0	3.01	4.55	14.8502	20.9891	16	111.421	0	2.315	0	5.3225
Crebl2	0	0	0	0	0	0	0	0	54.3517	0	0	0	4.14	0	0	0	0	0	0	0	0	0	0	0	0	0	2	54.3517	0	0	0	0
Crebzf	0	0	0	0	0	0	0	0	0	0	0	0	0	0.885	0.656	0.632	0	0	0	0	0	0	0	0	0	0	3	0.885	0	0	0	0
Csde1	15.7393	0	0	1.61	0	0	0	11.7326	1.61	0	0	0	0	0	0	0	0	0	0	0	0.0281	0	0	0	0	0	5	15.7393	0	0	0	0
Ctcf	2.21	0	0	92.6521	62.1666	426.202	0	1.74	146.613	77.4674	19.1565	34.8059	59.5561	29.82	54.1656	40.9528	6.54	6.01	18.2943	10.9183	0.383	0	0.244	0.198	35.7136	148.132	22	426.202	0	18.7254	0.72225	58.2085
Cux1	0	0	0	0	0	7.48	0	0	2.17	0	0	0	0	0	0	0	0	0	0	0	0	0	0	0	17.5255	0.51	4	17.5255	0	0	0	0
Dach1	0	0	0	0	0	0	0	0	0	0	0	0	0	0	0	0	0	18.9794	0	0	0	0	0	0	0	0	1	18.9794	0	0	0	0
Dach2	0	0	0	0	0	0	0	0	0	0	0	0	0	0	0	0	0	0	0	0	0	0	0	0	2.29	0	1	2.29	0	0	0	0
Dbp	0	0	0	0	0	0	297.15	0	0	0	0	0	0	0	0	0	0	0	0	0	0	0	0	0	0	0	1	297.15	0	0	0	0
Deaf1	0	0	0	0	0	0.943	0	0	1.3	0	0	0	0	2.04	0	0	0	0	0	0	0	0	0	0	0	0	3	2.04	0	0	0	0
Dmap1	1.75	0.332	0	12.4725	0	1.42	4.44	1.39	25.3624	6.67	12.4908	8.14	5.27	10.4149	0	1.34	0	0	0	0	32.9824	36.8771	2.64	0	160.201	17.9301	18	160.201	0	2.195	0	11.9581
Dmrt1	0	0	0	0	0	0	0	0	0	0	0	0	0	0	0	0	0	0	0	0	0	0	0	0	0	18.371	1	18.371	0	0	0	0
Dmrta1	0	0	0	0	0	0	0	0	0	0	0	0	0	0	0	0	0	11.2721	0	0	0	0	0	0	0	0	1	11.2721	0	0	0	0
Dmrtc2	0	0	0	0	0	0	0	0	0	0	0	0	0	0	0	0	0	0	0	0	0	0	0	0	2.21	14.3204	2	14.3204	0	0	0	0
Dnajc1	0	0	0	0.592	0	0	0	0	2.74	0	0.634	2.66	0	0	0	0	0	0	0	0	0	8.16	0	0	0	0	5	8.16	0	0	0	0
Dnajc2	0	0	1.53	2.51	0	0	0	0.331	0.671	0	0	0	0	4.41	0	0	0	0	9.77	0	0	0	0	0	1585.17	0	7	1585.17	0	0	0	0.24825
Dr1	234.145	22.9768	26.0592	366.163	0	149.098	162.532	190.801	117.825	93.6873	73.9967	120.899	149.577	224.243	97.6683	67.9011	62.6958	85.6706	23.7468	75.9839	690.348	19.2888	697.356	64.8294	0	0	23	697.356	0	89.679	35.2184	159.293
Drap1	290.02	11.8971	59.1339	225.864	0	86.833	39.8581	241.845	252.663	175.024	62.5305	143.798	93.1522	206.63	216.815	148.801	189.106	97.3927	137.856	111.371	379.775	253.041	323.779	157.017	94.5757	75.0699	25	379.775	0	146.299	88.4128	223.602
Dzip1	0	0	0	0	0	0	0	0	0	0	0	0	0	0	0	0	0	0	0	0	0	0	0	0	0	0	0	0	0	0	0	0
E2f3	109.875	11.3864	53.044	54.5364	0	123.037	42.1891	98.5525	184.668	193.574	109.272	97.7445	93.2775	142.332	156.487	182.033	77.2168	70.0235	64.3852	76.524	1619.29	615.025	227.406	143.541	0	0	23	1619.29	0	98.1485	56.9986	153.251
E2f4	99.8378	11.7951	11.5825	96.2545	0	57.6251	56.1243	81.4578	146.519	91.7289	23.901	63.9184	63.8158	82.4299	53.0628	105.621	32.2838	31.4251	41.712	12.2972	124.347	153.12	160.994	106.134	257.09	24.5669	25	257.09	0	63.8671	31.6398	104.175
E2f5	0	0	0	0	0	0	0	0	0	0	0	0	0	2.89	0	0	0	0	0	0	0	0	0	0	0	0	1	2.89	0	0	0	0
E2f7	0	0	0	0	0	0	0	0	0	0	0	0	0	0	0	0	0	0	0	4.64	0	0	0	0	0	0	1	4.64	0	0	0	0
E4f1	0	0	0	0	0	0	0	0	0	0	0	0	0	0	0	0	0	0	0	0	0	0	0	0	6.56	0	1	6.56	0	0	0	0
Ebf3	0	0	0	0	0	0	0	0	0	0	0	0	0	0	0	0	21.1568	0	0	0	0	0	0	0	0	0	1	21.1568	0	0	0	0
Ebf4	0	0	0	0	0	0	0	0	0	0	0	0	0	0	0	0	0	39.8019	71.0295	0	0	0	0	0	0	0	2	71.0295	0	0	0	0
Ehf	1.55	0	0	2.75	0	0	0	1.22	0	28.092	9.7	5.46	9.65	10.3732	0	0	0	0	0	0	0	0	0	0	0	0	8	28.092	0	0	0	1.4675
Elf1	35.5891	32.0154	37.5083	84.072	4.36	119.527	15.2749	34.1424	122.927	7.5	5.47	34.7155	56.6405	12.8289	99.6753	169.367	7.27	9.26	0	0	7	1.18	7.93	3.75	24.3574	47.5263	24	169.367	0	19.8162	7.0675	45.0218
Elf2	24.2394	0	42.4109	26.47	0	45.2566	53.1779	63.9373	55.7985	59.9143	27.9851	43.8787	30.2331	25.4336	56.0474	40.9044	6.73	9.66	6.74	6.87	33.8684	29.8586	33.8283	57.5455	65.5192	266.132	24	266.132	0	33.8484	24.5379	55.1433
Elf4	0	0	0	1.5	0	0	0	0	7.02	0	0	0.276	0.235	0	0	0	3.71	0	0	0	0	0	0	0	0	0	5	7.02	0	0	0	0
Elk1	15.0852	0	0	0	0	0	1.25	11.925	0	2.17	1.42	4.07	4.73	1.47	0	0	0	0	0	0	0	0	0	0	0	0	8	15.0852	0	0	0	1.3775
Elk3	97.9791	0	6.66	31.428	0	5.62	15.6454	78.9318	0	173.664	34.5657	8.16	6.84	104.976	4.38	7.32	0	0	0	0	0	0	0	0	0	0	13	173.664	0	2.19	0	13.7741
Elk4	453.498	0.79	34.6552	251.904	0	215.298	233.563	368.084	130.292	750.696	287.619	360.414	353.451	836.766	207.393	31.4683	0	5.95	6.55	0	390.567	50.104	315.461	156.384	0	25.2566	22	836.766	0	181.889	11.2266	343.954
Elmsan1	0	0	0	0	0	0	0	0	0	0	0	0	0	0	0	0	0	0	0	0	0	0	0	0	44.696	30.1455	2	44.696	0	0	0	0
En2	0	22.2647	0	0	0	0	4.92	0	0	0	0	0	0	0	0	0	0	0	0	0	0	0	0	0	0	0	2	22.2647	0	0	0	0
Eomes	0	0	0	0	0	0	0	0	0	0	0	0	0	0	0	0	0	0	0	0	0	0	0	0	2.73	0	1	2.73	0	0	0	0
Ep400	3.59	0	0	0	0	0.635	0.606	0	1.1	0	15.9828	1.33	24.7453	1.31	0	0	0	0	0	4.51	0	10.4202	0.203	0.449	95.3482	17.4476	14	95.3482	0	0.326	0	3.025
Epas1	15.9285	4.74	0	0	0	0	0	12.5978	5.08	10.0829	1.21	2.9	7.11	53.3435	10.6935	2.83	139.27	0	0	0	3.54	8.4	5.86	0.711	0	0	16	139.27	0	2.865	0	8.0775
Erf	0.798	8.65	3.77	0	0	31.1867	15.9149	1.44	21.1599	2.07	4.43	5.46	3.36	7.17	5.55	0	0	3.5	0	2.19	9.43	8	6.94	10.3141	0	0	19	31.1867	0	3.635	0.1995	7.7925
Erg	129.598	53.3641	51.2966	302.734	10.4636	109.387	99.8552	112.004	120.549	91.3451	105.282	109.508	92.8295	181.965	101.497	92.098	14.9579	19.9455	16.4644	19.2718	158.233	62.7847	125.133	120.211	33.9279	0	25	302.734	0	96.3423	38.2701	118.159
Esr1	0	0	0	0	0	12.4182	0	0	0.728	0.933	0.262	0	0.484	2.1	0	0	0	0	0	0	0	0	0	0	0	0	6	12.4182	0	0	0	0
Esrra	398.941	488.047	846.905	17.2798	4.92	1667.51	1121.7	522.886	1373.19	611.461	656.491	528.907	405.327	1323.49	248.922	705.812	972.69	704.684	584.524	427.962	625.264	912.394	635.23	1464.05	647.644	854.71	26	1667.51	4.92	641.437	496.757	897.973
Esrrb	0	0	0	0	0	0	0	0	0.967	0	0	0.0765	0	0	0	0	0	0	0	0	0	0	0	2.94	0	0	3	2.94	0	0	0	0
Esrrg	72.9028	59.2605	71.119	1.5	0	172.839	81.3341	77.0545	196.96	80.868	139.273	106.316	33.7422	139.777	58.8529	82.7046	29.1649	65.4649	40.6467	24.5797	11.0708	17.8448	11.5392	163.401	0	0	23	196.96	0	62.3627	19.5285	82.362
Ets1	28.4191	0	0	42.7965	0	1.52	3.45	22.4765	23.1239	5.54	13.382	17.073	22.2695	15.3312	0	0	5.25	10.876	0	0	0	0	8.23	4.07	4.15	0	16	42.7965	0	4.11	0	14.8439
Ets2	0	0	0	0	0	0	0	0	0	3.13	0	0	0.788	2.38	0	0	0	0	0	0	0	0	0	0	0	0	3	3.13	0	0	0	0
Etv3	0	0	0	0	0	2.18	0	0	1.12	0	0	0.818	0.635	0.413	0	0	0	0	0	0	0.401	0.596	5.74	0.988	0	0	9	5.74	0	0	0	0.55025
Etv6	0	0	41.336	2.94	0	435.329	9.31	9.45	2.51	0.34	1.67	4.48	0	0	0	0	0	0	0	0	2.16	1.41	2.54	0	873.411	1073.72	14	1073.72	0	0.875	0	4.095
Fam171b	0	0	0	0	0	0	0	0	0	0	0	0	0	0	0	0	0	0	0	0	0	0	0	2.01	0	0	1	2.01	0	0	0	0
Fiz1	0	0	0	0	0	0	0	0	0	0	0	0	0	0	0	0	0	0	0	0	0	0	0	0	15.2447	0	1	15.2447	0	0	0	0
Fli1	14.8526	3.54	2.09	93.1299	0	27.953	6.49	11.9946	13.4036	7.64	11.6781	18.5437	10.9568	44.6253	17.9306	5.01	3.83	0	0	0	17.5963	4.24	15.7675	13.1552	0	0	20	93.1299	0	9.2984	2.4525	15.5388
Fosl2	0	0	0	0	0	0	0	0	0	0	0	0	0.925	0	0	0	0	0	0	0	0	0	0	0	0	0	1	0.925	0	0	0	0
Foxa1	4.9	16.6314	18.2558	68.9502	0	120.972	79.4442	7.81	89.4526	9.42	13.3181	25.8532	26.2971	151.081	48.8561	86.0492	29.3705	81.4453	96.736	8.52	12.3273	43.5085	26.7992	6.09	0	0	23	151.081	0	26.0752	8.745	76.8207
Foxa2	0	0	6.16	10.3045	16.0627	21.8098	29.2827	1.33	102.771	17.8431	13.4472	28.5627	6.15	56.9795	0	0	73.5245	69.6929	60.5872	22.0695	0	0	17.5512	0	228.869	0	18	228.869	0	14.7549	0	29.1027
Foxa3	0	0	0	7.13	0	17.0027	0	0	27.8969	0	4.43	0	1.96	39.5729	0	0	0	0	0	0	4.12	35.4468	11.8135	0	671.865	0	10	671.865	0	0	0	6.455
Foxc1	0	0	0	0	0	0	0	0	7.82	0	1.02	0.435	0.489	0	0	0	0	0	0	0	0	0	0	0	0	0	4	7.82	0	0	0	0
Foxf1	1.12	0	0	0	0	0	0	0.885	0	0	0	0	24.133	0	0	4.04	0	0	0	0	0	0	0	0	0	0	4	24.133	0	0	0	0
Foxj2	0	0	0	3.18	0	0.399	1.99	0	7.06	0	0.657	1.77	1.2	12.0147	2.97	0.678	0	0	0	0	1.33	4.21	7.42	2.27	0	0	14	12.0147	0	0.528	0	2.2
Foxj3	8.06	0	0	31.1134	0	2.15	2.31	4.37	7.32	0.932	0	0.13	0	7.31	4.86	12.0882	7.52	6.66	12.0185	0	24.2937	4.19	5.87	1.91	0	0	18	31.1134	0	3.25	0	7.3175
Foxk1	239.342	17.6455	149.037	224.274	0	650.601	234.118	222.444	305.527	230.242	79.3529	63.0035	103.79	295.593	86.5428	115.095	112.713	170.053	59.9597	149.989	334.526	256.558	329.517	217.694	78.5451	0	24	650.601	0	160.021	81.1504	238.036
Foxk2	0	0	0	2.1	0	35.5495	0	0	8.96	0	0	0	0	4.72	3.52	2.41	0	0	0	16.4361	0	0	0	0	199.708	25.4017	9	199.708	0	0	0	3.2425
Foxm1	0	0	0	0	0	0	0	0	0	0	0	0	0	0	0	0	0	0	0	0	0	0	0	0	3.29	0	1	3.29	0	0	0	0
Foxn2	0	0	0	0	0	4.23	5.49	0	0	0	0	0	0	0	0	0	0	0	0	0	0	0	0	4.14	0	0	3	5.49	0	0	0	0
Foxn3	0	3.27	3.91	0	0	6.58	1.99	2.61	55.0681	0	4.05	5.72	0.747	11.6875	31.4507	22.4483	0	0	1.96	0	0	0	0	10.4866	0	0	14	55.0681	0	1.3535	0	5.3025
Foxo1	161.151	378.275	178.274	403.815	0	180.678	217.245	169.784	71.0493	44.7662	100.264	53.931	106.094	168.312	53.2576	82.2212	59.4539	0	72.2474	37.5479	213.081	91.7538	191.32	116.434	36.2409	2.12	24	403.815	0	96.0089	53.426	176.152
Foxo3	0.845	0.83	2.54	5.86	0	15.8849	0.515	1.35	0.173	1.82	12.1302	23.6195	15.3953	17.5122	0.92	1.03	0	0	0	1.05	0	28.1505	0.74	2.95	5.06	0	20	28.1505	0	1.04	0.2585	5.66
Foxo4	24.4599	7.41	2.62	32.9411	0	30.7532	62.4846	18.7683	18.3717	5.84	3.42	14.9048	22.9826	38.3572	40.054	24.7348	23.9256	28.0467	32.2231	2.39	8.42	0	12.8441	27.5417	0	0	22	62.4846	0	18.57	4.025	27.9204
Foxp1	93.1377	50.9816	284.784	265.183	0	433.617	296.562	139.637	202.459	159.58	38.6946	45.1226	85.3036	265.389	59.0726	133.156	121.585	116.205	89.728	37.7399	202.521	200.316	239.183	161.288	283.805	46.2182	25	433.617	0	136.397	65.6304	230.018
Foxp2	0	0	0	4.46	0	0	0	0.639	0	0	0	0	0	0	0	0	0	0	0	0	2.11	0	0	0	0	0	3	4.46	0	0	0	0
Foxp4	0	1.2	41.347	14.122	0	142.497	57.756	9.98	54.5587	39.1678	12.2081	13.4006	16.7539	67.8715	7.11	32.3655	7.29	19.6174	6.66	8.11	4.84	10.5438	8.9	8.37	87.046	0	23	142.497	0	11.3759	7.155	37.4672
Foxq1	0	0	0	0	0	0	0	0	0	0	0	0	0	0	0	0	0	0	0	0	0	0	0	0	0	0	0	0	0	0	0	0
Foxs1	0	0	0	0	0	0	0	0	0	0	0	0	0	0	0	0	32.7861	0	0	0	0	0	0	0	0	0	1	32.7861	0	0	0	0
Gabpa	542.544	180.537	624.592	1119.82	26.9232	1582.72	603.572	565.891	755.713	843.405	279.05	450.523	521.73	755.348	422.654	970.106	599.573	504.132	467.022	331.248	1140.43	1735.95	1225.46	856.996	590.824	235.784	26	1735.95	26.9232	595.198	454.648	853.599
Gata2	0	0	0	0	0	0	0	0	2.27	0	0	0	0	0	0	0	0	0	0	0	0	0	0	0	0	0	1	2.27	0	0	0	0
Gata4	86.1629	16.7741	151.539	115.352	0	290.63	148.174	102.677	166.434	12.4247	55.1185	81.1466	36.7022	61.8717	13.6984	16.141	25.8336	54.9104	8.19	43.2732	0	5.67	0	32.7357	238.019	35.0639	23	290.63	0	39.9877	14.309	98.5481
Gata6	10.5929	14.9121	0	27.6237	0	0	0	8.38	0.385	39.9537	0	4.47	11.8834	84.6682	28.0513	20.55	0	0	0	0	0	0	0	22.4471	0	4.24	13	84.6682	0	0.1925	0	14.1549
Gatad1	0	0	0	0	0	0	1.93	0	6.21	0	0	0	0	1.53	0	0	0	0	0	0	0	0	0	0.968	0	0	4	6.21	0	0	0	0
Gatad2a	2.76	0	2.99	17.6245	2.98	9.81	3.44	2.83	16.1493	2.05	3.14	3.66	3.85	5.73	2.04	2.87	1	20.2329	7.23	0	0.745	8.53	9.47	4.52	1314.8	76.2525	24	1314.8	0	3.55	2.7775	9.235
Gatad2b	0	0.476	0	9.28	0	1.63	0	0	6.09	0	0	0.912	0.361	1.01	0	0	1.64	0	0	0	0	0	0	0.969	83.522	10.2262	11	83.522	0	0	0	0.99975
Gli1	0	0	0	0	0	0	0	0	0	0	0	0	0	0	0	0	0	0	0	0	0	0	0	0	0	14.1304	1	14.1304	0	0	0	0
Gli3	0	0	0	0	0	0	0	0	0	0	0	0	0	0	0	0	0	0	0	0	0	0	0	0	0	0	0	0	0	0	0	0
Gmeb1	0	0	0	0.627	0	0	0	0	0	0	0	1.42	1.67	0	0	0	0	0	0	0	0	0	0	0	0	0	3	1.67	0	0	0	0
Gmeb2	0	0	0	0	0	3.19	0	0	0	0	0	0	0	0	0	0	0	0	0	0	0	0	0	0	13.4649	0	2	13.4649	0	0	0	0
Gon4l	0	0	0	0	0	0	0	0	0	0	0	0	0	0	0	0	0	0	0	0	0	0	0	0.474	309.379	139.198	3	309.379	0	0	0	0
Grhl3	3.73	0	0	0	0	0	0	2.95	0	0	0	0	0	0	0	0	0	0	0	0	0	0	0	0	0	0	2	3.73	0	0	0	0
Gzf1	0	0	0	0	0	0	0	0	0.766	0	0	0.682	0	0.261	0	0	0	0	0	0	0	0	0	0	2.72	45.7526	5	45.7526	0	0	0	0
Hand2	0	0	0	9.33	0	0	0	0	5.63	0	0	0	0	0	0	0	0	0	0	0	0	0	0	0	0	0	2	9.33	0	0	0	0
Hes1	19.6034	0	0	19.3798	0	20.2864	6.83	15.5042	59.0854	5.54	18.8766	14.5805	18.3468	11.5506	7.27	4.26	16.8161	0	0	3.8	20.0775	5.03	4.52	5.15	0	0	19	59.0854	0	6.185	0.95	17.9641
Hes6	0	0	0	0	0	16.6539	0	0	5.69	0	1.04	0	2.22	0	0	0	0	0	0	0	0	1.51	0	1.18	0	0	6	16.6539	0	0	0	0
Heyl	0	0	0	0	0	0	0	0	0	0	0	0	0	1.32	0	0	0	0	0	0	0	0	0	0	0	0	1	1.32	0	0	0	0
Hhex	71.1946	0	26.6799	31.407	0	14.3564	31.4733	62.0584	67.4232	5.07	2.31	5.04	4.38	3.72	6.85	0	17.5305	9.83	2.15	0	28.2251	23.177	79.4841	7.31	0	0	20	79.4841	0	7.08	2.19	27.8388
Hic2	0	7.5	13.8338	0	0	9.61	0	2.98	10.9857	27.0236	11.7174	23.0141	2.02	19.5635	0	0	0	0	0	0	0	0	0	0	78.2006	16.1334	12	78.2006	0	0	0	11.5345
Hif1a	0.202	0	0	0	0	0	0	0	1.36	0	0.802	0	0	0	0	0	0	0	0	0	0	0.79	0	0	0	0	4	1.36	0	0	0	0
Hivep1	0	0	0	0	0	0	0	0	0	0	0	0	0	0	0	0	0	0	0	0	0	0	0	4.38	0	0	1	4.38	0	0	0	0
Hivep2	0	0	0	0.417	0	1.23	0	0	0	0	0	0	0	0	0	0	0	0	0	0	0	0	0	0	0	0	2	1.23	0	0	0	0
Hivep3	0	0	0	0	0	0	0	0	0	0	0	0	0	0	0	0	0	0	0	0	0	1.86	0	0	45.0061	0	2	45.0061	0	0	0	0
Hlx	0	0	0	0	0	0	0	0	0.831	0	0	0	0	0.0727	0	0	0	0	0	0	0	0	0.446	0	0	0	3	0.831	0	0	0	0
Hmbox1	0	0	0	0	0	13.7674	8.54	0	2.21	0	2.71	2.94	1.84	0	0	0	0	0	0	0	0	0	0	0	220.702	47.6936	8	220.702	0	0	0	2.1175
Hmg20a	6.3	0	22.4358	28.4158	0	39.5715	15.0284	9.82	65.9086	64.5117	116.08	201.799	140.222	52.4554	84.9543	100.685	11.2514	26.1375	14.4516	22.3335	54.1683	62.5002	59.5079	63.9586	32.6886	7.57	24	201.799	0	36.13	14.5958	64.3734
Hmg20b	41.1064	8.49	3.97	120.974	0	176.601	3.36	32.6972	15.1613	8.53	9.35	6.92	0	11.8031	0	13.6045	0	4.22	4.84	0	37.432	39.3962	38.7721	25.9049	44.494	122.193	21	176.601	0	10.5765	4.0325	38.4371
Hmga1	5455.32	0	0	0	4594.73	7287.92	0	4450.67	0	0	0	6011.78	0	0	0	0	0	0	0	0	0	0	0	0	0	0	5	7287.92	0	0	0	0
Hmga2	1030.77	132.25	0	64.5664	260.017	193.031	644.57	815.228	1067.06	0	261.438	640.707	298.074	348.13	34.8299	27.0564	0	768.863	0	0	0	0	599.213	0.692	0	0	17	1067.06	0	98.4082	0	536.442
Hmgb2	2004.25	980.712	43.1794	6404.19	137.285	2604.68	1182.72	1588.69	1278.22	1027.32	3389.88	4324.26	2221.22	3753.66	1260.82	119.191	7149.89	6086.61	6115.1	9992.3	8464.74	4096.23	7479.82	4785.88	10055.4	0	25	10055.4	0	2997.28	1202.25	6107.98
Hmgb3	649.758	219.468	117.338	4917.93	0	1058.38	117.997	539.183	525.342	252.019	273.291	455.485	326.932	498.177	821.48	617.328	1618.9	1431.73	1769.75	1268.67	2548.99	1519.44	2404.81	1685.97	5556.79	0	24	5556.79	0	633.543	286.702	1594.03
Hmgb4	0	0	0	0	0	0	0	0	0	0	0	0	0	0	0	0	0	0	0	0	0	0	0	0	11.5521	4.68	2	11.5521	0	0	0	0
Hmgxb4	0	0	0	0.587	0	0	0	0	0	0	0	0	0	0	0	0	0	0	0	0	0	0	0	0	21.8398	0	2	21.8398	0	0	0	0
Hnf1a	979.466	706.803	1961.85	347.361	106.65	2777.83	2126.14	1196.91	2776.73	2101.12	1539.83	1709.15	2385.28	2751.67	2823.14	3094.23	1492.96	1824.82	1263.82	1589.49	2017.88	2637.07	2253.06	2407.17	1232.71	1184.44	26	3094.23	106.65	1893.33	1240.49	2401.7
Hnf1b	42.1238	29.6013	61.6475	9.41	0	93.6457	29.0808	47.9947	52.3301	69.9108	53.454	58.8311	95.5857	75.5128	95.8311	108.729	13.2937	0	22.5783	0	18.6913	31.0718	0	30.5993	39.2466	14.6926	22	108.729	0	35.1592	15.6923	60.9434
Hnf4a	2690.48	3219.7	4755.3	1985.84	951.093	8045.29	4040.32	3153.32	7548.51	6993.15	6771.21	6225.33	4879.72	6742.37	6156.14	8829.37	4779.21	5126.25	4353.35	8004.47	8231.98	9122.04	7720.63	8450.75	6168.91	11354.1	26	11354.1	951.093	6197.12	4453.84	7933.51
Hnf4g	0	2.2	0	0	0	0	0	0	0	0	0	0	0	0	0	0	0	0	0	90.2573	0	0	0	0	0	0	2	90.2573	0	0	0	0
Hoxa4	0	0	0	0.718	0	0	0	0	0	0	0	0	0	0	0	0	0	0	0	0	0	0	0	0	0	0	1	0.718	0	0	0	0
Hoxa5	0	0	0	0	0	0	0	0	1.95	0	0	0	0	0	0	0	0	0	0	0	0	0	0	0	0	0	1	1.95	0	0	0	0
Hoxa9	0	0	0	0	0	0	0	0	0	0	0	0	0	0	0	126.431	0	0	0	0	0	0	59.4702	0	0	0	2	126.431	0	0	0	0
Hoxb4	0	0	0	0	0	0	0	0	0	0	0	0	0	0	0	0	11.7671	0	0	0	0	0	0	0	0	0	1	11.7671	0	0	0	0
Hoxd8	0	0	0	0	0	0	0	0	0	0	0	0	0	0	0	0	0	0	0	0	0	0	0	0	12.3795	0	1	12.3795	0	0	0	0
Hoxd9	0	0	0	0	0	0	0	0	0	0	0	0	0	0	0	117.4	0	0	0	0	0	0	55.2223	0	0	0	2	117.4	0	0	0	0
Hsf1	0	0	0	0	0	0	10.9688	0	11.2176	4.46	0.764	14.4811	2.56	20.9618	0	0	0	0	0	0	0	0	0	0	0	0	7	20.9618	0	0	0	0.573
Hsf2	0	0	0	0	0	0	3	0	44.0911	4.87	2.27	13.9533	8.81	13.371	5.48	0	0	1.73	1.85	4.77	1.21	5.73	1.51	4.81	0	0	15	44.0911	0	1.62	0	4.855
Hsf4	0	0	0	3.69	0	0	0.402	0	1.93	0.389	2.23	0.721	1.36	3.62	0	0	0	0	0	0	1.94	15.9874	1.35	10.3802	0	0	12	15.9874	0	0	0	1.7875
Hsfy2	0	0	0	0	0	0	0	0	0	0	0	0	0	0	0	0	0	0	0	0	0	0	0	0	1.76	0	1	1.76	0	0	0	0
Id1	0	0	0	0	0	0	0	0	0	0	0	0	0	0	0	0	0	0	0	43.416	0	0	0	0	0	0	1	43.416	0	0	0	0
Ikzf2	0	0	0	0	0	0	0	0	0	0	0	0	0	0	0	0	0	22.4345	11.0779	0	0	0	0	0	0	0	2	22.4345	0	0	0	0
Ikzf3	0	0	0	0	0	0	0	0	0.157	0	0	0	0	0	0	0	0	0	0	0	0	0	0	0	0	0	1	0.157	0	0	0	0
Ikzf4	0	0	0	0	0	0	0	0	0	0	0	0	0	0	0	0	0	0	0	0	0	0	0	0	0	0	0	0	0	0	0	0
Ikzf5	0	0	0	0	0	0	0	0	0.802	0	0	0	0	0	0	0	0	0	0	0	0	0	0	0	0	0	1	0.802	0	0	0	0
Irf1	0	0	0	0	0	0	0	0	6.54	0	2.82	0	0	7.77	0	0	0	0	0	0	0	0	0	3.07	0	0	4	7.77	0	0	0	0
Irf2	959.401	129.267	40.4251	310.992	29.6309	712.414	468.829	767.262	1332.06	347.606	2533.41	1846.85	1558.43	1338.24	518.84	621.202	93.3029	124.877	59.7859	232.062	957.891	484.408	398.92	353.857	279.412	188.18	26	2533.41	29.6309	433.875	199.151	910.234
Irf3	133.475	108.343	83.5448	951.141	0	121.66	64.6381	127.889	277.909	326.525	139.958	186.362	88.1189	404.651	88.7193	156.677	64.2825	29.7235	102.89	83.1495	214.787	137.726	101.633	164.854	17.8195	0	24	951.141	0	115.001	83.2483	162.81
Irf4	0	0	0	0	0	0	0	0.299	0	0	0	0	0	0	0	0	0	0	0	0	0	0	0	0	0	0	1	0.299	0	0	0	0
Irf5	0	0	0	0	0	0	0	0	81.4219	1.83	2.83	6.08	2.55	6.87	0	16.363	0	0	0	0	1.56	12.5295	3.07	1.21	19.2497	0	12	81.4219	0	0	0	3.01
Irf6	0	0	0	0	0	0	0	0	3.85	0	0	0	0	1.83	0	0	0	0	0	0	0.597	3.56	1.12	0	0	0	5	3.85	0	0	0	0
Irf7	0	0	0	0	0	0	0	0	0	0	0	0	0	0	0	0	0	6.43	0	0	0	0	0	0	0	0	1	6.43	0	0	0	0
Irf9	0	0	0	0	0	0	1.1	0	16.6638	4.3	3.22	3.16	1.76	1.76	0	0	0	0	0	0	3.42	0	0	0	0	0	8	16.6638	0	0	0	1.595
Jdp2	0	0	0	0	0	0	0	0	0	0	0	0	0	0	0	0	0	0	0	0	0	0	0	0	0	991.794	1	991.794	0	0	0	0
Jun	0	0	0	0	0	0	0	0	2.53	0	0	1.9	0	0	0	0	0	0	0	0	0	0	0	0	0	0	2	2.53	0	0	0	0
Junb	0	0	0	0	0	0	0	0	0.167	0	0	1.03	0	0	0	0	0	0	0	0	0	0	0	0	0	0	2	1.03	0	0	0	0
Jund	5.29	0	0	0	0	6	0	4.49	12.4961	1.66	6.25	5.37	4.23	8.74	6.8	0	4.98	0	0	10.8382	0	0	0	0	162.558	400.043	14	400.043	0	2.945	0	6.1875
Klf10	0	0	0	0	0	0	0	0	0	0	0	0	0	0	0	0	0	0	0	0	0	0	0	0	0	0	0	0	0	0	0	0
Klf12	0	1.05	0	0	0	5.1	0	0	0	0	0	0	0	0	0	0	0	0	0	0	0	0	0	0	92.3735	82.6526	4	92.3735	0	0	0	0
Klf13	0	0	0	0	0	16.3311	0	0	3.41	0	0	0	0.166	0	0	0	0	0	0	0	0	0	1.42	0.485	195.934	120.684	7	195.934	0	0	0	0.1245
Klf15	0	0	0	0	0	0	1.03	0	0	0	0	0	0	0	0	0	0	0	0	0	0	0	0	0	22.8874	9.82	3	22.8874	0	0	0	0
Klf3	0	0	0	0	6.87	64.3203	0	0	60.1122	0	0	0	0	0	0	0	0	0	4.06	0	0	0	0	0	16.2459	44.0257	6	64.3203	0	0	0	0
Klf9	0	0	0	0	0	0	0	0	0	0	0	0	0	0	0	0	0	0	0	0	0	0	0	0	24.861	0	1	24.861	0	0	0	0
Lcor	0	0	0	3.13	0	3.43	0	0	2.52	0	0.502	1.19	0.32	6.66	0	0	0	0	0	0	0	0	0	0	0	0	7	6.66	0	0	0	0.24
Lef1	0	0	0	0	0	0	0	0	3.57	0	0	0	0	0	0	0	0	0	0	0	0	0	0	0	0	0	1	3.57	0	0	0	0
Lhx6	0	0	0	2.36	0	0	0	0	0	0	0	0	0	0	0	0	0	0	0	0	0	0	0	0	0	0	1	2.36	0	0	0	0
Lyl1	0	0	0	0	0	0	0	0	0	9.4	0	0	0	0	0	0	0	0	0	0	0	0	0	0	0	0	1	9.4	0	0	0	0
Maf	0	0	0	0	0	0	0	0	0	0	0	0	0	0	0	0	0	0	0	0	0	0	0	0	0	0	0	0	0	0	0	0
Mafb	0	0	0	0	0	0	0	0	0	0	0	4.55	0	0.714	0	0	0	0	0	0	0	0	0	0	0	0	2	4.55	0	0	0	0
Maff	0	0	0	0	0	0	0	0	0	0	0	0	0.679	0	0	0	0	0	0	0	0	0	0	0	118.086	0	2	118.086	0	0	0	0
Mafg	0	0	0	38.4846	0	53.4201	56.8555	0	3.65	93.8243	43.2172	47.9204	41.7999	56.6222	0	0	0	0	0	0	12.9775	0	0	0	184.013	475.003	12	475.003	0	0	0	46.7446
Mafk	0	0	0	0	0	0	11.573	0	0	32.7614	10.9567	40.3383	12.5262	8.34	0	0	0	0	0	0	0	0	0	0	0	80.0677	7	80.0677	0	0	0	6.255
Max	1769.04	167.544	276.175	626.76	0	328.666	308.934	1444.68	402.295	1007.36	531.282	723.517	837.975	819.753	405.527	374.831	174.74	200.107	96.5917	156.308	561.625	497.312	438.185	553.112	274.881	93.5468	25	1769.04	0	403.911	218.801	610.476
Maz	0	0	0	4.07	0	84.7642	0	0	5.3	0	0	0	0	0	0	0	0	0	0	0	0	0	0	0	116.299	44.4299	5	116.299	0	0	0	0
Mef2a	44.8892	0	0	0	0	11.8959	22.409	35.2924	0	0	15.0702	12.6521	17.915	25.7941	0	0	0	0	28.778	0	0	0	0	0	180.139	0	10	180.139	0	0	0	17.2038
Mef2c	52.2975	0	0	36.7677	0	27.3748	0	41.1168	1.18	24.7734	8.62	28.7259	19.1309	0	0	0	0	0	0	0	0	23.859	0	0	0	0	10	52.2975	0	0	0	22.677
Mef2d	216.834	0	12.9235	124.971	0	45.3082	47.2706	174.689	61.1997	110.805	48.7093	38.9058	46.4978	160.202	65.8971	32.8873	0	0	0	4.16	0	0	48.8259	15.1371	87.4734	0	18	216.834	0	42.107	0	64.7228
Meis1	0	0	0	36.4417	0	0	1.26	0	50.763	8.67	0	19.1406	7.6	21.1446	26.3541	2.1	0	0	0	0	72.6409	0	71.7552	0	0	0	11	72.6409	0	0	0	16.523
Meis2	0	0	0	0	0	0	0	0	18.3292	0	17.4901	0	0	0	0	26.0477	0	0	0	0	0	0	0	0	0	0	3	26.0477	0	0	0	0
Meox1	0	0	0	0	0	0	0	0	0	0	0	0	0	0	0	0	0	0	122.392	0	0	0	0	0	0	0	1	122.392	0	0	0	0
Meox2	0	0	0	0	0	0	0	0	0	0	0	0	0	0	0	0	0	0	122.392	0	0	0	0	0	0	0	1	122.392	0	0	0	0
Mga	1.74	0.111	0.218	0.926	0	2.68	4.85	1.42	5.35	2.54	5.02	4.19	3.78	1.45	2.2	2.13	0.434	0.404	0.661	0.123	0	0.33	0.356	0.758	0.624	0.284	24	5.35	0	0.842	0.3365	2.455
Mitf	0	0	0	0	0	67.9797	0	0	11.1342	9.39	0	0	4.9	0	0	0	0	0	0	0	0	0	12.9269	6.5	0	0	6	67.9797	0	0	0	0
Mlx	6934.07	2190.43	6164.6	2983.1	569.585	4658.36	2422.22	6704.54	3056.06	2491.99	1899.17	2486.2	1424.08	3196.99	3844.32	2365.86	5887.01	3383.02	5423.1	2660.27	4569.58	4206.47	4580.91	3631.48	1428.83	104.44	26	6934.07	104.44	3126.53	2379.95	4578.08
Mlxip	23.8849	0	1.56	2.15	0	5.29	6.12	18.7708	12.1167	6.24	2.83	1.12	7.58	9.41	0	1.14	2.56	0	5.58	1.96	10.4389	0	3.92	8.29	0	0	19	23.8849	0	2.695	0.28	7.245
Mlxipl	2245.11	409.5	2358.65	1518.13	97.1315	2150.68	1007.06	2290.37	1135.38	1127.29	814.269	777.773	717.565	1232.28	499.284	436.265	1284.41	1210.41	830.115	710.967	1381.47	1558.33	1723.29	1440.95	251.133	0	25	2358.65	0	1131.33	712.616	1498.83
Mnt	290.447	42.22	113.473	29.9994	0	91.5865	30.1727	328.675	124.535	40.9811	60.7959	168.118	114.403	25.8196	119.414	25.7974	32.8089	3.69	10.6074	11.3718	29.3052	28.4369	26.8838	29.9392	0	6.86	24	328.675	0	30.0861	25.8029	108.001
Mrpl28	0	0	0	0.733	0	0	2.46	0	1.07	10.8184	0	0.943	0	7.68	0	0	0	0	0	0	0	0	0	0	0	0	6	10.8184	0	0	0	0
Mta1	0	0	2.76	0	0	0	0.505	0.618	1.53	3.32	0.718	0.94	3.58	0	0	0	0	0	0	0	0	0	0	0	50.839	0	9	50.839	0	0	0	0.693
Mta2	16.4719	0	17.873	33.1362	20.5387	34.0938	16.2131	17.3151	44.9215	28.411	17.1503	23.0353	28.4647	9.01	0	10.7775	6.22	6.57	6.54	7.51	152.283	35.1555	190.845	7.95	450.316	97.7115	24	450.316	0	17.594	8.215	33.8544
Mta3	0	0	0	0	0	0.326	0	0	0	0	0	0	0	0	0	0	0	0	0	0	0	0	0	0	0	0	1	0.326	0	0	0	0
Mtf1	0	0	0	0	0	0	0	0	0	0	0	0	0	0	0	0	0	0	0	0	0	0	0	0	5.86	0	1	5.86	0	0	0	0
Mxd1	0	0	0	0	0	0	4.85	0	0	0	4.41	0	1.78	7.14	2.61	0	0	0	0	61.9633	0	0	0	0	0	0	6	61.9633	0	0	0	0
Mxd4	134.364	23.5063	31.641	40.4908	0	92.3919	88.607	113.088	97.8596	143.443	75.0761	120.459	87.6902	94.0722	17.6728	0	11.1872	0	27.3249	39.3905	68.153	43.706	63.0498	94.128	0	0	21	143.443	0	53.3779	19.1312	93.6521
Mxi1	0	1.58	0	0	0	0	0.692	0	0	0	0	0	0	0	0	0	0	0	0	0	0	0	0	0	0	0	2	1.58	0	0	0	0
Mybl2	0	0	0	0	0	0	0	0	0	0	0	0	0	0	0	0	0	0	0	0	8.23	0	0	0	0	0	1	8.23	0	0	0	0
Myc	0	0	0	0	0	0	0	0	0	0	0	0.723	0	0	0	0	0	0	0	0	0	0	0	0	0	0	1	0.723	0	0	0	0
Mycn	54.2818	0	292.272	0	0	0	0	105.933	0	0	0	0	0	0	0	0	306.571	18.7775	27.786	0	0	0	0	0	0	0	6	306.571	0	0	0	0
Myod1	0	0	0	0	0	0	0	0	0	0	0	0	0	0	0	0	0	0	0	0	0	0	0	0	180.395	0	1	180.395	0	0	0	0
Mysm1	0	0	0	1.11	0	0	0	0	0	0	0	0	0	0.236	0	0	0	0	0	0	0	0	0	0	0	0	2	1.11	0	0	0	0
Nab1	0	0	0.751	0	0	0	0	0.162	1.26	0	0	1.32	0	0.971	0	0	0	0	0	0	0	0	0	0	0	0	5	1.32	0	0	0	0
Nab2	0	0	0	0	0	0	0	0	0.49	7.71	0	7.11	8.06	0	0	0	0	0	0	0	0	0	2.56	0	0	0	5	8.06	0	0	0	0
Neurog2	0	0	0	0	0	0	0	0	0	0	0	0	0	0	0	0	0	0	5.15	0	0	0	0	0	0	0	1	5.15	0	0	0	0
Nfat5	73.4841	12.6715	19.8053	12.4955	0	16.9666	11.2646	63.4089	65.9561	43.7676	22.3076	14.4678	28.6651	67.0631	50.3483	30.695	17.9785	9.03	3.56	8.43	17.6265	24.769	30.0977	32.4313	0	0	23	73.4841	0	18.8919	11.5723	31.9972
Nfatc1	115.308	39.0394	136.436	166.83	8.35	233.549	148.113	127.508	195.07	277.594	221.602	179.943	109.804	206.38	167.168	178.264	139.398	59.7631	52.9363	75.42	338.888	434.231	427.883	363.064	46.8823	7.39	26	434.231	7.39	157.471	84.016	217.797
Nfatc2	10.7299	1.75	0	2.1	0	0.268	1.26	8.49	6.23	5.18	1.66	7.24	2.7	8.43	0	4.5	2.65	1.48	0	0	0	4.13	0	4.85	0	0	17	10.7299	0	1.705	0	4.7625
Nfatc3	82.6852	13.6303	28.1739	65.1362	10.383	34.7727	55.6832	70.5529	113.045	70.2966	65.1801	76.3582	44.9003	103.78	82.7138	93.5106	39.1184	46.1682	45.4748	24.1791	48.4412	88.7616	83.0422	80.2979	45.1398	2.28	26	113.045	2.28	60.4097	40.5639	82.0884
Nfatc4	0	0	0	0.233	0	0	0	0	0.191	0	0	0	0	0.224	0	0	0	0	0	0	0	0	0	0	0	0	3	0.233	0	0	0	0
Nfia	2397.95	1195.54	5451.64	3247.89	1070.89	2592.28	3238.53	3054.7	6253.8	2091.66	4687.91	4082.41	3248.11	2942.57	8341.13	7444.77	5519.26	4230.53	5448.67	6020.96	3744.01	4137.09	4257.77	3941.27	1884.96	12661.2	26	12661.2	1070.89	4011.84	2970.61	5450.9
Nfib	2147.06	720.135	8111.37	3400.51	977.846	2555.66	3027.23	2051.54	7626.46	3759.62	5636.76	4110.95	2766.07	3166.02	8182.6	7121.69	5574.69	5636.61	12477.3	6092.04	6336.15	6040.15	6241.93	5344.96	3819.04	4074.74	26	12477.3	720.135	4727.95	3061.93	6204.46
Nfic	2205.3	984.353	6632.36	3852.07	1290.82	3645.59	3210.44	3178.33	6338.55	4739.98	3801.91	3959.15	4351.67	2767.54	6764.67	6005.27	5593.22	5540.22	5123.91	5161.06	4635.62	4505.09	5288.85	3096.35	3429.61	4892.76	26	6764.67	984.353	4428.38	3265.24	5256.9
Nfil3	3.15	8.54	6.44	70.328	0	56.8862	87.4262	3.88	160.391	782.793	879.121	613.054	600.497	268.117	70.6785	741.837	406.951	7.48	153.604	48.1371	289.214	315.7	456.602	501.734	9.79	16.5486	25	879.121	0	120.515	11.4796	444.19
Nfix	3878.91	941.356	8527.91	4513.2	1271.61	3823.16	3707.18	4859.32	7350.69	3920.81	6588.91	5098.17	4653.67	2994.01	8119.63	7653.42	5520.99	9422.28	9735.62	7282.53	4824.6	4848.37	5319.08	4607.82	3727.98	3850.79	26	9735.62	941.356	4836.48	3857.82	7109.12
Nfkb1	58.5101	1.45	0.628	2.47	0	17.3033	7.52	46.4107	66.2178	26.4789	65.0374	50.0471	49.3449	61.995	42.7436	38.6592	20.1861	33.4014	29.9935	69.0876	0.644	24.3988	0.9	6.44	218.445	846.375	25	846.375	0	31.6974	6.71	56.3944
Nfkb2	0	0	0	0	0	0	0	0	4.06	0	0	0	0	0.774	1.02	0	0	0	0	0	0	0	0	0	0	0	3	4.06	0	0	0	0
Nfya	853.636	2850.74	4261.45	484.179	0	2635.25	3433.7	1598.79	3201.55	1952.6	2021.64	1462.13	1778.52	3538.71	2637.96	3109.91	1322.54	1230.09	963.264	1596.24	403.474	773.064	698.975	1805.33	1322.75	2997.15	25	4261.45	0	1688.66	1029.97	2797.54
Nfyb	809.592	299.628	4772.69	514.182	0	1826.39	2081.72	1674.2	1244.71	1603.9	1669.65	765.515	1201.53	1434.79	1239.76	979.074	1284.05	1228.06	728.278	1670.38	721.193	1013.69	841.429	1607.27	520.269	850.469	25	4772.69	0	1214.8	776.534	1606.43
Nfyc	2508.23	389.555	7672.58	1221.42	40.9822	5703.31	5270.89	3860.57	2447.35	6429.99	5211.82	3947.11	5684.43	4861.19	1505.46	1678.01	1464.1	1797.23	1100.23	1832.45	1418.63	2082.89	2361.69	2730.94	1017.07	3348.84	26	7672.58	40.9822	2404.52	1474.44	4632.67
Nkx1-2	4.52	1.87	0	0	0	0	0	3.58	0	0	34.5776	11.7486	0	0	0	0	0	0	0	0	0	0	0	0	0	0	5	34.5776	0	0	0	0
Notch1	0	0	0	0	0	0	0	0	0.194	0	0	0	0	0	0	0	0	0	0	0	0	0	0	0	0	0	1	0.194	0	0	0	0
Notch2	294.52	0	0	0	0	0	0	229.228	0	0	0	0	0	0	0	0	0	0	0	0	0	0	0	0	0	0	2	294.52	0	0	0	0
Npas2	325.832	0	123.488	75.9549	0	98.5145	60.3628	283.98	152.167	427.15	128.757	97.5704	175.251	128.392	0	35.9506	68.1038	0	28.884	91.5626	143.895	153.724	156.005	147.371	0	109.67	21	427.15	0	104.092	42.0536	150.968
Npas3	0	0	0	0	0	0	0	0	0	0	0	0	0	0	0	0	1.42	0	0	0	0	0	0	0	0	0	1	1.42	0	0	0	0
Nr0b1	0	0	0	0	0	0	0	0	0	0	0	0	0	0	0	0	41.8576	33.3142	60.5804	0	0	0	0	0	0	14.4646	4	60.5804	0	0	0	0
Nr0b2	0	0	0	0	0	0	0.811	0	0	0	3.75	0	0	0	0	0	0	0	0	0	0	0	0	0	0	0	2	3.75	0	0	0	0
Nr1d1	0	0	0	0	0	0	4.13	0	0	0	0	0	0	0	0	0	0	0	0	0	0	0	0	0	0	0	1	4.13	0	0	0	0
Nr1d2	0	0	0	0	0	0	17.908	0	0	0	0	0	0	0	0	0	0	0	0	0	0	0	0	0	0	0	1	17.908	0	0	0	0
Nr1h2	0	0	0	14.0114	0	0	0	0	30.4923	0	0	5.04	0	0	0	0	43.6364	0	0	0	10.2885	37.6282	6.47	17.3748	131.941	48.3787	10	131.941	0	0	0	13.0807
Nr1h3	0	0	0	8.55	4	91.03	0	0	138.079	18.4258	24.397	57.9968	11.6039	43.6816	155.997	114.807	0	0	26.0616	25.7414	39.5092	32.9349	53.8308	36.1975	258.342	38.3964	19	258.342	0	25.9015	1	51.2935
Nr1h4	30.4591	149.311	30.7812	6.68	15.5096	544.848	414.865	27.8167	879.708	565.301	608.04	505.729	549.89	676.333	1243.87	1102.28	506.594	306.636	324.261	275.309	222.539	486.945	237.041	289.497	667.686	616.646	26	1243.87	6.68	450.905	226.164	597.356
Nr1i2	1.62	0	0	4.64	0	0	4.15	0	9.91	1.24	6.99	18.4949	4.49	7.11	7.38	0	0	2.88	0	0	12.6372	3.31	8.01	12.9707	0	0	15	18.4949	0	2.25	0	7.08
Nr1i3	0	69.829	0	19.0301	0	26.3845	19.6989	0	50.1129	29.4324	74.4737	57.2261	11.7283	89.7795	100.991	134.954	13.0507	12.7193	35.7798	4.59	25.6583	21.7484	16.8262	71.1893	0	44.1754	21	134.954	0	23.7034	11.9761	55.4478
Nr2c1	0	0	3.25	0	0	35.2691	7.88	0.819	3.4	0.854	0.849	0.588	0	3.99	4.63	3.67	0	0	0	0	0	0	0	7.14	15.5346	9.18	14	35.2691	0	0.7035	0	3.91
Nr2c2	19.0646	0	39.5749	0	0	625.614	117.84	26.72	42.3102	51.2443	7.45	20.3183	29.3562	21.7146	9.59	19.3798	3.95	9.42	4.97	1.28	5.47	2.71	6.24	25.6178	209.96	76.4282	23	625.614	0	19.2222	5.095	37.0202
Nr2e1	0	0	0	0	0	0	0	0	0	0	0	0	0	0	0	0	0	0	0	0	0	0	0	0	0	0	0	0	0	0	0	0
Nr2f1	0	7.16	0	0	0	15.1666	0	0	12.6546	0	0	0	0	0	0	0	0	0	0	0	0	0	0	0	0	0	3	15.1666	0	0	0	0
Nr2f2	1143.22	212.959	633.453	38.1201	22.3255	1675.49	590.519	1043.81	1200.06	1970.2	969.575	1032.32	1173.01	829.938	671.923	921.788	498.1	296.242	373.17	536.902	663.611	753.658	709.161	875.688	249.509	495.612	26	1970.2	22.3255	690.542	496.234	1016.64
Nr2f6	1268.37	107.48	824.659	54.287	27.4115	1928.78	432.617	1192.42	1259.74	1158.08	541.905	500.118	648.29	715.935	1544.28	1270.07	743.347	909.442	581.854	835.373	1049.28	1390.68	971.669	1232.28	1092.43	857.387	26	1928.78	27.4115	883.414	598.463	1222.32
Nr3c1	40.4427	31.6045	4.89	50.0887	0	162.583	57.4095	32.4664	51.7055	83.0693	25.4865	37.832	49.201	105.239	37.458	23.987	30.8842	25.0854	49.2512	36.5852	10.0212	0	2.87	7.16	281.617	118.009	24	281.617	0	37.0216	24.2616	51.3013
Nr3c2	0	0	0	0	0	0	0	0	0	0.251	0.371	0	0	1.97	0	0	0	0	0	0	0	0	0	1.19	0	0	4	1.97	0	0	0	0
Nr4a1	0	3.76	0	0	0	0	0	0	0	0	0	0	3.79	0	0	0	0	0	0	0	0	0	0	0	0	0	2	3.79	0	0	0	0
Nr5a2	0	0	0	0	0	0.321	13.7508	0	0.563	0	5.6	3.69	7.58	9.77	0	0	0	0	0	0	0	0	0	0	3.25	0	8	13.7508	0	0	0	0.5025
Nrf1	1483.87	131.471	1180.2	1899.47	6.39	1947.45	1523.9	1427.37	1324.4	4121.76	2269.08	2129.06	2512.7	1857.86	1289.13	1128.01	884.99	660.064	1349.2	1098.64	1713.14	1844.12	2121.45	2153.74	314.247	184.419	26	4121.76	6.39	1455.62	1105.99	1935.45
Onecut1	888.256	10.5845	890.59	387.625	0	623.721	692.639	898.167	409.709	1283.82	1241.09	1938.2	1258.83	1041.57	322.855	376.219	72.8989	289.93	86	384.541	329.121	1746.3	404.729	1916.69	0	80.7585	24	1938.2	0	407.219	298.162	1005.72
Onecut2	378.948	90.1557	459.337	182.703	0	137.659	303.675	401.61	261.546	423.842	479.753	514.572	313.234	362.908	231.646	161.092	165.233	145.383	105.455	242.53	0	278.611	92.3016	142.441	0	0	22	514.572	0	207.175	113.506	350.489
Pax3	0	0	0	0	0	0	0	0	1.02	0	0	0	0	0	0	0	0	0	0	0	0	0	0	0	0	0	1	1.02	0	0	0	0
Paxbp1	0.526	0	3.24	0	0	0	0	1.12	0.205	0	0.656	0	0	0	0	0	0	11.4003	0	0	0	0	0	0	0	0	6	11.4003	0	0	0	0
Pbx1	4.14	0.481	45.3188	31.3948	0	32.7091	8.62	17.9459	80.5308	24.6147	4.68	4.03	10.6843	22.3355	184.797	60.028	0	0	0	3.45	107.835	41.651	40.7962	108.544	0	0	20	184.797	0	14.3151	1.22325	41.4373
Pbx2	0.215	1.57	42.2611	48.6624	0	220.654	38.7118	10.3213	87.9967	40.5757	17.2071	26.9813	21.0833	29.9016	109.268	146.171	4.11	11.6149	17.035	2.16	50.4893	56.5214	91.9498	54.445	227.726	0	24	227.726	0	34.3067	10.6447	56.0023
Pbx3	7.02	0	23.5074	17.3667	0	194.425	6.51	10.5925	36.4436	18.6675	3.61	5.72	5.43	11.8501	114.313	15.5921	2.72	0	0	3.35	38.3885	35	10.5494	0	7.45	0	20	194.425	0	7.235	2.8775	18.3423
Pds5b	0.85	12.3697	12.8315	29.9448	0	66.6391	18.1855	3.44	178.562	24.7512	23.24	47.165	24.1593	30.9995	227.079	267.9	45.1028	15.0458	38.8948	5.73	102.183	114.923	126.759	77.703	1361.93	14.6247	25	1361.93	0	30.4721	14.73	96.0631
Peg3	0	0	0	0	0	0	0	0	0	0	0	0	0	0	0	0	0	0	0.521	0	0	0	0	0	0	0	1	0.521	0	0	0	0
Pknox1	0	0	18.5154	11.7249	0	41.2565	2.38	3.99	90.5933	0	3.94	19.6728	0	26.2983	28.2223	53.4837	13.8489	37.9107	5.46	0	17.7592	14.1951	21.9962	46.0617	54.953	40.0843	20	90.5933	0	15.9771	2.77	35.4886
Pknox2	0	0	0	1.67	0	0	0	0	4.92	0	0	0	0	0	0	0	0	0	0	0	0	0	0	0	0	0	2	4.92	0	0	0	0
Pou2f1	0	8.22	0	80.224	0	0	8.84	0	333.944	83.8031	91.796	162.037	85.0133	79.3934	208.109	128.279	74.0384	62.5392	42.6927	42.8712	409.277	612.703	470.123	324.668	199.923	0	20	612.703	0	79.8087	8.375	190.452
Pou5f2	0	0	0	0	0	0	0	0	0	0	0	0	0	0	0	0	0	0	0	0	0	0	0	0	20.0146	0	1	20.0146	0	0	0	0
Ppara	64.47	173.472	114.721	3.62	0	444.255	673.919	77.3679	649.737	647.456	788.883	561.669	608.236	989.665	675.923	1009.41	290.995	222.059	427.024	221.729	525.807	364.159	447.917	681.072	793.059	746.353	25	1009.41	0	486.862	221.812	675.422
Ppard	0	4.18	3.23	0	0	45.739	3.56	0.696	69.3783	4.59	20.6184	19.0004	37.6264	80.3798	23.0242	81.6026	0	18.5654	8.1	0	0	7.79	0	18.1613	65.7007	33.2257	19	81.6026	0	7.945	0.174	30.6753
Pparg	3.47	1.18	5.89	24.7456	0	38.191	14.9342	4.8	100.177	112.965	164.87	46.5316	37.0693	55.4179	81.0582	73.3768	8.36	15.7942	75.0619	0	55.6726	28.6168	149.958	8.67	0	0	22	164.87	0	26.6812	5.0725	68.9507
Prdm10	0	0	0	0	1.72	0	0	0	1.21	0	0	0	0	0	0	0	0	0	0	0	0	0	0	0	7.98	12.9854	4	12.9854	0	0	0	0
Prdm15	0	0	0	0	0	0	0	0	0	0	0	0	0	0	0	0	0	5.76	0	0	0	0	0	0	0	0	1	5.76	0	0	0	0
Prdm16	1.81	0	0	0	0	9.17	0	1.43	0	0	0	0	0	0	0	0	0	18.5571	13.3859	0	0	0	0	0	71.6998	30.8056	7	71.6998	0	0	0	1.0725
Prdm2	0	0	0	0	0	0	0	0	0	0	0	0	0	0	0	0	0	0	0	0	0	0	0	0	1.55	3.62	2	3.62	0	0	0	0
Prox1	3.51	4.23	0	0.139	0	2.99	22.0918	2.78	36.37	34.4846	26.1067	37.2149	33.041	48.0048	4.67	0.844	14.3091	11.0836	11.3222	10.5779	17.3038	20.8578	38.5524	19.5475	250.16	154.172	24	250.16	0	15.8064	3.69	34.1237
Prr12	0	0	1.49	0	0	0	0	0.32	0.969	0	0	0	0	0	0	0	0	0	0	0	0	0	0	0	2.43	0	4	2.43	0	0	0	0
Prrx1	0	0	0	0	0	15.8133	0	0	75.5715	0	0	0	0	0	0	0	0	0	0	0	0	0	0	0	0	0	2	75.5715	0	0	0	0
Pura	8916.72	631.244	8751.05	16749	405.92	1535.87	1431.62	8976.42	672.986	3248.82	3552.02	1348.27	3541.89	863.746	4675.58	3577.88	2757.11	3503.19	3301.92	6399.27	3132.34	6756.83	3779.34	4135.37	690.857	1165.08	26	16749	405.92	3402.56	1369.11	4540.53
Purb	3316.21	324.16	3203.79	4092.7	1321.93	992.811	443.094	3332.98	271.195	631.352	902.976	351.235	531.557	214.576	1392.78	962.027	987.709	900.341	919.005	809.605	1052.72	1188.85	1496.11	1950.58	1139.83	475.772	26	4092.7	214.576	974.868	556.506	1375.07
Rara	33.7844	21.2314	14.3971	26.1001	18.4636	51.3678	19.2297	29.319	99.1823	15.2026	13.6115	31.6416	11.5508	8.35	46.2637	101.306	15.9451	0	0	0	40.8811	22.5118	27.3279	26.0846	90.3397	49.1076	23	101.306	0	24.2982	14.5985	39.1069
Rarb	5.1	3.04	0	0	0	0	0	4.05	17.5495	40.0277	17.6871	19.176	2.39	19.7173	1.84	0	0	0	0	0	0	0	0	0	0	0	10	40.0277	0	0	0	3.7975
Rarg	119.906	99.7127	38.6811	5.05	0	27.4146	11.3455	102.558	122.675	118.445	58.6056	49.1169	77.395	94.3012	57.2168	149.925	46.5474	49.8787	55.0088	51.0384	74.0033	85.4563	70.4612	57.6081	0	16.0424	24	149.925	0	57.4124	40.6477	92.09
Rb1	7.16	12.2929	5.44	15.0125	0	41.1948	85.3142	7.07	38.2166	523.292	53.9177	138.871	91.4092	290.059	11.3738	15.5467	3.45	0	6.21	15.2503	105.817	236.629	14.1214	30.8278	91.7757	12.2614	24	523.292	0	15.3985	8.21345	89.8855
Rbl1	0	0	0	0	0	0	0	0	0	0.358	0	0	0	0	0	0	0	0	0	0	0	0	0	0	0	0	1	0.358	0	0	0	0
Rbl2	50.9608	3.13	28.2878	74.0748	0	76.007	41.7501	52.0333	91.5033	25.1209	11.1632	18.1078	29.1424	65.7483	42.5384	48.5599	38.5535	38.4935	49.7031	25.586	110.454	96.191	119.363	56.3041	75.7713	2.01	25	119.363	0	45.5491	26.2614	71.9932
Rbpj	123.601	19.3374	2.04	464.192	215.724	76.586	135.119	99.1225	471.556	335.664	270.182	316.227	166.67	271.058	58.9574	172.779	74.2397	193.526	210.85	128.958	348.63	366.7	441.357	304.385	697.162	0	25	697.162	0	202.188	105.242	330.805
Rcor1	16.3674	0	51.81	69.5275	0	256.264	84.382	29.4101	128.919	7.98	6.32	31.7678	47.8017	34.0195	15.6524	331.954	42.5904	228.328	165.609	12.8786	14.8347	16.2114	17.7745	16.383	218.096	32.5444	24	331.954	0	32.1561	15.7921	80.6684
Rcor3	0	0	0	0.338	0	1.64	0	0	0	0	0	0	0	0	0	0	0	0	0	0	0	0	0	0	0	0	2	1.64	0	0	0	0
Rel	0	0	0	0	0	0	0	0	0	0	0	0.476	0	1.33	0	0	0	0	0	0	0	0	0	0	0	0	2	1.33	0	0	0	0
Rela	1.28	0	0	0	0	0	0	1.01	3.93	0	0	48.8479	7.55	8.07	0	0	0	0	0	0	0	0	0	0	0	0	6	48.8479	0	0	0	0
Relb	0	0	0	0	0	0	0	0	0	0	0	0	0	0.185	0	0	0	0	0	0	0	0	0	0	0	0	1	0.185	0	0	0	0
Repin1	0	0	3.89	0.219	0	0	0.551	0.839	1.47	0	0	0.377	0	3.32	0	0	0	0	0	0	0	0	0	0	0	0	7	3.89	0	0	0	0.16425
Rest	0	0	0	0	0	0	0	0	0	0	0	0	0	0	0	0	0	0	0	0	0.519	0	0	0	0	0	1	0.519	0	0	0	0
Rfx1	451.428	50.4353	247.588	41.5925	2.07	361.253	220.964	417.676	525.757	723.077	382.651	436.009	340.678	341.623	200.764	271.15	86.3475	68.2873	89.2957	116.656	190.994	349.677	260.9	332.169	228.824	73.6233	26	723.077	2.07	254.244	96.1358	358.359
Rfx2	23.7155	0	28.8479	0	0	4.57	0	23.8153	0	16.7794	11.3	4.41	0	0.313	0	0	0	0	0	0	0	0	0	0	6.18	0	9	28.8479	0	0	0	4.53
Rfx3	21.3172	0	0	0	0	69.4055	29.647	12.7551	54.8431	23.5296	28.8106	83.8895	44.4558	44.755	13.1862	28.7925	0	0	0	0	17.9379	22.5142	12.1157	17.5189	0	0	16	83.8895	0	15.3526	0	28.8061
Rfx5	2.39	0	0	14.9186	0	41.3495	6.52	2.18	131.088	22.6946	2.64	13.6179	5.52	12.2489	45.2218	33.6884	8.01	24.1971	1.5	1.78	13.608	17.1041	11.8479	8.86	228.551	14.1178	23	228.551	0	12.0484	2.4525	21.297
Rfx7	0	0.669	0	0	0	0	0	0	6.47	0	3	1.96	0.145	2.5	1.57	0	0	0	0	0	0.531	1.67	0.521	1.2	0	0	11	6.47	0	0	0	1.06725
Rfxank	6.5	0	0	9.28	0	15.9223	0	5.14	73.8712	3.24	0	6.74	0	0	0	0	0	3.72	0	2.95	0	0	0	0	0	0	9	73.8712	0	0	0	3.6
Rlf	0	0	0	0	0	0	0.439	0	0.173	0	0	0	0	0	0	0	0	0	0	0	0	0	0	0	0	0	2	0.439	0	0	0	0
Rora	0	0	0	0	0	10.3346	2.38	0	108.725	27.8463	20.4565	51.516	22.1451	37.0588	3.01	88.7531	0	0	0	0	0	0	0	0	76.3408	0	11	108.725	0	0	0	21.723
Rorc	0	0	0	0	0	0	0	0	1.86	0	0	1.43	0	2.05	0	2.36	0	0	0	0	0	0	0	0	0	0	4	2.36	0	0	0	0
Rreb1	14.7864	1.32	12.3485	43.1532	1.32	72.6138	10.7263	14.7161	49.517	11.9017	7.44	11.6005	10.276	11.2005	7.22	29.2569	5.9	4.97	4.1	3.15	14.936	2.68	11.5694	2.34	62.473	0	25	72.6138	0	10.9634	4.3175	14.7688
Runx2	0	0	0	7.81	0	0	0	0	4.42	1.13	0.549	2	1.17	0.454	0	0	0	0	0	0	0	4.06	0	0	0	0	8	7.81	0	0	0	0.52525
Runx3	8.3	0	0	11.654	0	4.96	0	6.56	11.7343	8.81	4.08	2.27	3.76	2.45	2.82	0	0	0	0	0	0	0	0	0	0	0	11	11.7343	0	0	0	4
Rxra	5564.87	1027.13	2573.62	7985.4	343.458	4251.19	3039.2	4976.51	5383.25	5412.82	5581.03	4406.21	3395.69	4868.87	8111.4	6821.47	5625.28	5269.59	4332.61	4213.24	10214.5	10256.9	8850.71	8171.36	6753.64	5547.02	26	10256.9	343.458	5398.03	4271.55	6804.51
Rxrb	189.782	63.9515	41.3228	34.3353	0	239.375	84.1733	161.553	291.428	137.129	301.399	236.894	190.284	226.066	355.869	1214.54	159.757	160.212	180.187	132.091	502.588	365.511	388.268	268.322	665.388	485.238	25	1214.54	0	208.175	142.786	342.251
Rxrg	14.463	18.4127	15.8729	27.9774	0	112.856	100.514	15.1526	79.2626	78.8551	101.862	45.1322	114.05	113.385	245.616	167.95	103.454	83.6529	79.3909	48.3001	55.0537	63.5815	68.3743	185.79	0	33.6513	24	245.616	0	73.6147	29.3959	103.056
Sall1	0	0	0	0	0	2.13	0	0	0	0	0	0	0	0	0	0	0	0	0	0	0	0	0	0	1.12	0	2	2.13	0	0	0	0
Sfpi1	22.117	0	0	26.9573	0	14.8761	14.398	17.4922	31.7536	41.0848	11.2241	34.5136	32.9483	39.5534	20.0313	0	62.9986	43.9055	39.817	66.3639	26.0626	7.65	55.5695	19.6525	0	0	20	66.3639	0	21.0741	8.54353	38.2934
Shox2	0	0	0	0	0	0	0	0	0	0	0	0	0	0	0	0	0	0	0	0	0	0	0	0	0	0	0	0	0	0	0	0
Six5	0	0	0	0	0	0	0	0	0	0	0	0	0	0.0734	0	0	0	0	0	0	0	0	0	0	0	0	1	0.0734	0	0	0	0
Skil	0	0	0	0	0	0	0	0	0	0	0	0	0	0	0	0	0	0	0	0	0	0.235	0	0	0	0	1	0.235	0	0	0	0
Skor1	0	0	0	0	0	0	0	0	0.429	0	0	0	0	0	0	0	0	0	0	0	0	0	0	0	0	0	1	0.429	0	0	0	0
Smad3	0	0	0	4.55	0	0	0	0	2.57	0.789	0	0	0	0	0	0	0	0	0	0	0	0	0	0	0	0	3	4.55	0	0	0	0
Smad4	2.42	0	0	50.9462	0	0	2.67	1.92	14.1202	54.6768	2.23	0	0	15.9378	0	0	0	0	0	0	7.15	0	0	0	6.22	0	10	54.6768	0	0	0	2.6075
Smad5	0	0	0	0	0	0	0	0	0	0	0.361	0	0	0	0	0	0	0	0	0	0	0	0	0	0	0	1	0.361	0	0	0	0
Smarce1	74.6936	28.3522	45.4728	301.628	4.47	79.0777	39.1155	74.462	122.751	153.751	101.328	156.062	126.045	114.266	194.83	218.876	181.143	59.5285	114.239	91.4651	360.55	234.186	347.871	180.937	136.727	51.8391	26	360.55	4.47	118.508	74.5199	181.091
Snapc4	0	0	0	0	0	0	0	0	0	0	0	0	0	0	0	0	0	0	3.77	0	0	0	0	0	0	0	1	3.77	0	0	0	0
Sohlh2	0	0	0	0	0	0	0	0	0	0	0	0	0	0	0	0	0	0	0	0	0	0	0	0	0	0	0	0	0	0	0	0
Sox13	0	0	0	0.356	0	1.34	1.7	0	0.331	0	0	0	0.719	0.325	0	0	0	0	4.57	0	0	0	0	0	0	0	7	4.57	0	0	0	0.24375
Sox17	0	0	0	9.37	0	0	0	0	0	0	0	0	0	0	0	0	0	0	0	0	0	0	0	0	0	0	1	9.37	0	0	0	0
Sox18	14.0301	0	0	0	0	0	0	11.0963	4.58	0	0	0	0	4.35	0	0	0	0	0	0	0	0	0	0	0	0	4	14.0301	0	0	0	0
Sox30	0	0	0	0	0	0	0	0	0	0	0	0	0	0	0	0	0	0	0	0	0	0	0	0	89.3117	77.6448	2	89.3117	0	0	0	0
Sox4	0	0	0	0	0	0	0	0	0	0	0.218	0.243	0	0.117	0	0	0	0	0	0	0.0256	0	0	0.0372	0	0	5	0.243	0	0	0	0
Sox5	14.5894	16.8102	4.53	61.8201	0	29.9027	0	12.9239	31.2069	18.9609	18.7358	23.8677	24.0978	32.8928	8.31	8.4	4.66	1.12	0.394	0	40.0196	47.0704	24.9759	44.7662	151.6	10.0821	23	151.6	0	17.773	5.5725	30.8808
Sox6	0	0	0	7.39	0	0.662	0	0	0.559	0	2.95	0	6.37	0	0	5.92	0	0	0	0	1.62	0	0.705	1.6	1.88	0	10	7.39	0	0	0	1.37625
Sox8	0	0	0	0	0	0	0	0	7.81	0	0	0	0	0	0	0	0	0	0	0	0	0	0	0	0	0	1	7.81	0	0	0	0
Sox9	51.3062	0	0	24.7919	0	10.1026	0	40.5777	0	0	0	0	0	11.486	0	0	0	0	0	0	0	0	0	0.724	0	0	6	51.3062	0	0	0	0
Sp1	0	0	0	0	0	0	0	0	0	0	0	0	0	0	0	0	0	0	0	0	0	0	0	0	24.0983	64.8636	2	64.8636	0	0	0	0
Sp3	0	0.748	0	0	20.4749	20.6729	0	0	2.65	0	0	0	0	2.02	31.2216	29.0577	0	0	0	0	0	0	0	0	198.493	467.911	9	467.911	0	0	0	2.4925
Srcap	0	0	0	3.08	0	1.14	0.419	0	5.29	0	0	0	0	1.32	0.302	0.766	0.319	0	50.1786	0	1.13	2.29	1.56	1.12	5.12	0	14	50.1786	0	0.3105	0	1.275
Srebf1	7.53	3.19	0	1.91	0	19.3463	12.317	5.59	2.81	15.8081	23.1547	23.4071	6.85	11.4704	0	0	1.42	0	2.37	0	0	1.39	1.13	8.09	0	0	17	23.4071	0	2.14	0	7.95
Srebf2	0.164	0.608	0.533	0.167	0	3.3	0	0.244	0	0.674	0.761	2.33	0.693	3.02	1.11	0.926	0	0	0	0	1.04	1.07	14.9051	1.48	0	0	17	14.9051	0	0.5705	0	1.0625
Srf	375.424	5.99	0	234.292	0	75.6668	20.9595	299.843	88.1846	60.977	58.6168	78.6955	27.1659	71.478	49.1924	24.2703	11.4248	29.8417	17.303	27.8973	71.7651	67.4742	102.543	106.802	0	0	22	375.424	0	53.9046	18.2171	77.9383
Ssrp1	13.4251	0	0	84.3499	0	0	0	0.472	20.3674	14.9577	6.09	10.6761	4.72	9.94	0	0	2.97	0	6.6	3.1	9.59	4.79	8.77	6.2	0	0	16	84.3499	0	3.91	0	9.385
Ssxb2	0	0	0	0	0	0	0	0	0	0	0	0	0	0	0	0	0	0	0	0	0	0	0	0	12.2457	0	1	12.2457	0	0	0	0
Stat1	27.4762	0	25.4428	1.18	0	0	0	29.1334	6.12	0	1.34	0	1.06	1.65	0	0	1.21	1.27	4.15	4.88	0	0	0	0	0	0	12	29.1334	0	0	0	1.5725
Stat2	0.352	0	6.97	0	0	0	0	1.78	0	0	0	0	0	0	0	0	0	0	0	0	0	0	0	0	0	0	3	6.97	0	0	0	0
Stat3	28.8729	3.49	28.9672	10.2983	34.4597	11.1604	0	29.0795	3.53	1.04	0.521	2.01	1.9	5.65	0	0	2.42	0	0	20.6239	0	0	0.549	0	8.15	4.16	18	34.4597	0	2.215	0	9.76122
Stat5a	12.4595	0	28.6779	0	0	0	0	17.9263	3.71	0	0	0	43.3534	25.7599	0	0	24.1987	323.421	0	0	953.742	178.419	0	0	0	0	10	953.742	0	0	0	22.6306
Stat5b	37.7563	0	139.771	0	38.3032	0	0	61.3773	36.9059	7.44	90.8954	0	135.751	76.5458	0	0	124.025	908.596	0	0	1375.39	474.479	25.1017	13.1887	372.711	660.946	17	1375.39	0	37.3311	0	132.82
Stat6	1.99	0	0	0	0	0	0	1.84	0.255	0	0	0	0	0.581	0	0	0	55.5477	0	0	0	0	0	0	0	0	5	55.5477	0	0	0	0
T	0	0	0	0	0	0	0	0	0	0	0	0	0	0	0	0	4.78	16.0017	0	0	0	0	0	0	0	0	2	16.0017	0	0	0	0
Tbp	336.189	50.3327	131.034	90.2603	0	202.521	131.389	294.135	558.249	276.912	111.376	353.314	286.434	125.522	120.022	0	208.809	258.625	230.506	188.348	226.059	226.408	282.939	337.762	205.971	0	23	558.249	0	207.39	121.397	281.432
Tbx2	0	0	0	7.22	0	0	0	0	14.8697	2.75	0	3.95	3.13	1.56	0	3.24	0	0	0	0	2.88	2.13	0	9.27	0	0	10	14.8697	0	0	0	2.8475
Tbx20	0	0	34.2232	0	0	0	0	7.38	0	0	0	11.7049	0	0	0	0	18.9062	0	0	16.7268	0	0	0	0	0	0	5	34.2232	0	0	0	0
Tbx3	46.5495	1.01	155.901	76.1181	0	87.3794	101.719	68.6886	235.468	168.394	200.389	180.926	110.584	119.823	217.495	93.1278	41.793	100.673	44.0209	53.5657	102.774	188.988	245.606	121.151	7.96	43.537	25	245.606	0	101.196	48.3036	165.271
Tcf12	0	0	0	1	0	0	0	0	4.55	3.11	0.919	8.72	0	1.18	1.14	1.31	0	0	0	0	0	0	0	0	0	0	8	8.72	0	0	0	0.97975
Tcf20	3.57	0	0	4.72	0.538	0	0.463	2.9	6.45	4.47	5.53	10.5297	7.56	6.69	3.81	6.5	0.77	0	1.55	0	0.868	2.05	3.95	2.33	0	0	19	10.5297	0	2.19	0.11575	4.6575
Tcf21	33.144	0	0	0	0	27.3267	0	28.5621	16.706	40.4643	15.7284	1491.85	38.8139	0	0	0	0	0	0	0	0	0	0	0	0	0	8	1491.85	0	0	0	16.4616
Tcf3	0.134	0	0	0	0	0	0	0.106	0.232	0	0	0	0	0	0	0	0	0	0	0	0	0	0	0.869	0	0	4	0.869	0	0	0	0
Tcf4	4.31	0	0	0	0	0	0	3.41	0.456	0	2.03	51.346	3.25	2.43	1.3	0	0.672	0	4.09	0	0	0	0	0	0	0	10	51.346	0	0	0	1.8475
Tcf7	0	0	0	0	0	0	0	0	0	0	0	0	19.4955	0	0	0	0	0	0	0	0	0	0	0	0	0	1	19.4955	0	0	0	0
Tcf7l1	3.82	0	0	14.3424	0	2	9.35	3.21	26.3612	0	25.1078	0	5.16	47.191	0	0	0	0	0	0	44.2775	16.5273	0	0	0	0	11	47.191	0	0	0	8.3025
Tcf7l2	43.2987	7.54	0	0	0	8.48	11.5159	35.4922	30.58	0	31.9578	67.5423	15.5775	40.5732	1.61	4.78	0	0	0	0	16.6828	4.22	0	36.1949	0	0	15	67.5423	0	4.5	0	27.1057
Tcfl5	0	0	0	0	0	0	0	0	0	0	0	0	0	0	0	0	0	0	0	0	0	0	0	0	0.711	0	1	0.711	0	0	0	0
Tead1	16.9836	18.7377	44.0569	27.0501	0	124.009	211.398	19.823	92.982	22.5327	65.3193	64.7304	64.2038	36.3238	0	33.4259	18.0124	37.2335	13.7097	62.0836	5.49	22.8077	11.0687	39.339	3.61	0	23	211.398	0	24.9289	14.5282	57.5769
Tead3	140.786	0	30.5329	41.9542	0	195.034	208.484	120.124	207.922	336.473	235.112	342.097	360.84	264.815	260.869	193.552	22.9332	13.5617	31.4232	0	98.8681	67.4963	92.0212	106.523	0	0	21	360.84	0	102.696	24.8331	208.344
Tef	0	0	0	0	0	0	92.4036	0	0	0	0	0	0	0	0	0	0	0	0	0	0	0	0	0	0	0	1	92.4036	0	0	0	0
Terf2	0	0	0	1.24	0	0	0.67	0	5.3	0	0.618	0.648	0	0.102	0.629	0.548	0	0	0	0	1.01	0.731	1.43	0	153.172	0	12	153.172	0	0	0	0.6645
Terf2ip	0	0	0	0.405	0	0	0.814	0	5.18	2.28	0	3.16	4.05	0	0	0	0	0	6.79	0	0	0	0	0	143.718	0	8	143.718	0	0	0	0.71175
Tfam	15952.3	3694.34	4556.42	6477.75	3358.42	6904.56	40964.7	13602.3	9754.34	12857.4	14549.9	15827.7	27053.4	24388.6	5388.18	8480.06	26506.9	25319.9	20424.9	20171.2	6475.21	4378.31	6264.92	11488.1	8069.37	14414.7	26	40964.7	3358.42	12172.7	6475.85	19116.5
Tfap2c	0	0	0	0	0	0	0	0	0	0	0	0	0	0	0	0	0	194.476	0	0	1.86	0	2.16	0	0	0	3	194.476	0	0	0	0
Tfap2d	0	0	0	0.286	0	0	0	0	0	0	0	0	0	0	0	24.6221	0	0	0	0	0	0	0	0	0	0	2	24.6221	0	0	0	0
Tfap4	113.856	0	18.1614	14.8852	0	31.94	43.2805	94.6669	72.233	30.3795	42.4146	29.7504	41.1828	48.12	6.98	7.98	10.2262	7.27	7.67	4.98	2.87	14.0369	11.6931	21.4603	2.61	0	23	113.856	0	14.4611	7.0525	38.8721
Tfcp2	1084.18	151.526	225.594	1932.08	0	750.156	142.129	911.503	469.922	755.423	432.279	464.321	230.284	256.576	669.794	636.657	0	0	4.52	21.8894	561.758	1036.74	506.759	797.574	196.716	0	22	1932.08	0	448.3	144.478	730.066
Tfcp2l1	6.43	3.5	0	17.5841	0	3.26	0	4.85	4.07	65.6267	17.4083	16.3038	1.65	0	16.7213	24.7642	0	0	0	0	23.4376	119.237	22.975	10.3756	0	0	16	119.237	0	3.785	0	17.2366
Tfdp1	37.4599	6.05	23.7328	39.8346	0	31.9614	32.0113	34.5424	78.7014	0	18.9567	27.5343	12.594	89.8554	7.4	37.6902	37.0448	44.6161	29.1928	38.5355	87.5679	121.479	80.8527	66.8476	59.4812	0	23	121.479	0	35.7936	20.1507	55.7649
Tfdp2	22.0716	0	22.398	19.5421	0	27.6449	16.3972	22.5246	45.3066	7.82	12.7777	0.746	7.08	54.1623	31.3508	97.3285	13.3958	69.0134	35.5728	4.94	74.5945	104.402	87.6732	59.9347	0	0	22	104.402	0	22.2348	7.265	51.9484
Tfe3	0	0	97.1646	0	0	108.585	15.5847	36.4569	8.24	40.7397	0	11.4449	26.7822	15.8155	0	0	4.32	11.8683	0	0	0	0	1.55	1.26	320.455	59.0144	15	320.455	0	2.935	0	24.0405
Tfeb	340.803	97.9316	265.172	173.62	0	389.977	155.732	291.728	112.789	226.837	165.134	186.647	233.091	192.382	110.148	83.3172	64.8166	43.079	75.9337	132.303	99.6622	136.433	92.7152	124.599	158.4	43.4923	25	389.977	0	134.368	94.0193	190.948
Tfec	0	0	0	0	0	0	0	0	0	3.11	0	0	0	0	0	0	0	0	4.22	0	0	0	0	0	0	0	2	4.22	0	0	0	0
Tfip11	0.598	0	1.78	0	0	0	0	0.856	0.895	0	0	1.51	0.63	0.331	0	0	0	0	0	0	0	0	0	0	0	0	7	1.78	0	0	0	0.24825
Tgif1	0	0	0	20.2174	0	0	0	0	0	0	0	0	2.25	7.17	0	2.24	0	0	0	0	0	0	0	0	0	0	4	20.2174	0	0	0	0
Thra	18.6096	0	1.28	1.86	0	29.6147	5.92	9.85	18.3588	42.7411	58.6213	9.02	59.0847	24.9921	13.2912	10.1399	0	0	0	0	3.38	6.1	10.5596	10.7236	0	0	18	59.0847	0	7.56	0	17.0919
Thrb	2.12	10.7798	10.1676	0	0	102.202	36.2454	2.81	145.57	56.8982	113.8	59.0347	64.419	93.861	162.425	188.792	28.6477	24.6888	56.0407	0	39.9912	26.131	20.4071	61.4103	0	196.532	22	196.532	0	38.1183	10.3207	86.5005
Tox4	0	0	0	0	0	0	0.431	0	0	0	0	0	0	0	0	0	0	0	0	0	0	0	0	0	882.016	24.2389	3	882.016	0	0	0	0
Trerf1	0	0	0	0	0	0	0	0	0	0	0	0	0	0	0	0	0	0	0	4.82	0	0	0	0	0	0	1	4.82	0	0	0	0
Trp53	0	0	0	0	0	0	0	0	2.44	0	0	0	0	0	0	0	0	0	0	0	0	0	0	0	0	0	1	2.44	0	0	0	0
Trps1	0	0	0	0	0	0	0	0	0	0.212	0	0	0	0	0	0	0	0	0	0	0	0	0	0	0	0	1	0.212	0	0	0	0
Tshz2	0	0	0	0	0	0	0	0	0.305	0	0	0	0	0	0	0	0	0	0	0	0	0	0	0	0	0	1	0.305	0	0	0	0
Ttf1	0	0	0	0	0	0	6.44	0	0.715	0.314	0.672	2.54	3.81	0.0619	0	0	0	0	0	0	0	0	0	0	5.58	13.7836	9	13.7836	0	0	0	0.5825
Ubp1	3204.74	701.166	1869.67	4734.8	52.1515	3088.69	1086.36	2944.9	2911.1	5008.17	2524.53	2363.59	2058.06	2037.1	3893.7	4241.92	897.916	616.971	608.964	257.029	3559.74	4481.14	3977.89	4536.43	517.97	37.449	26	5008.17	37.449	2444.06	750.353	3810.21
Ubtf	50.6159	218.144	4.64	946.917	384.631	154.591	326.654	41.032	647.96	795.045	856.282	759.299	634.2	223.6	650.021	594.968	313.944	401.902	185.575	261.298	1142.2	1399.06	1305.73	874.35	543.543	292.214	26	1399.06	4.64	472.723	233.025	786.109
Usf1	695.692	324.754	1030.44	53.6244	13.1096	1033.51	387.504	785.61	667.232	962.349	1320.25	1023.4	1279.54	1003.02	170.738	270.091	221.804	592.473	241.049	0	367.215	280.571	362.295	345.042	346.794	464.618	25	1320.25	0	377.36	272.711	918.164
Usf2	0	85.2348	586.36	0	0	790.09	294.735	482.411	503.957	990.767	1292.73	856.24	945.484	518.361	551.198	575.962	0	0	0	0	0	0	0	293.508	0	379.966	15	1292.73	0	294.121	0	569.771
Vdr	0	0	0	0	0	0	0	0	0.401	0	0	0	0	0	0	0	0	0	0	0	0	0	0	0	0	0	1	0.401	0	0	0	0
Vezf1	0	0	0	0.667	0	68.7063	6.91	0	13.3002	0	0	11.0978	0	8.63	0	0	1.28	0	0	2.58	0	0	0	2.84	99.5491	38.9543	11	99.5491	0	0	0	5.8925
Vsx1	0	0	0	0	0	0	0	0	0	0	0	0	0	0	0	0	0	0	0	0	0	0	0	0	0	0	0	0	0	0	0	0
Wdhd1	0	0	0	0	0	0	0	0	0	0	0	0	0	0	0	0	0	0	1.85	2.33	0	0	0	0	0	0	2	2.33	0	0	0	0
Wiz	0	0	0	0	0	1.46	1.21	0	0.493	0	0	0	0	1.07	0	0	0	0	0	2.86	0	0	0	0	147.92	0	6	147.92	0	0	0	0
Xbp1	23.9454	6.26	0	24.8868	5.51	47.1976	0	18.9382	26.4903	77.6516	10.1022	15.5869	1.85	13.4859	18.6574	13.0618	10.5629	0	0	9.36	49.7728	77.689	55.2718	35.0168	0	0	20	77.689	0	13.2738	2.765	26.0894
Ybx1	1405.66	847.628	707.571	3930.69	2023.76	495.507	54.4941	1245.14	237.239	519.611	486.279	392.147	561.271	115.115	2015.05	1230.82	708.047	891.626	817.412	1185.61	583.832	801.816	942.298	1019.09	979.639	2776.66	26	3930.69	54.4941	832.52	530.026	1219.52
Ybx2	0	0	0	0	0	0	0	0	0	0	0	0	0	0	0	0	0	0	0	0	0	0	0	0	135.31	224.141	2	224.141	0	0	0	0
Ybx3	12.3515	13.0899	5.07	7.45	0	0	0	10.6911	1.34	0	0	0	0	1.16	32.2288	7.01	0	0	10.1909	0	0	5.32	0	3.46	53.265	340.184	14	340.184	0	1.25	0	9.50568
Yeats4	0	1.26	2.35	9.23	0	8.35	13.8883	0.506	2.75	3.37	9.19	6.81	4.74	5.52	0	0	2.15	0	4.55	2.89	3.07	11.5596	3.84	15.1211	276.067	0	20	276.067	0	3.22	0.6945	7.965
Yy1	45.8078	39.471	33.9502	511.473	46.3049	559.86	145.368	43.5474	605.149	186.426	65.4268	122.13	135.644	125.659	287.748	202.288	112.795	83.6661	132.407	64.7058	130.906	127.757	169.708	89.227	2602.67	0	25	2602.67	0	126.708	64.886	182.246
Zbtb1	0	0	0	0	0	0	0	0	0	0	0	0	0	0	0	0	0	0	0	0	0	0	0	0	0	2.06	1	2.06	0	0	0	0
Zbtb11	0	0	0	0	0	0	0	0	0	0	0	0	0	0	0	0	0	0	0	0	0	0	0	0	0	0	0	0	0	0	0	0
Zbtb14	0	0	0	0	0	0	0	0	0	0	0	0	0	0	0	0	0	0	0	0	0	0	0	0	0	0	0	0	0	0	0	0
Zbtb16	0	0	0	0	0	0	0	0	0	0	0	0.225	0	0	0	0	0	0	0	0	0	0	0	0	0	0	1	0.225	0	0	0	0
Zbtb17	0	0	0	0	0	0	0	0	0	0	0	0	0	0	0	0	0	0	0	0	0	0	0	0	0	0	0	0	0	0	0	0
Zbtb18	0	0	0	0	0	0	0	0	0	0	0	0	0	0	0	0	0	0	490.35	0	0	0	0	0	0	0	1	490.35	0	0	0	0
Zbtb2	0	0	0	0	0	0	0	0	0.178	0	0	0	0	0.294	0	0	0	0	0	0	0	0	0	0	0	58.4883	3	58.4883	0	0	0	0
Zbtb20	139.977	88.1271	62.3353	394.83	79.2825	352.512	304.96	124.372	433.048	208.023	312.679	381.57	335.85	382.648	122.912	107.435	506.272	366.034	654.703	286.668	107.927	138.579	209.892	50.1014	3298.89	1454.14	26	3298.89	50.1014	295.814	123.277	382.378
Zbtb32	0	0	0	0	0	0	0	0	0	0	0	0	0	0	0	0	0	79.4982	0	0	0	0	0	0	0	0	1	79.4982	0	0	0	0
Zbtb38	0	0	0	0	0	0	0	0	0.0927	0	0	0	0	0	0	0	0	0	0	0	0	0	0	0	0	6.58	2	6.58	0	0	0	0
Zbtb40	0	0	0	0	0	0	0	0	0	0	0	0	0	0	0	0	0	0	1.01	0	0	0	0	0	1.69	0.642	3	1.69	0	0	0	0
Zbtb43	0	0	0	0	0	0	0	0	0	0	0	0	0	0	0	0	383.513	0	0	386.467	0	0	0	0	0	0	2	386.467	0	0	0	0
Zbtb44	0	0	0	0	0	2.51	0	0	0	0	0	0.254	0	0	0	0	0	0	0	0	0	0	0	0	0	0	2	2.51	0	0	0	0
Zbtb45	0	0	0	0	0	0	0	0	0	0	0	0.28	0	1.95	0	0	0	0	0	0	0	0	0	0	0	0	2	1.95	0	0	0	0
Zbtb48	0	0	0	0	0	0	0	0	0	0	0	0	0	0	0	0	0	0	0	0	0	0	0	0	0	13.7082	1	13.7082	0	0	0	0
Zbtb7a	0	0	0	0	0	0	0.416	0	0	0	0	0.704	0	0	0	0	0	0	0	0	0	0	0	0	793.51	439.604	4	793.51	0	0	0	0
Zbtb7b	0	0	7.76	39.8061	16.4059	265.979	0	1.67	20.4408	0	1.55	2.46	2.43	0	0	0	0	2.12	0	0	0.344	0	0	0	779.715	512.189	13	779.715	0	0.172	0	6.435
Zeb2	0	0	0	0	0	0.466	0	0	0.158	0	0	0	0	0.0953	0	0	0	0	0	0	0	0	0	0	0	0	3	0.466	0	0	0	0
Zfat	0	0	0	0	0	0	0	0	0	0	0	0	0	0	0	0	0	0	0	0	0	0	0	0	0	0	0	0	0	0	0	0
Zfhx3	0.795	1.35	7.83	5.52	0	27.2113	2.77	2.15	5.11	8.63	4.27	3.81	5.16	3.64	2.34	1.53	0.201	0	0	0	1.75	4.17	1.8	0.903	2.41	2.21	22	27.2113	0	2.275	1.01475	4.245
Zfhx4	0.315	0	0	0.665	0	2.12	0	0.181	0.255	0	0	0	0	0.0551	0.239	0.624	0	0	0	0	0	0.968	0.413	0.275	3.39	0	12	3.39	0	0	0	0.305
Zfp105	0	0	0	0	0	0	0	0	0	0	0	0	0	0	0	0	0	0	0	0	0	0	0	0	78.2447	0	1	78.2447	0	0	0	0
Zfp111	0	0	0	0	0	0	0	0	0	0	0	0	0	0	0	0	0	0	45.0956	49.7662	0	0	0	0	0	0	2	49.7662	0	0	0	0
Zfp128	0	0	0	0	0	0	0	0	0	0	0	0	0	0	0	2.52	0	0	0	0	0	0	0	0	0	0	1	2.52	0	0	0	0
Zfp142	0.448	0	0	0	0	0	0	0	0	0	0	0	0	0	0	0	0	0	0	0	0	0	0	0	0	0	1	0.448	0	0	0	0
Zfp146	0	0	0	0	0	0	0	0	0	0	0	0	0	4.31	0	0	0	0	0	324.969	0	0	0	0	0	0	2	324.969	0	0	0	0
Zfp148	0.47	0	0	10.0846	0	123.839	1.63	0	55.5113	0.586	0.0856	3.4	1.91	7.55	7.66	10.2406	0	3.52	7.05	0	1.86	0	0	1.08	79.7211	161.915	18	161.915	0	1.745	0	7.6325
Zfp184	0	0	0	0	0	0	0	0	0	8.04	0	0	0	0	0	0	1.78	0	0	0	0	0	0	0	0	0	2	8.04	0	0	0	0
Zfp189	0	0	0	0	0	0	0	0	0	0	0	0	0	0	0	0	0	0	0	0	0	0	58.8402	0	0	5.62	2	58.8402	0	0	0	0
Zfp191	0	0.259	0	0	0	0	0	0	0	0	0	0	0	0	0	0	0	0	0	0	0	0	0	0	165.021	8.09	3	165.021	0	0	0	0
Zfp207	0	0	0	0.958	0	0	0	0	4.93	0	0	1.79	1.29	2.61	0	0	0	0	0	0	0	0	0	0	0	0	5	4.93	0	0	0	0
Zfp219	0	0	0	0.3	0	0	0	0	0.137	0	0	0	0	0	0	0	0	0	0	0	0	0	0	0	134.723	2.85	4	134.723	0	0	0	0
Zfp236	0	0	0	0	0	0	0	0	0.0409	0	0	0	0	0	0	0	0	0	0	0	0	0	0	0	0	0	1	0.0409	0	0	0	0
Zfp263	0	0	0	0	0	0	0	0	0	0	0	0	0	0	0	0	0	0	0	0	0	0	0	0	0	0	0	0	0	0	0	0
Zfp266	0	0	0	0	0	0	0	0	1.17	0	0	0	0	1.75	0	0	0	0	0	0	0	0	0	0	0	0	2	1.75	0	0	0	0
Zfp275	0	0	0	0	0	0	0	0	0	0	0	0	0	0	0	0	0	0	0	0	0	0	0	0	6.1	0	1	6.1	0	0	0	0
Zfp276	0	0	0	0	0	0	0	0	0	0	0	0	0	0	0	0	0	0	0	0	0	0	0	0	0	0	0	0	0	0	0	0
Zfp280c	0	0	0	0	0	0	0	0	0.973	0	0	0.574	0	0	0	0	0	0	0	0	0	0	0	0	0	0	2	0.973	0	0	0	0
Zfp280d	0	0	0	0	0	0	0	0	0	0	0	0	0	0	0	0	0	0	0	0	0	0	0	0	0	0	0	0	0	0	0	0
Zfp281	0	0	0	0	0	0	3.44	0	40.6701	4.76	1.57	13.8917	12.4836	8.9	0	0	0.647	0	0	0	0	0	5.34	0	42.4474	0	10	42.4474	0	0	0	4.43
Zfp292	0	0	0	0.233	0	0	0.0996	0	1.32	0	0	0.0835	0	0.227	0.475	0	28.714	0	0	0	0.404	0	0	0	0	0	8	28.714	0	0	0	0.095575
Zfp30	0	0	0	0	0	0	0	0	0	0	0	0	0	0	0	0	0	17.9611	0	0	0	0	0	0	0	0	1	17.9611	0	0	0	0
Zfp334	0	0	0	0	0	0	0	0	0	0	0	0	0	0	0	0	0	0	0	0	0	0	0	0	0	0	0	0	0	0	0	0
Zfp354c	0	0	0	0	0	0	0	0	0	0	0	0	0	0	0	0	0	0	0	0	0	0	0	0	0	0	0	0	0	0	0	0
Zfp362	0	0	0	0	0	0	0	0	2.65	0	0	0	0	0.51	0	0	0	0	0	0	0	0	0	0	0	0	2	2.65	0	0	0	0
Zfp382	0	0	0	0	0	0	0	0	0	0	0	0	0	0	0	0	0	0	0	0	0	0	0	0	0	0	0	0	0	0	0	0
Zfp384	0	0	0	0.631	0	0	0	0	18.3967	0	0	1.34	0	4.25	0	0	0	0	0	0	0	0	0	0	0	0	4	18.3967	0	0	0	0
Zfp397	0	0	0	0	0	0	0	0	0	0	0	0	0	0	0	0	0	0	0	0	0	0	0	0	0	0	0	0	0	0	0	0
Zfp422	0	5.44	0	0.781	0	0	0	0	26.9187	2.6	1.23	14.7675	1.19	22.1378	2.92	0	0	0	0	0	0	0	0	2.15	0	0	10	26.9187	0	0	0	1.92
Zfp507	0	0	0	0	0	0	0	0	0	0	0	0	0	0.691	0	0	0	0	8.12	0	0	0	0	0	0	0	2	8.12	0	0	0	0
Zfp512	0	0	0	0	0	0	0	0	1.37	0	2.65	10.0819	0	8.6	1.53	0	0	0	0	0	0	0	0	0	0	0	5	10.0819	0	0	0	0
Zfp518a	0	0	0	0	0	0	0	0	0	0	0	0	0	0	0	0	62.4917	43.3111	55.2184	0	0	0	0	0	0	0	3	62.4917	0	0	0	0
Zfp523	0	0	0	0	0	0	0	0	0	0	0	0	0	0	0	0	0	0	13.9525	0	0	0	0	0	0	0	1	13.9525	0	0	0	0
Zfp524	0	0	0	0	0	0	0	0	3.54	0	0	0	0	0	0	0	0	0	0	0	0	0	0	0	0	28.6839	2	28.6839	0	0	0	0
Zfp536	0	0	0	0	0	22.1689	0	0	0	0	9.14	4.23	0	0.131	0	0	0	0	0	0	0	0	0	0	0	0	4	22.1689	0	0	0	0
Zfp541	0	0	0	0	0	0	0	0	0	0	0	0	0	0	0	0	0	0	0	0	0	0	0	0	0.307	0	1	0.307	0	0	0	0
Zfp551	0	0	0	0	0	0	0	0	0	0	0	0	0	0	0	0	0	0	0	0	3.66	0	0	0	0	0	1	3.66	0	0	0	0
Zfp553	0	0	0	0	0	0	0	0	0	0	0	0	0	0	0	0	0	0	0	0	0	0	0	0	1.32	0	1	1.32	0	0	0	0
Zfp57	0	0	0	0	0	0	0	0	0	0	0	0	0	0	0	0	0	0	0	0	0	0	0	0	0	0	0	0	0	0	0	0
Zfp574	0	0	0	0	0	0	0	0	0.557	0	0	0	0.137	0.382	0	0	0	0	0	0	0	0	0	0	0	0	3	0.557	0	0	0	0
Zfp592	0.589	0	0	0	1.35	0	0	0.466	1.51	0	0	2.2	0.389	2.2	0	0	0	0	0	0	0	0	0	0	40.6545	10.3127	9	40.6545	0	0	0	0.55825
Zfp593	0	0	0	0	0	1.32	1.76	0	0	0.419	0	1.1	1.08	0	0	0	0	0	0	0	0	0	0	0	0	0	5	1.76	0	0	0	0
Zfp609	0	0	0	0	0	0	0	0	0	0	0	0	0	0.0148	0	0	0	0	0	0	0	0	0.0745	0	1.12	0	3	1.12	0	0	0	0
Zfp628	0	0	0	0	0	0	5.12	0	0	0	0	0	0	0	0	0	0	0	0	0	0	0	0	0	0	0	1	5.12	0	0	0	0
Zfp629	0	0	0	0	0	0	0	0	0	0	0	0	0	0	0	0	0	0	0	0	0	0	0	0	0	2.28	1	2.28	0	0	0	0
Zfp637	0	0	0	0	0	0.538	0	0	0	0	0	0	0	0	0	0	0	0	0	0	0	0	0	0	0	0	1	0.538	0	0	0	0
Zfp639	0	0	0	0	0	0	0	0	0	0	0	0	0	0	0	0	0	0	0	0	0	0	0	0	0	50.5415	1	50.5415	0	0	0	0
Zfp644	0	0	0	0	0	0	0	0	0.469	0	0	0	0	0	0	0	0	0	0	0	0	0	0	0	7.22	0	2	7.22	0	0	0	0
Zfp646	0	0	0	0	0	0	0	0	0	0	0	0	0	0	0	0	0	0	6.23	0	0	0	0	0	0	0	1	6.23	0	0	0	0
Zfp652	0	0	0	0	0	0	0	0	0	0.135	0	0.289	0	0.603	0	0	0	0	0	0	0	0	0.34	0	6.88	25.4021	6	25.4021	0	0	0	0
Zfp655	0	0	0	0	0	0	0	0	2.46	0	3.49	2.67	7.9	0.704	0	0	0	0	8.51	3.48	0	0	0	0	36.9583	74.4019	9	74.4019	0	0	0	2.6175
Zfp668	0	0	0	0	0	0	0	0	0	0	0	0	0	0	0	0	0	0	0	0	0	0	0	0	0	0	0	0	0	0	0	0
Zfp672	0	0	0	0	0	0	0	0	0	0	0	0	0	0.22	0	0	0	0	0	0	0	0	0	0	42.4056	0	2	42.4056	0	0	0	0
Zfp677	0	0	0	0	0	0	0	0	0	0	0	0	0	0	0	0	0	0	0	0	0	0	0	0	12.6697	0	1	12.6697	0	0	0	0
Zfp687	0.659	0	0	0	0	0	0.405	0.522	0.379	0	0	0	0	0.747	0	0	0	0	0	0	0	0	0	0	4.75	0	6	4.75	0	0	0	0
Zfp691	0	0	0	0	0	0	0	0	0	0	0	0	0	1.23	0	0	0	0	0	1.99	0	0	1	0	176.781	16.5129	5	176.781	0	0	0	0
Zfp7	0	0	0	0	0	0	0	0	0	0	0	0	0	0	0	0	0	0	1.81	0	0	0	0	0	0	0	1	1.81	0	0	0	0
Zfp707	0	0	0	0	0	0	0	0	0	0	0	0	0	0.0407	0	0	0	0	0	0	0	0	5.49	0.581	0	0	3	5.49	0	0	0	0
Zfp735	0	0	0	0	0	0	0	0	0	0	0	0	0	0	0	3.27	0	0	0	0	0	0	0	0	0	0	1	3.27	0	0	0	0
Zfp740	0	0	0	0	0	0	0	0	0	0	0	0	0	0	0	0	0	0	0	0	0	0	0	0	0	42.8601	1	42.8601	0	0	0	0
Zfp746	0	0	0	0	0	0	0	0	0	0	0	0	0	0	0	0	0	0	0	0	0	0	0	0	0	0	0	0	0	0	0	0
Zfp764	0	0	0	0	0	0	0	0	0	0	0	0	0	0	0	0	0	0	0	0	0	0	0	0	0	0	0	0	0	0	0	0
Zfp768	0	0	0	0	0	0	0	0	0	0	0	0	0	0	0	0	0	0	0	0	0	0	0	0	76.8927	0	1	76.8927	0	0	0	0
Zfp770	0	0	0	0	0	0	0	0	0	0	0	0	0	0	0	0	0	0	0	7.94	0	0	0	0	0	0	1	7.94	0	0	0	0
Zfp771	0	0	0	0	0	0	0	0	0	0	0	0	0	0	0	0	0	0	0	0	0	0	0	0	0	0	0	0	0	0	0	0
Zfp787	0	0	0	0	0	0	7.91	0	1.54	0	0	0	0	1.98	0	0	0	0	0	0	0	0	0	0	6.11	0	4	7.91	0	0	0	0
Zfp800	0	0	0	1.25	0	0	0.261	0	12.6027	1.72	19.5328	22.4184	29.4695	3.48	0	0	11.2296	9.52	4.33	17.5485	0	0	0.633	0.844	0	0	14	29.4695	0	0.447	0	8.2225
Zfp819	0	0	0	0	0	0	0	0	0	0	0	0	0	0	0	0	0	0	0	0	0	0	0	0	2.5	0	1	2.5	0	0	0	0
Zfp82	0	0	0	0	0	0	0	0	0	0	0	0	0	0	0	0	0	0	0	0	0	0	0	0	0	0	0	0	0	0	0	0
Zfp91	0	3.51	0	0	0	0	0	0	0	0	0.157	0.737	0.143	0.0903	0	0	0	0	0	0	0	0	0	0	5.31	0	6	5.31	0	0	0	0
Zfpm1	0.826	2.87	0	0	0	0	0	0.653	4.37	0	2.73	7.48	6.98	2.37	0	0	0	0	0.793	0	0	0	0.844	0	0	0	10	7.48	0	0	0	0.8395
Zfx	0	0.455	0	6.07	0	4.59	0	0	1.19	0	0	3.73	0	1.08	0.886	0.477	0	0	29.7975	0	0	0	0	0.0763	0	22.7818	11	29.7975	0	0	0	1.0315
Zhx1	0.851	0	0	68.2536	0	1.46	3.39	0.673	34.7326	4.76	4.31	14.6381	7.29	12.1463	11.0137	45.9988	0	6.35	10.9161	2.46	30.9721	30.0709	18.9827	16.2776	55.0597	2.43	22	68.2536	0	6.82	1.7025	18.3064
Zhx2	2.34	0	2.09	1.22	0	5.07	26.3799	2.5	11.4508	10.0228	7.71	9.76	11.7492	13.7016	0.35	0	13.9761	0	65.9494	22.7958	0.981	0	0.821	0	536.049	237.593	20	536.049	0	3.785	0.46775	13.2135
Zhx3	0	0	0	0	0	0	23.0468	0	0.721	0	2.92	90.5418	26.1829	7.31	0	0	0	0	0	8.53	0.014	0	0.022	0	141.026	10.3286	11	141.026	0	0	0	6.2125
Zkscan1	0.87	0	0	0	0	0	0.444	0.688	0	0	0	5.54	0	5.58	0	0	0	0	0	0	0	0	0	0	9.82	0	6	9.82	0	0	0	0
Zkscan2	0	0	0	0	0	0	0	0	0	0	0	0	0	0	0	0	0	0	0	0	0	0	0	0	3.28	0	1	3.28	0	0	0	0
Zkscan3	0	0	0	0	0	0	0	0	0	0	0	0	0	0	0	0	0	0	0	0	0	0	0	0	391.664	13.9767	2	391.664	0	0	0	0
Zkscan8	0	0	0	0	0	0	0	0	0	0	0	0	0	0	0	0	0	0	0	11.4179	0	0	0	0	0	0	1	11.4179	0	0	0	0
Znf512b	0	0	0	0	0	0	2.01	0	0.245	0	0	0	0	0	0	0	0	0	0	0	0	0	0	0	0	0	2	2.01	0	0	0	0
Zscan2	0	0	0	0	0	0	0	0	0	0	0	0	0	0	0	0	0	0	0	0	0	0	0	0	0.598	0	1	0.598	0	0	0	0
Zscan20	0	0	0	0	0	0	0	0	0	0	0	0	0	0	0	0	0	0	0	2.35	0	0	0	0	0	0	1	2.35	0	0	0	0
Zscan21	0	0	0	0	0	0	0	0	0	0	0	0	0	1.86	0	0	0	0	0	0	0	0	0	0	0	0	1	1.86	0	0	0	0
Zscan22	0	0	0	0	0	0	0	0	0	0	0	7.09	0	0	0	0	0	0	0	0	0	0	0	0	0	0	1	7.09	0	0	0	0
Zscan26	0.172	0	0	0	0	0	0	0.136	0	0	0	0	0	0	0	0	0	0	0	0	0	0	0	0	253.572	45.7425	4	253.572	0	0	0	0
Zxdc	0	0	0	0	0	0	0	0	0	0	0	0	0	0	0	0	0	0	0	0	0	0	0	0	4.14	0	1	4.14	0	0	0	0
Zzz3	0	0	0	0	0	0	0	0	0	0	0	0	0	0	0	0	0	0	0	0	0	0	0	0	9.93	0	1	9.93	0	0	0	0

## Sheet: three phx catTFRE experiment
symbol	0h_1	12h_1	24h_1	48h_1	3d_1	5d_1	7d_1	0h_2	12h_2	24h_2	48h_2	3d_2	5d_2	7d_2	0h_3	12h_3	24h_3	48h_3	3d_3	5d_3	7d_3
Adnp	0	0	0	0	0	0	0	0.077163	0	0	0	0	0	0	0	0	0	0	0.0281768	0	0
Ahctf1	21.8303	37.4548	67.6249	22.1171	13.0875	15.5018	9.09852	16.9643	18.8723	92.7231	26.9062	32.6783	26.9266	57.4965	11.7617	7.99523	10.3497	7.3581	4.43814	9.92149	10.5738
Ahr	0	0	4.64381	0	0	0	0	0	0	0	0	0	0	0	0	2.03706	0.479727	1.60468	1.31416	0.589837	0.341298
Arid1a	6.76615	6.30381	2.4487	6.42233	6.50667	6.39002	2.42779	5.98757	3.74103	5.4105	11.0684	5.10051	19.1616	5.72928	15.6685	24.9675	12.6751	15.9835	18.3767	7.88981	13.5296
Arid1b	0	0.988173	0	0	0	0	1.38628	7.01547	3.25051	2.27053	1.91848	2.61379	8.53174	2.22361	7.08656	19.8503	8.09676	4.30802	5.03363	2.45479	6.88036
Arid2	0	0.240595	0.66253	0	0.834829	0	0	2.43023	2.20298	2.55316	0.723915	4.63736	2.84523	3.17582	2.30371	8.09492	1.83698	5.08098	2.91047	4.13871	3.22655
Arid5b	8.55653	0	1.68754	1.56243	1.85963	1.83067	1.15319	5.4238	0.776985	1.49582	0.548017	0.917205	4.16455	0.560896	6.8847	3.16014	4.50656	1.49289	3.29496	2.0626	5.4004
Arnt	3.67236	14.1666	9.25854	4.63134	6.1578	0.064625	0	5.9422	4.01963	2.02489	0.962709	4.1429	2.06312	1.72162	4.09884	20.5881	10.9788	14.3997	14.7473	20.1243	8.12313
Arntl	480.189	741.554	1343.34	1208.67	1108.66	1113.15	1061.09	488.511	195.96	919.406	561.319	618.872	890.769	789.953	1076.48	772.01	943.977	1350.89	812.867	1104.3	1011.3
Arx	0	0	0	0	0	0	0	0	0	0	0	0	0	0	0	0	0	0	0	0.182657	0
Atf1	0	0	0	36.2209	28.5602	0	0	76.9334	0	0	0	0	0	0	97.0746	0	0	44.3993	218.042	0	0
Atf4	0	0	0	0	0	0	0	0	0	0	0	0	0	0	0.860133	0.443285	0	0	0	0	0
Atf6	0	0	0	0	0	0	0	0	0	0	0	0	0	0	0.243293	0.235572	0	0.497384	0	0	0
Atf6b	0	0	0	0	0	0	0	0	0	0	0	0	0	0	0	0	0.323398	0	0.447886	0	0
Atf7	2.43788	0	1.45682	1.55059	0	1.9364	1.55592	1.5765	1.47847	0	0	0	2.02551	2.24883	9.52338	7.92813	7.8454	16.5999	2.71596	5.78681	2.57893
Atoh8	0	0	0	0	0	0	0	0.590231	0.750905	0	0	0	0	0	0	0	0	0	0	0	0
Bcl6	0	0	0	0	0	0	0	0	0	0	0	0	0	0	0.510822	0	0	0	0	0	0
Bdp1	0	0	0	0	0	0	0	0.0303689	0	0	0	0	0	0	0.529057	0	0	0	0	0	0
Bhlha15	0	22.2347	96.883	75.3616	15.049	61.8333	22.5298	0	137.061	44.2113	18.2252	12.6078	35.3572	30.4765	0	50.0532	26.7203	4.39326	32.9455	0	15.4199
Bhlhe40	99.1743	239.045	58.3545	39.3856	119.172	32.4794	42.1223	110.783	28.3299	54.6265	19.5647	113.265	65.152	31.9149	38.6178	119.589	30.0486	29.005	45.0208	16.8326	18.8911
Bnc2	0	0	0	0	0	0	0	0	0	0	0	0	0	0	7.19715	0	0	0	0	0	0
Carhsp1	0	0	0	0	0	0	0	2.14958	0	0	0	0	0	0	0	0.534694	0	0	0.474275	0	0
Casz1	0	0.804807	0.210856	0.154185	0	0	0	0	0	0	0	0	0	0	0	0.578429	0.0580086	0.125919	0	0	0
Cbfb	1.12781	0	6.9882	0	0	1.74926	1.34636	0	4.6033	0	2.03007	8.46635	0	18.9765	12.2248	33.7421	4.69451	2.01975	1.32043	17.4885	23.7879
Cdc5l	1.42051	0	1.01281	0.680099	0	0	0	2.37147	0	1.00182	0	1.77135	3.13007	0	2.93413	1.34457	0.173867	1.28419	2.10839	2.45475	1.80996
Cebpa	392.086	249.612	565.929	251.583	320.034	144.847	485.783	271.122	210.925	763.667	244.13	448.056	329.281	1114.81	192.598	40.2094	120.718	55.026	257.069	463.534	257.63
Cebpb	198.961	370.448	328.394	226.007	230.072	134.823	249.351	181.509	626.739	583.536	158.551	332.816	164.55	409.485	82.6316	128.164	156.196	66.6751	126.268	214.205	111.207
Cebpd	0	30.2055	3.59666	3.17524	6.74157	0	0	0	42.5601	15.0357	0	0	0	3.142	0	0	0	4.6836	0	0	0
Cebpg	1.76104	0	66.7373	18.1894	64.7782	20.1929	14.3264	164.562	423.288	567.656	304.64	164.56	36.3146	167.925	87.98	65.3939	162.982	45.6493	27.4159	42.8289	60.5304
Cebpz	0	1.5486	1.20105	0.600112	0.627091	0	0	0.585273	1.24954	5.72401	2.30365	7.56671	1.19441	2.29627	7.7909	6.82422	22.5431	2.175	0.506081	3.38303	3.84342
Champ1	0	0	0	0	0	0	0	0	0	0	0	0	0	0	0	0.0796119	0.0666402	0	0.140872	0	0
Chd7	4.23655	17.9703	9.50166	5.69981	11.5765	0	0	7.99604	6.23648	1.77202	2.20114	2.27508	4.41643	3.48478	14.3953	19.5641	19.6898	2.46964	8.36901	5.13944	5.9872
Cic	0	0	0	0	0	0	0	0	0	0	0	0	0	0	0	0.140385	0	0	0	0	0
Clock	386.138	593.996	903.113	916.577	841.365	743.023	749.825	411.678	184.226	485.847	322.272	543.15	594.108	617.248	757.231	508.593	715.79	1027.97	609.146	664.601	636.835
Creb1	0	192.624	157.288	54.4929	106.661	121.687	99.5974	263.802	322.544	651.857	294.823	203.442	230.714	262.353	258.461	279.652	234.386	161.129	49.5999	447.75	412.117
Creb3l3	0	8.18764	3.99946	2.61345	4.17203	0	0	1.41723	14.4767	0	0	4.04859	0	0	1.33852	23.1392	8.99513	10.722	9.95766	2.8729	4.27117
Crebl2	0	0	0	0	0	0	0	0	0	0	0	0	0	0	0	0	0	0	0	0	0
Crebzf	0	0	18.6946	37.9212	0	0	0	0.544871	0	0	0	0	0	0	0.884831	0	0	0	0	0	0
Csde1	0	0	0	0	0	0	0	0.201695	0.195885	0	0	0	0	0	0	0	0	0	0	0	0
Ctcf	0	0.2539	2.42414	0	0	0.998673	0	4.77024	3.28103	4.36937	6.2896	29.8475	36.398	28.9127	29.82	19.132	0	34.5189	0	25.5133	13.8712
Cux1	0	1.42384	3.16725	0.315533	0	0	0	0.69735	0	0.253273	0	0	0	0	0	0	0	0.14566	0	0	0
Cux2	0	0	0	0	0	0	0	0	0.583703	0	0	0	0	0	0	0	0	0	0	0	0
Dbp	297.15	0	0	0	35.3545	0	0	87.9545	0	0	0	0	0	0	0	7.55352	0	0	0	0	0
Ddit3	0	0.810417	0	0	0	0	0	0	0	0	0	0	0	0	0	0	0	0	0	0	0
Deaf1	0	0	14.8746	0	0	0	0	0	0	4.92692	0	0	0	0	2.03568	0.229657	3.05502	0	0	4.11223	2.4655
Dmap1	4.43672	10.4098	6.30456	5.01344	5.88972	5.31156	0	3.13332	7.46297	6.11431	6.69407	10.7457	12.2669	10.5759	10.4149	10.2808	8.05727	10.1661	4.8379	3.63093	4.99732
Dnajc1	0	0	0.873671	0	1.00213	0	0	0.125254	0	0	0	0.955588	5.46266	0	0	0	2.54146	2.92675	5.28198	0.926094	0
Dnajc2	0	0	0	0	0	0	0	0	0	0	0	0	1.71235	0	4.40717	0	0	0	0	0	0
Dr1	162.532	13.8571	59.8344	43.2237	59.6591	0	62.6948	90.9578	19.4673	72.371	31.8387	15.6389	21.3457	42.8552	224.243	60.937	76.591	6.23615	54.4273	129.602	73.1426
Drap1	39.8581	80.0829	41.902	20.1222	22.0005	27.3662	28.4297	213.749	149.871	224.793	212.33	165.139	196.187	163.142	206.63	237.184	236.707	126.509	192.649	170.05	288.654
Dzip1l	0	0	0	0	16.9683	0	0	0	0	0	0	0	0	0	0	0	0	0	0	0	0
E2f1	0	0	0	1.94747	0	0	0	0	0	0	0	0	0	0	0	0	3.2103	1.47896	1.18505	0.470166	0
E2f2	0	0	6.66557	2.559	2.41549	0	0	0	0	0	0	0	0	0	0	0	0	0	0.826171	2.18279	0
E2f3	42.1891	120.104	108.906	66.0704	82.8062	40.6021	56.8888	59.4108	23.9843	55.942	71.3142	32.919	54.3067	47.7545	142.332	118.814	217.502	112.969	153.831	89.3199	255.159
E2f4	56.1243	86.9056	88.4436	17.0679	67.1	10.8656	15.0822	101.32	13.6962	69.4037	24.8746	24.1188	128.512	28.5349	82.4299	123.719	88.4222	16.2083	84.2687	51.136	107.966
E2f5	0	0	0	0	0	0	0	0	0	0	0	0	0	0	2.89073	0	1.39031	0	0.606172	0	0.870467
E2f8	0	0	0	0	0	0	0	0	0	0	0	0	0	0	0	0	0	0.0986864	0	0	0
Ehf	0	0	0	0	0	0	0	0	0	0	0	0	0	0	10.3732	6.87243	5.62353	1.08008	3.09344	0	7.06474
Elf1	15.2749	0	16.699	11.5366	6.87923	0	13.8941	16.7186	1.74968	0	3.28902	0	10.6243	0	12.8289	31.4502	21.8967	10.3546	21.26	38.5976	27.0603
Elf2	53.1779	70.319	59.5487	53.4714	47.1979	43.8091	46.9008	39.3788	2.92221	47.8517	43.3305	34.9059	36.5597	36.7309	25.4336	29.3995	29.7118	40.9815	18.0897	11.9421	26.1891
Elf3	0	0	0	0	0	0	0	0	0	0	0	0	0	0	0	0	0	0	1.1167	0	0
Elf4	0	0	0	0	0	0	0	0	0	0	0	0	0	0	0	0	0	0	0	0	0
Elk1	1.24606	0	0.548182	1.29737	1.49184	0	0	1.5746	1.76168	4.19905	2.48773	0	0	0	1.46888	1.50627	1.62323	1.14566	0	0	0.782191
Elk3	15.6454	10.1905	17.4014	24.1218	13.684	18.1407	27.6592	44.0089	56.5325	31.5819	24.8776	10.4779	24.0313	46.7478	104.976	83.6504	119.487	53.4296	97.7769	116.915	127.757
Elk4	233.563	98.0893	102.878	181.445	234.459	113.697	121.91	287.357	369.683	238.444	217.618	246.762	174.652	209.327	836.766	1096.66	964.249	176.898	1588.45	1239.51	2697.86
Elmsan1	0	0	0.136454	0	0	0	0	0	0	0	0	0	0	0	0	0	0	0	0	0	0
En2	4.91916	0	0	0	0	0	5.63731	0	0	0	3.17743	0	0	0	0	0	0	0	0	0	0
Ep400	0.605968	1.23363	0.131329	0.395224	0.472177	0	0	2.09992	0.45917	0.484006	0.254291	1.44654	1.03524	0.94315	1.30622	3.57695	1.30296	2.03636	0.47816	0.989211	3.98632
Epas1	0	5.48286	1.79654	2.20009	5.20348	0	47.6594	1.03184	36.3654	77.8437	0	0	0	0	53.3435	5.82298	53.7577	4.43216	45.7574	2.16104	3.83863
Erf	15.9149	13.1495	17.494	10.5213	13.3445	8.73574	7.47685	6.37932	0	24.2504	3.32259	13.9393	10.3175	3.68621	7.17461	9.4099	14.3907	10.9661	10.2989	7.9281	9.87967
Erg	99.8552	113.159	75.9844	33.4653	104.061	71.2583	51.8808	193.889	103.815	184.435	148.577	129.986	82.8695	109.337	181.965	119.041	141.336	37.5307	91.1458	134.434	163.163
Esr1	0	0	0	0	0	0	0	0	1.69353	5.38927	0.203766	0	0.19414	0	2.09971	2.25934	2.00045	6.36957	3.26612	2.42942	4.13084
Esrra	1121.7	1395.63	2103.5	1270.23	1317.46	1244.4	1326.98	931.209	388.02	1401.52	438.588	1044.93	964.388	1398.46	1323.49	632.616	1209.68	809.275	954.99	983.1	1048.06
Esrrg	81.3341	102.78	19.3273	36.4157	76.1329	2.56735	19.4992	19.4741	11.2777	14.4941	6.93237	30.7772	18.9168	25.3563	139.777	21.3845	44.3687	82.5426	61.2145	66.0753	31.2859
Ets1	3.4489	2.78935	2.56739	6.12346	16.4997	0	3.88167	3.46041	1.5495	27.8085	14.6376	16.2862	1.54153	10.2316	15.3312	26.8522	28.9937	18.8973	27.1832	3.55397	22.507
Ets2	0	0	0	0	0	0	0	0	0	0	2.49034	0	0	0	2.38298	0	2.66758	0	0	0	0
Etv3	0	0.276482	0	0	0	0	0	0	0	0	0	0	0	0	0.413013	0.380879	0.59043	0	0.39538	0.298018	0.57532
Etv6	9.31332	21.0268	32.8642	60.4303	84.1923	46.9477	21.1513	9.26986	0	66.2494	60.7581	84.1902	101.056	78.624	0	0	0	12.2344	23.7874	15.5283	9.50918
Evx1	0	0	0	0	0	0	0	0	0	0	0	0	0	0	0	0	17.3062	0	0	0	0
Ezh2	0	0	0	0	0	0	0	0	0	0	0	0	0	0	0	0	0	0	0	0	0
Fli1	6.49221	4.76862	7.82432	2.50757	12.2984	16.5061	2.562	25.7622	13.3003	20.6207	27.6244	25.4257	12.4568	5.03954	44.6253	41.4093	60.6824	16.9814	32.9347	42.8585	44.9156
Foxa1	79.4442	59.3315	62.2717	19.8251	55.3289	18.7594	0	105.943	46.2603	74.3658	74.3905	38.2894	83.0654	65.5324	151.081	112.44	139.81	66.228	102.221	119.093	136.726
Foxa2	29.2827	120.312	49.041	4.03614	29.2495	97.672	26.8162	39.8554	0	36.3856	0.0642346	13.6521	13.4572	23.1333	56.9795	49.4178	73.6753	32.2808	83.0689	17.4878	42.6982
Foxa3	0	14.0243	5.59669	5.31426	0	9.78063	7.20996	7.48197	0	0	9.60179	6.4828	27.6287	0	39.5728	48.5278	14.1347	42.6865	54.1392	5.75974	12.9649
Foxc2	0	0	0	0	0	0	0	0	0	0	0	0	0	0	0	1.1217	0	0	0	0	0
Foxe1	0	0	0	0	0	0	0	0	0	0	0	0	0	1.25295	0	0	0	0	0	0	0
Foxj2	1.99178	2.97675	5.30919	1.19604	0	1.04055	0.802607	1.44912	0	1.15915	1.42163	0.81974	1.72643	0.816876	12.0147	3.35773	2.90849	2.03085	3.24371	2.00143	6.85787
Foxj3	2.3146	2.73258	3.44935	0	0	1.27543	0	7.33551	1.10331	2.565	9.31077	0	5.05768	1.62528	7.30645	8.49848	9.44771	0.64294	5.13912	0.809125	2.76844
Foxk1	234.118	499.894	374.641	134.017	275.934	70.5777	27.7148	426.338	139.526	287.904	172.962	134.01	187.614	95.2563	295.593	468.677	273.699	197.09	413.511	134.91	353.646
Foxk2	0	4.76015	8.01472	0	7.16217	0	0	10.2058	5.76286	13.7634	30.5408	4.50502	1.58474	0	4.71552	6.83493	8.21633	1.21388	6.35416	0	6.46437
Foxn2	5.48714	0	6.52756	0	0	0	0	0	0	0	0	0	0	0	0	0	0	0	0	0	0
Foxn3	1.98579	9.66698	6.07329	0	10.6202	0	0	0	0	0	0	0	0	0	11.6875	0	15.5591	0	11.1639	19.4717	0
Foxo1	217.245	138.763	103.089	56.9891	187.811	111.348	0	151.717	21.6472	56.631	110.427	42.2528	123.615	35.5718	168.312	178.919	169.941	111.053	178.013	56.8177	117.039
Foxo3	0.515258	1.48337	1.39553	0	4.09205	2.38031	0	4.24927	1.1886	0	3.11204	0	0	0	17.5122	3.51503	2.99008	4.21035	6.9491	1.10413	1.64504
Foxo4	62.4846	13.7898	16.7621	16.6007	0	12.2058	28.3169	17.1108	0	0	0	0	5.05203	11.5876	38.3572	6.31799	19.4383	12.2837	11.2637	3.62679	10.3331
Foxp1	296.562	395.398	444.251	406.778	456.142	345.604	173.43	273.466	62.0408	241.489	243.947	283.514	319.298	225.875	265.389	175.03	244.275	356.292	316.174	198.166	351.705
Foxp2	0	1.32452	0.556656	0	1.07877	1.03748	0	1.35792	0	0	0	0	0	0	0	3.01978	0	0	0	0	0
Foxp4	57.756	86.9421	105.014	106.672	143.138	46.2875	44.3978	49.7867	0	39.6638	40.2911	47.7478	43.2999	38.122	67.8715	42.8081	87.2718	85.3422	81.8452	72.9242	106.633
Gabpa	603.571	766.533	599.455	357.661	677.664	576.445	224.484	731.164	513.217	723.247	695.524	680.813	585.71	536.588	755.348	993.807	789.877	501.616	850.954	858.849	909.915
Gata1	0	0	0	0	0	0	0	0	0	0	0	0	0	0	0	0	0	0	0	0	0
Gata4	148.174	248.037	323.972	229.831	222.557	114.941	99.0699	135.948	93.0469	354.353	236.348	212.707	223.837	305.275	61.8717	52.9712	103.315	70.8444	63.7863	186.175	78.7335
Gata6	0	93.9383	24.7437	52.0247	52.3021	22.567	0	0	130.112	9.99495	18.42	0	0	0	84.6682	115.635	91.5585	22.8885	164.773	82.0318	78.2018
Gatad1	1.93345	2.06512	2.37641	1.43511	2.21579	0	0	1.34186	0.757161	0	0	0	2.28333	1.04244	1.5337	2.20111	1.93614	0.176291	1.94218	0	0.186771
Gatad2a	3.43755	12.2419	11.6523	4.77974	5.24078	2.87357	2.60815	7.12617	1.75733	11.966	6.89809	9.84645	19.5584	10.8969	5.73239	4.82048	5.26064	9.47584	8.06661	8.9397	10.9533
Gatad2b	0	0	1.74559	0	0	0	0	0.91934	0	0	1.0517	0	0.639529	0	1.01452	0.970091	0.389718	1.38957	2.43345	1.16555	0.488949
Glis3	0	0	0	0	0	0	0	0	0	0	0	0	0	0	0	0	0	0	0	0	0
Gmeb1	0	0.843978	0	0	1.54001	2.04121	0	1.63186	0.779665	1.38441	1.19669	0	0	0	0	0	0	0	0	0	0
Gmeb2	0	26.7302	140.804	0	0	0	0	0	0	0	136.831	0	0	0	0	0	0	3.16264	0	0	0
Gzf1	0	0	0	0	0	0	0	0	0	0	0	0	0	0	0.261257	0	0	0.17859	0	0	0.274232
Hand2	0	0	2.91487	0	0	0	0	0	0	0	0	0	0	0	0	0	0.865725	0	0	0	0
Hes1	6.82649	27.2015	19.4868	30.0691	3.42514	3.99298	6.01169	5.2279	0	4.32546	11.1351	0	9.16783	0	11.5506	14.8865	13.3618	13.8553	14.8298	5.99674	2.93796
Hes6	0	0.291931	10.5466	0	0	0	0	0	0	0	0	0	0	0	0	0	0	0	0	0	0
Heyl	0	0	0	0	0	0	0	0	0	0	0	0	0	0	1.31857	0	0	0	0	0	0
Hhex	31.4733	42.1006	69.6344	29.8478	27.7037	32.2821	16.3812	90.784	75.2804	80.0327	145.622	39.9963	42.9919	36.297	3.71792	3.36061	102.511	18.0757	59.478	10.8545	14.8226
Hic2	0	71.0349	0	0	5.21573	7.96633	0	0	35.9392	8.25844	16.7753	14.5421	9.51569	12.5573	19.5635	38.7223	7.93486	6.99691	11.0619	2.34117	4.32362
Hif1a	0	4.28825	0.860496	2.32939	0.655928	0	0	0	0	0	0	0	0	0	0	5.42091	0	2.82692	0	0	0
Hivep2	0	0	0	0	0	0.459304	0	0	0	0	0	0	0	0	0	0	0	0.146225	0	0	0.199282
Hlx	0	0	0	0	0	0	0	0.0910812	0	0.163345	0	0.391561	0.539813	0.527841	0.0728116	0.130434	0	0.338401	0	0.461704	0
Hmbox1	8.53602	2.64324	3.68321	8.66531	4.87527	5.97181	2.58158	0.782067	0	6.02686	0	0	2.97754	0	0	0	0	2.3077	0	0	0
Hmg20a	15.0284	43.9697	30.522	54.3404	29.5088	22.8623	31.8286	14.1635	82.7734	153.976	24.374	19.8126	7.05311	64.9905	52.4554	90.3719	56.9438	153.033	44.5294	69.3053	24.8081
Hmg20b	3.36465	26.7767	7.23358	5.09349	21.7033	10.0839	0.781263	18.5258	0	38.2324	11.0794	18.6704	18.6744	12.9271	11.8031	8.2795	9.72345	8.17089	25.2848	8.78768	6.37575
Hmga2	644.57	72.2674	595.066	461.72	119.524	502.45	630.635	74.4157	479.536	215.371	602.673	0	409.085	2.14338	348.129	349.576	658.127	144.402	319.719	1359.78	1132.57
Hmgb2	1182.72	223.157	387.03	651.473	895.339	2162.76	1203.88	1922.25	2167.95	1423.57	3985.74	3163.5	3964.92	3324.74	3753.66	4986.67	2726.93	1855.87	2442.84	2971.98	2990.68
Hmgb3	117.997	44.6737	55.2194	31.844	92.7193	210.381	50.9918	522.879	288.568	389.81	847.313	514.977	974.531	334.645	498.177	640.269	548.692	87.8751	488.296	176.904	134.518
Hmx1	0	0	0	0	0	0	0	0	0	0	0	9.48728	0	0	0	0	0	0	0	0	0
Hnf1a	2126.14	3440.97	2859.24	2472.58	3312.12	2218.71	2046.63	1879.06	1217.75	2227.08	1614.29	1920.75	1865.98	2192.79	2751.67	2830.6	3159.32	2871.21	2694.05	2320.63	2430.32
Hnf1b	29.0808	17.5709	58.7805	52.2794	45.655	59.4598	65.0738	28.7301	2.88693	8.51999	17.1835	11.1731	21.1174	14.7384	75.5128	17.5405	60.9753	78.0915	63.22	81.303	95.532
Hnf4a	4040.32	8118.19	6063.16	6559.49	5605.5	3888.85	4211.71	3957.62	3848.45	6386.32	3242.25	4468.36	4186.05	5123.92	6742.37	5777.72	7446.65	6747.82	7229.64	6776.29	7357.56
Hnf4g	0	0	0	0	5.77217	0	0	0	0	0	0	0	0	0	0	0	0	4.89354	0	0	0
Hoxa4	0	0	0	0	0	0	0	0	0	0	0	0	0	0	0	0	0	0.169055	0.350675	0	0
Hoxa5	0	0	0	0	0	0	0	0	0	0	0	0	0	0	0	7.76668	3.48863	0	0	0	0
Hoxb4	0	0	0	0	0	0	0	0	0	0	0	0	0	0	0	0.710882	0.112078	0	0	0	0
Hsf1	10.9688	3.54306	17.1124	4.16286	4.28181	0	0	5.83747	0	18.1323	0	0	3.95917	4.89354	20.9618	9.27639	13.2804	11.1247	0	13.2088	17.1366
Hsf2	3.00424	18.0058	20.8593	1.66408	5.09916	0	1.22026	0.97436	0	7.77162	0	1.93525	0	0	13.371	12.4475	19.8459	9.5611	3.53741	9.68554	3.20877
Hsf4	0.401641	0	0	0	0	0	0	1.56	0	0	0	0	0	2.93559	3.61961	0	4.22915	0.638497	4.92302	0.419289	0
Ikzf4	0	0	0	0	0	0	0	0	0	0	0	0	0	0	0	0	5.62784	0	0	0	0
Ikzf5	0	0	0	0	0	0	0	0	0	0	0	0	0	0	0	0	0	1.34146	0	0	0
Irf1	0	0	0	0	0	0	0	0	0	0	0	0	0	2.64977	7.77486	11.8947	1.72947	0	0	5.8789	7.55844
Irf2	468.829	128.554	235.255	450.704	702.144	225.23	177.87	641.089	1045.15	508.343	378.403	627.801	188.814	430.352	1338.24	1203.07	1354.72	710.209	1012.85	1085.76	1245.19
Irf3	64.6381	58.1718	22.9731	41.9109	63.0339	43.269	8.27577	244.827	48.8963	324.502	168.854	71.019	79.7786	40.1597	404.651	211.424	335.923	56.6933	117.393	145.981	96.3619
Irf5	0	0.597477	0.545091	0	2.51478	0	0	0.715307	0	1.93353	0	3.68547	0	1.73109	6.86726	5.74993	3.81218	2.27008	10.2521	10.8581	8.0267
Irf6	0	0	0	0	0	0	0	0	0	0.65192	0	0	0	0	1.83139	0	0	0	0	0.302903	0
Irf8	0	0	0	0	0	0	0	0.59903	0	0	0	0	0	0	0	0	0	0	0	0	0
Irf9	1.09981	0	0	0	1.34847	0	0	2.98212	2.68421	0	0	4.67428	3.91972	3.49064	1.7643	6.76135	0.989163	1.02775	10.2812	14.581	7.52553
Jun	0	0	0	0	0	0	0	0	0	0	0	0	0	0	0	0	0	3.10441	0	1.08113	0
Junb	0	0	0	0	1.28857	0	0	0	0	0	0	0	0	0	0	1.0087	2.07843	0	1.19461	0	0
Jund	0	0	5.01972	2.48127	0	2.23364	2.57059	1.96881	3.89756	0	0	0	0	0	8.73975	8.06327	7.2382	9.14988	6.59194	0.628841	0
Klf12	0	0	1.54742	0	8.04459	0	0	0	0	0	0	0	4.59442	2.3526	0	0	0	18.5202	0	0	0
Klf13	0	0	0	0	0	0	0	2.21519	0.688536	0	0.911748	0	0	0	0	0	1.68238	2.30536	2.11639	0.8892	0
Klf15	1.03409	0	0	0.73212	0.564785	0	0	0	0	0	0	0	0	0	0	0	0	0	0	0	0
Klf3	0	0	0	0	0	0	0	0	0	0	21.2161	0	0	0	0	11.7708	18.9737	0	0	0	0
Klf7	0	0	0	0	0	0	0	0	0	0	0	0	0	0	0	0	0	0	0	0	0
Lcor	0	0	0	0	0.583022	0	0	7.42904	0.962918	0	4.00785	0	0	0	6.66155	1.66976	7.56749	0	6.23057	7.00757	5.76525
Lef1	0	0	0	1.32041	0	0	0	0	0	0	0	0	0	0	0	0	0	0	0	0	0
Lhx2	0	0	0	0	0	0	0	0	0	0	0	0	0	0	0	0	0	0	0	0	0
Maf	0	0	0	0	0	0	0	1.95112	0	3.61071	0	0	0	0	0	0	0	0	0	0	0
Mafb	0	0	1.55049	0	0	0	0	0	0	0	0	0	0	0	0.713758	0	2.01252	0	0	0	0
Maff	0	0	0	0	3.14457	0	0	10.2381	0	9.2142	4.80204	2.98773	2.93727	0	0	9.00616	15.6134	0	0	0	0
Mafg	56.8555	1.70661	23.4147	67.9044	99.0998	37.8404	39.0038	127.583	151.704	294.976	225.556	117.208	117.359	106.104	56.6222	38.2634	45.3945	23.9181	69.6422	95.2582	78.4367
Mafk	11.573	0	10.0685	29.6445	34.6742	0	0	39.8064	145.802	82.1935	45.7924	40.7575	12.1841	0	8.34495	53.5022	20.6476	6.93745	14.0798	10.6377	9.47897
Max	308.934	195.315	274.46	393.962	547.332	368.225	286.17	554.743	835.097	1031.84	820.219	606.457	578.024	671.036	819.753	942.868	956.878	585.291	1177.4	1209.2	1030.33
Maz	0	0	0	0	0	0	0	0	0	0	2.88287	0	0	0	0	5.03321	3.47743	0	2.57096	194.689	0
Mef2a	22.409	0	0	7.68886	0	18.8129	0	0	0	0	0	0	0	0	25.7941	67.3956	67.2486	12.8857	83.7988	0	0
Mef2c	0	0	6.98228	0	0	0	0	0	0	0	35.8413	51.8345	0	0	0	0	0	0	0	27.28	0
Mef2d	47.2706	41.4339	37.9553	29.8478	72.663	29.1943	24.9407	172.911	177.076	233.63	215.692	109.09	152.232	109.807	160.202	209.627	204.542	59.6793	153.399	101.136	131.574
Meis1	1.26277	0	0	0	10.3768	1.17667	0	12.5182	0	0	0	0	3.83108	0	21.1446	18.7608	0	5.81425	0	0	8.20077
Mga	4.84776	7.94285	8.92891	6.10772	6.92444	0.987042	0.974821	6.08241	3.01236	1.88864	1.36483	1.89949	2.69974	2.12552	1.44909	2.53862	1.85578	2.90962	4.0845	3.47603	2.16472
Mis18bp1	0	0	0	0	0	0	0	0	0	0	0	0	0	0	0	0	0	0	0.42504	0	0
Mitf	0	4.6392	5.08898	1.88966	4.88195	0	4.53624	0	3.84089	5.20918	4.33198	0	7.73704	0	0	0	0	8.51325	0	0	0
Mlx	2422.22	4861.41	2458.79	2120.9	3584.41	2165.19	2132.17	3029.75	2004.4	2226.94	2442.39	3075.41	2114.35	2819.76	3196.99	2488.51	2437.12	2695.09	2785.25	3178.68	2790.1
Mlxip	6.12199	8.46088	2.20697	2.82147	4.52648	2.9334	3.42429	0	0.952353	0	0	0	0	0	9.40591	13.8169	10.6336	3.7298	1.22557	1.45271	3.69893
Mlxipl	1007.06	2041.28	938.942	1043.98	1406.6	848.676	748.281	984.848	748.187	816.372	809.303	992.422	850.276	851.895	1232.28	1150.31	968.616	1197.3	1064.16	1349.42	939.805
Mnt	30.1727	78.0475	77.0929	57.6201	117.577	25.1031	14.5578	73.4874	24.9165	40.417	32.3853	11.7827	10.2269	127.485	25.8196	58.4423	56.8239	38.9418	48.5352	58.7503	127.536
Mrpl28	2.45955	0	0	0	0	0	0	0	0	0	0	2.96755	1.31868	4.73297	7.67834	0	5.36255	0	11.9967	5.57369	2.66382
Mta1	0.504689	0	2.75998	1.02549	1.95965	0	0	1.00656	0.688147	3.12153	1.73317	0	1.63053	2.68636	0	0	0	3.26875	1.45436	2.0629	3.96523
Mta2	16.2131	8.70973	25.9366	20.1451	12.012	4.90754	3.29874	12.0669	6.74194	35.5517	16.6759	16.4168	22.5007	23.3218	9.01425	34.6008	24.3473	18.0891	13.6686	20.2576	23.1651
Mta3	0	0	0	0	0	0	0	0	0	0	0	0	0	0	0	0	0	0	0	0	0
Mxd1	4.8467	0	0	4.79971	0	0	0	5.03334	3.79637	0	0	5.15755	8.81328	6.63939	7.14175	7.27769	3.56935	11.272	12.6033	6.45048	9.12579
Mxd3	0	0	0	0	0	0	0	0	0	0	0	0	0	0	0	0	1.01889	0	2.03801	0	0
Mxd4	88.6071	48.7345	58.58	56.926	64.0751	37.6888	74.9012	31.4202	0	0	0	80.3677	46.223	100.309	94.0722	38.4874	28.0446	31.5706	73.5575	90.5433	121.521
Mxi1	0.691763	1.06542	0	0	0	0	0	0	0	0	0	0	0	0	0	0	0	0	0	0	0
Mybl1	0	0	0	0	0	0	0	0	0	0	0	0	0	0	0	0	0.446756	0	0.227525	0	0
Myc	0	0	0	0	0	0	0	0	7.76033	0	0	0	0	0	0	3.66672	1.53874	0	1.40834	0	0
Mycn	0	0	0	0	0	0	99.1618	20.5714	206.236	0	38.7212	0	0	0	0	0	0	0	0	0	0
Mysm1	0	0	0	0	0	0	0	0	0	0	0	0	0	0	0.236749	0	0	0	0	0	0
Nab1	0	0	0	54.6636	2.74761	0	3.54821	0	0	0	12.6876	1.21851	0	0	0.97072	9.93621	0	20.5382	13.6314	10.9769	0
Nab2	0	0	5.48807	28.2111	1.1788	1.4395	1.41698	0	0	0	11.2766	15.8078	13.2872	0	0	2.23226	0	32.4355	0	4.40105	6.38116
Neurod1	0	0	0	0	0	0	0	0	0	0	0	0	0	0	0	0	7.51438	0	0	0	0
Nfat5	11.2646	120.067	53.9798	68.9556	6.9354	0	62.1346	35.1038	27.135	47.3714	15.782	17.9787	12.2776	13.2711	67.0631	58.784	49.3326	26.6612	34.5749	30.5564	40.938
Nfatc1	148.113	317.703	301.658	393.894	209.77	165.183	84.6384	143.389	146.891	217.552	72.4794	89.5499	65.0158	109.656	206.38	229.048	233.454	155.311	215.203	212.914	228.132
Nfatc2	1.2551	4.09753	3.64666	2.88722	1.46373	0	0	1.42565	4.49147	1.79713	0.974141	0	0.832259	0	8.43256	28.0856	4.54007	2.18389	3.29035	3.03466	6.4839
Nfatc3	55.6832	154.621	143.555	65.1922	88.7385	39.657	14.8439	85.3494	52.8233	63.1045	40.6557	22.4626	30.3499	11.6576	103.78	137.611	104.551	60.5945	123.761	92.7014	83.3394
Nfatc4	0	0	0	0	0	0	0	0	0	0	0	0	0	0	0.224121	0	0	0	0	0	0
Nfe2l2	0	0	0	0	0	0	0	0	0	0	0	0	0	0	0	0	0	1.60433	0	0	0
Nfia	3238.53	6095.51	4057.69	4534.75	4205.91	3588.26	3798.61	3875.31	4614.81	3472.41	3416.5	3582.62	4300.2	2456.12	2942.57	4343.08	2732.83	5191.99	2725.96	3281.73	2870.8
Nfib	3027.23	4517	2722.3	2326.91	2845.41	3085.41	2421.08	2679.48	2174.05	1464.33	1284.72	1956.56	2236.54	2148.76	3166.02	3452.1	2261.45	3477.79	2302.76	2469.81	2884.6
Nfic	3210.44	4379.3	3864.74	4273.63	3960.09	3047.34	3348.09	3759.64	2237.96	2820.91	2995.01	2297.1	2390.05	2172.22	2767.54	3249.13	2591.2	4353.91	2673.54	2847.87	2832.84
Nfil3	87.4262	740.262	739.896	964.134	608.475	499.501	570.786	0	121.065	43.1819	258.35	1.72176	14.5808	638.941	268.117	105.42	206.337	15.6343	192.809	444.796	95.4297
Nfix	3707.18	4572.38	3043.52	3803.54	3621.55	2965.74	3506.55	3621.82	2842.4	1884.01	2053.76	2722.5	2713.02	2798.67	2994.01	3251.01	2303.76	4098.29	2209.48	3865.28	3126.07
Nfkb1	7.51911	71.2408	46.9038	29.6427	19.8634	7.01054	15.4697	8.02088	42.3368	44.3513	2.66472	24.4259	7.95654	32.6019	61.995	85.7132	53.7798	55.4874	55.4283	68.6601	47.2164
Nfkb2	0	0	0	0	0	0	0	0.0889588	2.44581	0.521572	0	0	0	0	0.773709	3.35946	1.57259	0	0.684389	1.89108	0.170199
Nfya	3433.7	3706.7	3273.67	3867.3	4560.35	4334.77	3339.74	2267.53	2080.87	3137.83	2843.41	1335.69	1790.78	2462.84	3538.71	4045.73	4412.16	3911.98	3027.35	3657.66	2408.22
Nfyb	2081.72	2945.94	1991.36	2017.6	2537.24	1778.02	1621.31	1078.45	1470.2	587.391	1540.37	1112.71	655.069	237.406	1434.79	1254.52	320.096	2448	1125.82	963.933	1097.2
Nfyc	5270.89	5578.87	4341.55	6530.01	6054.99	4839.6	3355.18	5535.7	5648.44	3811.57	5220.81	6539.87	5652.13	5350.1	4861.18	5538.95	5543.77	4594.78	7727.2	6323.18	6811.82
Nkx1-2	0	0	10.6211	0	0	0	0	0	0	0	0	0	0	0	0	0	0	0	0	0	1.5003
Notch2	0	0	0	0	0.193024	0	0	0	0	0	0	0	0	0	0	0	0	0	0	0	0
Npas2	60.3628	105.352	140.177	163.553	117.295	127.408	149.562	11.6018	0	73.7837	41.0811	80.9961	92.9933	82.3501	128.392	73.5042	128.461	129.333	108.132	51.8718	111.593
Nr0b2	0.811286	0	1.67254	1.57574	0	1.53242	0	0	0	0	4.97313	0	0	0	0	0	0	7.8457	0	0	0
Nr1d1	4.12768	0	0	9.0288	13.6605	0	0	5.94879	0	0	0	0	7.55889	0	0	9.86113	0	0	0	0	0
Nr1d2	17.908	0	6.92871	2.2738	10.4517	0	0	14.1532	0	0	0	18.1052	2.65918	0	0	14.0403	3.00284	0	0.281746	0	0
Nr1h2	0	0	0	0	0	0	0	4.65553	0	0	0	10.1397	0	0	0	9.57828	34.9806	0	17.9292	1.74445	0
Nr1h3	0	0	0	9.22294	0	0	0	8.90951	0	37.7164	14.7475	24.0321	10.4513	13.6904	43.6816	16.3696	44.7321	7.4905	22.354	25.3562	0
Nr1h4	414.865	724.058	426.212	226.862	299.497	68.4852	122.039	252.926	302.205	231.358	70.7158	217.668	64.1502	185.629	676.333	425.85	566.252	309.212	579.254	394.157	391.454
Nr1i2	4.1487	0	25.3486	8.37951	0	0	1.23954	16.7881	0	103.581	22.877	23.499	18.7013	13.8063	7.11326	5.73554	59.7625	2.96361	8.9397	15.7295	3.90363
Nr1i3	19.6989	237.929	109.743	37.9335	35.7412	0	7.01782	8.81771	68.6968	162.821	3.28635	3.79112	0	2.2093	89.7795	96.7513	428.309	103.047	100.322	69.7745	50.0559
Nr2c1	7.88309	2.33929	14.6358	10.9828	5.62879	0	1.37241	0	0	6.60614	0.662355	3.00362	0	0	3.98512	0.158704	0.226964	0	0	0.956621	1.25518
Nr2c2	117.84	53.3028	106.807	68.5392	49.1403	14.1655	7.62866	31.008	11.69	50.8895	17.106	35.1291	12.1005	25.863	21.7146	11.6307	21.7187	13.0026	16.2569	39.8656	45.697
Nr2f1	0	0	0	0	0	0	3.24764	0	0	0	0	0	0	0	0	0	0	5.67632	2.84822	0	6.36422
Nr2f2	590.519	990.076	1100.38	1100.13	1102.49	655.295	459.519	460.11	234.28	823.133	342.049	619.735	440.727	639.723	829.938	690.763	750.812	1305.76	780.958	808.146	889.733
Nr2f6	432.617	680.725	845.407	872.129	1086.26	690.192	475.367	454.073	307.801	823.726	513.726	898.503	774.162	910.743	715.935	435.79	439.33	984.704	778.032	568.955	468.441
Nr3c1	57.4095	69.4284	40.4665	48.996	25.8591	16.2857	14.4129	118.024	43.8359	102.033	22.1383	83.4816	39.1359	77.8315	105.239	68.7917	46.0492	73.1379	73.0938	39.4368	55.1454
Nr3c2	0	0	0	0	0	0	0	0	0	0	0.90411	0	0	1.12497	1.97153	0.259004	1.43519	2.85618	1.31875	2.1841	0.799215
Nr4a1	0	0	0	0	0	0	0	0	0	0	0	0	0	0	0	0	1.13086	0.278268	0	0	0.260465
Nr5a2	13.7508	13.2974	62.1561	52.1779	15.5757	9.85614	14.1736	2.37536	2.96876	31.672	4.30874	18.0062	4.08839	28.2198	9.77485	0.431089	18.5391	38.0107	1.24104	14.7179	11.9932
Nrf1	1523.9	2168.13	1463.03	1049.98	1302.05	1388.17	1031.86	1238.99	1208.11	1127.6	1020.58	968.099	1373.58	1201.9	1857.86	1947.74	1586.63	1269.72	1356.23	1163.38	1767.73
Onecut1	692.639	221.543	519.582	336.826	427.934	330.511	929.076	176.404	498.683	25.6699	177.181	409.538	411.876	547.555	1041.57	404.175	610.622	791.782	990.977	791.082	1403.47
Onecut2	303.676	326.541	545.465	302.108	313.315	376.075	455.2	167.327	39.9322	643.466	113.408	131.005	74.2995	226.325	362.908	195.859	632.465	578.142	158.845	207.007	163.154
Paxbp1	0	0	0	0	0	0	0	0.472916	0	0	0	0	0	0	0	0	0.264401	0	0	0.436393	0.550756
Pbx1	8.61849	33.8031	22.5089	0	9.84974	9.40388	2.51146	5.34042	0	0	0	0	0	0	22.3355	12.52	0	6.27778	11.6216	15.409	11.9834
Pbx2	38.7118	27.2989	35.7395	11.0898	42.6951	13.3024	0	20.6328	1.16968	50.3104	6.18889	16.265	9.91222	6.66626	29.9016	58.3809	15.9972	6.0854	2.72128	12.233	31.3839
Pbx3	6.5078	21.7117	18.3671	3.71795	11.6924	9.14131	3.63869	5.79247	0	0	4.4002	0	0	2.91237	11.8501	15.0563	7.45572	15.4	20.9006	13.3151	18.9669
Pds5b	18.1855	11.3345	11.1148	3.05929	11.0006	3.37378	0.790618	23.9153	8.96559	6.22998	13.9044	12.3194	46.702	26.7668	30.9995	15.2919	33.8012	22.1903	20.1432	24.6039	28.0054
Phtf2	0	0	0	0	0	0	0	0	0	0	0	0	0	0	0	0	0	0	0	0	1.48103
Pknox1	2.38362	0	0	0	0	0	0	7.39942	0	0	9.00484	0	0	0	26.2983	18.1269	4.62558	4.99533	7.06587	21.6033	21.6165
Pknox2	0	0	0	0	0	0	0	0	0	0	0	0	0	0	0	0	0	0	0	0	0
Pou2f1	8.84387	14.3797	13.198	3.34921	12.238	13.6599	0	12.9017	0	3.30633	0.593929	0	9.92878	0	79.3934	37.7947	37.3459	31.0269	67.8511	62.2212	31.8736
Ppara	673.919	1784.75	739.607	467.68	875.648	254.691	156.744	554.174	582.451	445.831	252.962	616.284	201.04	194.876	989.665	1097.09	709.252	399.764	594.814	738.483	549.407
Ppard	3.56095	0	8.89819	4.79613	5.92149	0	3.03103	0	0	0	2.90785	5.42591	25.2834	26.5322	80.3798	6.94673	22.2425	6.82001	29.7413	74.7591	48.7024
Pparg	14.9342	27.4417	20.6012	36.778	32.9863	0	0.310348	14.2646	7.70305	29.1106	11.4702	27.7936	8.85563	39.567	55.4179	21.0875	24.8295	8.79639	25.629	29.5846	19.7574
Prdm10	0	0	0	0	0	0	0	0	0	0	0	0	0	0	0	0	0	0.257502	0	0	0
Prdm16	0	0	0	0	0	0	0	0	0	0	2.33747	2.30349	0	2.10152	0	0	0	0	0	0	0
Prdm2	0	0	0	0	0	0	0	0	0	0	0	0	0	0	0	0	0	0.0653818	0	0	0
Prox1	22.0918	115.639	91.6489	78.2336	44.7484	14.0063	34.5884	40.7269	33.8081	66.8104	30.0239	35.8399	19.0484	48.211	48.0048	64.1246	49.1447	113.478	53.3118	85.0946	43.0812
Prox2	0	0	0	0	0	0	0	0	1.10382	10.0877	0	0	0	0	0	0	0	0	0	0	0
Prr12	0	0	0	0	0	0	0	0	0	0	0	0	0	0	0	0	0	0	0	0	0
Prrx1	0	1.24256	3.09466	0	0	5.6293	0	0	0	0	0	0	0	0	0	0	0	0	0	0	0
Pura	1431.62	1971.75	1913.87	3802.26	1929.56	3967.32	4698.35	1990.36	4500.46	3084.48	2734.64	3644.27	2946.29	3435.25	863.746	973.077	507.64	3417.23	877.379	582.426	491.785
Purb	443.094	839.238	704.523	968.88	377.402	1065.14	847.294	436.661	983.213	668.014	629.196	713.557	748.185	749	214.576	488.173	90.3984	1114.19	182.613	253.994	165.826
Rara	19.2297	10.6876	12.3291	20.2364	11.1811	1.45263	2.24137	22.3528	0.139504	24.8081	25.8629	7.9871	15.4669	3.77761	8.34849	18.8645	28.4634	2.0979	16.684	45.2281	0
Rarb	0	0	0	1.59174	38.2878	18.058	0	5.25501	4.52104	0	14.8569	9.53512	16.1437	0	19.7173	6.63129	11.947	24.5051	28.7855	14.4323	20.9149
Rarg	11.3455	27.2011	18.5002	39.1275	9.27879	0	0	27.7592	26.8158	0	0	21.6678	53.0142	24.2972	94.3012	86.8289	69.4595	31.6103	50.7705	46.0851	38.1714
Rb1	85.3142	14.878	17.6644	158.527	236.394	13.8927	240.016	3.2745	0	3.84318	268.242	5.66817	10.2752	16.2908	290.059	382.159	27.8132	31.8279	15.6806	11.5613	355.724
Rbl1	0	0	0	0.65482	3.83549	0	0	0	0	0	1.77662	0.795603	0.489749	0	0	0	1.9178	4.09573	35.4484	0.304893	0.342633
Rbl2	41.7501	49.5181	41.2298	0.987875	31.5578	16.1593	3.79288	79.3403	8.64469	32.333	5.11312	20.377	37.9827	10.988	65.7483	62.2037	29.6961	5.22646	19.8289	21.2182	55.7108
Rbpj	135.119	213.118	180.915	130.421	157.944	212.049	42.8934	257.701	176.386	372.639	205.12	320.396	237.558	70.929	271.058	227.05	216.766	216.549	801.958	213.285	283.737
Rcor1	84.382	188.32	305.883	87.0266	158.157	191.937	29.1838	204.275	211.443	147.95	251.281	68.7169	223.899	287.081	34.0195	290.083	76.1143	253.539	60.5036	36.0298	37.6993
Rcor3	0	0	0	0	0	0	0	0	0	1.32606	1.34926	0	0	0	0	0	0	0	0	0	0
Rel	0	0	0	0	0	0	0	0	0	0	0	0	0	0	1.32673	0.218879	0	0	0	0	0
Rela	0	0	0.8347	0	0	0	0	0.389435	0	1.06228	0	0	0	0	8.07127	1.18843	0.934541	0	0	1.99125	0.961543
Relb	0	0	0	0	0	0	0	0	0	0	0	0	0	0	0.184841	0.32641	0	0	0	0	0
Repin1	0.551337	0	1.32917	0	0	0	0	0.610259	0	1.15583	0	2.40617	0	1.69963	3.31822	0.918778	1.97577	0.223208	3.86031	1.48745	0.487756
Rere	0	0	0	0	0	0	0	1.97868	0	0	0	0	0	0	0	0	0	0	0	0	0
Rest	0	0	0	0	0	0	0	0	0	0	0	0	0	0	0	0	0	0	0	0	0
Rfx1	220.964	513.807	426.43	270.008	326.952	172.636	54.3596	141.615	141.561	182.424	113.287	155.831	91.6963	116.753	341.623	299.289	344.354	199.572	306.422	306.464	322.878
Rfx2	0	0	0	0	0	0	0	0	0	0	0	0	0	0	0.31348	0	0	0	0	0	0
Rfx3	29.647	74.4909	62.4787	31.2264	63.4753	16.4932	0	23.2055	23.9544	18.175	18.8668	16.7352	0	0	44.755	17.4714	74.4281	16.255	20.5202	28.6454	67.6112
Rfx5	6.51644	12.6044	17.7506	4.06373	5.97242	3.88906	4.92407	12.3807	1.40669	0	2.72165	4.91968	8.67213	1.12647	12.2489	10.4876	3.55543	4.45172	17.5296	3.46186	7.46845
Rfx7	0	0	0.819374	0.409564	0.259191	0	0	0	0	0.451088	0	0	0	0.614912	2.49617	43.6988	0.544997	35.9271	2.02042	0	0
Rfxank	0	7.61231	5.18769	0	0	3.18284	0	0	0	5.67728	0	0	0	0	0	5.91109	20.0966	0	0	0	0.668095
Rlf	0.439352	0.429264	1.30353	0.643091	1.11246	0	0	0	0	0	0	0	0	0	0	0.140639	0.128775	0	0.211556	0	0
Rora	2.38414	0	13.2333	4.85866	1.97686	0	0	0	0	0	0	0	0	5.27136	37.0588	8.44821	87.6149	12.0025	23.5314	13.8595	27.6893
Rorc	0	0	0	0	0	0	0	0	0	0	0	0	0	0	2.04931	0	0.947446	0	0	0.346551	0
Rreb1	10.7263	23.633	24.2754	12.2618	34.0159	16.3507	2.04933	30.4664	11.4637	22.7744	18.9056	13.0745	23.819	16.7724	11.2005	10.3487	13.7081	7.18529	14.0792	16.7139	18.9036
Runx2	0	0.581746	0.626924	0	0.698303	0	0	3.53168	0	0	2.72345	0	0	0	0.453991	3.21089	10.4104	0	0	0	0
Runx3	0	0	0	0	2.00602	2.26661	2.16608	0	0	0	0	0	0	10.7238	2.4507	11.1129	3.54769	0	3.21786	2.51905	3.7753
Rxra	3039.2	7473.25	4322.3	2349.8	4723.75	1820.78	828.375	3561.37	2362.07	6595.06	2488.1	4342.15	3678.67	3134.18	4868.87	4523.52	5931.65	2503.22	5520.93	5380.54	3938.16
Rxrb	84.1733	235.355	91.917	31.5526	37.8433	0	5.97327	185.517	96.2441	188.104	6.94995	30.8773	33.8646	67.3692	226.066	138.199	212.369	65.6245	275.101	120.664	249.466
Rxrg	100.514	38.7551	57.7406	94.7766	176.96	52.2753	55.2844	40.2714	41.2775	169.378	40.1232	128.39	81.2475	95.017	113.385	65.2248	165.354	55.9267	130.73	69.7626	27.9052
Sall1	0	0	1.21868	0	0.800503	0	0	0	0	0	0	0	0	0	0	0	0	2.3248	0	0	0
Sfpi1	14.398	37.2127	22.0524	14.3031	35.4647	43.8289	50.7351	7.9104	10.2736	7.63888	20.3804	10.0747	22.9402	40.8475	39.5534	80.2239	55.4027	17.0461	24.5147	27.7268	47.428
Six5	0	0	0	0	0	0	0	0	0	0	0	0	0	0	0.0736472	0	0	0	0	0	0
Smad3	0	0.534998	0	0	0	0	0	0	0	0	0	0	0	0	0	0	0	0	0	0	0
Smad4	2.66542	2.33164	1.8765	1.43738	4.15134	0	0	29.0567	7.45359	0	47.4176	26.7055	51.2525	0	15.9378	16.9505	22.5749	2.36217	18.2018	0	7.16664
Smad5	0	0	0	0	0	0	0	0	0	0	0	0	0.641163	0	0	0	0	0	0.498085	0	0
Smarce1	39.1154	42.2955	19.9577	31.4318	42.234	18.1632	20.8926	84.2016	63.5277	91.1112	83.3321	60.7144	129.101	45.8597	114.267	147.397	946.054	79.6906	733.946	79.0273	82.9007
Sox13	1.69885	0	2.18532	0.655344	1.00829	0	0	0.933702	0	1.23107	0	0.680706	2.00606	0	0.325181	0	0	0	0.219336	0	0.522724
Sox17	0	0	0	0	0	0	0	0	0	0	0	0	0	0	0	0.172807	0	0	0	0	0
Sox18	0	0	0	0	0	0	0	0	0	0	0	0	0	0	4.34793	11.506	0	0	5.80951	0	0
Sox4	0	0	0	0	0	0	0	0	0	0	0	0	0.107207	0	0.116963	0	0.010571	0	0	0.237684	0
Sox5	0	0	3.46161	6.93541	12.5201	6.21209	5.08337	17.4887	0	13.4711	6.23774	0	13.5099	7.13034	32.8928	17.546	33.7513	13.5222	29.1912	26.6593	21.2293
Sox6	0	0	2.23296	0	0	1.87996	0	0	0	0	0	0	0	0	0	2.47449	0	0	0	0	0
Sox9	0	0	0	0	0	0	0	0	0	2.52321	0	0	0	0	11.486	0	17.7456	4.98514	0	0	0
Sp1	0	0	0	0	0	0	0	1.30693	0	0	0	0	0	0	0	0	0	0	0	0	0
Sp3	0	0	0	0	0	0	0	0	0.279607	0	0	0	2.67912	0	2.02419	2.00214	4.39109	1.23042	3.47326	0.199265	0.516614
Spic	0	0	0	0	0	0	0	0	0	0	0	0	0	0	0	0	0	0	0	0	0
Srcap	0.41912	4.66034	1.53043	0	1.67709	0	0	2.41709	0.347631	3.23815	0.154027	0	2.2379	0	1.32073	1.58895	1.83476	0.337695	0.745069	0.782106	0.880638
Srebf1	12.317	1.1615	2.16176	13.6902	1.13962	0.950136	12.3882	3.0167	0	1.29426	1.13897	0	0	4.22262	11.4704	0	0.404136	3.2321	8.90128	8.5584	14.2047
Srebf2	0	7.42706	1.96217	1.17758	1.35225	0	0	0.355908	2.51206	0.150986	0.281723	0	0	0	3.01687	4.0217	2.19875	2.2687	1.53732	2.47545	1.67054
Srf	20.9595	89.3516	18.0876	18.8059	13.8451	6.29587	0	23.9758	50.8143	38.9075	30.2405	29.1307	27.8886	9.96325	71.478	43.7792	110.913	63.4103	57.4376	68.2327	38.1463
Ssrp1	0	0	0	0	0	0	0	0.823553	7.30104	1.61304	0	2.48484	0	0	9.94483	6.86464	5.714	5.80214	2.12764	3.0955	6.19286
Stat1	0	1.32225	0	0.255679	0	0	0	48.5395	0	1.0545	0	1.38651	0	0	1.64619	4.79183	1.19511	2.72799	0	2.89533	0.881035
Stat2	0	0	0	0	0	0	0	0.800521	0	0	0	0	0	0	0	0	0	0	0	0	0
Stat3	0	11.609	5.64947	6.27752	1.59994	8.25871	3.31725	2.21647	21.95	7.13324	3.04691	9.58923	11.7871	6.63319	5.65479	19.0795	9.45344	19.9402	10.813	9.27012	4.80354
Stat5a	0	0	0	0	0	0	0	0	0	0	0	0	0	0	25.7599	0	0	0	0	0	0
Stat5b	0	0	0	0	0	0	0	0	0	0	0	0	7.73241	0	76.5458	0	0	0	0	9.18926	3.37637
Stat6	0	0	0	0	0	0	0	0.166925	0	0	0	0	0	0	0.581622	1.01279	0	0.263401	0.289194	0.458384	0.37275
Tada2a	0	0	0	0	0	0	0	0	0	0	0	0	0	0	0	0	0	0	0.179073	0	0
Tbp	131.389	427.837	133.173	131.994	207.027	108.197	128.422	141.971	59.1307	188.513	76.249	206.635	191.393	133.533	125.522	141.03	161.192	117.887	131.221	205.856	121.157
Tbx2	0	3.82463	0	4.60248	3.52969	2.0413	0	0	0	0	0	0	0	0	1.56423	1.18761	0	2.608	12.3967	0	0
Tbx20	0	11.8007	10.5297	0	0	25.3689	0	0	0	0	0	0	0	0	0	0	0	0	0	0	0
Tbx3	101.719	232.06	338.122	63.0324	88.7463	28.2704	53.8249	52.3664	25.0802	129.456	21.5774	33.1688	43.2938	71.4964	119.823	94.2327	164.15	117.595	96.7209	151.127	166.702
Tcf12	0	0	2.70902	0	0	0	0	0	0	0	0	0	0	0	1.18126	0.950488	1.34108	6.72241	0	0.724955	0
Tcf20	0.463277	2.81816	2.19579	1.60136	2.37573	0	0.351728	1.04127	2.81069	0.566757	0.0921387	0	0.714402	2.15721	6.68749	6.67897	4.88423	6.61749	6.17367	4.37406	3.3183
Tcf21	0	7.54029	0	5.39208	0	0	0	0	0	0	109.097	0	0	0	0	0	0	10.0921	0	466.212	0
Tcf3	0	0	0	0	0	0	0	0	0	0	0	0	0	0	0	0	0	0	0	0	0
Tcf4	0	3.52668	0	2.18137	0	0	0	1.04683	0	0	0	0	0	0	2.42527	0	0	43.2634	0.308417	0	0
Tcf7l1	9.34867	13.2863	39.9671	20.4399	0	0	0	4.71464	1.20151	0	2.72899	0	0	0	47.191	28.8622	35.8655	43.7628	28.7092	0	15.0187
Tcf7l2	11.5159	13.3265	0	9.30351	0	0	36.5898	4.24448	5.35665	16.4647	4.27799	26.228	8.92583	12.108	40.5732	24.3357	49.6011	14.5522	8.76664	36.599	29.4609
Tead1	211.398	1689.9	422.037	341.01	336.439	171.877	81.6517	133.837	565.169	406.142	123.279	160.017	94.2369	59.8406	36.3238	243.452	113.295	216.75	189.29	151.788	83.85
Tead3	208.484	167.646	1161.55	358.672	115.03	259.635	354.712	172.47	109.898	288.533	81.5577	86.4129	59.347	450.94	264.815	117.833	115.249	81.5147	108.25	188.767	148.11
Tef	92.4036	0	0	0	11.3303	0	0	44.3837	0	0	0	8.94333	0	19.3271	0	8.29154	0	0	0	0	0
Terf1	0	0	0	0	0	0	0	0	0	0	0	0	1.69446	0	0	0	0	0.480418	0	0	0
Terf2	0.669821	0	0.740688	0.598133	0	0	0	0.614123	0	0	0	1.47313	0.938616	21.0128	0.102494	0.609265	0.0400208	0.876017	2.32621	1.59057	0.820412
Terf2ip	0.814292	0	0	3.9686	0	0	0	0	0	1.11529	0	0	1.01521	0	0	0	0	0	3.36	1.97902	2.44393
Tfam	40964.7	9812.96	27963.6	29524.3	27067	40203.2	43677.3	40749.1	40647.4	32253.9	44655.1	37905.5	40668.6	38394.3	24388.6	24596.3	26476.3	24122.3	27568.7	24813.6	27299.7
Tfap4	43.2805	34.8138	35.7106	39.442	25.5287	4.11893	6.52899	64.4902	11.3105	35.2152	19.8312	22.4823	8.20553	18.8128	48.12	33.8661	28.6226	55.5417	29.8344	64.7651	34.5672
Tfcp2	142.129	307.254	319.001	199.475	184.489	65.1811	35.9864	99.492	93.8347	202.494	112.165	171.075	152.477	280.888	256.576	193.263	601.968	177.697	175.714	435.8	212.133
Tfcp2l1	0	5.45168	3.57543	0	1.98427	0	0	0	1.58756	1.21959	0	1.52289	1.47604	0	0	0.452376	5.28898	59.4989	3.19777	18.1383	0
Tfdp1	32.0113	58.4492	45.6685	18.4832	92.1379	62.1226	19.9112	46.9379	31.4187	81.6078	60.6473	73.5289	66.6505	70.7699	89.8554	122.247	176.557	98.3453	161.99	98.2252	104.409
Tfdp2	16.3972	16.458	14.4268	3.8153	19.9674	20.2109	5.83489	26.9807	3.9116	18.3544	7.53991	9.4169	34.5713	24.3469	54.1623	26.4927	31.9474	14.333	10.1953	11.978	47.9008
Tfe3	15.5847	58.1065	114.89	76.1119	57.4351	68.211	70.6801	7.74266	16.707	48.5392	24.5243	30.3101	16.5329	58.0339	15.8155	17.0876	47.2365	101.103	12.9529	46.7651	22.2203
Tfeb	155.732	225.043	150.462	217.854	122.331	20.0901	105.872	98.6411	134.791	156.46	77.9979	100.508	109.888	174.469	192.382	168.944	174.75	251.09	208.396	294.3	161.553
Tfec	0	3.46278	0	1.79334	0	0	0	0	0	0	0	0	0	0	0	0	0	0	0	0	0
Tfip11	0	0	0.846043	0	0	0	0	0.252339	0	0	0	0	0	0	0.331127	0.183954	0	0	0	0.539894	0.498866
Tgif1	0	0	0	0	0	0	0	0	0	0	0	0	0	0	7.16893	0	0	0	0	0	0
Thra	5.92496	4.93011	8.72145	6.64861	24.7855	8.41121	0	0	1.64269	15.4617	0	0	8.93117	0	24.9921	8.79728	29.2438	17.2538	22.603	28.8523	31.5428
Thrb	36.2454	38.782	55.0666	27.2521	25.2109	5.48484	14.7663	58.0225	9.75586	75.3199	25.2434	21.2615	26.4123	18.208	93.861	12.4506	58.9775	10.4509	27.012	62.5996	50.3716
Tox4	0.431194	0	0	0	0	0	0	0	0	0	0	0	0	0	0	0	0	0	0	0	0
Trp53	0	0	0	0	0	0	0	0	0	0	0	0	0	0	0	0	0	0	0	0	0
Trps1	0	0	0	0	0	0	0	0	0	0	0	0	0	0	0	0	0.180204	0	0	0	0
Ttf1	6.44171	6.23852	14.0175	2.51054	1.84244	0	0	8.72865	0	0	1.49157	0.808063	1.48442	0	0.0618721	1.11009	0.388013	0.0703477	1.36785	0	1.65105
Ubp1	1086.36	2813.85	2425.07	1758.5	1571.82	742.719	586.065	1466.33	1339.5	2402.22	1466.02	1654.94	1411.84	1540.43	2037.1	1805.12	2025.04	1716.19	1880.44	2407.21	1949.52
Ubtf	326.654	108.776	115.987	147.336	75.0913	204.046	270.835	107.967	295.345	152.228	119.746	691.044	185.313	261.44	223.6	155.382	161.63	359.521	148.728	213.698	194.9
Usf1	387.504	270.014	333.622	622.697	787.5	480.194	500.358	177.375	105.097	281.295	200.258	277.513	149.071	539.895	1003.02	546.664	1087.33	733.369	795.155	922.177	835.374
Usf2	294.735	333.728	290.09	394.819	0	207.77	327.895	0	0	225.468	0	217.117	128.543	264.987	518.361	293.724	564.53	573.107	464.276	736.619	650.248
Vezf1	6.90667	6.20551	8.11112	2.95621	2.91086	2.14438	2.13592	7.04065	4.26864	4.49503	0.755317	7.68293	8.26346	13.4173	8.63166	7.57492	3.66531	6.19751	2.85339	3.33305	11.036
Wiz	1.21006	4.65052	10.4887	1.99572	2.7763	0	0	0.67027	0.525748	4.94076	1.21049	6.15569	13.2269	6.72614	1.07159	0.46901	0	0.769095	0	0.451988	0.864157
Xbp1	0	48.4875	18.9023	20.5805	2.0959	0	27.2035	3.29441	63.6625	16.8465	4.63796	16.7184	6.65153	8.89532	13.4859	28.267	26.9271	54.7088	19.6904	11.5914	2.02382
Ybx1	54.4941	179.898	281.094	712.227	242.535	1025.34	1976.76	188.941	1740.89	202.913	853.177	890.048	1135.46	850.123	115.115	226.482	101.591	2098.87	232.486	242.838	147.177
Ybx3	0	0	1.6156	1.69839	0	3.62576	4.93605	0	25.398	1.33472	0	0	3.91452	0	1.16485	3.13786	0.998115	6.54063	0	0	0.725199
Yeats4	13.8883	8.35047	0	0	0	6.46395	4.09627	0.302782	2.39538	2.60774	0	9.82296	7.08375	10.0211	5.52056	6.13261	1.35889	4.47381	7.91879	18.7603	5.51812
Yy1	145.368	131.179	133.595	71.477	80.8865	94.1058	0	30.1215	26.944	53.8076	81.5701	113.533	168.089	21.9162	125.659	113.846	114.715	60.0313	154.305	159.928	131.644
Zbtb11	0	0	0	0	0	0	0	0	0	0	0	0	0	0	0	0	0	0	0	0	0
Zbtb16	0	0.57565	0	0	0	0	0	0	0	0	0	0	0	0	0	0.42906	0	0	0	0	0
Zbtb2	0	0	0	0	0	0	0	0	0	0	0	0	0	0	0.294431	0	0	0	0	0	0
Zbtb20	304.96	479.243	432.802	496.271	338.598	423.849	336.389	347.266	323.822	491.068	335.248	292.731	355.043	486.619	382.648	446.979	249.996	426.925	345.501	402.385	416.301
Zbtb38	0	0	0	0	0	0	0	0	0	0	0	0	0	0	0	0	0	0.054085	0	0	0
Zbtb43	0	0	0	0.851345	0	0	0	0	0	0	0	0	0	0	0	0	0	0	0	0	0
Zbtb44	0	0	0	0	0	0	0	0	0	0	0	0	0	0	0	0	0	0	0	0	0
Zbtb45	0	0	1.968	1.38551	0	0	0	0.722882	0	0	5.23306	0	4.29258	0	1.94965	4.14538	2.32448	7.39051	8.75511	1.92117	0.903074
Zbtb48	0	0	0	0	0	0	0	0.128668	0	0	0	0	0	0	0	0	0	0	0	0	0
Zbtb7a	0.41614	0	0	0	0	0	0	0	0	0	0	0	0	0	0	0	0	0	0	0.836209	0
Zbtb7b	0	2.92623	5.45878	0	0	0	0	5.85419	0	8.27328	0	3.6165	6.95642	0	0	0	0.94759	1.5898	0.773508	0	2.66008
Zeb2	0	0	0	0	0	0	0	0.0318264	0	0	0	0.0592669	0	0.0970161	0.0953586	0	0	0	0	0	0
Zfhx3	2.77392	5.34069	6.55732	7.32093	9.82305	1.45613	1.09879	2.32229	1.31836	2.99653	3.2026	1.32873	1.32258	2.64552	3.64085	2.33694	5.40279	3.79512	5.89987	2.98215	3.45434
Zfhx4	0	0	0	0	0	0	0	0	0	0	0	0	0	0	0.0551316	0.501357	0	0	0.41704	0.23881	0.323961
Zfp143	0	0	0	0	0	0	0	0	0	0	0	0	0	0	0	3.47573	0	7.10982	0	1.93971	0.871278
Zfp146	0	0	0	0	0	0	0	0	0	0	0	0	0	0	4.31094	0	0	0	0	0	0
Zfp148	1.62577	1.08691	2.45656	3.73326	1.6985	0	0	5.49541	1.82758	5.82219	3.90471	4.0579	17.5038	8.67949	7.55092	6.47643	2.64598	9.24525	4.848	3.63378	10.1291
Zfp169	0	0.702475	0	0	0	0	0	0	0	0	0	0	0	0	0	0	0	0	0	0	0
Zfp184	0	0	0	0	0	0	0	6.08517	0	0	0	0	0	0	0	0	0	0	0	0	0
Zfp207	0	0	0	0	0.674676	0	0	11.0925	0	0	0	2.43698	0	0	2.60903	0	0	0	0	0	0
Zfp212	0	0	0	0	0	0	0	0	0	0	0	0	0	0	0	0	0	0	0	0.355901	0
Zfp266	0	0	0	0	0	0	0	0	0	0	0	0	0	0	1.75242	1.79317	0	0.428795	0	3.49862	0
Zfp277	0	0	0	0	0	0	0	0	0	0	0	0	0	0	0	0	0	0	0	0	0
Zfp280c	0	0	0	0	0	0	0	0	0	0	0	0	0.636897	0	0	0	0	0	0	0	0
Zfp281	3.44272	11.5761	13.9058	22.4694	1.70657	1.10949	1.66937	4.51936	10.5833	14.0391	7.08578	2.04009	1.26165	9.5167	8.89647	28.5988	3.21017	28.3384	9.71078	16.3999	10.0608
Zfp292	0.0995926	0	0	0	0	0	0	0	0	0	0	0	0	0	0.227005	0.285788	0.284913	0	0.0855034	0	0
Zfp324	0	0	0	0	0	0	0	0	0	0	0	0	0	0	0	0	0	0	0.143676	0	0
Zfp335	0	0	0	0.215385	0	0	0	0	0	0	0	0	0	0	0	0	0	0	0	0	0
Zfp362	0	0	0	0	0	0	0	0	0	0	0	0	0	0	0.510246	0	0	0	0	0	0
Zfp384	0	0	8.53319	0	0	0	0	0	4.82093	4.23483	2.33038	2.42344	2.80331	2.83207	4.24824	5.31811	3.69731	0	2.36419	5.74202	3.43557
Zfp422	0	0	4.223	0	0	0	0	0	3.49829	183.587	0	11.9641	0	13.8878	22.1378	3.38064	6.08222	6.58299	5.14982	8.29374	3.52577
Zfp507	0	0	0	0	0	0	0	0	0	0	0	0	0	0	0.690954	0	0	0	0	0	0
Zfp512	0	0	0	0	0	0	0	1.85972	10.6392	0	0	1.62048	0	0	8.59543	9.12023	4.11932	6.83549	3.05381	1.52691	0.138938
Zfp524	0	0	0	0	0	0	0	0	0	0	0	0	0	0	0	0	1.4224	0	0	0	0
Zfp536	0	0	0	0	0	0	0	0	0	0	0	0	0	0	0.131502	0	0	0	0	0	0
Zfp574	0	0	0	0	0	0	0	0	0	0	0	0	0	0	0.381576	0	0	0.290661	0	0	0
Zfp592	0	0.740011	0	0	2.24441	0	0	1.43018	1.83636	1.57428	0.664908	3.70824	1.59002	0.582939	2.20495	4.84344	0.873185	2.13738	3.11712	3.14674	3.43168
Zfp593	1.76331	0	0	0	0	0.698251	0	0	0	0	0	0	0	0	0	0	0	0	0	0	0
Zfp609	0	0	0	0	0	0	0	0	0.276003	0	0	0	0	0	0.0148137	0	0	0.540581	0	0	0
Zfp628	5.12096	0	0	0	0	0	0	0	0	0	0	0	0	0	0	0	0	0	0	0	0
Zfp637	0	0	0	0	0	0	0	0	0	0	0	0	0	0	0	0	0	0	0	0	0
Zfp644	0	0	0	0	0	0	0	0	0	0	0	0	0	0	0	0.422467	0	0	0.387516	0	0
Zfp652	0	0	0	0	0	0	0	0	0	0	0	0	0	0	0.603206	0	0.663664	0	0	0	0
Zfp655	0	2.21997	2.22284	0.617492	0	1.17653	1.47189	0	8.56346	0.243692	0	0	6.08674	0	0.703421	5.82582	1.37076	5.98476	0	2.04598	3.77689
Zfp672	0	0	0	0	0	0	0	0	0	0	0	0	0	0	0.219891	0	0	0	0	0	0
Zfp687	0.405162	0	2.11441	0.785229	0	0	0	0.86569	1.42845	0	0	2.39403	0	0.55806	0.746716	0.292859	0.386001	2.61515	1.06479	1.64043	0.312693
Zfp691	0	0	0	0	0	0	0	0	0	0	0	0	0	0	1.2343	0	1.01837	0	0.443883	0.0915052	0
Zfp706	0	0	0	0	0	0	0	26.4363	0	0	0	0	0	0	0	0	0	0	0	0	0
Zfp707	0	0	0	0	0	0	0	0	0	0	0	0	0	0	0.0407282	0	0	0	0	0	0
Zfp710	0	0	0	0	0	0	0	0	0	0	0	0	0	0	0	0.369457	0	0	0	0	0
Zfp735	0	0	0	0.790365	0	0	0	0	0	0	0	0	0	0	0	0	0	0	0	0	0
Zfp746	0	0	0	0	0	0	0	0	0	0	0	0	0	0	0	0	0	0.518894	0	0	0
Zfp770	0	0	0	0	0	0	0	1.82229	0	0	0	0	0	0	0	0	0	0	0	0	0
Zfp771	0	0	0	0	0	0	0	0	0	0	0	0	0	0	0	0	0	0	0	0	0
Zfp787	7.90688	3.47915	1.33663	0	5.21069	1.7835	0	8.3119	1.72344	0	0	1.3459	0.0404472	0	1.97871	4.84665	2.89973	0	0.129369	0	0.713446
Zfp800	0.260625	0.810534	1.32399	1.9237	0	0.334865	6.93496	0.326898	0.761825	0.346331	0.286541	0	0	65.7937	3.48083	0.299313	0	4.85528	0	0.373527	1.38397
Zfp82	0	0	0	0	0	0	0	1.23691	0	0	0	0	0	0	0	0	0	0	0	0	0
Zfp867	0	0	0	0	0	0	0	0	0	0	0	0	0	6.97476	0	0	0	0	0	0	0
Zfp91	0	0.42911	0.618391	0	0	0	0	0	0	0	0	0	0	0	0.0906741	0	0	0.134906	0	0	0
Zfpm1	0	1.21518	3.67324	3.10969	0	0	0	1.58326	1.85656	0.457079	0	0	0	0.406397	2.36593	2.74511	0.0392922	8.84287	0.27878	1.15727	1.54793
Zfx	0	0	0	0	0	0	0	5.6588	0	0	0	0	0	0	1.08092	0.684752	0	1.30185	0	0.180205	0.0694806
Zhx1	3.38633	0	2.54641	2.53415	1.39672	0	0	5.95021	2.10461	5.80768	1.84966	4.65598	8.33691	4.23451	12.1463	14.8857	4.21925	11.9936	6.49485	8.95881	8.07725
Zhx2	26.3799	39.6327	47.2842	45.5709	26.3936	23.1038	26.7742	28.2473	10.1011	35.2226	19.0773	32.5818	33.1669	17.7371	13.7016	28.0329	0.602069	45.03	13.1837	23.1931	35.2513
Zhx3	23.0468	2.93109	4.58381	7.50787	5.3617	85.3829	29.2441	1.12999	2.37503	7.89093	3.68993	8.9922	5.2626	3.89499	7.3065	4.2099	2.3324	10.9359	0.638811	7.88412	8.14926
Zkscan1	0.444161	0	0	0	0	0	0	0	0.529362	0	0	0	0	0	5.57713	0.0572144	0.291733	0	0	0	0
Znf512b	2.01412	0.141736	2.31969	1.35454	0	0.226776	0.221924	0	0	0	0	0	0	0	0	0.748608	0	0.633273	0	0	0
Zscan21	0	0	0	0	0	0	0	0	0	0	0	0.353949	0	0	1.85645	0.0783204	0.234272	0	0.190843	0	0
Zscan26	0	1.03853	0	0	0	0	0	0	1.31845	0	0	2.90527	0.977648	0.704005	0	0	1.02428	0	1.11589	0	0.806778

## Sheet: PHx_Profiling
Symbol	PHx0_1	PHx05_1	PHx1_1	PHx2_1	PHx3_1	PHx5_1	PHx7_1	PHx0_2	PHx05_2	PHx1_2	PHx2_2	PHx3_2	PHx5_2	PHx7_2
0610007P14Rik	2.78726	2.97413	4.0165	4.18911	3.71032	3.21025	0	2.61675	2.9455	3.66851	3.89747	3.93631	3.27455	2.60782
0610009B22Rik	1.25264	1.68814	2.2215	2.19651	2.25711	1.99439	1.4796	1.65853	1.65122	2.15055	2.21919	2.05656	1.77388	1.31814
0610009D07Rik	2.40328	2.62326	2.46102	2.37897	2.48652	2.37741	2.39543	1.25387	1.68945	0	1.80604	1.93191	1.59451	1.61177
0610010K14Rik	0	0	0	0	0	0	0	0	0.671129	0	0	0	0	0
0610011F06Rik	4.08832	3.79508	3.83603	4.08659	3.98194	3.71895	3.88077	4.07835	3.76565	3.70191	3.89328	3.84905	3.67413	3.65195
0610012H03Rik	0	0	0	0	0	0	0	0	0	2.48446	0	0	0	0
0610030E20Rik	0.375005	0	0	0.372401	0	0.119954	0	0	0	0	0	0	0	0.313653
0610031J06Rik	0	0	0	0	0	0.943298	1.98256	0	0	0.287874	0	1.5376	0.8313	0.714913
0610037L13Rik	2.70174	2.64957	3.02292	2.55491	3.15058	2.99491	2.94316	2.49899	2.59591	2.71601	2.58428	2.70807	2.66687	2.75974
1110001A16Rik	0	0	0	1.8003	0	1.53121	0	0	0	0	1.48289	0	1.52441	1.53791
1110001J03Rik	2.13073	1.70965	1.73134	2.0964	2.39977	2.54918	1.22519	1.90591	1.99508	1.83298	1.72669	2.20238	2.36218	0.709776
1110004E09Rik	0	0	0	0	0	0	0	0.352236	0	0	0	0	0	0
1110004F10Rik	1.70308	1.32437	0.806196	1.76834	1.67325	1.46679	2.08913	1.03797	1.14769	0.580702	1.14799	2.13988	1.47081	1.39641
1110007C09Rik	1.5279	1.05275	1.24911	1.59808	1.43406	1.41438	1.50796	1.2809	0	0.801796	1.37818	1.24456	1.14898	1.35641
1110008L16Rik	0.949207	0.603093	1.02157	1.28733	1.22656	1.21574	0.875627	0.693579	0.614744	0.733213	0.754015	1.20232	0.596457	0.891481
1110017D15Rik	0	0	0	0	0.940754	0	0	0	0	0	0	0	0	0
1110037F02Rik	0	1.27984	0	0	0	0	0	0	0	0	0	0	0	0.331101
1110057K04Rik	2.4759	2.45745	2.40862	2.7934	2.71903	2.67075	2.66184	2.523	2.48667	2.38442	2.62493	2.61754	2.73679	2.67442
1110058L19Rik	0	1.51572	0	1.82075	1.81442	1.59263	0	0	1.7921	0	0	1.50111	0	0
1190002N15Rik	1.32606	1.56032	1.96618	2.07261	2.1492	1.36929	2.01239	1.74177	1.51175	1.54504	1.55655	1.62721	1.35406	1.9435
1190007I07Rik	0	0	1.39439	0	0	0	0	1.64831	0	1.36299	0	0	0	0
1200014J11Rik	0	1.31218	1.42658	1.32306	1.87269	1.52099	1.70996	2.23751	1.08661	1.10121	0	1.35708	1.14107	1.55387
1300002K09Rik	1.90384	1.71534	1.9255	1.98798	2.35201	2.04865	1.7655	1.18548	1.51391	1.75069	1.80864	1.99745	1.75256	1.99727
1300017J02Rik	2.92731	2.48206	2.63084	2.69966	3.01218	2.73051	2.67498	2.71539	2.42242	2.59059	2.66352	2.76125	2.82961	2.43825
1500015O10Rik	0	0	0	0	0.342781	0	0	0	0	0	0	0	0	0
1600014C10Rik	3.43852	3.20029	3.46064	3.40468	3.4219	3.30835	3.03579	3.1299	2.94244	3.0356	3.21074	3.13758	3.19346	3.25267
1600016N20Rik	0	0	0.706851	0	0	0	0	0	0	0	0	0	0	0.534737
1700001F09Rik	0	0	0	0	0	0	0	0	0	1.78232	0	0	0	0
1700001J03Rik	0	0	1.76136	0	0	0	0	0	0	0	0	0	0	0
1700006A11Rik	0.187784	0	0	0	0	0	0	0	0	0	2.71271	0	0	0
1700007B14Rik	0	0	0	0	0	0	0	0	0	0	0	0	0	1.49841
1700008F21Rik	2.97424	0	0	0	0	0	0	0	0	0	0	0	0.28862	0
1700008I05Rik	0	0	0	0	2.07843	0	0	0	0	0	0	0	0	0
1700013G24Rik	1.46354	0	0	0	0	0	0	0	0	0	0	0	0	0
1700017B05Rik	0	0	0	0	0	0	0	1.85233	0	0	0	0	0	0
1700019A02Rik	0	0	1.16685	0	0	0	0	2.04663	0	0	0	0	0	0
1700019G17Rik	0	0.93907	1.09668	1.11268	1.33863	1.27784	0	0	0	1.32582	1.41742	1.3631	1.24242	0
1700020A23Rik	0	0	0	0.473228	0	0	0	0	0	0	0	0	0	0
1700021F05Rik	2.02698	2.32882	1.29693	1.70207	2.24733	2.37752	1.53957	1.72878	2.1183	0.977319	0.706727	2.30491	1.96961	1.38883
1700021K19Rik	0	0	0	0.302358	0.649342	0	0.507451	1.33018	0.882102	0	0	0	0	0
1700023E05Rik	0	0	0	0	0	0	0	0	0	0	0	0	0	1.93957
1700023F06Rik	0	0.451606	0	1.40537	0	0	0	0	0	0	0	0	0	1.7187
1700024P16Rik	0	0	0	0.506307	0	0	0	0	0.226604	0	0	0	0	0
1700029P11Rik	0	0	0	0	0	0	2.14112	0	0	0	0	0	0	0
1700030F18Rik	0	2.81862	0	0	2.40872	0	0	0	0	0	2.28554	0	2.11413	0
1700030K09Rik	0	0	1.3562	0	1.05737	0	0	0	0	0	0	0	0	0
1700037H04Rik	0.418537	0.915096	0.822912	1.03505	1.35768	0	0	0	0.661528	0	1.20165	1.02407	0.548159	0
1700052N19Rik	1.84522	1.96364	2.09159	2.28952	2.12187	2.17615	2.17565	1.59059	1.89853	1.73397	2.0512	1.8932	2.06443	2.10345
1700065I17Rik	0	0	0	0	1.72382	0	0	0	0	0	0	0	0	0
1700066M21Rik	0.942273	1.5134	1.7292	1.92153	1.97097	0.842457	1.72632	1.25161	1.48701	1.54884	1.23026	2.01316	1.71631	1.54063
1700074P13Rik	0	0	0	0	0	0	0	0	0	1.41986	0	0	0	1.48349
1700084C01Rik	0	0	2.07505	2.27013	1.23563	0	2.99137	0	0	0	0	0	0	0
1700110M21Rik	0	0.179244	0	0	0	0	0	0	0	0	0	0	0	0
1700113H08Rik	0	0	0	0	0	0	2.28618	0	0	0	2.02038	0	0	0
1810009A15Rik	1.51366	1.95397	1.95963	1.69277	1.71155	1.78277	1.93048	2.69212	2.17436	1.98677	1.33019	2.11484	1.95095	1.17497
1810009J06Rik	1.21924	1.72744	1.42693	3.08844	1.48431	1.945	2.08145	1.24963	1.67768	1.16221	1.13406	0.970692	0.771717	1.82625
1810009N02Rik	1.92999	1.54385	1.9174	2.13969	2.05639	2.13983	2.15239	1.79652	1.5867	0.974827	1.55655	1.51119	1.65997	1.89319
1810011H11Rik	0	0	0	0	0	0	2.1901	0	0	0	0	0	0	0
1810022K09Rik	0	0	1.0952	0	0.983397	1.23846	0.562223	0	0	0.493191	0	0	0.509879	0
1810026J23Rik	2.61979	2.80223	2.92191	2.70457	3.00626	3.00165	2.90465	1.85039	1.92869	2.80204	2.19877	2.8703	2.81225	3.3119
1810030O07Rik	0	0	0	0.961471	0	0.526386	0	0	0	0	0	0	0	0
1810055G02Rik	1.95271	0	0	0	0	0	0	0	0	0	0	0	0	0
2010002M12Rik	0	0	0.756072	0	1.34167	0	0	0	0	0	0	0	0	0
2010107E04Rik	4.21408	4.29489	4.29679	4.42086	4.40558	4.45277	4.23891	3.91643	4.33461	4.58188	4.26332	4.27065	4.23704	4.2472
2010107G23Rik	1.56234	0	0	0	1.86014	0	0	0	0	0	0	1.48895	1.77308	0
2010109A12Rik	0	1.52886	0	1.85935	1.61616	0	0	0	0	0	0	0	0	0
2200002D01Rik	1.46822	0.825212	0.269257	1.43692	2.34335	2.09482	1.20178	1.08111	1.62044	1.34106	1.59467	2.14817	1.73919	0
2210010C04Rik	4.21934	3.75254	4.85529	4.81179	4.43039	4.55585	4.31122	4.85331	2.32197	4.6139	4.49698	4.12815	3.87477	4.30604
2210016F16Rik	2.92698	2.90555	3.23347	3.3167	3.34341	3.106	3.17865	2.97069	2.72511	2.91657	3.11059	2.94156	2.77306	2.94613
2210404J11Rik	0	0	4.11175	0	0	0	4.0587	0	0	0	0	0	0	0
2300009A05Rik	0	0	0	0	0	0	0.760263	0	0	0	0	0	0	0
2310003L06Rik	0	0	0	0	0.205236	0	0	0	0	0	0	0	0	0
2310011J03Rik	0	0.784954	0	1.66319	0	1.54881	0.691749	0	0.398578	0	0	0	0	0
2310022B05Rik	0	0	0.547385	0	0	0	0	0	0	0	0	0	0	0
2310033P09Rik	0	0	0.0746016	0	0	0	0	0	0	0	0	0.30671	0	0
2310035C23Rik	1.01522	1.10871	1.08502	1.49829	1.64574	0.978532	1.38266	0.875818	0.885472	0.792223	1.137	0.752495	0.736696	1.09867
2310039H08Rik	1.61823	0	0	0	0	0	0	1.73418	0	0	1.68481	1.67934	0	1.53668
2310045N01Rik	0	0	0	0	0	1.00589	0	0	0	0	0	0	0	0
2310047M10Rik	1.09581	0.420769	0.892821	1.22356	0.903588	1.0652	1.27879	0.891977	0.938695	0.714918	0.88018	1.25362	0.918252	1.15938
2310057M21Rik	0	0	0	1.61969	0	0	0	0	0	0	0	0	0	0
2310061I04Rik	1.44869	2.1856	2.00017	2.13011	2.25693	1.92844	1.97025	1.47215	1.47313	1.83587	1.85756	2.02636	1.73441	2.04128
2310067B10Rik	0	0	0	0	0.146071	0	0	0	0	0	0	0	0	0.0152306
2410004P03Rik	0	0	0	0	0	0	0	0	0	0	0	2.02868	0	0
2410015M20Rik	2.51616	2.58807	1.60471	2.79557	1.95057	2.59008	2.685	1.64249	2.58088	2.47066	2.7155	2.59146	2.74976	2.53337
2410016O06Rik	0.54895	0	0.44415	0	0.463153	0.642478	0.295001	0.222739	0	0	1.3814	0	0	0
2410127L17Rik	1.38429	1.65173	1.91387	2.16211	1.45513	1.30219	1.32421	1.28138	1.65009	1.33953	1.66981	1.45581	1.66831	1.4745
2510003E04Rik	0.10467	0.893568	0	0.778009	0.81553	0.753061	1.62027	0.556736	1.05753	1.45065	0.639412	0.905644	0.386649	0
2510039O18Rik	0	1.63863	1.10446	1.11731	1.24155	0	1.23696	0.0655706	1.51188	0.478885	0.788918	0.517418	1.60692	0.628544
2610002M06Rik	0	0	2.03792	1.66405	1.80766	1.63391	2.12048	0	0	0	0	0	0	1.92127
2610034B18Rik	1.33099	1.36867	1.81818	2.96514	1.90644	1.95616	2.08887	1.10629	1.46236	1.27867	1.57676	1.87309	1.60969	1.72651
2610301B20Rik	0	0	0	0	0	0	0.217571	0	0	0	0	0.366814	0	0
2610301G19Rik	2.04538	1.767	2.11514	1.97356	2.28467	2.18363	2.18539	1.91642	1.61184	1.65172	1.99315	2.00998	2.05637	2.02039
2610305D13Rik	0	0	0	0	0	0	0	0	1.05039	0	0	0	0	0
2700029M09Rik	0	0	0	1.19047	1.13826	0	0	0	0	0	0	0.369985	0	0
2700049A03Rik	0	0	0.278441	0	0	1.24602	0	0	0	0	0	0	0	0
2700050L05Rik	0	0	0	0	0	0.559801	0	0	0	0.162795	0	0	0	0
2700060E02Rik	3.18523	3.11849	3.26671	3.39515	3.42186	3.31665	3.21056	2.89834	3.00515	2.89635	3.05186	3.07923	3.05627	3.0629
2700094K13Rik	1.03697	0	1.42834	1.45195	2.05285	1.67244	1.17528	0	0	0	1.70153	1.79925	1.79791	1.13964
2700097O09Rik	0	0	0.699251	1.19735	0	1.15523	0.96564	0.269538	0.0839072	0	0.781284	0	0.782052	0.560861
2810006K23Rik	1.41852	1.43672	1.96048	1.74248	1.28688	1.11554	1.9586	1.51995	1.30721	0.382644	1.96598	1.85833	1.97899	1.36014
2810007J24Rik	4.59229	4.68918	4.42824	4.44916	4.49967	4.11972	4.5344	4.52856	4.59722	4.38252	4.24354	4.20485	4.0126	4.37584
2810408M09Rik	2.0418	0	1.91889	0	1.84057	0	1.75973	1.76275	1.45602	1.48711	1.5518	1.70617	1.6686	1.60216
2810428I15Rik	2.12976	1.40045	1.79112	2.45748	2.61089	2.50664	1.82377	2.57637	2.37917	2.67402	2.56081	2.73066	2.24617	2.93812
2810459M11Rik	3.10533	2.93672	3.22447	3.29278	3.44457	3.04658	2.80233	2.39595	2.46237	2.68645	2.73182	2.75466	3.06745	2.47687
2810474O19Rik	0	0	0	0	0	0	0	0	0	0	0	0.375757	0	0
2900026A02Rik	1.831	1.60869	1.38473	1.48591	1.88953	1.51428	1.46026	0	1.36012	1.30406	1.23413	1.28365	1.50577	0.440826
3021401N23Rik	0	0	2.66998	0	0	0	0	0	0	0	0	0	0	0
3110001D03Rik	2.55029	2.44447	2.52799	0	0	0	2.56679	0	2.55968	0	2.50818	2.6804	0	2.82925
3110002H16Rik	1.50277	1.72614	2.0878	2.08561	1.97703	1.71246	2.12835	1.51596	1.50924	1.53616	1.98503	1.92913	1.50258	1.2838
3110035E14Rik	0	0	0	0	0	0	0	0	0	0	0	1.66348	0	0
3110040M04Rik	0	0	0	0	0	0	0	0	0	0	0	0	0	0.647765
3110040N11Rik	1.60857	0	1.55738	1.64356	1.78085	0	1.50236	1.47025	0	1.38866	1.5	1.49896	1.40164	0
3110043O21Rik	0	1.02099	0.410744	0.949755	1.76949	1.50841	0.421599	0	0.882447	0.737577	0.706229	0.961911	0.821612	0.665903
3110057O12Rik	0	1.84088	0	0	0	1.75515	0	0	0	0	0	0	1.66759	0
4430402I18Rik	0	0	0	0	0	0	0	0	0	2.32322	2.30591	2.27411	0	0
4632428N05Rik	0	0	0	0	0	0	0	0.745979	0	0	0	0	0	0
4732415M23Rik	0	0	0	0	0	1.31961	0	0	0	0	0	0	0	0
4833403I15Rik	0	0	0	0	0	0	2.73276	0	0	0	0	0	0	0
4833420G17Rik	0	1.48383	0	1.76363	0	0	0	0	0	0	0	0	0	0
4833439L19Rik	0	0	0	0.139081	0	0	0.440134	0	0	0	0	0	0	0.0959688
4921501E09Rik	0	0	0	0	0.835414	0	0	0	0	0	0	0	0	0
4921506M07Rik	0	0	0	0	0	1.86648	0	0	0	0	0	0	0	0
4921507P07Rik	0	0	0	2.16268	0	0	0	0	0	0	0	0	0	1.13854
4921530D09Rik	0	1.59771	0	0	0	0	1.78402	1.38723	0	0	0	0	0	0
4921530L21Rik	0	0	0	0	0	0	0	0	0	0.830554	0	0	0	0
4922501C03Rik	0	0	0.900343	0	0	0	0	0	0	0	0	0.433952	0	0
4930402H24Rik	0	0	0	0.29192	1.6042	0	0	0	0	0	0	0	0	0
4930404A10Rik	0	0	0	0	0	0	0	0.927904	0	0.421497	0	0	0	0
4930422G04Rik	0	0	0	0	0	0	0	0.0758337	0	0	0	0	0	0
4930430A15Rik	0	0	0	0.636552	0	0	0	0	0	0	0	0	0	0
4930430F08Rik	0	0	0	0	0	0	0	0	0.239775	0	0.187435	0.41036	0.479815	0
4930432K21Rik	0	0	0	0	0	0	0	0	0	0	0	0	0.0187547	0
4930438A08Rik	1.00968	0	0	0	0	0	0	0	0	0	0	0	0	0
4930453N24Rik	0	0	0	0	0	0	0	0	0	0	0	0	0.482751	0
4930485B16Rik	0.393777	0	0.347114	0	0	0	0	0	0	0	0	0	0	0
4930506M07Rik	2.07781	2.11423	2.48054	2.41656	2.59435	2.29669	2.51292	2.24423	2.21073	1.95492	1.97998	2.01005	2.50086	2.0319
4930529M08Rik	0	0	0	0	0	0	0	0	0	0	0	0	0	1.73886
4930548H24Rik	0	0	0	0	0	0	0	0	1.14222	0	0	0	0	0
4930556J24Rik	0	0	0	0	0	0	0	0	0	0.587597	0	0	0	0
4930562C15Rik	0	0	0	0	0	0	0	1.22476	1.00803	0	0	0	0	0
4930563D23Rik	1.63958	0	0	0	0	0	0	0	0	0	0	0	0	0
4930564B18Rik	0	0	0	0	0.886543	0	0	0	0	0	0	0	0	0
4930564C03Rik	1.38768	0	0	0	0	0	0	0	0	0	0	0	0	0
4930568D16Rik	0	0	0	1.62697	0	0	0	0	0	0	0	0	0	0
4930578I06Rik	0	0	0	0	0	0	0	0	1.76733	0	0	0	0	0
4930590J08Rik	0	0.553142	0	0	0	0	0	0	0	0	0	0	0	0
4931406C07Rik	4.28117	4.34475	4.38212	4.4889	4.57221	4.35073	4.39645	4.08249	4.2511	4.23574	4.35572	4.36351	4.23248	4.19876
4931406P16Rik	0	0.874949	0	0	0	0	0	0	0	0	0	0	0	0
4932411N23Rik	0	0	0	2.08042	0	0	0	0	0	0	0	0	0	0
4932416K20Rik	0	0	0	0	0	1.09908	0	0	0	0	0	0	0	0
4932418E24Rik	2.14611	0	0	0	0	0	0.162522	0	0	0	0	0	0	0
4932429P05Rik	0	0	0	0	0	0	0.506937	0	0	0	0	0	0	0
4932438A13Rik	0	0	1.24755	0	0	0	0.968551	0	0	0	0	0	0	0
4932438H23Rik	0	0	0	0	0	0	1.85072	0	0	0	0	0	0	0
4933405O20Rik	0	0	0	0	1.96507	0	0	0	0	0	0	0	0	0
4933411K20Rik	0	0	0.69833	0	0	0	0	0	0	0	0	0	0	0
4933413G19Rik	0	0	0	0	0	0	0	0	0	0	0	0	0	0.622891
4933416C03Rik	0	0	0.670485	0	0	0	0	0	0	0	0	0	0	0
4933426M11Rik	0.381844	0	0	0	0	0	0	0	0	0	0	0	0	0
4933433C11Rik	0	0	0	0	0	0	0	0	0	0	0	1.08303	0	0
5033411D12Rik	2.80796	2.67961	2.7532	2.76662	2.62366	2.33059	2.54609	2.66218	2.62467	2.62544	2.5599	2.71344	2.22226	2.42424
5430419D17Rik	0	0	0	0	0	0	0	0	0	0	0	0	0	1.97511
5430421N21Rik	0.722722	0	0	1.54432	0	2.54655	0	0	0	0	0	0	0	0
5730455P16Rik	1.97726	3.12592	2.2811	2.76969	2.17643	1.88896	0	1.83817	0.530636	0	1.57411	1.5828	1.82098	2.21354
5730508B09Rik	1.03306	1.24094	1.28187	2.96811	0	0	1.53175	0	0	0	0	1.24242	1.39815	1.1965
5830418K08Rik	0	0	0	0	0	1.12461	0	0	0	0	0	0.453202	0.898839	0
6030458C11Rik	0.414937	0	0	0.255642	0	0	0	0	0	0	0	0	0	0
6330403A02Rik	0	0	0	0	0	0	2.77795	0	0	0	0	0	0	0
6430548M08Rik	0	0	0.712491	0	0	0	0	0	1.25382	0	0	0	0	0
6430573F11Rik	0.839833	0	0	0	0	0	0	0	0	0	0	0	0	0
8030462N17Rik	0	0	0.346172	0	0.676512	0.629226	0.455276	1.69386	0.409542	0	0.486157	0.529717	0.490539	0
8030474K03Rik	0	0	0	0	0	0	0	0	0	0	0	0	0.532866	0
8430410A17Rik	0	0	0	0	0	0	0	0	0	0	0	0.0432871	0	0
8430419L09Rik	0	0	0	0	0.796666	0	0	0	0	0.25594	0	0	0	0
9030617O03Rik	3.32098	3.25798	3.2018	3.38176	3.53787	3.54011	3.4626	3.26361	3.2364	3.1755	3.18481	3.37722	3.4505	3.38496
9030624J02Rik	1.86799	1.90845	1.65009	1.85012	1.60336	2.64013	2.01837	1.67504	1.77045	1.83002	1.90891	1.73598	1.59136	1.45604
9130011E15Rik	0.699347	0.534627	0.857727	1.16408	1.38363	1.12395	1.17616	0.57981	0.805296	1.70408	0.887927	1.21133	0.987584	1.70274
9330159F19Rik	0	0	1.2792	0	0	0	1.04211	0	0	0	0	0	0	0
9430015G10Rik	0.698008	0	0	0	0	0	0	0	0	0	0	0	0	0
9430016H08Rik	2.45631	2.13735	2.37558	3.03522	2.47882	2.69446	2.73569	2.12534	2.10902	2.18142	2.27132	2.55229	2.37398	2.5407
9430023L20Rik	0	1.09713	1.26016	1.25687	1.28547	0	1.19311	0.502694	0	0.801319	0.762771	1.52223	0.719007	0.715514
9530053A07Rik	1.83172	1.97388	1.98078	1.85328	2.02377	2.366	1.85478	1.80061	2.00328	2.01836	2.13505	2.1278	2.37021	2.00358
9530068E07Rik	1.51188	0.635479	1.46411	1.698	1.87069	1.48339	1.83593	1.18639	0.689625	0.599075	0.747548	1.44187	1.38857	1.7603
9630033F20Rik	1.89088	2.38185	1.48422	1.2647	3.03159	1.53082	1.6828	0	2.15293	2.26951	1.21205	0	1.09715	2.59785
9930104L06Rik	0	0	0	0	0	0	0	1.39543	0	0	0	0	0	0
A1bg	0	0	0	0	0	0	0	0	0	0	0	0	2.48553	0
A1cf	3.2963	3.21526	3.12429	3.2607	3.32448	3.29895	3.37644	3.0811	2.85057	2.95447	3.09137	3.03568	3.05529	3.07424
A230046K03Rik	1.90279	1.60791	2.07184	1.97054	2.27694	1.84707	1.81002	1.47263	1.65258	1.143	1.4323	1.52284	1.54635	1.5806
A230050P20Rik	1.66922	1.77079	1.85169	2.1922	2.19254	1.79089	2.27289	1.66535	1.75969	1.58703	1.46532	1.89024	1.80826	1.80603
A230065H16Rik	0	0	0	0	0	0	0.55721	0	0	0	0	0	0	0
A2m	0	1.77824	1.97435	0	0	1.80081	0	0	2.18936	1.96075	0	0	2.12869	0
A430005L14Rik	2.04978	2.37042	2.18041	2.44265	2.02284	1.9537	2.3203	1.91857	2.11525	1.97911	1.9291	1.62734	2.30701	1.59366
A630007B06Rik	0	0	0	2.83899	0	0.101461	0.334406	0.78626	0	0	1.22951	0	0	0
A730017C20Rik	3.63214	3.15506	3.78424	3.66479	3.64487	3.37356	3.50735	3.39442	3.35926	3.76125	3.65904	3.65665	3.43556	3.7353
A830018L16Rik	0	0	0	0	0	0	0	2.1746	0	0	0	0	0	0
A930035D04Rik	0	0	0	0	2.10068	0	0	0	0	0	0	0	0	0
AA414992	0	0	0	0	0	0	1.05425	0	0	0	0	0	0	0.730132
AA415398	0	1.41039	0	0	0	0	0	0	0	0	0	0	0	0
Aaas	0.897361	1.42657	1.47996	1.59465	2.29671	2.52919	2.2519	1.21121	1.29426	1.20648	2.24718	2.1835	0	2.09048
Aacs	3.26789	3.18955	2.90677	2.88735	2.86561	3.11208	3.16302	3.00556	3.20531	2.61511	2.38367	2.56751	3.07224	3.04223
Aadac	4.61924	4.63507	4.76747	4.75142	4.83956	4.95222	4.73524	4.57931	4.58104	4.74478	4.63919	4.66478	4.70848	4.64531
Aadat	3.7107	3.63191	4.00723	4.01461	3.90608	3.54747	3.88909	3.7029	3.58044	3.69035	3.80153	3.80198	3.38405	3.66681
Aagab	0	0	0	0	0	1.51592	0.913788	0	0	0	0	0	0	1.34655
Aak1	0.674406	1.81739	0.62476	1.58135	1.6787	1.79797	1.70831	0.856119	0.788068	1.36151	1.39036	1.5383	1.2852	1.60986
Aamp	2.09822	2.16617	2.25788	2.42658	2.15515	2.22416	2.06919	2.06224	2.31675	2.09251	2.43582	2.14246	2.3418	2.1606
Aanat	0	0	0	0	0	0	0	0.160325	0	0	0	0	0	0
Aar2	0.95354	1.09318	0.997743	1.26582	1.13693	1.24232	0.892071	0.727247	0	0.309692	1.19981	0.822249	0.765199	0.654204
Aard	0	0	0	1.19603	1.29081	0.67449	0	0	0	1.32786	1.2801	1.2052	0	1.09006
Aars	3.56478	3.45549	3.64067	3.87253	3.81953	3.67286	3.82701	3.38582	3.43355	3.50011	3.72614	3.60795	3.61019	3.65905
Aars2	1.70221	1.71511	1.48564	1.92106	1.87977	1.99774	1.51792	2.33763	1.49446	0.96486	1.41527	1.73004	1.99105	1.37263
Aarsd1	2.57267	2.17285	2.65002	2.52088	2.75254	2.67681	2.67188	2.35386	2.1478	2.39227	2.44129	2.72253	2.36007	2.69568
Aasdhppt	1.63036	1.29187	1.56961	1.48553	1.88306	1.80901	1.74851	1.23325	1.30051	1.6246	1.20145	1.30757	1.69816	1.51174
Aass	4.20986	4.39172	4.44784	4.55795	4.57352	4.46353	4.3441	3.92283	4.29483	4.28955	4.36177	4.2802	4.43111	4.28001
Aatf	0	0	1.59514	0	1.59317	0	1.20851	0	0	0.57297	0	0	0	1.02727
AB124611	0	0	0	0	0	0.515592	0	0	0	0	0	0	0	0.60373
Abat	4.44533	4.03713	3.98741	4.21404	4.16487	4.65942	4.28731	3.91763	3.95272	3.80967	3.98252	3.97216	4.08891	4.05022
Abca1	1.62161	2.6009	2.10479	2.25433	1.90576	1.79836	1.951	1.65989	2.94813	2.04491	2.13199	2.16368	2.12224	1.87148
Abca13	0	0	0	0	0	0	0.473817	0	0	0	0	0	0	0
Abca14	0	0.620919	0	0	0	0	0	0	0.436322	0	0.00689982	0	0	0
Abca17	0	0	0	0	0	1.13043	1.42767	0	0	0	0	0.759835	0.73927	0
Abca3	0	0	0.6117	0.49865	0.749889	0.599562	0.576585	0	0	0	0.296378	0.308911	0.393187	0.0422495
Abca4	0	0	0	0.499411	0	0	0	0	0	0	0	0	0	0
Abca6	2.7621	2.55838	2.59876	2.90868	2.71989	2.68277	2.80738	2.49888	2.41087	2.54517	2.72126	2.48242	2.57514	2.47047
Abca7	0	0	0	0.845676	0	0	0	0	0	0	0	0	0	0
Abca8b	1.76269	1.46704	1.7441	1.58007	1.58542	1.54738	1.65462	1.47042	1.29357	1.42019	1.18767	1.23518	1.4638	1.32626
Abca9	0	0	0	0	0	0	0	0.975434	0	0	0	0	0	0
Abcb10	2.27725	2.34219	2.14872	2.3359	2.37797	1.97481	2.01269	2.18995	2.22608	2.17056	2.42707	2.23254	2.17151	2.09523
Abcb11	3.44436	3.65137	3.66105	3.79974	3.72971	3.65244	3.80025	3.19427	3.44318	3.37822	3.537	3.45346	3.39286	3.42543
Abcb1a	0	0	1.79218	2.15364	2.12108	1.90494	0	0	1.81532	0	2.59327	0	1.77715	0
Abcb4	3.12056	2.5901	3.60246	3.37088	3.57845	2.36642	3.2665	2.39964	2.58652	2.5098	2.70034	3.17647	2.23414	3.23702
Abcb5	0	0	0	0	0	0	0	0	1.96339	0	0	0	0.38943	0
Abcb6	2.17848	2.33903	2.5104	2.56835	2.58962	2.07648	2.30406	1.9676	2.35031	2.39283	2.344	2.26498	2.38029	2.22281
Abcb7	2.7067	2.61613	2.62884	2.64991	2.84113	2.86055	2.66411	2.24047	2.41418	2.13589	2.48918	2.50392	2.50067	2.5176
Abcb8	2.15483	2.19899	2.44121	2.19612	2.43618	2.3702	2.49399	2.09174	1.98035	2.07432	2.3095	2.32512	2.22061	2.37635
Abcc1	0	0	0	0.3045	0	0	0	0	0	0	0	0	0	0
Abcc2	2.90971	2.92704	2.84321	3.06054	3.09619	2.89306	2.848	2.69307	2.76371	2.75706	3.02366	2.88437	3.02918	2.94213
Abcc3	2.24481	2.5243	2.27288	2.5762	2.10954	2.03159	2.10562	1.79196	2.40664	1.87587	2.50857	2.14196	1.86324	1.73781
Abcc5	0	1.09879	0	0	1.6596	0	0	1.17121	0	0	0	0	0	0
Abcc6	2.86999	2.73559	2.83402	2.70857	2.82468	2.82683	2.76589	2.49372	2.63164	2.68669	2.64557	2.67044	2.66975	2.65277
Abcc9	0	0.362429	0.310573	0	0	0.392781	1.28994	0	0	0.170392	0.286129	0.204336	0	0
Abcd1	1.36536	1.30046	1.4723	2.11448	1.91239	1.41354	1.87002	1.33866	1.27807	1.32869	1.65496	1.54135	2.56451	1.50347
Abcd2	0	0.891766	0.670594	1.64111	1.56853	2.38453	0.672737	0	0.520477	0.495565	0.94091	1.43456	2.31542	0.951156
Abcd3	4.0707	4.10537	4.1274	4.18417	4.08312	4.2246	4.00545	3.85321	4.03071	3.94051	4.0177	3.91994	4.04764	3.94788
Abcd4	0.558365	0.441221	0.937343	2.20213	0.909022	0.426936	0	0.236098	0	1.26783	1.60273	1.5871	0.332653	1.94067
Abce1	3.26868	3.35335	3.53282	3.51254	3.54574	3.38809	3.41603	3.10595	3.3325	3.28039	3.30745	3.38489	3.2694	3.32258
Abcf1	2.82616	3.29814	3.32239	3.30787	3.3149	3.38103	3.46426	3.17215	3.17927	3.182	3.41319	3.15125	2.70445	3.30171
Abcf2	2.44851	2.71176	2.58375	2.81358	2.81701	2.68541	2.59707	2.33356	2.64835	2.41736	2.58618	2.48294	2.48206	2.49252
Abcf3	2.15475	2.16579	2.25616	2.43132	2.30988	2.41982	2.23812	1.75634	2.10929	2.20278	2.21612	2.26458	1.98547	2.07547
Abcg2	2.85489	2.79828	2.71879	2.86244	2.94997	2.47838	2.83716	2.44582	2.74422	2.59008	2.63812	2.82066	2.58982	2.62566
Abcg5	1.93393	0.471614	1.55904	1.64437	1.79413	2.14895	1.4961	1.2671	0.838886	1.19737	1.31823	1.53604	1.75055	1.34407
Abcg8	2.07717	1.25644	1.8445	2.0762	2.19787	2.1024	1.69664	1.47453	1.30749	1.53317	1.84467	1.94869	2.00061	1.60714
Abhd10	0.463269	2.69242	0	2.90895	2.52155	2.63181	1.7026	0	0	1.9422	2.71875	2.48211	1.27429	0.592046
Abhd11	3.2517	3.15381	3.11015	3.24058	3.3226	3.2046	3.20321	2.7508	3.16112	3.00117	2.96375	3.0625	3.22086	3.07351
Abhd12	1.87962	2.02714	2.22447	2.37692	2.42033	2.29434	2.55146	1.65388	1.89322	1.74902	2.02162	2.02677	2.08455	2.42511
Abhd14a	0	0	0	0	0	0	0	0	0	0.489269	0	0	0	0
Abhd14b	4.8428	4.65509	4.5728	4.65424	4.61033	4.67355	4.68673	4.49923	4.62925	4.46601	4.47598	4.37803	4.58038	4.51811
Abhd15	1.67319	1.43634	0	1.88353	1.73577	2.12412	1.59772	1.05419	1.14929	0	1.37678	0.958634	1.98813	0.947171
Abhd16a	2.01881	2.17912	2.46112	2.21283	2.38534	2.37379	2.1921	1.74554	2.19624	2.16055	2.13584	2.15599	1.95238	2.27335
Abhd2	0	1.56597	1.98055	1.8885	1.97424	1.53288	1.67959	0.250153	0.773216	1.33549	1.42831	1.60673	1.47219	1.05153
Abhd3	2.2056	2.03664	1.69964	2.09114	2.09673	2.23876	2.23044	1.8971	1.92447	1.91006	2.13538	1.82167	1.43088	1.95398
Abhd4	1.77191	2.02675	2.39092	2.59974	2.68118	2.95938	2.17632	1.47091	1.57947	2.35553	2.57863	2.42153	2.74651	2.31666
Abhd5	1.24541	1.27474	1.46745	1.39614	1.39022	1.5228	1.04453	1.19216	1.54485	0.976877	1.35011	1.15551	1.20708	1.09775
Abhd6	2.81101	2.6631	2.98834	3.27712	3.21528	2.83526	2.88702	2.34689	2.6797	2.79301	3.06546	3.03364	2.69651	2.75198
Abi1	2.07762	1.5523	1.24829	1.89252	2.23005	2.27616	1.65773	1.40669	1.87272	0	1.71836	1.75227	1.80074	1.75423
Abi3	0	0	0	0	0	0	0.641272	0	0	0	0	0	0	1.97302
Abi3bp	0	0	0	0	0	0	0	0	0	1.45697	0	0	0	0
Ablim1	1.29307	1.37484	1.81543	2.11112	2.18942	1.96621	1.89087	0.971907	1.13872	1.54765	1.84146	1.90166	1.98571	1.9004
Ablim2	0	0	0	0	0	0	0	0	0	0	0	0	0	0.10682
Ablim3	1.67213	1.13701	1.50019	1.14629	0	1.05763	1.02399	1.20447	0.344794	0.914947	0.961362	0	0	0.774112
Abo	1.0092	0	0	0	0	0	0	0	0	0	0	0	0	0
Abr	0	0	0	0	0	0.791359	0	0	0.637948	0	0	0	0	0
Abracl	2.79058	2.89096	2.32543	2.81467	2.97072	2.70487	0	2.35184	2.2479	2.37495	2.50671	2.50617	2.68945	2.77315
Abt1	0	0.584607	0.670393	0.797622	0.712647	0.954305	0.313837	0.230292	0.124606	0.50265	0.509852	0.439031	0.711966	0
Abtb2	0.245878	0.395594	0	1.03247	0.735852	0.665358	0	0.489394	0.0254101	0	1.01013	0.128697	1.3849	0.730858
Acaa1a	4.48778	4.31792	4.31812	4.53174	4.49789	4.51157	4.32449	4.27749	4.14822	4.15673	4.23123	4.28092	4.44706	4.22961
Acaa1b	4.49676	4.30398	4.30145	4.50642	4.45946	4.51827	4.30199	4.27568	4.13375	4.10478	4.18116	4.2463	4.44902	4.22294
Acaa2	5.72849	5.66401	5.63178	5.79638	5.88993	5.7849	5.66005	5.58453	5.55553	5.64207	5.68351	5.72246	5.70818	5.67496
Acaca	3.0879	3.09868	3.085	3.14511	3.20986	3.29389	3.2425	2.90697	2.97761	2.93178	2.93791	2.98773	3.10306	3.12766
Acacb	2.74779	2.6571	2.57963	2.51262	2.49909	2.74503	2.78268	2.51597	2.60412	2.42318	2.34594	2.33493	2.56796	2.65994
Acad10	2.96562	2.74145	2.86988	2.95562	2.90063	2.75367	2.93472	2.80112	2.74591	2.65451	2.61628	2.73734	2.63115	2.75139
Acad11	3.70199	3.77734	3.91644	3.96792	3.82611	3.89899	3.76151	3.51122	3.67745	3.75184	3.77668	3.62673	3.71012	3.57123
Acad12	2.7926	2.62853	2.80129	2.92805	2.90313	2.84622	2.81636	2.49191	2.44273	2.5498	2.67921	2.59625	2.60235	2.63527
Acad8	3.71407	3.61942	3.68679	3.84619	3.82704	3.81372	3.77624	3.53861	3.71273	3.56902	3.67165	3.75324	3.83014	3.67003
Acad9	3.56953	3.2378	3.41954	3.56897	3.6756	3.44003	3.52634	3.73975	3.1851	3.28281	3.3498	3.37791	3.40119	3.69912
Acadl	4.69992	4.6158	4.74835	4.85801	4.95623	4.92071	4.72625	4.56614	4.69095	4.74053	4.83435	4.80859	4.81291	4.73724
Acadm	4.17357	4.26077	4.31623	4.46515	4.57859	4.54578	4.4583	4.16795	4.26946	4.22628	4.42245	4.39573	4.43135	4.37964
Acads	4.35436	4.46246	4.50622	4.65903	4.65428	4.48808	4.56901	4.26126	4.38288	4.35206	4.36036	4.39092	4.33293	4.45347
Acadsb	3.43443	3.45638	3.46687	3.63244	3.57676	3.52692	3.71261	3.3705	3.32605	3.33172	3.45312	3.3674	3.43206	3.58548
Acadvl	4.49228	4.53587	4.61745	4.78947	4.74134	4.61458	4.58952	4.27524	4.4707	4.53849	4.60904	4.521	4.44912	4.483
Acap1	0	0	0	0	0	1.76029	0	0	0	0	0	0	0	0
Acap2	1.25112	1.18807	1.1406	1.51049	1.48304	1.49491	1.49489	0.999286	1.00375	0.861533	0	1.41111	1.11434	1.01897
Acat1	4.72734	4.90276	4.96669	4.77141	5.04863	4.93185	4.97706	4.59991	4.81966	4.66689	4.67994	4.67929	4.74684	4.75136
Acat2	4.16324	4.04906	4.08298	4.1805	4.29515	4.30663	4.30233	4.04558	4.01618	3.96389	4.15257	4.09934	4.14626	4.24692
Acat3	4.32699	4.16288	4.21696	4.34538	4.26883	4.32221	4.38583	4.07695	4.03386	3.98729	4.17392	4.13505	4.18879	4.39687
Acbd3	2.30907	2.06554	3.26303	3.08542	2.6295	2.42659	2.5374	1.78169	2.21287	2.67962	2.89662	2.35823	2.40279	3.0429
Acbd4	0	0	0.274506	0	0	0	0	0	0	0	0	0	0	0
Acbd5	3.67778	3.65487	3.79812	3.94075	3.9009	3.74735	3.82549	3.56393	3.58054	3.57832	3.49707	3.4462	3.57703	3.77646
Acbd6	1.91134	1.7576	0.696698	1.7527	1.73283	1.24887	1.40981	0.97792	1.36782	1.52754	1.40859	1.4589	1.20969	1.67741
Accs	0	0	0	0	0	0	0	0.33425	0	0	0	1.85376	0	0
Acd	0	0	0	1.71123	0	0	0	0.93743	0	0	0	0	0	0
Ace	0	0	0	0	0	0	0.220468	0	0	0	0	0	0	0
Ace2	0	0	0	0	0	0	0	0.832975	0	0	0	1.43455	0	0
Acin1	2.22588	2.35323	2.11367	2.16891	2.42038	2.28939	1.88378	2.14508	2.20611	1.96738	2.09207	2.13817	2.04922	2.18734
Acly	4.32467	4.18191	4.16793	4.18919	4.35663	4.63718	4.4443	4.03988	4.07565	4.06158	3.97274	4.0775	4.44878	4.30547
Acmsd	2.48586	2.06101	2.54218	2.86225	3.13202	3.45921	2.87289	2.16524	1.97191	2.51574	2.67611	2.80124	3.25738	2.70374
Acnat1	2.48798	2.73241	2.84326	2.98571	3.05998	3.17951	2.92768	2.28926	2.45714	2.63095	2.80802	2.72828	3.0134	2.78104
Acnat2	0	2.52993	2.57506	2.9609	2.99367	2.93929	2.75362	0	2.16771	2.43146	2.74927	2.67851	2.84874	2.51879
Aco1	4.26623	4.22717	4.30464	4.3983	4.38547	4.3988	4.42477	4.12185	4.1792	4.26479	4.20684	4.19394	4.21633	4.25862
Aco2	4.46819	4.46206	4.47988	4.63531	4.62343	4.54889	4.55101	4.30903	4.4011	4.35921	4.38847	4.45283	4.46934	4.44087
Acot1	3.39608	3.43357	3.53948	3.7669	3.73877	3.44437	3.26786	3.28903	3.40924	3.33181	3.62718	3.50555	3.4081	3.14671
Acot10	0	3.25152	0	0	0	0	0	0	0	0	0	0	0	0
Acot11	1.30769	1.48572	0.926362	1.10327	1.10518	1.00879	1.81362	1.0176	1.18276	1.19936	1.24	1.20404	0.972287	1.61888
Acot12	3.26968	3.33899	3.3541	3.40601	3.25756	3.24753	3.04553	3.07825	3.28649	2.98608	3.23865	2.96395	3.17077	3.10539
Acot13	3.54077	3.06621	3.14867	3.21499	3.3763	3.58524	3.36314	3.16878	2.98108	3.01942	3.22215	3.12295	3.17148	3.32708
Acot2	3.30916	3.21094	3.31276	3.60529	3.56055	3.29608	3.17019	3.05123	3.30821	3.20795	3.47251	3.35804	3.30977	3.00902
Acot3	3.10393	2.74821	3.18125	3.55468	2.73413	3.77675	3.15477	2.4037	2.57443	0	2.87875	2.33103	3.36866	2.44763
Acot4	2.93446	2.93869	2.95809	3.48559	3.2849	3.33573	3.55121	2.67142	2.79722	2.89332	3.29378	2.8868	3.19942	3.32617
Acot6	0	2.71592	0	2.84811	0	2.74088	2.67679	0	0	0	0	0	0	0
Acot7	2.90844	2.60697	2.6497	2.485	2.75842	2.9018	2.68726	2.57934	2.25589	2.4576	2.3309	2.58452	2.53401	2.66571
Acot8	2.69471	3.07029	2.53688	3.11238	2.67387	2.65422	2.98521	2.25279	2.60765	2.46662	2.97482	2.57036	2.67054	2.68197
Acot9	1.96852	0	3.29815	3.37849	3.41108	2.28791	2.08933	1.68423	3.00106	2.9745	1.75526	3.1064	3.00866	2.97761
Acox1	4.75143	5.29858	5.23838	5.13326	5.09199	5.08083	4.94483	4.54262	5.25456	5.20679	4.96172	4.8969	4.92308	4.89626
Acox2	3.90955	3.867	3.97148	4.09867	4.16878	4.1382	4.00878	3.59989	3.78177	3.76421	3.89769	3.90889	3.91385	3.82441
Acox3	2.15993	2.38424	2.47346	2.51472	2.5258	2.41521	2.66725	1.89735	2.17257	2.37547	2.37554	2.24761	2.42037	2.37687
Acoxl	0.242728	0	0	0	0	0	0	0	0	0	0	0	0	0
Acp1	0	3.19217	0	0	0	0	0	0	0	0	0	0	0	0
Acp2	1.85753	1.56964	2.28138	2.21404	2.29119	2.54019	1.60988	1.862	0	2.15412	2.32827	2.38329	2.26231	1.86932
Acp5	2.43742	2.4942	2.55277	2.70461	2.68922	2.49096	2.5876	2.30717	2.34084	2.15909	2.34546	2.32229	2.25661	2.55684
Acp6	2.85807	2.81819	2.88433	2.87254	3.01298	2.93873	3.07415	2.69553	2.73451	2.73645	2.85989	2.80448	2.82123	2.89986
Acsbg2	0	0	0.781289	0	0	0	0	0	0	0	0	0	0	0
Acsf2	4.39427	4.45123	4.50341	4.62435	4.64506	4.55767	4.69199	4.31262	4.42101	4.28163	4.51283	4.50824	4.37969	4.57953
Acsf3	2.66021	2.84724	2.82592	3.19597	2.89874	3.41755	2.87637	2.91071	2.72052	2.90476	3.34456	3.06225	2.94556	3.30612
Acsl1	4.8168	4.98401	4.99408	5.04528	4.97158	4.94877	4.90275	4.73052	4.96238	4.92314	4.96333	4.82817	4.81691	4.81097
Acsl3	1.96468	1.54988	1.47356	2.28098	2.29739	2.33993	2.37731	1.35621	1.68591	1.22958	1.6972	1.83295	2.00474	1.88149
Acsl4	2.40194	2.24186	2.37787	2.73089	2.90036	2.88068	2.68597	2.86741	2.28893	2.18594	2.38261	2.58719	2.72411	2.62432
Acsl5	4.2518	4.20601	4.38706	4.3624	4.47426	4.50507	4.35684	4.12286	4.23083	4.22263	4.23984	4.25947	4.39625	4.23586
Acsl6	3.19452	0	3.44155	3.25068	3.24352	2.9938	3.02968	3.21873	3.23527	3.22608	3.57245	3.12265	0	0
Acsm1	4.67607	4.6906	4.59536	4.58252	4.82874	4.79203	4.73211	4.41505	4.52854	4.55356	4.52546	4.48593	4.60048	4.67579
Acsm2	1.48075	0.337629	0	2.0204	2.59577	0	0	1.16145	1.14783	0	1.26365	1.98985	0	0.04085
Acsm3	3.40998	3.26963	3.46524	3.42166	3.49521	3.38943	3.32358	3.10757	3.09733	3.23008	3.23644	3.20924	3.14302	3.25542
Acsm4	0	0	1.02307	0	0	0	0	0	0	0	0	0	0	0
Acsm5	3.68552	3.58869	3.63005	3.71571	3.85766	3.71715	3.66543	3.3926	3.5151	3.36867	3.5072	3.5634	3.49689	3.57102
Acss1	0	0	0	0.619852	0	0	0	0	0	0	0	0	0	0
Acss2	3.8489	3.67922	3.42975	3.56283	3.65137	3.84508	3.88689	3.62095	3.55743	3.33064	3.32709	3.35668	3.6497	3.7598
Acss3	2.47369	2.54906	2.55338	2.8494	2.50532	2.62832	2.66195	2.42489	2.40929	2.25345	2.50551	2.33532	2.56302	2.61928
Acta2	0	0	5.56676	5.55766	5.71183	0	5.63479	5.24173	5.53979	5.54818	5.66729	5.79402	0	5.73048
Actb	5.57412	5.67508	5.70002	5.8701	5.90957	5.85984	5.90644	5.48313	5.7505	5.81452	5.96943	6.0635	5.88191	6.01418
Actbl2	4.69721	4.63769	4.92072	5.06128	4.93864	4.76317	4.90139	4.77422	5.03253	4.96995	5.22666	5.33222	5.14053	5.30046
Actg1	5.54631	5.66806	5.68847	5.86175	5.8939	5.85596	5.90249	5.46273	5.74638	5.79745	5.95213	6.05078	5.87418	6.00314
Actg2	5.31247	5.44576	0	0	0	5.55443	0	0	0	0	0	0	5.56419	0
Actl6a	1.74014	2.15291	2.20099	2.52209	2.26501	2.43084	2.19417	1.8689	2.20015	2.12224	2.16982	2.24721	2.07077	1.79247
Actl6b	1.54771	0	0	0	0	0	0	0	0	0	0	0	0	0
Actn1	3.82982	3.8431	3.86367	3.97252	4.01886	3.92829	3.98364	3.60719	3.78738	3.66073	3.75297	3.77057	3.73278	3.79871
Actn4	4.0636	4.10166	4.17022	4.23142	4.27929	4.18805	4.27008	3.93914	4.04862	3.99883	4.06634	4.04384	4.06223	4.17221
Actr10	2.09918	2.13687	2.61429	2.36997	2.77268	3.57681	2.30816	2.28531	2.54003	2.48751	2.14168	2.57502	2.09361	2.19347
Actr1a	2.60151	2.87658	2.93443	2.91136	3.0641	3.03823	2.99092	2.53187	2.6499	2.59657	3.02381	2.889	2.93677	2.98046
Actr1b	2.7495	2.84111	3.04077	2.94055	3.05551	3.11078	3.1794	2.60308	2.71687	2.71358	3.02388	2.88509	2.91078	2.96387
Actr2	3.63112	3.61078	3.78259	3.74098	3.83605	3.79084	3.83344	3.37493	3.47561	3.69977	3.56731	3.62749	3.55677	3.77
Actr3	3.92061	3.8238	3.92535	3.91463	4.06733	3.96992	4.01921	3.57999	3.74434	3.70295	3.713	3.92198	3.91686	3.97133
Actr5	0	2.95881	0	0	0	0	0	0	0	0	0	0	0	0
Actr6	0.255787	0.30723	0	0	0	0	0	0	0	0	0	0	0	0
Actr8	0.351896	0.512231	0.619645	0.128518	0.396255	0	0.796431	0	1.38469	0.138849	0	0.527403	0.736096	0.728592
Acvr1	0	0	0	0	0	0	0	0	0	0	0	0	0	1.79451
Acy1	3.36166	3.21367	3.23545	3.52128	3.49165	3.4556	3.43885	3.21713	3.29604	3.03671	3.2843	3.20461	3.20449	3.0856
Acy3	3.89364	3.8402	3.86121	3.92944	4.06388	4.15446	3.91754	3.71409	3.79097	3.79923	3.87189	3.84848	3.91073	3.89892
Acyp1	1.40405	1.88891	1.3823	1.78269	1.577	1.49774	1.9874	1.68496	1.83878	1.16852	1.7425	1.76929	1.91485	1.88557
Ada	2.51704	1.95955	2.00267	2.30605	2.33655	1.46725	1.91507	2.09952	2.02346	2.16476	2.5288	2.35733	1.6992	1.70843
Adal	0	0	1.27577	0	1.33063	1.20233	0.864748	0	1.80076	0.359635	0	1.17604	0.807677	0.444731
Adam10	1.37596	1.50069	1.55213	1.4122	1.74795	1.93353	1.88689	1.12288	1.4815	1.39834	1.33926	1.47825	1.52935	1.33629
Adam17	0	0.628462	0.563254	0.723741	0.949844	0.832919	0.294008	0	0.407774	0.0316183	0.36986	0.459178	0.354041	0.521011
Adam18	0	0	0	0	0	0	0	0	0	0	0	0	0.828134	0
Adam19	0	0	0	0	1.00409	0	0	0	0	0	0	0	0	0
Adam21	0	0	0	0	0	0	0	0	1.31878	0	0	0	0	0
Adam23	1.05427	0	0.612133	0.274959	0.0288582	0	0.33108	0.100958	0	0	0	0	0	1.08979
Adam25	0	0	0	1.49691	0	0	0	0	0	0	0	0	0	0
Adam28	0	0	0	0	0	0	0	2.40163	0	0	0	0	0	0
Adam32	0.38916	0	0	0	0	0	0	0	0	0	0	0	0	0
Adam5	0	0	0	0	0	0	0.298315	0	0	0	0	0	0	0
Adam9	0	0.26682	0	0.180661	0.478839	0.0575029	0.222777	0	0	0	0	0.419928	0	0
Adamdec1	0	0	1.78864	0	0	0	0	0	0	0	0	0	0	0
Adamts10	0	0	0	0	0	0.0212215	0	0	0	0	0	0	0	0
Adamts13	0	0	0	0	0	0	0	0	0	0	0.866703	0	0	0
Adamts16	0	2.36948	0	2.72245	0	2.13444	0	1.98082	2.02088	1.44703	0	1.69832	1.57985	1.65748
Adamts19	0	0	0	1.25263	0	0	0	0	0	0	0	0	0	0
Adamts9	0	0	0	0	0.942338	0	0	0	0	0	0	0	0	0
Adamtsl2	0	0	1.71938	0	0	0	0	0	2.33237	0	0	0	2.06842	0
Adamtsl3	0	0	1.16185	0	0	0	0	0	0	0	0	0	0	0
Adap1	0	0	0	0	1.36996	0	0	0	0	1.60022	0	0	0	0
Adap2	1.85501	1.79725	2.33362	2.14079	2.06638	1.99997	2.03363	1.6114	1.16715	2.00441	1.9551	1.83494	1.92232	2.22202
Adar	0	0	0	0.271333	0.625896	0	0	0	0	0	0	0.0179285	0	0
Adarb1	0	0.521675	0	0.664484	0.288952	0.125185	0.704642	0.560727	0.140804	0.531997	0.682454	0.580332	0.437086	0.464411
Adat1	0.314059	0.0884926	0.323355	0.301555	0	0	0	0	0.11131	0.162008	0.126649	0.293561	0.102119	0
Adat2	0	0.897387	0	0	0	1.42202	0	0	1.04116	0	0	0	1.2261	0
Adck1	1.81296	1.34988	1.75336	1.546	1.90106	1.56166	1.91109	1.77407	1.11615	1.14403	1.21389	0.971195	1.56721	1.72051
Adck2	0	0	0	2.08347	0	0	0.430782	0	1.8964	0	0	0	0	0
Adck3	3.5506	3.31632	3.31947	3.4754	3.57912	3.64981	3.62378	3.31598	3.30084	3.32467	3.34615	3.31388	3.57749	3.56619
Adck4	1.58309	2.57866	2.57238	2.05533	3.2362	2.18546	1.7942	1.51554	2.36529	2.31336	2.90204	2.06285	1.95843	1.75652
Adck5	1.82337	1.9066	2.13344	2.15277	2.28944	1.77917	1.6348	1.71319	1.91135	2.14966	2.15676	2.26307	1.74772	1.49397
Adcy1	0	0	0	0	0	0	0.23739	0	0	0	0	0	0	0
Adcy10	0	0	0	0	0	0	0.636856	0	0	0	0	0	0	0
Adcy4	0	0	0	0	0	0.214451	0	1.52341	0	0	0	0	0	0
Adcy9	0.621621	0.601169	0.469859	0.772268	0.110423	0.50008	0.429968	0.455053	0.200881	0	0.626872	0.397722	0.446041	0.290121
Add1	2.39833	2.10687	2.42717	2.18531	2.28316	2.22907	2.26205	2.16106	2.00006	2.23613	2.04255	2.06349	2.12234	2.39111
Add2	0.720874	0.546058	1.58341	0	0	1.94444	0	1.227	0.382443	0.377231	0	0	0.278733	1.93525
Add3	1.98662	2.34818	2.118	2.43473	2.48189	2.3221	2.11153	1.94542	1.89099	2.03442	2.2694	2.15962	1.96167	1.61204
Adh1	5.99013	5.71912	5.89968	6.07441	6.15552	6.15529	5.97741	5.99496	6.07614	6.02977	6.17369	6.16382	6.24813	6.09978
Adh4	2.71915	2.89601	3.088	3.42165	3.4156	3.06256	3.23485	2.6079	2.77869	2.87003	3.12475	3.11875	2.91733	3.21584
Adh5	4.78231	4.58401	4.5982	4.73082	4.84045	4.78159	4.83059	4.54894	4.60236	4.53913	4.57546	4.67638	4.63606	4.6702
Adhfe1	3.11021	3.24995	3.2411	3.43993	3.43142	3.45283	3.35902	2.98221	3.18234	3.18985	3.13797	3.22451	3.27501	3.29143
Adi1	3.23335	3.03159	3.07993	3.30732	3.34194	3.24766	3.21439	3.05045	2.9208	2.7862	2.89501	3.09836	2.96879	3.1279
Adipoq	1.72836	1.09825	0	1.24008	1.47079	1.21991	0.705844	1.81692	0	1.18315	1.22963	1.30448	1.39522	1.43636
Adipor1	0	0	0	0	0	0	0	0	0	0	0.171591	0	0	0
Adipor2	1.65614	2.30378	2.49072	2.27247	2.09776	1.21325	2.38578	1.37846	2.28462	2.25167	2.10201	2.17107	2.12891	2.21269
Adk	5.13504	5.11881	5.16904	5.28957	5.31705	5.21532	5.24339	4.95492	5.09386	5.08952	5.14965	5.09319	5.11272	5.16493
Adnp	0	0.977179	0.703957	1.83102	1.17082	1.8453	0.668075	0.503779	0.815649	1.66006	1.63463	1.58018	1.76652	0.466794
Ado	1.95001	2.04418	1.93058	2.06755	2.15777	2.2474	2.27051	1.94203	1.74889	1.60869	2.1018	1.74488	2.16603	2.06559
Adpgk	2.54231	2.30654	2.51367	2.57286	2.74626	2.74776	2.66962	2.11032	2.05337	2.31546	2.55781	2.62524	2.54229	2.61082
Adprh	1.07939	1.58064	1.37185	1.61613	1.5247	1.44761	1.79033	1.06389	1.07326	1.15043	1.12173	1.54968	1.67225	1.31908
Adprhl2	2.24913	2.50217	2.04614	2.2685	2.31307	2.29949	2.34272	2.19829	2.28035	2.01084	1.81095	2.08347	2.04374	1.73329
Adprm	0.637416	1.28979	0.591177	0.710444	0.932485	1.18245	0	1.20052	1.22816	0.878549	1.03613	0.962793	0.7521	0.223232
Adra1b	0	0	0	0	0	0	0	0.949469	0	0	0	0	0	0
Adra1d	0	0	0.0822171	0	0	0	0	0	0	0	0	0	0	0
Adra2b	0	0	0	0	0	0	0	0	0	0	3.19893	0	0	0
Adrbk1	0.777761	0.768286	0.928677	0.644491	0.811799	0.839221	0.898647	0.485038	0.04007	0.818188	0.548303	0.0319967	1.11669	1.11945
Adrbk2	0	0	0	0	0	0.635797	0	0	0	0	0.255163	0	0	0
Adrm1	3.07763	2.93379	3.01427	3.21877	3.44902	3.30176	3.18492	2.79804	2.88277	2.89852	3.05926	3.09664	3.11061	2.96871
Adsl	3.0619	2.9035	3.09794	3.14913	3.17351	3.02558	3.03295	2.68209	2.76906	2.92301	2.97608	2.93074	3.01088	3.00442
Adss	2.74313	2.75708	3.01573	3.17147	3.1462	2.99675	2.85235	2.64287	2.67835	2.84386	2.96306	2.94447	2.76474	2.71549
Adssl1	2.48609	2.57716	2.67732	2.69719	2.80682	3.1286	3.06307	2.29341	2.46141	2.51074	2.55588	2.46204	2.34707	2.75244
Adtrp	1.35454	1.32482	0.866917	1.11598	1.69085	1.56794	1.00377	1.11597	1.19383	1.11712	1.39144	1.4331	1.25866	0.846933
Aes	0	1.54076	1.61632	1.98108	1.90884	1.76255	1.76135	1.44537	2.48813	1.13581	1.63183	1.6994	1.61612	1.76145
AF529169	0	0	0	0	0	0.840612	0	0	0	0	0	0	0	0
Afg3l1	2.09073	2.65655	2.10231	2.36035	2.8388	2.26193	2.17421	1.86889	2.24946	1.78841	2.1461	2.073	2.21814	1.96634
Afg3l2	2.80555	2.7913	2.89115	2.90641	3.02554	2.95622	2.84984	2.60317	2.76643	2.67367	2.75915	2.79492	2.87503	2.84823
Afm	1.93274	1.92745	1.8622	1.93508	2.1923	2.20055	1.7935	1.84389	2.06804	1.7705	2.01036	2.00101	2.27642	1.828
Afmid	2.98411	3.10622	2.99874	2.99743	3.11234	2.99889	2.95236	2.8161	3.08589	2.88604	2.72137	2.88134	3.0726	2.94588
Aftph	1.23695	0.975837	1.07828	1.24174	1.07361	0.901373	1.48701	1.02887	0.911061	0.783967	1.129	1.09316	1.15663	0.365937
Aga	1.82361	1.699	1.54931	0.942471	1.76221	1.74393	1.71063	1.77272	1.5093	1.84378	1.9076	1.87409	1.52674	1.63669
Agap1	0	0.785675	0	0	0	0	0	0	0	0	0	0	0	0
Agap2	0	0	0	0	0	0	0	0	0	0	1.83575	0	0	0
Agap3	0.896666	0	0.710585	0.689979	0.941484	0.827734	0	0	0.540815	0.723475	0.862973	0.759655	0.359357	0
Agbl3	0.650951	0	0	0	0	0	0	0	0	0	0	0	0	0
Agfg1	1.66	1.23687	1.39417	1.32665	1.61171	1.82344	1.45803	1.09289	1.47359	1.10721	1.51035	1.12436	1.63526	1.47047
Agfg2	1.49664	1.42836	1.50395	1.99604	1.77895	1.93843	1.55267	1.59901	1.62555	1.39724	1.84753	1.6776	1.67368	1.64553
Agk	2.31867	1.98886	1.95766	1.94583	2.41972	2.42873	2.10431	2.15616	2.41265	2.82314	1.90301	2.07404	2.26767	2.85019
Agl	3.72722	3.65636	3.69891	3.70573	3.70088	3.62215	3.62116	3.61921	3.59505	3.56672	3.52087	3.49019	3.48869	3.61432
Agmat	3.73761	3.84463	3.78927	4.02793	4.05995	4.03535	3.88305	3.55301	3.78389	3.62407	3.74196	3.81535	3.80888	3.70801
Agmo	2.6384	2.42601	3.04316	2.76696	2.80632	2.61508	2.66319	2.28452	2.52909	2.71754	2.99406	2.54018	2.55249	2.45324
Agpat1	0	0	0.96365	0	0	0	0	0	0	0.859999	0	0	0	0
Agpat2	3.28049	3.33304	3.47887	3.51698	3.67694	3.44439	3.47139	2.84188	3.279	3.31683	3.38165	3.38342	3.27836	3.3704
Agpat3	3.06795	3.10786	3.40688	3.67402	3.52788	3.36615	3.42234	2.80856	3.1939	3.24315	3.37415	3.28131	3.16626	3.12924
Agpat4	0	0	0	0	0	0	0.457931	0	0	0	0	0	0	0
Agpat5	0.82804	0	0	0	1.67225	1.10239	0.887546	0.898477	0.684513	1.23441	1.27335	0.938216	1.25166	0.880154
Agpat6	1.87893	1.81201	1.92782	2.21874	2.12604	2.15252	1.80773	1.55262	1.82239	1.55898	1.82805	1.87517	2.0671	1.67415
Agpat9	0	1.73144	1.64437	1.84195	1.61529	1.50902	1.52583	0	1.6842	1.26626	1.67245	1.49608	1.57656	1.5694
Agps	1.21243	1.36928	1.04477	1.52385	1.62181	1.69091	1.26218	0.70614	1.10159	0.856517	1.33849	1.36145	1.59273	0.726003
Agrn	0.832534	0.916569	1.28197	1.19072	1.20845	0.502283	1.47886	0.417344	0.641018	0.751116	1.10852	1.11532	0.419583	0.776408
Agt	2.48616	2.86385	2.95735	2.78483	2.78395	2.82781	2.69255	2.34094	2.91583	2.86379	2.41722	2.60423	2.6679	2.55515
Agtpbp1	0	0	0.799368	0	0	0	0	0	0	0	0	0	0	0
Agtr1b	0	0	0	0	0	0	0	0	0	0	0	0	0	0.195461
Agxt	4.31131	4.32483	4.50296	4.45295	4.47726	4.75621	4.43971	4.07513	4.40051	4.36284	4.22447	4.20997	4.71703	4.34442
Agxt2	4.09437	4.0991	4.04823	4.11011	4.23948	4.10526	4.13868	3.92503	4.0232	3.94962	3.98248	4.0323	4.01739	4.16932
Ahctf1	0.734594	1.5727	1.03561	1.67165	1.72012	1.07354	0.985781	0.852198	1.43735	1.17954	1.37994	1.12602	1.42597	1.13375
Ahcy	5.91868	5.80361	5.84441	5.97496	5.99528	5.89321	5.80059	5.90304	6.07783	5.95867	5.89742	5.97308	5.91151	5.93414
Ahcyl1	4.20827	3.95198	4.08809	4.01954	3.80984	3.92576	4.10141	4.21752	3.88798	4.23861	4.28072	3.93739	4.20406	4.21887
Ahcyl2	4.15024	3.88504	4.04285	3.96641	3.76405	3.86537	4.04861	4.17031	3.84717	4.19322	4.20657	3.89197	4.15762	4.13704
Ahnak	1.83736	1.95435	1.83454	1.94856	2.08781	1.94487	2.18873	1.68604	1.86054	1.73384	1.85963	1.83115	1.87974	2.02221
Ahnak2	0	0	0	0	0	0	0	0	1.07583	0	0	0.0558012	0	0
Ahr	0	1.64459	0	0.587141	1.70062	1.5358	0	0	1.56348	1.57287	0.241848	0.369601	1.71645	0
Ahsa1	3.25328	3.3844	3.29423	3.37689	3.44464	3.32766	3.60298	3.24323	3.24927	3.1747	3.30645	3.30089	3.37411	3.27667
Ahsa2	0	1.38325	1.82953	1.66057	1.56087	1.57819	1.1716	1.3965	1.5059	1.38041	0.492162	1.5786	1.67146	1.81672
Ahsg	3.88968	3.65018	3.87045	3.99241	4.15143	3.89982	3.98314	3.79026	3.60708	3.82386	3.8843	4.0291	3.99334	3.99621
Ahsp	1.30232	0	0.989034	0.868121	1.37794	0.963906	1.36721	1.07952	0	0.763174	0.575886	0.931339	0.520354	0.725163
AI182371	1.53451	0	1.75101	1.92125	2.55954	3.049	2.77129	1.72209	0	1.44107	2.06393	2.13296	2.08746	2.82738
AI314180	2.19716	2.29145	2.37988	2.4727	2.61606	2.54297	2.34851	1.99108	1.97306	2.0915	2.24187	2.35422	2.33578	2.22565
AI317395	1.33286	1.19914	1.41984	1.19387	1.18768	1.08155	1.28168	1.23894	1.29881	1.21528	1.13506	1.12297	1.22037	1.26538
AI413582	0	0	0	0	0	0	0	0	0	0	0	0	0	0.0902626
AI464131	0.926509	0.844529	1.71241	2.71721	1.79693	1.22092	1.61071	1.35376	0.535036	1.16191	1.28889	2.04823	1.11638	1.36719
AI481877	0	0	0	0	0	0	0	0.344685	0	0	0	0	0	0
AI607873	0	0	0	0	0	0	0	0	0	0.490704	0	0	0	0
AI661453	0.5475	0.223306	0	2.17134	0.541138	0.84691	0.445465	0.485713	0	0	0.473411	0.159968	0.0296327	0.479556
AI837181	0.945436	1.93072	2.06489	2.08958	2.16159	1.93362	2.12078	1.68564	1.6365	2.09391	1.83726	1.80238	1.68048	1.67803
Aif1	0	1.35077	0	0	0	1.90524	1.68148	0.390148	1.35063	0	1.3084	0.629329	1.89769	1.73851
Aifm1	4.13705	4.15949	4.15502	4.21706	4.35417	4.2575	4.2778	4.0007	4.07606	3.92082	4.0341	4.08533	4.00988	4.22888
Aifm2	1.69423	1.98769	1.9886	2.2946	2.28429	2.18524	2.21569	1.85738	1.9283	2.08354	2.2492	1.94	2.03482	2.33626
Aifm3	0	0	1.38514	0	0	0	0	0	0	0	0	0	0	0
Aig1	0	0	0	0	1.1294	0	0.880731	0	0	0	0	0.000632185	0	0
Aim1	0	1.18865	0.208054	0.847466	1.49701	0.450751	0	0	0.117128	0	0.624133	0.504357	0	0.802713
Aimp1	2.91957	3.05361	3.07412	3.12396	3.30529	3.172	3.21077	2.69869	2.75053	2.86268	2.91402	2.96073	2.89657	3.04804
Aimp2	2.49459	2.69454	2.55003	2.80064	3.03078	2.81679	2.85379	2.45961	2.49947	2.70271	2.78851	2.69558	2.79001	2.70529
Aip	1.99381	2.27534	2.30698	2.543	2.42226	2.29742	2.25191	1.76074	2.17759	2.06648	2.25109	2.27511	2.77942	2.17577
Ak1	0.931763	1.23437	1.85561	1.24225	0	0	1.90669	0.785967	0	1.16392	1.4572	0.891281	1.47272	0
Ak2	4.33223	4.43143	4.4026	4.50044	4.62871	4.49829	4.43713	4.35632	4.47651	4.21283	4.41843	4.32542	4.47962	4.38529
Ak3	4.28746	4.21521	4.18839	4.34683	4.37656	4.32226	4.36868	4.14659	4.16981	4.01175	4.17935	4.23626	4.39623	4.30238
Ak4	3.56107	2.97517	3.33256	3.44194	3.54932	3.18069	3.22771	3.34168	3.30094	3.22391	3.41261	3.36732	3.55431	3.48458
Akap1	2.8916	2.61674	2.89119	2.98359	3.11342	2.91377	2.84274	2.75916	2.75849	2.64609	2.93315	2.84891	2.82421	3.03532
Akap10	1.01141	0	0	0	0.870102	1.62196	0	0.201853	0	0.0336855	0	0.48586	0	0.461615
Akap11	0	0	0	0	0.915215	0.822956	0	0	0	0	0	0	0	0
Akap12	0.557694	1.40886	1.31147	1.98002	1.98543	1.54971	1.09669	1.46299	1.48855	0.817879	0.910919	1.58027	1.43442	1.24854
Akap13	1.28916	0.822883	1.58595	1.05522	1.07541	1.24081	1.30213	0.871955	0.472818	1.38872	0.757127	0.75926	1.03776	0.884623
Akap17b	1.89278	1.49788	1.36548	1.66288	1.43087	1.46138	1.62449	1.47531	1.45644	1.29418	0	0	1.54437	1.49698
Akap2	1.01771	1.40701	1.71642	2.04321	1.89848	0	0.315115	0.611328	1.02956	0.643973	1.0028	1.79882	0.451233	0.503417
Akap6	0.973178	0	0	0	0	0	0.578364	0	0.775871	0	0	0.699503	0.828936	0
Akap8	2.04613	1.3097	1.82695	1.90104	1.40407	1.33695	1.63219	1.7063	1.59203	1.06503	1.75081	1.24445	1.08138	1.87697
Akap8l	0	1.11006	0	0.467764	0	0.0112713	1.08408	0.851556	0.965895	0	0	0	0	0.76572
Akap9	0.742872	1.02862	1.72733	0.934992	1.25997	1.17098	0.876415	1.5001	0.499495	0.0514682	0.833093	0.702361	0.503014	1.60521
Akna	2.52081	0	0	0	0	0	0	0	0	0	0	0	0	0
Akp3	0	0	0	0	1.77182	0	0	0	0	0	0	0	0	0
Akr1a1	4.57541	4.53677	4.61311	4.74086	4.76495	4.64523	4.65896	4.5611	4.53425	4.53229	4.65904	4.60355	4.5649	4.62749
Akr1b10	0	2.88277	0	3.0171	0	3.19256	0	3.17429	0	0	0	0	2.98729	0
Akr1b3	3.58047	3.24888	3.20733	3.40238	3.65332	3.63396	3.74749	3.37295	3.27175	3.26968	3.29415	3.48472	3.37089	3.48225
Akr1b7	0	2.86853	2.95171	2.98247	3.06465	3.14382	0	3.14111	2.87151	2.77261	0	3.03259	2.97016	0
Akr1b8	3.31427	0	2.98316	0	3.11903	0	3.1835	0	2.86985	2.80794	3.09182	3.06218	0	3.16551
Akr1c12	4.04733	3.92359	3.89336	4.01141	4.03509	4.10002	4.03308	3.7709	3.7719	3.86737	3.89641	3.8537	3.85153	3.85567
Akr1c13	4.10692	3.98633	3.95146	4.09913	4.13531	4.1795	4.12564	3.83504	3.8115	3.89872	3.95301	3.93342	3.90826	3.92989
Akr1c14	4.6101	4.46661	4.41252	4.46898	4.46606	4.42019	4.47314	4.4724	4.46799	4.29551	4.40308	4.27859	4.28596	4.3429
Akr1c19	4.10584	3.97178	3.88313	4.01936	4.05231	4.03997	4.03531	3.80084	3.80154	3.66314	3.85657	3.84323	3.90087	3.85633
Akr1c20	4.68744	4.55389	4.60969	4.60044	4.73012	4.49646	4.50902	4.68477	4.51796	4.56351	4.59876	4.56752	4.51479	4.65403
Akr1c6	5.23996	5.1014	5.05409	5.10903	5.20287	5.01382	5.13319	5.17822	5.04217	4.99562	5.05661	5.07595	4.98928	5.12119
Akr1d1	4.74123	4.75441	4.55502	4.64377	4.6968	4.58779	4.63699	4.63846	4.6245	4.49082	4.45677	4.54443	4.55686	4.66306
Akr1e1	4.18606	3.9673	4.05618	4.05933	4.17106	4.1695	3.68897	4.08194	3.92538	3.98503	4.10917	4.11212	4.09573	3.71666
Akr7a5	4.0225	3.87711	4.06601	4.22866	4.13307	4.15557	4.14169	3.87348	3.92232	3.81892	3.93247	3.85192	3.95888	4.07372
Akt1	1.73058	1.57608	2.73392	2.22973	2.58481	2.37872	2.65023	1.63426	2.2406	1.99391	2.19791	2.43415	2.16274	0
Akt1s1	1.65499	2.5116	2.67725	2.32907	2.14975	2.68734	2.11243	1.63998	1.71038	2.44323	2.46684	2.27298	2.53937	1.94111
Akt2	2.22148	2.29644	2.4725	2.46882	2.56894	2.50569	2.431	2.11013	2.38845	1.95676	2.173	2.42143	2.08698	2.27876
Akt3	0.0188623	0	0	0	0	0	0	0	0	0	0	0	0	0
Aktip	0	0.562522	0.800893	0.62735	0	0.703201	0	0	0.240917	0.3092	0.443521	0.225746	0.245356	0
Alad	4.16122	4.07838	4.21646	4.45366	4.49684	4.31019	4.36639	3.99269	3.99545	4.0347	4.16584	4.31191	4.16063	4.05331
Alas1	2.39469	2.48671	2.28442	2.17416	2.10881	1.58397	1.5597	2.24612	2.29821	1.82418	1.85994	1.7321	1.233	1.29163
Alas2	0	0	0	0	0.860962	0	0	0.497727	0.343208	0	0	0.294985	0.800113	0
Alb	5.92779	5.84373	5.93343	5.87624	6.09758	6.04323	5.99604	5.80839	5.92536	5.9856	5.77065	5.97913	6.0165	5.91574
Alcam	2.72548	2.74067	2.7467	2.72467	2.92453	3.05202	2.72819	2.52884	2.65387	2.55757	2.47006	2.70194	2.76002	2.4895
Aldh16a1	3.22198	3.22239	3.25646	3.33019	3.44095	3.23902	3.3348	3.02743	3.14949	2.99664	3.20932	3.10419	3.21678	3.10988
Aldh18a1	0	0	0.970969	1.07991	1.35115	1.04098	0.366716	0	0	0.372397	0.818395	2.10384	0.822757	0.815507
Aldh1a1	5.3945	5.41745	5.26456	5.56055	5.6014	5.53076	5.65857	5.21066	5.40692	5.33694	5.45171	5.4741	5.29716	5.59344
Aldh1a7	4.8245	4.94489	4.92021	5.18802	5.06566	5.1886	5.08211	4.72578	4.99503	4.85919	5.12838	4.98953	4.96833	5.05173
Aldh1b1	4.28407	4.09089	4.23655	4.50352	4.38845	4.70514	4.58552	4.2438	4.16531	4.32829	4.66521	4.44685	4.74242	4.53129
Aldh1l1	5.37398	5.45746	5.38685	5.4684	5.46384	5.5232	5.53219	5.19838	5.3576	5.28089	5.28152	5.29884	5.32233	5.43736
Aldh1l2	0	0	0	0	4.01481	0	0	0	4.0502	4.23548	0	0	0	0
Aldh2	5.74343	5.64816	5.65625	5.80641	5.84401	5.82157	5.84636	5.61957	5.66398	5.60321	5.71955	5.74164	5.68955	5.87483
Aldh3a2	4.07807	3.99807	4.06086	4.36577	4.32826	4.14537	4.11383	3.88428	4.15007	3.92852	4.16634	3.99034	4.02344	3.94391
Aldh3b1	0	0	0	0	0	1.77953	1.59563	0	0	0	0	0	0	1.08239
Aldh3b2	0	0.922051	0	0	1.26232	0	0	0	0	0	0	0	0	0
Aldh4a1	4.65078	4.51868	4.6637	4.71304	4.82909	4.92152	4.85418	4.45224	4.51124	4.45864	4.58227	4.67714	4.73884	4.73439
Aldh5a1	3.61609	3.73302	3.64715	3.84161	3.82544	3.81418	3.85192	3.38895	3.47313	3.48278	3.6006	3.60094	3.56704	3.70655
Aldh6a1	5.0598	4.88237	4.91724	5.00687	5.06646	5.05201	4.92593	4.84458	4.85765	4.81369	4.83198	4.88427	4.93743	4.8561
Aldh7a1	5.0358	4.91663	4.91386	5.00717	5.08537	5.11738	5.14353	4.83019	4.79176	4.79479	4.7639	4.80333	4.8317	4.97399
Aldh8a1	4.60368	4.47717	4.57919	4.6559	4.74038	4.61473	4.64982	4.39213	4.42801	4.43924	4.44728	4.41228	4.5721	4.50786
Aldh9a1	4.56397	4.36493	4.4841	4.59923	4.63585	4.4728	4.45981	4.35084	4.23493	4.2697	4.41324	4.33203	4.33311	4.32746
Aldoa	4.09192	3.9365	4.05673	4.15848	4.03017	3.89541	4.03028	3.72623	4.03302	4.34374	4.06272	4.00565	4.01441	4.05661
Aldoart1	0	0	0	0	0	0	0	3.61942	3.95087	4.29685	0	3.94344	0	0
Aldob	5.99605	5.88006	6.03823	5.99613	6.07113	6.04405	6.01453	5.98351	5.84042	6.13863	6.12679	6.01659	6.10926	5.97562
Aldoc	3.90488	3.67594	3.74543	3.957	3.68851	3.56554	3.72623	3.58847	3.92947	4.29408	3.87427	3.89847	3.78325	3.92358
Alg1	0	0	2.18997	2.44531	2.35811	0	0	1.85691	0	1.90575	2.06298	2.08414	0	2.06996
Alg10b	1.39832	0.842713	1.52062	1.30075	1.20876	0.839536	1.31107	1.03067	1.1932	1.14629	0.452267	0.760348	0.613916	0.943032
Alg11	0	1.38129	1.75936	1.43604	1.86303	1.59296	1.17619	0.982141	0.33495	1.35782	1.46403	1.4092	0.0311191	1.24401
Alg12	1.30412	1.38281	1.49018	0	0	0	0	1.11036	1.36723	1.29523	1.22134	1.31791	1.27421	1.32219
Alg14	1.43098	1.3897	1.52783	1.70149	1.91509	1.72125	1.462	1.20168	1.20234	1.46422	1.68547	1.59769	1.44331	1.35494
Alg2	2.33186	2.45851	2.77211	2.77777	2.73831	2.73884	2.63854	2.2061	2.37439	2.40096	2.59706	2.51084	2.60902	2.34787
Alg3	1.77031	1.67966	2.14204	2.08019	2.4516	2.13141	2.05276	1.59282	1.34727	1.68319	1.88419	2.10181	1.92436	2.19737
Alg5	2.63634	2.51672	2.89742	2.99042	3.04113	2.87012	2.96339	2.50316	2.67721	2.76309	2.82276	2.70951	2.81761	2.8111
Alg6	0	0.839395	1.19338	2.00118	0.991193	2.03169	0.736851	0.483766	1.67146	0.38109	1.40491	1.32689	1.28457	0.316415
Alg8	1.51582	0.166116	1.25741	1.26444	1.32345	1.41803	1.1106	1.43645	0.171155	1.29243	1.23904	1.2918	1.11326	1.11513
Alg9	1.01345	1.83849	1.81765	1.96196	2.16918	2.2863	2.26053	1.62876	1.77567	1.78139	1.90192	2.05326	1.90877	1.22217
Alkbh2	0	0	1.21572	0	0	0	0	0	0	0	0	0	0	0
Alkbh3	1.04697	1.24229	1.31426	2.47652	1.99233	2.31393	1.23094	0.713905	1.00172	1.9814	1.38689	1.4275	2.10794	1.08751
Alkbh5	1.09599	0.539996	0	1.13446	0.0398026	0.847317	0	0	0.805103	1.37328	0	0	0.792948	0
Alkbh6	0.877272	1.23772	1.69533	0.646256	0.741116	1.05961	1.39249	1.56374	1.11337	1.60013	1.70702	1.64386	1.70259	1.55055
Alkbh7	0.982073	0	1.74441	2.06429	1.78638	2.05993	1.99741	0.724522	0	1.81509	1.09626	1.65165	1.97606	0.899365
Allc	0	1.87068	0	0	0	0	0	0	0	0	0	0	0	0
Alox12	0	0	0	0	0	0	0	0	0	1.52878	1.70124	1.77391	0	0
Alox12e	0	0	0	0	0	0	0	0	1.06976	0	0	0	0	0
Alox5ap	0	1.68562	0	1.91341	1.91843	1.7592	2.07793	0	1.7107	0	1.79429	1.80062	1.85659	1.87227
Alpk2	0	0	0	0	0	0	0	0.0445923	0	0	0	0	0	0
Alpk3	0	0	0.491006	1.10952	1.06103	0.939846	0.500814	0	0	0	0	0	0	0.988237
Alpl	0	0	0	1.10923	0	0	0	0	0	0	0.894897	0.58713	0	0
Als2	1.61362	1.24335	3.58169	1.59718	3.64873	1.56018	2.12985	3.32298	2.09471	1.29025	3.43494	3.41794	1.30745	3.57311
Als2cl	0.809731	0.62498	1.01849	1.25427	1.21853	1.18648	0.703858	0.359209	0.743074	0.846393	1.10062	1.06882	0.946009	0.851129
Alyref	2.58396	2.72502	2.8108	2.94348	3.10369	2.96198	3.01908	2.55701	2.40771	2.56853	2.69483	2.71863	2.73516	2.72477
Amacr	3.99121	3.97962	4.19626	4.24362	4.32945	4.28373	4.11808	3.89145	3.96133	3.98833	4.14099	4.06941	4.16108	4.10839
Ambn	0	0	0	0	0	0	0	0	0	0	0	0	0	1.80879
Ambp	2.80476	2.86038	2.90674	3.25354	3.48787	3.40192	3.33371	2.61535	2.72798	2.83762	3.13422	3.24689	3.27749	3.17689
Amdhd1	4.3313	4.24558	4.33463	4.43605	4.4555	4.72307	4.38496	4.18074	4.28716	4.25201	4.31399	4.30362	4.49474	4.36415
Amdhd2	2.03206	2.12186	2.0846	2.47262	2.49508	2.55006	2.14343	1.76077	1.97244	1.52514	1.66639	2.37068	2.21129	2.07863
Amfr	1.98053	1.82695	2.07225	2.31542	2.56857	2.16487	2.38506	1.44446	1.4835	2.06664	2.59246	1.88946	2.55239	2.46986
Amigo1	0	0	0.53144	0	0	0	0	0	0	0	0	0	0	0
Amigo2	0	0	0	0	0	0	0	0	0	1.88	0	0	0	0
Ammecr1l	0	0.532014	0	0	0	0.628669	0.732227	0	0.254588	0	0.717796	0.550797	0	0
Amot	0	0	0	0.580842	0	0	0	0	0	0	0	0	0	1.19894
Amotl1	0	0	0	0	0	0	0	0.246359	0	0	0	0	0	0
Amotl2	0	0	0	0	0	1.42098	0	0	0	1.33537	0	0	0	1.6598
Ampd2	1.95309	2.1448	2.20605	2.19611	1.94872	2.1243	1.96622	1.33557	2.02405	1.9894	1.99614	1.97268	1.9924	1.91442
Amt	3.17648	2.82449	3.2515	2.91962	3.14206	3.35217	3.17478	2.87364	3.17675	2.85315	2.82921	3.35031	2.99307	3.35601
Amy1	1.81232	1.41122	1.43587	1.46416	0	1.8076	0	1.69762	1.12127	0	0	1.36819	1.27143	0.697654
Amy2a1	0	0	3.04873	3.05554	0	0	3.12489	0	0	1.09055	0.956272	0	0	0
Amy2a4	3.14837	1.68172	0	0	3.13292	0	0	1.93207	1.8905	0	0	2.02051	2.04863	0
Amy2b	0	0	0	0	1.86127	0	1.26221	0	0	0	0	0	0	0
Amz2	0	0	0	0	0	0	0.0964064	0	0	0	0.315426	0	0	0
Anapc1	0	0.0269633	0.318005	0.628328	1.53713	0.522983	0.577817	0	0	0.311279	0.445113	0.819563	0.0439557	0
Anapc13	1.53187	1.60586	1.96388	1.65745	0	0	0	1.19385	1.34309	1.74224	1.6199	1.74196	1.88166	0
Anapc2	1.16818	0	0.890343	1.14003	1.11206	1.10891	1.38555	0	0	0.796437	1.72991	0.810285	0.921098	0
Anapc4	0.318957	0	1.50964	0.390987	1.08942	1.07762	0.125124	0	0.0802272	0.0171716	1.02	1.25091	0.919922	0.298471
Anapc5	0.522898	0	0	0.191711	0.781254	1.69427	0.599508	0	0.23086	0	0	1.61365	1.65263	1.61667
Anapc7	0	0.487604	0	1.01792	0.616141	0	0	0	0.480177	0	0	0.596896	0.158091	0
Ang	0.765244	0	1.07776	1.11231	1.25242	0.491433	1.10389	0.683895	0.807128	0.79374	1.14587	1.19338	1.10143	1.30747
Angel2	0.689684	0.609477	0	0.325575	0.188173	0.334149	0	0.610293	0	0	0.260311	0	0.794986	0.465119
Angptl3	1.27993	0	1.89755	2.18672	1.93086	1.9398	1.02203	1.13615	0	1.21167	1.64814	1.37891	1.66727	1.58
Ank	0	0	0	0	0	0	0	0	0	0	0.438588	0	0	0
Ank1	2.89562	1.69559	1.86971	1.70214	1.50273	1.7109	1.76424	2.69556	1.55986	1.66684	1.51145	1.33731	1.45559	1.47316
Ank2	0	0	0	0.624918	0	0	0.278144	0	0	0	0	0	0.585932	0
Ank3	1.75384	1.28128	1.80611	1.74535	2.07307	2.14755	1.84729	1.24687	1.45744	1.64482	1.6864	1.7425	2.01175	1.82073
Ankdd1b	0	0	0	0	0	0	0	0.199711	0	0	0	0	0	0
Ankfy1	2.407	2.29821	2.44034	2.47662	2.64182	2.7276	2.56275	2.05349	2.17727	2.12399	2.24609	2.33471	2.34259	2.39264
Ankhd1	0.751559	1.06158	1.28284	1.39272	1.46692	1.19315	1.27419	0.352718	0.971942	0.987824	0.789071	1.4594	1.0107	1.06244
Ankib1	0.201643	0	0	0	0	0.215083	0	0	0	0	0	0	0	0
Ankle1	0	0	0	0	0	0	0	0	0	0	0	0	1.0899	0
Ankle2	0.384236	0.81936	1.44884	1.57974	1.54659	1.79775	1.64362	1.39209	1.32825	1.54073	1.27083	1.3487	1.31634	1.31479
Ankmy2	0	0.822895	1.29247	0.508357	1.16982	0	1.24121	0	0.572529	0.643205	0.906534	0.872126	0.951502	1.16001
Ankrd11	0	0	0	1.9332	0.537867	0	0	0	0	0	0	0	0	0
Ankrd13a	0	0	0	0.70631	0.96136	0.218334	0	0	0	0	0	0.356356	0	0
Ankrd13c	0	0	1.53206	0.731133	0.462861	0	0	0	0	1.40899	0	0	0	0
Ankrd17	0.719402	1.14931	1.23628	1.37472	1.42665	0.984173	1.3016	0.216162	0.960049	0.924758	0.889395	1.44912	1.10295	0.978336
Ankrd26	0	0	1.04214	0	0	0	0	0	0	0	0	0	0	0
Ankrd27	0.0804337	1.58485	0.774786	1.04812	1.1511	1.07205	0.625838	0	0.293023	0.86114	0.760467	0.9648	0.926895	0.644783
Ankrd28	2.2363	2.81467	1.94356	1.91795	2.03609	1.94452	1.91817	1.71913	3.04798	1.79155	1.77441	1.7462	1.75367	1.87441
Ankrd35	0	0	0	0	0	0	0	0	0	0	1.06203	1.263	1.26731	1.25013
Ankrd36	0	0	0	0	1.50155	0	0	0	1.0732	0	0	0	0	0
Ankrd40	0	0	0.254722	1.56182	1.02706	0.31113	1.34467	0.503885	1.15606	0	1.56541	1.04794	0.214574	1.68898
Ankrd44	0	0.154525	0	0.0469124	0.475868	0.102231	0.820209	0	0	0	0	0.64415	0	0.541339
Ankrd46	1.57242	1.73396	1.93993	1.97319	1.78555	1.15808	2.09725	1.22421	1.09215	1.50011	1.71648	1.53413	1.62389	1.85722
Ankrd49	0	0	0.810114	0.728192	0	0	0	0	0	0	0	0	0	0
Ankrd52	0	0	0.741523	1.60154	0.810905	0.853892	0.568462	0	0	0.798956	0.625584	0.525479	0.792294	1.04268
Ankrd53	0	0	0	0	0	0	0	0	0	0	0	0	1.41074	0
Anks1	0.225745	0.633417	0.88508	0.934185	1.17932	1.09308	0.791859	0	0.0812303	0.376437	0.451915	1.1243	1.06606	1.42771
Anks3	0	0	1.39824	0	1.81615	0	0	0	0	1.71876	0	1.76903	0	0
Ankzf1	1.24469	1.68839	0.248687	1.37051	1.50749	1.80673	1.30279	0.645349	1.7077	0.940619	1.40044	0.667519	1.73825	1.54332
Anln	0	0	0	0.84412	0	0	0	0	0	0	0.247032	0	0	0
Ano10	0.772808	1.36366	1.57433	1.85965	1.88144	1.83059	1.68373	1.0098	1.17423	1.47939	1.55828	1.76711	1.54571	1.6353
Ano6	0.235563	0.230929	0.358339	1.8974	0.556156	0.380492	1.53741	0	0.179142	0.125512	0.585846	0.719743	0.84474	1.09949
Anp32a	4.11992	4.07435	4.08661	4.14528	4.18258	3.99911	3.99758	3.63453	3.89835	3.6944	3.81039	3.91591	3.88401	3.75297
Anp32b	3.54028	3.5616	3.70133	3.79295	3.9371	3.66992	3.70101	3.55287	3.59207	3.46146	3.50956	3.61435	3.65795	3.32957
Anp32e	2.4932	2.82598	2.71269	3.10745	3.02922	3.01871	2.67604	2.20393	2.52862	2.50512	2.83287	2.67838	2.7648	2.45754
Anpep	3.33495	3.19191	3.41889	3.53656	3.57131	3.48343	3.68851	2.91646	3.09855	3.10328	3.32549	3.30542	3.37759	3.47404
Antxr2	0	0.309318	0	0	0	0.743593	0	0	0	0.142067	0.465977	0.602642	0.60288	0
Anxa1	2.28676	2.90288	2.93844	2.78558	3.06427	3.06307	2.86959	2.43943	2.74945	2.3131	2.39839	2.887	3.01167	2.95861
Anxa11	2.78184	2.64228	2.81932	3.00317	2.98086	2.90507	3.04591	2.52651	2.69445	2.46862	2.76943	2.7535	2.80563	2.75424
Anxa13	0	0	0.612074	0.505539	0	0.130627	0.440188	0	0.409256	0.493851	0.282163	0	0	0.139716
Anxa2	3.3096	3.20984	3.40347	3.33857	3.48517	3.43417	3.56624	3.14015	3.25624	3.16979	3.14579	3.29173	3.29987	3.33411
Anxa3	2.28891	3.08934	3.07155	3.51231	2.70846	2.53953	3.51814	2.39885	2.34217	2.41216	2.6431	2.64699	2.73292	2.77115
Anxa4	3.25744	3.34097	3.54576	3.60863	3.59323	3.41761	3.58786	3.2315	3.32169	3.14823	3.36195	3.34769	3.47426	3.35255
Anxa5	4.11462	4.20939	4.34006	4.48724	4.33855	4.36287	4.30056	3.96922	4.11835	3.94583	4.30587	4.21479	4.34566	4.16395
Anxa6	4.11021	4.17981	4.16477	4.33627	4.29419	4.35985	4.27619	3.90782	4.04647	4.07507	4.13663	4.09388	4.18593	4.19326
Anxa7	3.18835	3.33775	3.37823	3.59016	3.71598	3.55583	3.38238	2.90867	3.25767	3.27004	3.37865	3.45517	3.28315	3.27615
Anxa9	0	0	0	0	0	0	0	0	0	0	0	0	0.300963	0
Aoah	0	0	0	0	0	0	0	0	0	0	0	0	0.557928	0
Aoc3	0	0	0	0	0	0	0	0	0	1.55502	0	0	0	0
Aox1	2.93242	3.04079	3.08432	3.14915	3.12128	3.2014	2.94685	2.65512	3.04535	3.01624	2.95437	2.90023	2.91498	2.98483
Aox3	4.25513	4.33612	4.38373	4.4577	4.38161	4.24939	4.23947	4.06082	4.28882	4.26361	4.23885	4.0939	4.07623	4.07983
Aox3l1	0	0	2.26282	0	0	0	2.61868	2.71019	2.54103	2.24629	2.36949	2.41098	2.32634	2.53206
Ap1b1	3.50936	3.4356	3.53185	3.64291	3.66863	3.59501	3.70978	3.4993	3.39269	3.38518	3.49439	3.59749	3.49545	3.45509
Ap1g1	2.68248	2.83294	2.89139	3.06291	3.07299	3.00778	2.86855	2.49414	2.75125	2.74526	2.88152	2.86853	2.88106	2.61655
Ap1g2	0	0	0	0	0	0	0	0	0	0	1.05212	0	0	0
Ap1m1	2.83855	2.91457	2.79291	2.89982	3.07189	3.0272	3.03779	2.91654	3.01739	2.98653	3.06734	2.80815	3.10264	2.85861
Ap1s1	2.68851	2.55288	2.64396	2.72501	3.04907	2.81417	2.86387	2.41385	2.37733	2.33501	2.6226	2.66792	2.71654	2.61985
Ap1s3	0	1.72224	0	1.59919	1.9123	1.79897	1.82942	1.54647	1.45266	1.30707	1.5573	0	1.94633	1.46693
Ap2a1	2.92422	2.98864	2.98427	3.08616	3.23054	3.12012	3.05084	2.72226	2.95487	2.86818	2.9568	2.94936	3.02535	3.00153
Ap2a2	3.39092	3.35286	3.55163	3.6228	3.69711	3.56365	3.55322	3.22073	3.32479	3.42259	3.43715	3.45316	3.44506	3.48313
Ap2b1	3.32139	3.45831	3.5038	3.59887	3.69695	3.57284	3.56924	3.202	3.43027	3.40064	3.47956	3.46378	3.43402	3.53572
Ap2m1	3.79423	3.55405	3.74813	3.8893	3.82939	4.04602	3.74757	3.05256	3.31492	3.53524	3.48914	3.64555	3.42742	3.36191
Ap2s1	2.81025	3.49503	3.51535	3.54644	3.39344	3.41695	3.28014	2.56412	3.38606	3.36506	3.13244	3.19334	3.28811	3.34177
Ap3b1	2.23245	2.4515	2.62769	2.67524	2.74094	2.78897	2.7504	2.07291	2.15202	2.50595	2.56154	2.5443	2.45186	2.49765
Ap3b2	0	0	1.35197	0	0	0	0	0	0	1.19561	0	0	0	0.797978
Ap3d1	2.41944	2.40787	2.68605	2.63953	2.68682	2.87497	2.73211	2.5987	2.28028	2.74476	2.69162	2.49362	2.55807	2.94719
Ap3m1	2.32806	2.26514	2.42014	2.58162	2.79568	2.75226	2.66735	1.78731	2.04401	2.33664	2.28906	2.3483	2.41128	2.53193
Ap3s1	2.28753	0	2.36596	2.64085	2.31396	2.519	1.56446	2.89405	2.09972	1.65223	1.6377	1.97324	1.64614	0
Ap3s2	0	0	0	1.50921	0	0	0	0	0	0	0	1.46301	0	0
Ap4b1	1.4494	0	0.113088	0.654207	0	0	0	0	0	0	0	0	0	0
Ap4e1	0.180829	0	1.61109	0.155093	1.85166	0.549625	0.205685	1.63091	0.239502	0	0.0466008	0	0	0.280362
Ap4m1	0	0.154396	0	0	0.532683	0.0706746	0.150706	0	0	2.0913	1.44042	0.635349	0.741759	2.39883
Ap4s1	0.217322	1.60487	1.6292	1.6611	1.6826	1.45435	1.58105	0.836726	0.949823	0	0	0	0	0
Ap5s1	0	1.77524	1.09044	1.26943	0	0	0	0	0.884719	1.10685	1.6702	1.29158	1.29247	0
Apaf1	0	0.0133811	0	0	0	0	0	0	0	0	0	0	0.565382	0.629682
Apba2	0	0	0	0	0	0	0	0	1.43647	0	0	0	0	0
Apba3	0	0	1.42249	1.47314	1.12961	1.37609	1.12765	1.04068	0.960902	1.50726	1.41563	0	0	1.05379
Apbb1	0	1.78893	0	0	0	0	0	0	0	0	0	0	0	0
Apbb1ip	0	0	0	0.880802	0.557818	1.1727	0.867494	0.636502	0	0	0	0	0.997579	1.12313
Apbb2	0.496787	0	0.766521	0	1.09752	0	0.37505	0	0	0	0.492739	0	0.705124	0
Apc	0	0	1.74548	0	0	0	0	0	0	1.18503	0	0	0	0
Apcs	0	2.81161	2.72613	2.59708	2.56824	2.25078	1.69316	0	2.61429	2.36664	2.32495	2.18443	1.99716	1.86857
Apeh	3.4028	3.42636	3.52565	3.59765	3.68445	3.52077	3.62605	3.21886	3.481	3.38365	3.41853	3.43681	3.42731	3.49142
Apex1	3.08236	3.13092	3.21519	3.29001	3.21948	3.1637	3.24436	2.98374	3.26877	2.8904	2.9384	3.0337	2.89389	2.94909
Aph1a	0	1.90157	2.04141	2.1721	2.20359	1.96887	1.96603	1.30736	1.35323	1.46592	1.50004	1.90123	1.41088	1.39529
Api5	2.54415	2.82898	2.76003	2.79996	2.926	2.82638	2.77381	2.54643	2.91156	2.52897	2.64354	2.72514	2.65878	2.65706
Apip	2.80673	2.62967	2.77321	2.8445	3.01589	2.75772	2.9294	2.47417	2.55686	2.66859	2.70145	2.64424	2.56221	2.85149
Aplf	0	0	0	0	0.107274	0	0	0	0	0	0	0.125305	0	0
Aplp2	0.532782	0	0	0.947253	1.11429	0.302796	0.744536	0	0	0	0.318921	0.368384	0.367445	0
Apmap	3.00329	3.19804	3.20517	3.45641	3.44433	3.24941	3.2816	2.83411	3.00687	2.75923	2.97867	2.97944	3.10387	3.16687
Apoa1	4.80155	4.7127	4.56381	4.66032	4.68885	4.46118	4.72567	4.5237	4.70605	4.47711	4.46798	4.45893	4.40235	4.49379
Apoa1bp	3.51445	3.56251	3.28863	3.547	3.54969	3.58892	3.43985	3.29859	3.43032	3.38778	3.39651	3.51062	3.51538	3.44176
Apoa2	3.93157	3.77832	3.56083	3.57066	3.73025	3.38754	3.50371	3.32939	3.25446	2.90614	3.35369	3.17503	2.99162	3.48213
Apoa4	3.09438	3.98821	3.93766	4.00659	3.83404	3.47683	3.46899	2.93028	3.96859	3.74061	3.74012	3.55024	3.53625	3.42125
Apoa5	3.46851	3.11959	2.45204	2.46523	1.98579	3.42228	2.83501	2.85236	3.35812	2.49325	2.31709	1.88191	2.12918	2.71201
Apob	2.6677	2.72855	2.96187	3.00879	3.14604	3.07963	2.95502	2.37575	2.55526	2.73594	2.87687	2.95352	2.96586	2.7427
Apoc1	3.37792	3.1524	3.07945	3.21551	3.493	3.3151	3.31977	3.22049	3.27226	2.8654	2.94088	3.3118	3.49735	3.22378
Apoc2	0	2.36452	0	2.75647	2.65558	0	0	0	0	0	2.36623	2.49941	0	0
Apoc3	3.05434	3.56652	1.91554	3.16242	3.10604	2.23038	2.7558	1.90407	2.52268	1.8031	2.50515	1.95854	2.09093	2.96814
Apoc4	1.78463	2.01037	2.03601	2.17972	2.76181	0	2.15977	2.24472	1.92681	1.82933	0	0	0	0
Apod	1.81803	1.702	2.42315	2.46535	2.17077	1.85901	1.85391	1.66365	1.57807	1.83077	1.91851	1.91892	1.78893	1.52013
Apoe	4.19512	3.92798	4.03601	4.21798	4.2259	4.11048	4.33431	4.02222	3.89927	3.7647	4.06382	4.00884	4.11486	4.12293
Apof	1.25802	1.07158	1.80091	1.75777	2.21547	1.97869	2.10295	0	0	2.12322	1.69972	1.83483	1.44189	2.02809
Apoh	3.32749	2.96878	3.17407	3.2919	3.35034	3.33195	3.3263	3.08323	2.78598	2.89589	2.99021	3.14655	3.18602	3.22462
Apol10a	0	0	0	0	0	0	0	0	0	0	0.357381	0	1.42769	0
Apol11b	0	0	0	0	0	0.93772	0	0	0	0	0	0	0	0
Apol7a	0	0	0	0	0	0	1.08204	0.182984	0	0.467281	0	0	0	1.20746
Apol9a	0	0	1.88004	0	0	0	2.20018	1.73623	0	1.57069	1.8412	1.77498	2.05545	1.91977
Apol9b	2.07356	1.36208	1.9324	2.11833	2.50423	2.50821	2.10458	0	1.33733	1.56348	0	2.02934	2.2817	1.82369
Apom	2.13345	2.09309	2.00266	2.40751	2.8319	2.60427	2.18535	2.11421	1.97305	2.27635	2.33183	2.65958	2.54277	2.22443
Apon	1.09657	1.61338	1.68029	2.08779	1.63957	1.64482	2.02143	0.575673	1.41091	1.50496	0.939727	1.52541	1.58433	1.39422
Apoo	3.34913	3.2109	3.30418	3.52619	3.38653	3.38369	3.42392	2.98631	3.10471	3.04792	3.19785	3.07599	3.153	3.2009
Apool	3.59894	3.24642	2.94313	3.41749	3.42614	3.4056	3.5117	3.31383	3.17246	3.11671	3.31701	3.21167	3.29659	3.31263
App	0	0	0	0	0.372389	0	0	0.209966	0	0	0	0	0	0
Appbp2	0.61193	0	0	0.638218	0.716013	0.539093	0.374113	0.115571	0	0.342229	0.346389	0.288746	0.162463	0.443995
Appl1	2.41929	2.02716	1.9778	1.96931	2.30612	2.15489	2.04794	2.43913	1.82556	1.72304	1.69655	2.02716	1.92934	1.90889
Appl2	1.0495	1.09023	1.12504	0.777339	1.74433	1.20308	0.983975	0.898423	1.19368	1.01463	1.1549	1.22179	1.45803	0.868479
Aprt	2.36323	2.12439	2.85551	2.84905	3.09579	2.83757	2.94423	2.3693	2.50347	2.63658	2.99547	3.01292	2.91735	2.78322
Aqp1	3.48366	3.10478	3.34447	3.29602	3.40488	2.96028	3.55128	3.4367	3.18019	3.53849	3.31629	3.37165	3.01486	3.35394
Aqp11	0	1.08688	0	1.9023	0	0	1.49629	0	0	1.55167	0	0.734637	0	1.32286
Aqp9	2.85632	2.99548	3.27629	3.17276	3.39915	3.05112	3.33028	3.02019	2.88313	2.99599	3.09146	2.90019	3.16009	3.03138
Aqr	0.868421	0.794833	0.317314	1.05342	1.107	1.13276	1.48544	0.335006	0.209498	0.642292	0.802724	1.01649	0.316028	1.03704
Araf	2.22959	2.77957	2.8373	2.59864	3.00435	2.90556	2.32831	1.9966	2.62572	2.42463	2.8431	2.88775	2.75546	2.674
Arap1	1.49119	1.36235	1.35841	1.25227	1.64032	1.28272	1.59835	1.32775	1.28243	0.830924	0.700022	1.01785	2.15397	1.36971
Arap3	0	0	0	0	0	0	0	0	0	0	0	0	0	0.764851
Arcn1	3.49458	3.47128	3.57399	3.82368	3.80831	3.6714	3.61173	3.35088	3.49029	3.40482	3.57991	3.57955	3.53494	3.49753
Arel1	0	0	0	0	0	0	0	0	0	0.0180044	0.110209	0.10807	0	0
Arf1	0	0	0	0	0	0	0	0	4.43403	0	0	0	0	0
Arf2	4.20984	4.34222	4.31685	4.47162	4.65485	4.53857	4.53435	4.08918	0	4.41212	4.48314	4.4326	4.467	4.4628
Arf4	4.08541	4.06862	4.17814	4.31881	4.38973	4.28351	4.27231	3.72008	3.92843	4.14546	4.14828	4.12443	4.02323	4.17723
Arf5	4.5703	4.72485	4.82762	4.82078	5.09783	5.11199	4.7361	4.33809	4.12541	4.72983	4.79688	4.68939	4.81435	4.62539
Arf6	3.70739	3.68855	3.79525	3.58694	3.78974	3.93525	4.06007	3.26341	3.15082	3.53963	3.44279	3.31735	3.48482	3.73053
Arfgap1	1.97052	1.95961	1.9637	2.31051	2.46509	2.18122	2.25448	1.51372	1.82338	2.04631	2.20377	2.2294	2.12651	2.07653
Arfgap2	2.63849	2.76679	2.99599	3.15314	3.08255	2.86856	2.9743	2.49928	2.7057	2.77508	2.93215	2.86874	2.86037	2.92073
Arfgap3	1.34911	1.35416	0.986803	1.32087	0.810923	1.54156	1.2526	0.480792	1.45344	1.57885	1.41729	0.942559	1.35799	1.1699
Arfgef1	1.56495	1.8679	2.22689	1.84156	2.22697	1.82099	1.99459	1.39637	1.655	1.97265	2.40374	1.78733	1.87226	1.86774
Arfgef2	1.70671	1.87328	1.71669	1.90818	1.99651	1.8907	1.79975	1.5072	1.66683	1.68679	1.80137	1.77635	1.85404	1.75348
Arfip1	2.07228	2.62818	2.09327	2.35176	2.3004	2.17192	2.29778	1.85154	2.71592	1.96283	2.11504	2.11132	2.81633	2.13345
Arfip2	0	0.247753	0	0.654295	0	0	0	0	0	0	0	0	0	0
Arfrp1	0	0	0.657625	0.547992	0	0	1.1062	1.09832	0	0	0	0	0	0.862077
Arg1	5.76643	5.69052	5.64375	5.84196	5.72557	5.84588	5.8369	5.58125	5.66424	5.67835	5.71117	5.73246	5.94492	5.7847
Arglu1	2.40595	1.75066	1.43588	1.69569	1.67141	1.79182	1.79553	2.13257	1.48872	1.48182	0.793923	1.65284	1.58661	1.43858
Arhgap1	2.02609	2.31573	2.35279	2.48936	2.67913	2.49134	2.4804	2.25713	2.25753	2.16275	2.32664	2.43908	2.48399	2.31192
Arhgap11a	0	0	0	0	0	0	1.18126	0	0	0	0	0	0	0
Arhgap12	0.168342	0.339116	0.53931	0.895713	0.999552	0.405601	0.908063	1.60571	0.317663	0	0	0.323842	0.949505	0.573795
Arhgap15	0	0	0.751274	0	0	0	0	0	0	0	0	0	0	0
Arhgap17	1.51055	1.91988	1.57026	1.56049	2.02375	1.77336	1.78414	1.17931	1.32412	1.3979	1.90978	1.69339	1.80629	1.77169
Arhgap18	1.42605	0.123692	0.403566	1.45793	1.2899	1.12257	0.92583	0.772572	0.235018	1.10486	1.43532	1.46911	1.19991	0.955084
Arhgap20	0	0	0	0	0	0	0	0	0.244146	0	0.313128	0	0	0
Arhgap21	0.015568	0	0	0	0	0	0	0	0	0	0	0	0	0
Arhgap23	0	0	1.07695	1.14692	0.938985	0	0	0	0	0	0	0	0.514806	0
Arhgap24	0	0	0	0	0	0	0	0	0	0	0	0	0	1.61998
Arhgap25	0	0	0	0	0	0	1.44978	0	0	0	0	0	0	0
Arhgap26	0	0	0.98395	0.104033	0.285525	0.664021	0.761478	0	0	0.0513275	0.00148858	0.305097	0.526262	1.06244
Arhgap28	0	0	0	0	0	1.32311	0	0	0	0	0	0	0	0
Arhgap29	0.713217	1.22449	1.21688	1.18341	1.12656	1.41399	0.057191	0	1.27006	1.19168	1.29821	1.11618	1.08787	0.000641844
Arhgap30	0	0	0	0	0	0	0	0	0	0	0	0	0	1.07453
Arhgap32	0	0	0	0	0	0	0	0.520459	0	0	0	0	0	0
Arhgap39	0	0	0	0	0	0	0	0	0.548804	0	0	0	0	0
Arhgap4	0	0	0	0	0	0	0	1.67388	0	0	0	0	0.130034	0
Arhgap42	0.876175	0.940353	0.930359	0.943085	0.956317	1.02941	0.899766	1.03766	1.03371	0.834657	0.914918	0.740558	0.78122	0.975091
Arhgap5	1.39933	1.44652	1.90152	1.65077	1.7272	1.53939	1.68403	1.11298	1.33439	1.44201	1.46139	1.31807	1.52428	1.59471
Arhgap6	1.20419	0	0	0	0	0.7928	0.148867	0	0.0246765	0	0	0	0	0
Arhgap9	0	0	0	0	0.133856	0.0393615	0.337525	0	0	0	0	0	0.0534651	0
Arhgdia	3.78614	3.71515	3.83846	3.88698	4.06276	3.80023	4.08896	3.51147	3.49936	3.52938	3.70101	3.65774	3.63495	3.81945
Arhgdib	2.75396	2.94974	2.44949	3.05718	3.19171	2.99398	3.1909	2.42304	2.63384	2.29249	2.67461	2.88964	2.80886	2.9355
Arhgdig	0	3.20318	0	0	0	0	3.42074	0	0	0	0	0	0	0
Arhgef1	1.84541	1.77413	1.96453	1.93598	2.21858	2.11887	2.26055	1.39732	1.72015	1.75481	1.80061	2.01336	1.91233	1.78511
Arhgef10	0	0	0	0	1.08525	0	0	0	0	0	0	0	0	0
Arhgef10l	0.623464	0.795781	1.38012	1.25714	1.80457	1.51012	1.95784	1.31097	0.945582	1.30073	1.15477	1.322	1.03009	1.86236
Arhgef11	0.100345	1.38515	1.293	0.842039	0.299301	0	0.761203	0	0.271467	0.833391	1.74153	0.57106	0.653112	0
Arhgef12	1.74946	1.76099	1.79502	1.82173	1.89416	1.80492	1.87942	1.46238	1.55756	1.43011	1.57495	1.71418	1.80263	1.75766
Arhgef15	0	0	0	0.186684	0.0148063	0	0.0445145	0	0	0	0	0	0	0
Arhgef16	0	0	0	0.282344	0	0	0	0	0	0	0	0	0.000827411	0
Arhgef17	0	0	0	0	0	0	0	0	0	0	0	0.146023	0	0
Arhgef18	0.539688	0.551962	1.85447	1.90344	0.652303	0.648996	0.0518523	0.202169	0.393727	0	0.155756	0.136344	0	0.624169
Arhgef19	0	0	1.74176	0	1.92652	2.06206	2.16284	0	0	0	0	1.90877	0	0
Arhgef2	0	0.0348959	0.353966	0	0.753111	0.931421	0.764029	0	0	0	0.402805	0	0	0.73475
Arhgef26	0	0.878964	0	0	0.11284	0.0614613	0	0	1.02407	0	0	0.10585	0.153621	0
Arhgef37	0	0	0	0.0234136	0.11495	0.372169	0.0899347	0	0	0	0	0	0.0673739	0.138532
Arhgef40	0.579381	0	0.969627	0.291625	0.533002	0.881371	0	0	0	0.647838	0	0	1.33099	0
Arhgef5	0	0.0619596	0	0	0.127358	1.84787	0.287813	0.15316	0	0	0	0	0	0
Arhgef6	0.521883	0	0	0	0	0	0.765259	0	0	0.147241	0.481311	0.165656	0.766825	0.978421
Arhgef7	1.3555	1.05637	1.72904	1.83643	1.81995	1.27227	1.9071	1.01418	1.0695	0.948976	1.76006	1.63995	1.41801	1.5107
Arid1a	0.808846	0.931902	1.11007	1.09279	0.905299	0.996495	1.18658	0	0.784348	0.814603	0.905985	0.917799	0.872787	0.532254
Arid1b	0.133778	0	0	0.11732	0.198035	0.188861	0.404494	0	0.113534	0	0.190407	0.00984199	0.299745	1.19799
Arid2	0	0	0	0	0	0	0	0	0	0	0	0	0.0211588	1.36312
Arid4a	0	0	0	0	0.0975839	0	0	0	0	0	0	0	0	0.727835
Arid5b	0	0	1.75597	1.82561	0	0	2.04568	0	0	0	1.69802	0	0	1.86649
Arih1	2.72279	2.29085	2.48212	2.54402	2.63916	2.51816	2.52062	2.19421	2.23209	2.25272	2.41338	2.44874	2.45451	2.50285
Arih2	2.47293	1.39062	2.4959	1.33497	1.11777	1.20506	1.61196	1.51133	1.53527	2.22135	1.44253	2.17956	1.68612	1.0046
Arl1	2.80853	3.14173	3.21248	3.1501	3.12973	3.43477	2.99934	2.36362	3.00432	3.23322	2.95736	2.97322	3.05749	2.93313
Arl15	0	0	1.06152	0	0	0	0	0	0	0	0	0.693511	0	0
Arl2	0.664917	1.78315	0	1.93466	1.67305	0	0.990763	1.00342	1.11603	1.11112	1.61975	1.03667	1.72233	0
Arl3	2.34978	2.30565	2.22059	2.4029	2.63578	2.72132	2.57317	2.10212	2.0906	2.29043	1.98564	2.32406	2.61456	2.11268
Arl5a	2.01604	1.47566	1.79658	1.8195	1.6151	1.66411	1.34512	1.37491	1.37646	0	0	1.48537	1.56787	1.43763
Arl6	0	0	0	0	0.602366	0	0.0732719	0	0	0	0	1.0725	0.489661	0
Arl6ip1	3.05934	2.93768	3.24763	3.43677	3.57506	3.26255	3.23004	2.96258	2.05061	2.85064	3.26546	3.4216	3.17556	3.07724
Arl6ip4	1.11777	0	0.52827	0	1.46098	1.45399	1.36655	0	0	0.869788	0.763415	1.13277	0.97616	0.855723
Arl6ip5	1.73894	2.38313	2.60376	0	2.86036	2.59112	0	2.33825	2.2845	2.27362	2.08734	2.11897	2.51883	2.36439
Arl8a	3.15484	2.57142	3.23962	3.5789	3.5717	3.77204	3.11987	2.66744	2.6023	2.64033	2.57909	2.78996	2.90421	2.77153
Arl8b	3.26829	2.96604	3.40005	3.6827	3.67355	3.82156	3.22436	2.80836	2.62559	3.14032	3.05135	3.19828	3.1132	3.08577
Armc1	2.75298	3.07324	2.90327	3.48133	3.22314	3.05277	2.72207	2.37895	2.77676	2.57031	2.69835	2.79628	3.01919	2.89094
Armc10	1.83289	1.57325	2.07789	1.38495	2.25113	1.78335	1.69644	1.34679	1.927	1.10797	2.21095	1.71937	1.73016	1.6745
Armc2	0	0	0	0	0	0	0	0	0	0.662048	0	0	0	0
Armc6	1.6077	2.40597	2.7053	2.80924	3.16312	2.58061	1.15045	1.81769	0.791796	0.671045	2.56941	1.50861	0.922291	1.09622
Armc8	0	0.254489	1.89951	1.85311	1.99634	1.85932	1.79899	0.93257	0.838585	0.885394	1.08836	1.08992	1.17683	0
Armc9	0.843314	1.37251	0	1.21524	0.850062	0.92091	0	0	0	0	0.464557	0.381305	0.234349	0
Armcx4	0	0	0	0	0	2.25331	0	0	0	0	0	0	0	0
Arnt	0	0	0	0	0.51487	0	0.365567	0	0	0	0	0	0	0
Arntl	0.231035	0	2.31935	2.27451	1.03516	0.959383	0.897734	0	0	1.70259	0	1.09066	0.826973	0.990535
Arpc1a	2.89393	2.84165	2.77913	2.92021	2.9989	2.79928	2.85265	2.78607	2.5709	2.67604	2.7419	2.79283	2.56127	2.69024
Arpc1b	3.03856	3.00044	3.15081	3.29134	3.29245	3.36896	3.37035	2.88511	2.98248	3.04695	2.98461	3.20371	3.07124	3.26274
Arpc2	3.77903	3.71345	3.83924	3.89607	3.95039	3.86791	3.94021	3.58498	3.71566	3.61685	3.68084	3.76998	3.72385	3.80667
Arpc3	3.51105	3.50585	3.2479	3.70448	3.62111	3.61008	3.78138	3.47373	3.52492	3.12666	3.60576	3.39465	3.57466	3.61764
Arpc4	3.62944	3.35822	3.71248	3.7883	3.82155	3.6825	3.6953	3.58453	3.35161	3.64061	3.63824	3.67997	3.64702	3.7279
Arpc5	3.24439	3.3292	3.24802	3.14422	3.57158	3.47938	3.39901	3.03054	3.20895	2.9	2.89841	2.97105	3.03103	3.19852
Arpc5l	2.87914	2.95497	2.89427	2.78092	2.90086	2.97301	2.88913	2.39676	2.70424	2.55765	2.70995	2.52267	2.75512	2.63494
Arpm1	0	0	1.82421	0	0	0	0	0	0	0	0	0	0	0
Arpp19	1.95131	2.23869	1.501	2.25116	2.41556	2.20608	2.37769	1.64987	2.09316	1.43747	2.19552	2.22006	2.15524	1.82823
Arrb1	1.90732	1.41999	1.28466	1.72492	1.60265	1.63385	1.7205	1.61427	1.6759	1.39353	1.57237	1.38219	1.60854	1.26837
Arrb2	1.1783	1.58934	1.26649	1.10965	1.19521	1.31243	1.83252	0.501533	0.995514	0	1.27741	1.14554	1.36556	1.62326
Arrdc5	0	0	0	2.4079	0	0	0	0	0	0	0	0	0	0
Arsa	2.7563	0	0	0.590095	0	2.24142	1.01002	0.932888	0.392119	0	0.484457	0	0.744644	0.873488
Arsb	2.18709	2.57917	2.29306	2.13005	2.51155	2.35232	1.8857	1.99982	2.57225	2.10442	2.25996	2.40899	2.26166	2.08463
Arsg	0	0	1.33592	0	0	0	0	0	0	0	2.4212	2.67995	0.959709	0
Arsk	0	0	0	0	0	0	0	0	0	0	0	0	0	1.20799
Art3	0	0	0	0	0	0	0.71119	0	0	0	0	0	0	0
Art4	0	1.23894	1.78308	0	0	1.32223	0	0.748977	0	1.71917	1.06267	0	0.977888	0
Art5	0	0	0	0	0	0	0	0	0	0	0	0.406102	0	0
Arv1	0.455296	0	0	0	0	0	0	0	0	0	0	0	0	0
Arvcf	1.90972	1.63427	1.84826	1.33163	1.89015	1.86772	1.80514	1.14683	1.37875	1.4389	1.3893	1.49774	1.69169	1.15016
As3mt	3.26025	3.1691	3.39001	3.47229	3.49128	3.3911	3.38637	2.9932	3.21747	3.07497	3.2199	3.13715	3.36011	3.31827
Asah1	2.97545	2.71006	2.82634	2.92759	2.98515	2.98095	2.86429	2.92185	2.66615	2.80986	2.66036	2.76996	2.74666	2.70975
Asah2	0.591989	0	1.35798	0	0.530064	2.2507	1.66687	1.6893	0	0	0	1.86864	0	0
Asap1	0	0.827533	0.621437	0.840518	1.10846	0.652572	0.763779	0.133179	0.857499	0.320516	0.432589	0.542102	0.514246	0.41757
Asap2	2.2426	2.20286	2.13858	2.47512	2.32292	0.874963	2.45763	2.13482	2.1714	2.05831	2.39188	2.28671	2.54086	2.342
Asb13	0.891902	1.4434	0	1.62103	1.63532	1.50572	0	0.818917	1.57678	1.38503	1.50236	1.658	1.34466	1.22807
Asb15	0	0	0	0	0	0.64993	0	0	0	0	0	0	0	0
Asb6	0	0	0.187462	0.469222	0	1.00667	0.702015	3.46541	3.21357	0.852055	0	0	0	0.762303
Ascc1	1.18259	1.15947	1.95049	1.91708	2.10471	1.43998	1.89233	1.68358	1.1247	1.17179	1.52158	1.18249	1.31948	1.90176
Ascc2	1.28526	1.40621	1.69014	1.86805	1.62791	1.57117	1.599	1.17937	1.10077	1.2313	1.03764	1.26856	1.08058	1.21307
Ascc3	1.32081	1.56084	1.6688	1.76133	1.92603	1.84418	1.84679	1.74305	1.46611	1.71476	1.66813	1.96523	1.62105	1.78956
Asf1a	0	0.694735	0	1.48129	0	0	1.67492	0	0	0	1.24194	0	0	1.15413
Asgr1	4.03274	4.14316	4.29701	4.33956	4.36209	4.109	4.23932	3.96127	4.09588	4.09975	4.15875	4.12363	4.06768	4.0482
Asgr2	3.64878	3.69149	3.67131	4.03801	3.78562	3.56653	3.73984	3.58665	3.63244	3.61712	3.68309	3.66085	3.61895	3.60313
Ash2l	1.09204	0.205385	0.596064	1.19635	1.16677	0	1.31499	0.284573	0	0	1.00647	0.788442	0	1.0599
Asl	5.12098	5.15343	5.36257	5.34675	5.21468	5.28608	5.26501	4.99685	5.25416	5.31798	5.17082	5.08394	5.17432	5.17899
Asna1	2.883	2.75122	2.95856	2.94386	2.87242	2.83331	3.00527	2.73534	2.73015	3.05832	3.0143	2.86907	2.86825	2.82075
Asns	0.714013	2.87557	3.22894	2.27813	3.0492	2.02658	2.45281	0.367262	2.15095	1.81836	1.72045	2.06235	2.84434	2.15265
Asnsd1	0	0	0	0	0	1.74241	0	0	0	0	0	0	0	0
Aspa	1.71889	2.13201	1.89809	2.05088	2.29032	2.489	2.29911	1.6724	2.06445	1.56981	2.01426	2.20471	1.99541	1.60156
Aspdh	4.72262	4.47863	4.60241	4.53889	4.57208	4.31879	4.64461	4.18043	4.36715	4.36484	4.31408	4.22154	4.31484	4.66502
Aspg	3.25194	3.25534	3.40241	3.32564	3.3472	3.41655	3.44862	3.15918	3.26978	3.13756	3.1062	3.08044	3.21689	3.42103
Asph	2.88599	2.89091	2.97326	3.08179	3.14112	3.13374	3.16823	2.55426	2.92984	2.79983	2.85227	2.9292	3.0133	2.86002
Aspm	0	0	1.22429	0	0	0.919676	0	0	0	0	0	0	0	0
Aspn	0.529337	0	0	0	0	0	0.542642	0.315962	0	0	0	0	0	0.508389
Aspscr1	2.28982	2.13427	1.79026	2.23865	2.35796	2.24092	2.16347	1.84814	1.18695	1.64551	2.04849	2.07792	1.99618	1.81477
Asrgl1	2.44739	2.14324	1.80781	1.99166	2.18058	2.15828	1.8849	2.01864	2.03521	1.95711	2.21695	2.05642	2.3656	2.0051
Ass1	5.86526	5.97009	5.89207	6.04055	5.94288	6.08376	6.16098	5.95637	6.08841	6.13407	6.28236	6.07202	6.52503	6.30775
Aste1	0	0	0	0	0	0.109775	0	0	0	0	0	0	2.54609	0
Astn2	0.75902	0	0.746463	0	0	0.815869	1.07143	0.863476	0	0.745044	0	0	1.02027	0
Asun	0.711402	0.405815	0	0	0.183928	0.851156	0	0	0	0	0.965799	0.277765	0.542569	0
Asxl2	0	0	0	0	0	0.995338	0	0	0	0.945284	0	0	0	0
Asxl3	0	0	0.706129	0	0	0	0	0.0540656	0	0	0	0	0	0
Asz1	0	2.81511	0	0	2.99414	0	2.84064	0	0	0	0	0	0	0
Atad1	2.5863	2.84761	3.05695	3.14152	3.24618	3.15722	3.02672	2.54272	2.92209	2.91462	2.99325	2.84625	3.0426	3.00675
Atad2	0	0	0	0	0.00812586	0	0	0	0	0	0	0	0	0
Atad2b	0	0	0.555149	0.477718	0.699417	0	0.669642	0	0	0.460653	0.787294	0.507295	0	0.631791
Atad3a	3.22034	3.11319	3.11057	3.30497	3.3018	3.29473	3.27757	3.00573	3.02228	2.9122	3.12556	3.01967	3.1585	3.17641
Atad5	0	0	0	0	0.0836508	0	0	0	0	0	0	0	0	0
Ate1	1.80719	1.66793	2.06764	2.03365	2.00792	2.11969	1.82303	1.45589	1.66693	1.54879	1.74074	1.80478	1.81269	1.75742
Atf6	0	0	0	0	0	0	0	0	0	0	1.71001	0	0	0
Atf6b	0	0	0	0	0	1.72256	0	0	0	0	0	0	0	0
Atf7	0	0	0	0	0	0	0	0	0	0	0.262313	0	0.128253	0
Atf7ip	0	3.59925	0	0.448801	0.62411	0.169821	0.412388	0.114022	0.0516439	0	0.19567	0.220455	0.175478	0.029446
Atf7ip2	0	0	0	0	0	0	0	0	0.294567	0	0	0	0	0
Atg12	1.83617	1.65682	2.27535	2.60421	2.23337	2.11282	1.85234	1.13296	1.7135	0	2.07706	2.05994	2.15268	2.05644
Atg13	0	1.40188	1.35353	1.41152	1.34682	0	0.729228	0	0	1.31196	0	0.825252	1.29287	0
Atg14	0	0	0	0	0.633483	0	0	0	0	0	0	0.263053	0	0
Atg16l1	1.45228	1.57555	1.79514	2.00468	1.56447	1.5545	1.95429	1.57831	1.21314	1.27982	2.03794	1.24718	1.24048	0.805728
Atg2a	0.7008	0.775715	1.17339	1.2417	1.19157	0.988042	1.93095	0.31889	1.41765	1.33592	1.08145	1.5441	1.61267	0.869196
Atg2b	0	0	0.318054	0.94344	1.02179	0.192691	0.450233	0	0	0.190971	0.602389	0.939787	0.00285721	0
Atg3	3.45806	3.56628	3.55476	3.54113	3.53821	3.59157	3.6853	3.31536	3.43346	2.89974	3.33148	3.35444	3.34361	3.33876
Atg4a	0.798083	0	0.461724	0.523849	0.561903	0	1.15547	0.296771	0	0	0	0	0	0.677707
Atg4b	2.04693	2.01085	2.55217	2.44385	2.55528	2.24045	2.30188	1.9868	1.90402	2.19539	2.28304	2.16425	2.10463	2.21433
Atg4c	0	0	0.545888	0.322823	0.432703	0.461748	0.140449	0	0.0701297	0.306439	0.311385	0.475918	0.383824	0.17062
Atg5	2.06775	2.15873	2.46946	2.60396	2.61245	2.41967	2.22134	2.14572	1.887	2.17819	2.31932	2.37604	2.28929	1.8842
Atg7	2.70455	2.49471	2.72884	2.70583	2.73557	2.36138	2.63085	2.40333	2.35814	2.423	2.57602	2.41767	2.55049	2.57756
Atg9a	1.3383	0	1.51039	1.66541	1.67297	1.38423	1.11196	1.08631	0	1.19293	0.960268	1.2014	1.22293	1.05356
Athl1	2.20978	1.9724	2.15845	2.07249	2.31831	1.44987	2.09467	2.11613	2.55446	2.00741	2.41554	2.04589	2.51693	1.70111
Atic	3.44827	3.49267	3.55508	3.67019	3.66531	3.67629	3.57093	3.2779	3.48349	3.356	3.6244	3.56719	3.63097	3.43212
Atl1	2.03747	0	2.09759	2.5453	2.18882	1.43263	2.2508	0	0	2.09177	0	0	0	1.78508
Atl2	3.16481	3.02387	3.30447	3.17488	3.26109	2.86536	3.3583	2.89159	2.71809	2.96942	2.98947	3.28566	2.8195	3.01179
Atl3	3.36282	3.28674	3.40868	3.56902	3.61279	3.58072	3.5755	3.09134	3.26526	3.26052	3.38719	3.29789	3.42767	3.27239
Atox1	3.52557	3.66021	3.35461	3.94078	3.81557	3.88902	3.68166	3.38885	3.72264	3.36468	3.85892	3.64711	3.64668	3.74121
Atp11a	0	2.23183	2.44873	2.51101	2.33807	2.13074	2.33387	0	0	0	2.11327	0	2.25544	2.0904
Atp11b	0	1.74439	1.55596	0	1.56035	1.32901	1.55017	0	0	0	1.6809	1.73277	1.54344	1.42019
Atp11c	3.51041	3.51806	3.45116	3.55068	3.52479	3.42275	3.57006	3.30505	3.43484	3.34259	3.33424	3.33375	3.40332	3.50136
Atp13a1	2.65022	2.96317	2.90948	2.96769	2.94448	2.8228	2.68852	2.41904	2.44357	2.67341	2.53404	2.84357	2.80421	2.60335
Atp13a3	0.140347	0.26817	0.652023	0.635805	0.761388	0.701447	0	0	0.654649	0	0.831897	0.697195	0.363113	0.28786
Atp1a1	4.04864	3.99391	4.20772	4.28929	4.23491	4.18527	4.28336	3.80156	3.78282	3.98958	3.88043	3.98687	4.10138	4.06611
Atp1a2	0	0	0	0	0	0	0	3.18462	3.14228	0	3.30797	0	0	0
Atp1a3	3.46006	0	0	0	0	0	0	0	0	0	0	0	0	0
Atp1b1	3.63897	3.53817	3.57223	3.88023	3.83256	3.88222	3.70111	3.56341	3.51769	3.64956	3.6158	3.67386	3.68789	3.64767
Atp1b3	2.85461	2.61423	3.02924	3.14448	3.18261	2.71732	2.99528	2.71158	2.51507	2.88771	2.93213	2.93561	2.82177	2.85639
Atp2a2	3.57319	3.75845	3.9697	4.0221	4.04417	3.88948	3.903	3.31662	3.67719	3.8533	3.82334	3.80717	3.76533	3.7798
Atp2b1	2.34473	2.14864	2.19341	2.33492	2.09874	2.22522	2.43217	1.65678	1.72975	1.57677	1.80893	1.87806	2.01985	2.24504
Atp2b2	0	0	0	0	0	2.04641	0	0	0	0	0	0	0	0
Atp2b3	0	0	0	0	0	0	0	0	1.1054	0	0	0	0	0
Atp2b4	1.50457	1.66878	1.96184	2.06399	1.47733	2.02648	2.21259	0.330607	0.863221	1.22629	1.29513	1.36023	1.29046	2.08395
Atp2c1	0	0	0	0	0	0	0	0.641871	0	0	0	0.595411	0	0
Atp4b	0	0	0	0	0	2.3818	0	0	0	0	0	0	0	0
Atp5a1	5.54761	5.37301	5.44699	5.48466	5.56829	5.4545	5.45641	5.35443	5.38876	5.41067	5.60331	5.26953	5.51212	5.52371
Atp5b	5.93439	5.79601	6.10389	6.09384	6.08419	6.23626	6.1142	5.77967	5.84562	6.10946	6.05288	6.01462	6.01729	6.03781
Atp5c1	4.79056	4.87459	4.82634	4.86068	4.93047	4.86392	4.90841	4.71773	4.76295	4.65168	4.74418	4.70484	4.74451	4.89617
Atp5d	5.04027	4.99827	4.8082	5.14907	5.01052	4.97785	4.79361	4.65912	4.98289	4.66612	4.94207	4.92735	4.89796	4.64292
Atp5e	3.70396	3.42429	3.52439	3.71527	3.57077	3.50741	3.62378	3.66326	3.458	3.439	3.57835	3.46208	3.5856	3.1079
Atp5f1	4.38029	4.62289	4.6806	4.82961	4.65041	4.59991	4.74728	4.44604	4.42145	4.47093	4.60385	4.57379	4.46525	4.555
Atp5h	4.7594	4.69018	4.73235	4.84363	4.92631	4.85542	4.90758	4.54844	4.56929	4.45469	4.63692	4.72761	4.72916	4.65575
Atp5j	3.77298	4.05166	3.69863	4.29351	4.06681	3.87164	4.13864	3.81412	3.98637	3.66167	3.90671	3.8828	3.76546	3.89498
Atp5j2	4.84343	4.7987	4.86905	5.03798	5.02643	5.11218	4.85648	4.68755	4.82142	4.96269	4.90633	4.83004	4.96787	4.84814
Atp5k	4.52866	4.6322	4.64129	4.79035	4.72004	4.5349	4.5295	4.35318	4.46878	4.46292	4.41225	4.64238	4.43474	4.35305
Atp5l	5.0593	4.68074	4.56066	4.78226	4.84798	4.79137	4.55236	4.46436	4.66052	4.62813	4.49751	4.7217	4.78226	4.7835
Atp5s	2.20526	1.20284	1.69224	1.79183	1.41792	1.92467	0	0.297538	1.17269	0	0.83831	1.51434	0.593376	0.764024
Atp5sl	0	0	0	0.915146	0.420726	0.970368	0.0465903	0.423746	0.538653	0.60223	0.972499	0.889341	0.804245	0.677397
ATP6	3.12357	2.99521	3.50447	3.36844	3.47589	3.22815	3.31263	3.00696	2.89638	3.34803	3.22695	3.22518	2.86012	3.17206
Atp6ap1	1.50947	1.64046	1.68371	1.74374	1.85785	1.88643	1.89046	1.55797	1.6345	2.37143	1.77806	2.36735	2.29852	1.71857
Atp6ap2	0	0	0	1.43628	0.0348663	0	0	0	0	0	1.61026	1.58227	0	0.976414
Atp6v0a1	1.81326	2.18156	2.41175	2.2871	2.38368	2.16766	2.27596	1.63744	2.02912	2.07434	2.0443	2.06235	1.91437	1.88334
Atp6v0a2	1.69229	0	1.65251	1.80085	1.7332	1.70224	1.51304	0.31155	0	1.1016	0	0.955228	0.923185	0
Atp6v0a4	0	0	0	0	0	0	1.27969	0	0	0	1.06669	1.12137	0	0
Atp6v0c	0	0	0	0	0	0	0	0.00228385	0	0.0976561	0.544357	0.53161	0	0
Atp6v0d1	3.13395	3.12334	3.30135	3.36505	3.51549	3.24767	3.29556	2.90612	3.0971	3.09845	3.09113	3.22894	3.1972	3.28273
Atp6v1a	2.94755	2.86081	3.05353	3.14261	3.24621	3.28555	3.17825	2.76859	2.80623	2.93136	3.00316	3.02162	3.19104	3.12149
Atp6v1b2	3.18462	3.29561	3.21416	3.317	3.49315	3.76654	3.50389	2.93198	3.15893	3.19666	3.16699	3.31676	3.3626	3.19974
Atp6v1c1	2.91678	2.5859	2.53671	2.77712	2.87548	2.75724	2.43788	2.63574	2.17748	2.43304	2.58394	2.5838	2.59413	2.12649
Atp6v1d	2.1398	2.06448	2.37859	2.34697	2.26989	2.59744	2.62894	2.41686	2.0057	2.42361	2.33202	2.31671	2.21829	2.63151
Atp6v1e1	2.84417	2.80899	2.78035	3.06762	3.3424	3.27373	2.92129	2.66742	2.91467	2.79891	2.90856	2.96772	3.22521	3.15445
Atp6v1f	2.59097	2.85421	2.66039	2.71867	2.9865	2.92141	2.57233	2.4869	2.8235	2.64035	2.78588	2.63829	2.77606	2.60884
Atp6v1g1	2.51886	3.08999	3.18616	3.3695	3.48678	3.45179	3.45721	2.7775	2.77122	2.65672	3.06664	3.03731	2.96807	3.03318
Atp6v1h	2.26772	2.30104	2.36308	2.47993	2.56912	2.61325	2.62204	2.06773	2.36851	2.18659	2.282	2.39576	2.45672	2.65414
Atp7a	0	0	0	0	0	0	2.07217	0	0	0	0.462369	0.643164	0	0
Atp7b	1.03589	1.31957	1.40618	1.42332	1.66673	1.57412	0.0433116	1.4842	0.856496	1.02708	1.2725	0.590179	0.58771	1.58301
ATP8	4.63475	4.50297	4.60403	4.62591	4.72975	4.66335	4.59418	4.32946	4.3734	4.57543	4.58398	4.66166	4.50033	4.75494
Atp8a1	0	0	0	0.576664	0.469383	0	0	0	0	0.136882	0.180874	0	0.383207	0
Atp8a2	0	0.666232	0	0	0	0	0	0	0.99525	0	0.314399	0	0	0
Atp8b1	0	0	0.57471	0	0	0	1.05973	0	0.376153	0	0	0.493212	0	0
Atp8b3	0.147038	0	0	0	0	0	0	0	0	0	0	0	0	0
Atp8b5	0	0	0	0	0	0	0	0	0	0	0	0	1.06594	0
Atp9a	1.43108	1.09754	1.47483	1.46229	1.19828	0.83893	0.907806	1.31652	1.21987	1.76821	1.73329	1.31738	0.651533	0
Atp9b	0.895472	0.854743	1.14863	1.2739	1.92559	1.3857	1.04657	0.46014	1.18689	0	1.1336	0.799355	1.12913	1.32393
Atpaf1	1.18605	2.49514	1.36291	1.85284	1.9423	2.59187	1.34171	0.964349	2.35422	1.58269	1.51245	1.56124	2.56173	1.26449
Atpaf2	1.75874	1.99311	1.91005	2.21629	2.19508	2.19588	2.25501	1.83647	1.87759	2.78568	2.93613	1.91968	1.91952	1.87718
Atr	0	0	0	0	0.130798	0	0	0	0	0.572658	0	0	0	0
Atraid	0	0	1.64045	1.66533	1.74846	0	0	0	0	0	1.35523	1.45871	1.34111	1.31551
Atrip	0	0	0	0	0	0	0	0	0	0	0	0	0	0.52971
Atrn	0	0.590668	0.87254	0.270121	0.657213	0	0.430609	0	1.39869	0.285848	0.629983	0.79351	0.669488	0.750769
Atrnl1	0	0	0	0	0	0	0	0	0	0.00786323	0	0	0	1.68386
Atrx	0.570253	0.63965	0.583493	0.983574	1.41125	0.926245	0.277621	0.900935	0.9473	0.785897	1.14093	1.09939	1.04179	1.02158
Atxn10	2.64961	2.47378	2.85379	2.96129	2.7656	2.5865	2.61795	2.32301	2.51768	2.6536	2.77964	2.45871	2.48871	2.43626
Atxn2	2.02644	2.0189	1.74374	2.14521	2.00225	2.06731	2.0289	1.5792	1.85934	1.17808	1.59206	1.77306	1.84031	1.76443
Atxn2l	2.56674	2.29092	1.96751	2.82606	2.74797	2.38291	2.19042	1.65373	1.70596	2.24145	2.59107	1.92865	2.3173	1.84314
Atxn3	0.995723	1.29686	1.17247	1.52931	1.35157	0.862758	1.54913	1.33095	0.953514	1.21186	1.53821	1.36023	0.192715	1.15514
Atxn7	0	0	0	0	0	0	0	0	0	0	1.4454	0	0	0
Atxn7l2	0	0.771947	0	0	0	0	0	0	0	0	0	0	0	0
Atxn7l3b	0.427441	2.57605	2.88954	3.0393	2.85183	2.6902	2.43971	2.24858	2.53801	2.59811	2.50108	2.50855	2.46807	2.36381
AU022252	3.36499	3.31231	2.98888	3.143	3.16083	3.16574	3.23176	2.97996	2.8561	2.88577	2.882	3.03341	3.13158	3.14175
AU040320	0	0.0133398	0.0579385	0	0.357626	0.120305	0	0	0	0.17205	0.247493	0.257645	0.188878	0
Auh	3.24996	3.00037	3.12086	3.05746	3.25447	3.1839	3.10823	2.9538	3.43432	3.49614	2.89295	3.57482	3.55863	2.89091
Aup1	2.54782	2.14964	2.72652	2.96814	2.90772	2.72761	2.80279	2.14761	2.02238	2.27155	2.35435	2.58073	2.44607	2.4258
Aurka	0	0	0	1.16623	0	0	0	0	0	0	0	0	0	0
Aurkaip1	2.40121	2.19188	0	0	2.79064	0	0	0	2.09805	1.93522	2.14741	2.25985	2.39444	0
Aurkb	0	0	0	0	0	0	0	0	0	0	1.10032	0	0	0
Aven	0	0	0	0.933538	1.05648	1.26179	0.862061	0	0.442592	1.2033	1.28769	1.31143	1.35274	0
Avil	0	0	0	0	0	0	0	0	0	0	0	0	0	1.40805
Avl9	0.162064	0	0.866484	0.916453	0.378329	0.482208	0	1.3168	0	0.267541	0	0.0855975	0	0
Avpr1a	0	0	0	1.09553	1.44816	0	1.00931	0	0	0	0	0.25902	0	0
AW209491	0.492699	0.425208	1.38741	0.508688	1.30898	0.433771	0	0.17916	0	0	0.425753	0	0	0
AW549877	1.92836	1.92315	1.36043	1.80043	1.96664	1.94348	1.74345	0.399101	1.79504	1.03014	1.03007	1.27117	1.92058	1.7676
AW551984	1.96339	0	0	0	0	0	0	0	0	0	0	0	0	0
Axdnd1	0	0	0	0	0	0.426126	0	0	0	0	0	0	0	0
Axin1	0	0	0	0	0	0	0	1.01642	0	0	0	0	0	0
Azgp1	3.01063	2.22077	2.6443	3.44541	3.16978	2.90645	2.96735	2.91245	2.52804	2.52909	2.73406	2.89816	2.92005	2.95858
Azi1	0	0	0	0	0	0	0	0	0	0	0	0	0	0.0175417
Azi2	0	0	0	0	0	0	0	0	0.20712	0	0	0	0	0
B230120H23Rik	1.24361	0.845138	0.886838	1.18582	1.84034	1.37081	1.01345	1.40143	1.00437	1.58075	1.30957	1.41542	1.19064	1.16094
B2m	2.81752	2.64228	2.33057	2.91692	2.78083	2.7399	2.94499	2.58558	2.43563	2.2068	2.62715	2.46059	1.9425	3.06987
B3galnt2	0	0	0	0	0	0	0	0	0	0	0.181549	0	0	0.0961348
B3galt1	0.236002	1.06583	1.21334	0.742133	0.742628	0	0.729087	0	1.16753	0.379919	0.717518	1.03477	0	0.755799
B3galt2	0	0	0	0	0	0	0	0	0.645489	0	0	0	0	0
B3galt6	0.362969	0	0	0.752919	0.914298	0	0	0.364236	0	0.78822	0.448172	0.748748	0.790204	0
B3galtl	0	0	0	0.514046	0	0	0	0	0	0	0	0	0	0
B3gat3	1.62342	1.72809	1.87804	1.97042	1.75147	1.42212	1.55176	1.09593	1.17535	1.56799	1.50435	1.27991	1.12416	1.46832
B3gnt1	1.35424	0.803796	1.45409	0.533093	1.17853	0.809921	1.05761	1.25613	0.844917	1.53865	1.38702	0.945144	0.208221	1.50464
B3gnt2	0	0	0	0	0	0	0	0.201617	1.40175	0	0	0.23994	0	0
B3gnt7	0	0	0	0	2.16198	0	0	0	0	0	0	0	0	0
B3gnt9	0	0	0	0	0	0	0	0	0	0	0	0	0	1.7712
B4galnt1	0.844866	1.34354	1.49158	2.11289	1.92689	0.958832	1.65366	0.586621	2.10532	1.10104	2.0042	1.88215	2.04143	1.75321
B4galnt3	1.59511	0	0	0	0	0	0	0	0	0	0	0	0	0
B4galnt4	0	0	0	0	0	0	0	0	0	0	0	0	1.17448	0
B4galt1	0	1.49565	1.33309	1.93968	1.52898	1.79081	1.92129	0	1.59828	1.24961	1.81183	2.14182	1.88577	1.86318
B4galt3	0	0	0	0	0	0.0148362	0	0	0	0	0	0	0	0
B4galt5	1.53982	0	0	0	0	0	0	1.36567	0	0	1.71731	0	0	0
B4galt7	0	0	0	0	0	0	0.865405	0	0	0.591405	0	0	0	0
Baat	3.86934	3.92974	3.91592	3.99669	3.98503	3.88681	3.8326	3.68596	3.89971	3.78584	3.86413	3.73231	3.77544	3.6899
Babam1	2.10677	2.09475	2.0124	2.21832	2.41916	2.20736	2.20222	2.05653	1.81146	2.31037	2.25603	2.23764	2.20422	2.21167
Bag1	1.32671	1.86505	1.97673	2.05465	2.28564	2.29842	2.47727	1.45115	1.70212	1.15056	1.94283	1.98851	1.91464	1.85014
Bag2	0	0	0	0.120661	0	0	0	0	0	0	0	0	0.229248	0
Bag3	2.59038	2.8718	2.65354	3.21014	2.90355	2.81205	3.23768	2.39952	2.78616	2.56062	2.83472	2.54976	2.67809	2.69636
Bag4	1.11984	1.48089	0.0945647	1.04768	0.813721	1.55566	1.05175	0.878028	1.72764	0.895498	1.14165	1.05723	1.71104	2.61454
Bag5	1.82439	2.37861	1.86542	2.17412	1.89221	1.94591	1.91909	1.69737	2.28198	1.76722	1.8344	1.58959	1.63622	1.78634
Bag6	2.21362	2.34165	2.39702	2.72982	2.70787	2.53235	2.5463	2.06965	2.19356	2.24585	2.4307	2.44658	2.37551	2.2876
Bai1	0	0	0	0.700934	0	0	0	0	0	0	0	0	0	0
Baiap2	1.94505	2.13274	1.94604	2.6789	2.25793	2.29443	2.35363	1.56426	1.61798	1.90667	2.13165	2.17448	2.25456	2.02858
Baiap2l1	1.83078	1.93581	2.47532	1.57955	2.55788	2.49518	2.53145	1.36944	1.82885	2.20217	2.72673	2.32285	2.38498	0.597686
Baiap3	0.756602	0	0	0	0	0	0	0	0	0	0	0	0	0
Bak1	2.41992	2.52679	2.06203	2.30975	1.97537	2.47757	2.64663	2.25878	2.49424	2.58745	2.69073	2.71191	2.50813	2.43345
Banf1	0	1.78475	1.69846	0	2.15308	0	2.08076	1.60931	1.57809	0	0	1.95834	1.83263	2.09853
Bap1	0	0	0	0	0	0	0.0928868	0	0	0	0	0	0	0
Bard1	0	0	0	0	0	0	0	0	0	0	0	0	0.357643	0
Basp1	1.75497	1.15709	1.36661	1.43747	1.6698	1.69025	1.73298	0	0	0	0	0	0	1.32455
Bax	2.5775	2.38261	2.90503	3.04904	3.13212	2.82931	2.94734	2.46092	2.2482	2.64966	2.66438	2.64854	2.84392	2.7835
Baz1a	0	0	0	0	0	0.255482	0	0	0	0	0	1.86559	0	0
Baz1b	1.36038	0.735963	1.30441	1.44221	1.50634	1.36235	1.22284	0.755724	0.777954	0.723217	1.07236	1.58198	1.30025	1.13383
Baz2a	0.035598	0	0	0	0	0	0	0	0	0	0	0	0	0.0951336
Bbox1	3.42853	3.38119	3.55075	4.20508	3.75719	4.27	3.64576	3.95636	3.39134	3.20166	3.37166	3.3747	3.37003	3.51576
Bbs10	0	0	0	0	0	0	0	0.563356	0	0	0	0	0	0
Bbs4	0	0	0	0	0	0	0	0	0	0	0	0	0	1.55725
Bbs7	0	0	0	0	0	0	0.494796	0	0	0	0	0	0	0
BC003331	2.33195	2.34188	2.48832	2.71172	2.72096	2.74667	2.7621	2.10816	2.44324	2.38381	2.51942	2.82636	2.80403	2.51319
BC003965	0	0	0	1.23886	0	0	1.34769	0	0	0	0	0	0	0.947087
BC004004	0	0	0.595922	2.71602	3.33172	2.13654	2.81266	0	0.466289	3.16091	2.63158	2.53639	1.35862	2.07575
BC005624	0	0.453101	0	0	0	0.424978	0	0	0.23371	0	0	0.233585	0	0
BC016579	0	0	0	0	0	0	0	0	0	0	2.74761	0	0	0
BC017158	2.39596	2.34207	2.29236	2.59997	2.88122	2.59957	2.12026	1.87945	2.24541	2.17489	2.07642	2.53523	2.26177	2.46179
BC017643	1.88156	1.96823	2.12625	2.40046	2.24172	2.2417	2.366	1.82047	1.76978	1.96628	2.10186	2.19991	2.12633	2.19718
BC021614	5.17853	5.30381	5.24575	5.16937	5.11109	5.10226	5.22408	5.26096	5.5299	5.31318	5.09162	5.10844	5.06166	5.42412
BC023829	0	0	0	1.12892	0	0	0	0	0	0	0	0	0	0
BC024978	0	0	0	0	0	0	0	0	0	0	0	0	0.0647582	0
BC026585	2.2118	2.40887	2.42613	2.8516	2.83708	3.18575	2.74616	1.84384	3.12331	1.89868	2.39007	2.097	3.11081	2.49163
BC026590	1.91275	0.480553	0.605777	1.79346	0.963584	0.555092	1.92682	0	0.736896	0.261266	1.68804	0.605518	1.65149	1.82172
BC030867	0	0	2.22483	0	0	0	0	0	0	0	0	0	0	0
BC031181	0	0	0	0	0	0	0	0	0	0	1.33072	0	0	0
BC035044	0	0	0	0	0	0	0	0	0	0	0	0	1.06291	0
BC048546	0	0	0	0	0	0	0	0.686496	1.15787	0	0	0	0	1.284
BC048562	1.12801	0	0	0	0	0	0	0	0	0	0	0	0	0
BC048609	0	0	0	0	0	0	0	0	0	0	0	3.77924	0	0
BC049635	0	0	0	0	0	0	0	0	0	0	0	1.29267	0	0
BC051019	0	0	0	0	1.09139	0.765166	0	0	0	0	0	0	0	0
BC053749	0	0	0	0	0.989846	1.33172	1.40403	0	0	0	0	0	0	0
BC061194	0	2.27575	0	2.42028	2.22218	2.33919	0	0	2.0389	0	0	0	0	0
BC068157	0	0	0	0	0	0	0	0	0	0	1.95957	0	0	0
BC068281	0.548662	0	0	0	0	0	0	0	0	0	0	0	0	0
BC089597	3.4716	3.44963	3.46144	3.67703	3.79217	3.77662	3.73224	3.35324	3.48384	3.44955	3.51338	3.6623	3.68266	3.64396
BC094916	0	0	0	0	0	0	0	1.46434	1.92083	0	0	0	0	0
Bcam	1.22581	1.67941	1.48193	1.99761	1.64985	1.32707	1.82043	1.188	1.30673	1.09416	1.30258	1.39038	1.13746	1.39711
Bcan	0	0	0	0	0	0	0	0.565162	0	0	0	0	0	0
Bcap29	0	1.47214	1.26108	1.75711	0.653523	0	1.59974	0	0	0	0.0226747	0.0930377	0	0
Bcap31	3.65295	3.71055	3.87511	4.09196	4.03959	3.90368	4.02566	3.62767	3.6306	3.72598	3.79147	3.83122	3.70225	3.75601
Bcar1	0.676055	0	0	0	0.853151	0	0.761421	0	0	0	0	0	0.540556	0
Bcar3	0.184005	0	0	0.419114	0.603825	0	0.990219	0	0	0	0	0	0.510981	0
Bcas2	1.94523	2.20472	2.7436	2.30479	2.69531	2.43845	2.36793	1.48903	1.8268	1.79147	2.06097	2.22918	2.11286	1.90355
Bcas3	1.36123	1.55038	1.83257	2.16078	1.89596	1.90512	1.8338	1.4237	1.57938	1.75427	1.74666	1.55713	1.49255	1.64849
Bcat1	1.49283	0	0	0	0	0	0	0	0	0	0	0	0	0
Bcat2	0.547258	1.99272	0.775447	0	1.65203	1.36838	1.75474	0.158018	0.295117	0.299755	1.32446	1.34511	0.767028	1.61249
Bccip	2.503	2.54253	2.68652	2.86511	2.80216	2.75867	2.54523	2.41038	2.36997	2.5318	2.60043	2.51805	2.62058	2.57511
Bcdin3d	0	0	0	1.22022	0	0	0	0	0	0	0	0	0	0
Bche	2.27148	2.19749	2.26418	2.50698	2.70728	2.94329	2.43467	2.2988	2.28662	2.03514	2.31019	2.52578	2.74947	2.39199
Bckdha	3.50048	3.4858	3.44073	3.71892	3.7204	3.62566	3.85365	3.44877	3.44709	3.20409	3.41256	3.47645	3.55986	3.67325
Bckdhb	3.96715	3.85008	3.80529	3.85502	4.06	4.09486	4.01989	3.62361	3.82867	3.61305	3.82234	3.70014	3.91775	3.94171
Bckdk	0.648481	1.93359	2.64271	2.6398	2.62468	2.32199	2.4317	0.367762	2.19708	2.26691	2.80653	2.55937	2.2279	0.964035
Bcl10	0	0	0	0	0	0	0	0	0	0	0	0.576295	0	0
Bcl2l1	1.28267	2.63511	2.81287	2.98386	2.89825	2.50441	2.85781	2.13516	2.45263	2.48301	2.69897	2.60854	2.3601	2.39497
Bcl2l11	0	0	0	0	0	0.12116	0.289927	0	0	0	0	0	0	0
Bcl2l12	0	0	2.15621	0	0	0	0	0	0	0	0	0	0	0
Bcl2l13	2.77089	3.61263	3.11651	3.41459	2.88256	3.44833	3.48818	2.66788	2.24809	3.15238	3.09847	3.15798	2.55941	3.21358
Bcl2l2	0	0	0	1.68783	0	0	0	0	0	0	0	0	0	0
Bcl6	0	0	0	0	0	0	0	0	0	0	0	0	0	0.0175073
Bcl7b	0	0	0	0	0	0	0.618283	0	0	0	0	0	0	0
Bcl9	0	0.965937	0	0	0	1.09507	0	0	0.449773	0	0	0	0.700091	0
Bcl9l	0	0	0	0	0	0.211701	0	0	0	0	0	0	0	0
Bclaf1	1.70123	1.48499	2.23417	1.67105	1.56909	1.62792	1.67231	2.0958	1.27545	1.0091	1.96761	1.70484	1.39051	1.78579
Bcmo1	0	0.777317	1.52471	1.48494	1.57391	1.50235	1.45968	0	0.898871	1.17357	1.19745	0.759675	0.770565	1.10147
Bco2	2.04139	1.54985	1.7029	2.07146	2.16663	1.76566	1.90873	1.65893	1.62898	1.62574	1.9824	2.00064	1.75654	1.80012
Bcorl1	0	0	0	0	0	0	0	0	0	0	0	0	0.4288	0
Bcr	0.999074	0	0.995412	0.401632	1.1313	2.46002	2.56649	0.318834	0.276357	0.652074	0.91203	0.481389	0.764558	0.31974
Bcs1l	2.48508	2.32689	2.46335	2.69485	2.82386	2.5747	2.72562	2.34983	2.55915	2.57304	2.48314	2.33112	2.51021	2.51972
Bdh1	4.58794	4.55057	4.57206	4.71159	4.70197	4.71998	4.7186	4.36748	4.41351	4.43409	4.49111	4.53747	4.60177	4.57664
Bdh2	1.73826	1.75472	2.44101	2.11157	2.03432	1.94376	1.18126	2.01139	2.19203	2.18222	1.99959	1.63936	1.61802	1.63096
Becn1	0.961945	2.63733	1.65159	1.74755	1.86082	1.56822	1.11167	0	0.738235	1.39935	1.49731	1.61641	1.62677	1.46942
Bend3	0	0	0	0	0	0	0	0	0.239954	0	0	0	0	0
Bend5	0	0	0	0	0	0	0	0	0	0	1.05397	0	0	0
Best2	1.46585	0	0	0	0	0	0	0	0	0	0	0	2.06459	0
Bet1	2.91267	2.65583	3.07094	3.03182	3.10262	2.96179	3.28698	3.45119	2.53495	2.76794	2.85044	2.81398	2.78655	3.08421
Bet1l	1.60471	1.72317	2.02448	2.35005	2.17466	1.82215	1.97499	1.46885	1.45338	1.75278	1.84362	1.85026	1.70181	1.71021
Bfar	0	0	1.17301	1.25744	2.2899	0	0.779945	0.969353	1.09584	1.91162	0.962883	1.11683	0	0.850344
Bfsp2	0	0	2.56623	0	0	0	0	0	0	0	0	0	0	0
Bgn	2.52642	2.36903	2.86141	2.53503	2.47689	2.72547	2.46482	2.54695	2.25413	2.5217	2.04513	1.92616	2.37916	2.34804
Bhmt	5.68021	5.69183	5.64581	5.84527	5.9065	5.8827	5.82183	5.67269	5.76378	5.70927	5.87915	5.9918	5.88479	6.01142
Bhmt2	5.08585	0	5.07186	5.26201	0	0	5.34161	5.18068	5.26765	5.16682	5.50759	0	0	5.45816
Bicc1	0	0	0	0	0	0.904106	0	0	0	0	0	0	0	0
Bicd2	0.576521	0	0.102758	0.667249	0.492735	0.624493	0	0	0	0	0.88737	0.33154	0.285324	0.306748
Bid	2.26834	2.60088	2.7589	2.97933	3.40718	3.21411	2.87795	2.32585	2.34258	2.98411	2.79233	2.20734	2.87783	2.36253
Bin1	2.17761	2.2426	2.11898	2.47929	2.76217	2.47218	2.32604	2.28896	2.08042	2.40485	2.26205	2.2198	2.27246	2.31957
Bin2	1.19273	0	0.299807	0	0.711939	1.20267	1.58509	2.09967	0.24026	2.14852	0.180521	0.530268	0.811252	1.04156
Birc2	0	0	0	0	0	0	1.55121	0	0	0	0	0	0	0
Birc6	1.61478	1.66924	1.95571	1.84282	1.95966	1.79127	1.80553	1.25284	1.50642	1.43199	1.5818	1.49943	1.60001	1.65701
Blk	0	0	1.76044	0	0	0	0	0	0	0	0	0	0	0
Blmh	3.21996	3.17129	3.3074	3.441	3.44881	3.46867	3.38432	2.76955	3.16719	3.17661	3.25151	3.2993	3.31423	3.29896
Bloc1s1	0	1.53554	0	1.05867	1.91487	0	1.704	0	1.4732	0	0	1.46462	0.876372	1.66906
Bloc1s2a	1.91856	0	2.0245	0	0	2.02771	0	0	0	0	0	0	2.05197	0
Bloc1s3	2.09329	1.46704	1.19387	2.03029	2.02145	2.21501	2.10738	2.09982	1.66529	1.73577	1.84684	1.58209	1.50724	1.96375
Blvra	3.32008	3.25518	3.31866	3.5233	3.48229	3.44367	3.55242	3.14517	3.24637	3.13101	3.25755	3.32192	3.5073	3.31528
Blvrb	4.41705	4.204	4.14565	4.29764	4.38421	4.32421	4.26756	4.26961	4.25522	4.22543	4.24093	4.23035	4.14725	4.25705
Blzf1	0	0.528348	0.431797	0	0	0	0	0	0	0	0	0.553273	0	0.294202
Bmi1	0	0	0	0	0	0	0	0	0	0	0	0	0.393435	0
Bmp1	0	0	0	0	0.405216	0.608311	0.238676	0	0	0.111864	0	0.545646	0	0.0869399
Bmp15	0	0	0	0	0	0	0	0	0	0	0	0	0	0.842997
Bmp2k	0.897006	1.10278	1.01202	1.20272	1.31119	0.907797	1.15088	0.683479	0.874822	0.862549	0.735994	0.746008	0.479479	1.33018
Bmp7	3.54668	3.40728	4.15668	4.08961	4.19932	4.06904	3.95809	3.70766	3.76261	3.91575	3.96561	3.96369	4.02052	4.10202
Bmp8a	0	0	0	0	0	0	0	0	0	0.226336	0	0	0	0
Bmpr2	0	1.41675	0	0	0	0	0	0	1.27411	0	0	0	0	0
Bms1	1.09441	0.341133	0.698995	0.746686	1.4286	1.17393	0.634516	0.085271	1.13717	0.152956	0.678607	0.681698	0.302027	0.485209
Bnip1	2.48355	2.50492	2.37585	2.83075	2.63796	2.50678	2.41243	2.34058	2.38636	2.35576	2.32694	2.6074	2.42842	2.14921
Bnip2	0.66531	0	0	0.907439	1.00889	0.881438	0	0	0.395446	0.633995	1.06751	0.832839	0.842492	0
Bnip3	2.16615	1.43642	0	0	0	0.936652	0	1.96258	2.46086	0	0	0.97464	1.45001	1.40708
Bnipl	0	0	0	1.1027	0	0	0	0	0	0	0	0	0	0
Bod1	0	1.34521	0.425567	0.684789	0.8038	0.89204	0	0	0.345055	0	0.558087	0.436633	0.559597	0
Bod1l	0	0.0132738	0	0.110712	0	0	0	0	0	0	0	0	0	0.193155
Bok	0	0	0	0	1.47102	1.07674	0.948017	0	0	0.963987	0	1.10828	0	0
Bola1	1.79821	2.67339	1.77371	2.46511	2.56273	2.87542	1.81576	2.17382	2.53426	2.34604	2.56001	2.4272	2.47956	2.2574
Bola2	2.14096	2.61759	1.59057	2.77205	2.89137	2.37244	2.5942	1.91905	2.45999	2.39856	2.56957	2.73111	2.56304	2.60065
Bola3	1.53151	1.86243	0.487543	1.93739	2.06646	2.30831	2.54309	1.79055	2.05732	1.82061	2.06834	2.36333	2.00252	1.75629
Boll	0	0	0	1.44476	0	0	0	0	0	0	0	0	0	0
Bop1	1.56092	1.79571	1.41485	1.35233	1.64793	1.31394	1.04059	0.677927	1.48543	0.912093	1.06451	1.40892	1.23543	0.593022
Bpgm	3.00432	2.85293	2.76922	2.6423	2.80849	2.9759	2.75186	2.91452	2.86525	2.60699	2.45264	2.54198	2.64992	2.81952
Bphl	4.26373	4.04986	4.09533	4.13132	4.25322	4.2415	4.25605	4.01902	4.00854	3.95154	3.94753	4.06556	4.1045	4.09903
Bpifa2	0	1.95106	0	0	0	0	0	0	1.90884	0	0	0	0	0
Bpifb6	0	0	0	0	0	0	1.34668	1.6974	0	1.18146	0	0	1.75756	0
Bpnt1	3.83684	3.73053	3.90648	4.03129	4.03411	3.91829	3.96797	3.69387	3.66876	3.7244	3.71547	3.80919	3.76775	3.78704
Bptf	0	0	0	0	0	0	0.174138	0	0	0	0	1.60702	0	0
Braf	0	0	1.77553	1.84436	1.52645	1.56107	1.36203	0	1.39579	1.47474	0	1.70537	1.21963	1.24391
Brap	1.11168	1.97867	1.72525	2.09961	1.8998	1.66535	2.00803	1.61535	1.76983	1.7801	1.80905	1.81314	2.42743	1.92824
Brat1	1.27598	1.15871	0.876066	1.42135	1.18284	1.56547	0.897072	0	1.22096	0.981782	1.14378	0.970843	2.38377	0.795317
Brca2	0	0	0	0	0	0	0	0	0.830269	0	0.827836	0	0.101094	0
Brcc3	2.67224	2.75764	2.70631	2.83959	2.77424	2.73867	2.63485	2.48387	2.27216	2.41853	2.67862	2.65992	2.55893	2.46514
Brd1	0	0	0	0	0	0	0	0.902445	0	0	0	0	0	0
Brd2	0.689871	0.817515	0.0277502	1.08242	1.41516	0.961786	0.984698	0.675737	0.308957	0.501342	0.792337	0.771877	0.643159	1.16712
Brd3	0.773752	0.891555	0.903828	1.30309	1.32614	1.26435	0.712575	0.882765	0.44958	0.918748	1.16337	1.09192	1.09889	1.00097
Brd4	0.87759	1.05125	1.07658	1.33444	1.43978	1.386	0.973848	0.705591	0.820172	0.93517	1.11604	1.14327	1.01327	1.05593
Brd7	0	0	0	0	0	0	0	0	0	0	0	0.326729	0	0.738628
Brd8	0.0813513	0	0	0	0	0	0	0	0	0	0	0	0	0
Brd9	0	0	0.427924	0.131116	0	0	0.145604	0	0	0	0.0799394	0	0	0
Brdt	0	0	0	1.57191	0	0	0	0	0	0	0	0	0	0
Bre	2.07876	1.88181	2.27387	2.23835	2.30448	2.28679	2.04607	2.0338	2.02189	1.86071	1.65383	2.02874	1.89637	2.11527
Bri3bp	2.80033	2.56405	2.49153	2.47678	2.22049	2.65852	2.80425	1.43257	1.8263	2.12525	2.40456	2.51295	2.52818	2.04671
Brix1	1.07733	0.789885	2.46352	1.24006	1.43552	1.02583	1.18249	1.23962	1.11252	1.53312	1.05908	1.52365	1.34772	1.22671
Brk1	1.90714	1.90296	1.6584	1.74927	2.26441	1.87518	1.72103	1.3969	2.37558	1.70905	1.97719	2.0356	2.34726	1.55199
Brms1	0	0	0	0	1.51949	0	0	0	0	0	0	0	0	0
Brms1l	0	0	0	0	0	0	0	0	0	0	0	0	0.239235	0
Brox	1.9797	1.74486	1.98793	1.55054	2.04437	1.95423	1.96379	1.45619	1.71465	1.82839	1.92236	1.31714	1.72472	2.00987
Bscl2	0	0.790818	1.1758	1.01859	1.10274	0.899271	0.90333	0	0.67097	1.00535	0.838369	0.756977	0.638921	0
Bsdc1	1.83052	1.75363	1.87824	1.98459	1.57822	1.71717	1.67092	1.06506	1.85568	1.87267	1.62251	1.40172	1.70288	1.65262
Bsg	3.6414	3.88661	3.93559	4.14261	4.16213	3.97613	4.08291	3.60195	3.71887	3.69611	3.93136	4.00073	3.95402	3.85251
Bsn	0	0.364754	0	0	0	0	0	0.337342	0	0	0	0	0	0
Bst2	2.78518	2.37429	2.68059	3.08551	3.10954	2.87484	3.12457	2.41889	2.82514	2.57664	3.02188	2.8908	2.81353	2.73871
Btaf1	0.131097	0.51927	0.248797	0.437719	0.664099	0.0947826	0	0.310296	0.685993	0	0.12371	0.623359	0.373551	0.237501
Btbd1	0	0	0	0	0	0	0.407936	0	0	0	0	0	0.359382	0
Btbd11	0	0	0	0	0	0	0	0	1.96792	0	1.20017	1.23439	0	0
Btbd9	0	0	0.0159101	0.0702281	0.108243	0.335495	0.112458	0	0	0	0	0.0225632	0	0.207156
Btd	2.26063	2.26496	1.76749	2.31395	2.39931	2.60057	2.30969	2.31164	2.07612	0.622103	2.30759	1.78968	2.26328	1.55651
Btf3	3.36609	3.13175	3.19205	3.61791	3.27268	3.05104	3.5536	3.25277	3.12538	3.30768	3.38132	3.57384	3.26407	3.21085
Btf3l4	3.51824	2.96199	3.39092	3.62295	3.45269	3.26242	3.6202	2.9906	2.64886	3.25838	3.49126	3.32108	3.30361	3.39361
Btg1	0	0	0	0	0	0	0	0	0.442375	0	0	2.09028	0	0
Btk	0	0	0	0	0	0	0.0627727	0	0	0	0	0	0	0
Btrc	0	0	0	1.35674	0	0	0	0	0	0	2.49305	0	0	0
Bub1	1.36026	0	0	0	0	0	0.608827	0	0	0	0	0	0	0
Bub1b	2.03654	0	0	0	0	0	0	1.8232	0	0	0	0.671322	0	1.38253
Bub3	3.14759	2.61918	2.6638	3.32027	3.43002	3.1831	2.81797	2.9402	3.15729	3.12112	2.78734	2.75276	2.71596	3.29133
Bud31	1.85663	1.5546	1.58937	2.04102	1.75022	1.75616	2.00192	1.7479	1.75229	1.08221	1.96281	1.67686	1.85005	1.8452
Bysl	1.17985	1.45519	1.45168	1.40213	0	0.987744	1.54687	1.26664	1.08358	1.43839	1.34606	1.54376	1.39747	0.829327
Bzrap1	0	0	0	0.162189	0	0	0.724232	0	0	0	0	0	0	0
Bzw1	2.99892	3.28418	3.34745	3.46621	3.5014	3.24614	3.35125	2.9781	3.27136	3.22266	3.24253	3.29465	3.18616	3.30792
Bzw2	1.82438	1.86147	1.84794	2.2022	2.27333	2.25619	1.41492	2.15654	2.08776	1.82477	1.96748	2.23303	2.18828	1.57131
C030006K11Rik	2.48826	2.51696	2.36531	2.63047	2.59636	2.64211	2.29089	2.34419	2.37933	2.41922	2.55272	2.51201	2.37753	2.05801
C030039L03Rik	0	0	0	0.157784	0	0	0	0	0	0	0	0	0.611108	0.791238
C030046E11Rik	0	0	0	0.108772	1.29142	0.256328	0	0	0	0	0.0877551	0	1.47555	0.418442
C130050O18Rik	0	0	0	1.01544	1.4763	1.42961	0	1.1658	1.40986	0	0	0	0	1.42386
C1d	0	0	0	0	1.66971	0	0	0	0	0	0	0	0	0
C1galt1	0	1.49498	1.53598	1.61092	1.81519	1.6667	1.34162	2.14672	1.2874	1.44821	1.67864	1.61045	2.28319	1.36215
C1galt1c1	1.49725	0	1.07262	0	0	0.85683	1.4706	0	0	0	0	0	0	0
C1qa	0	0	0	0	0	0	0	0	0	0	0	0	1.89051	0
C1qb	0	0	0	1.4017	0	0	1.70037	1.1185	0	0.9973	0	1.2543	0	1.3645
C1qbp	3.01854	4.03695	3.75126	4.20524	4.04682	4.02543	3.97066	3.74489	3.97564	3.61042	3.85924	3.72996	3.92653	3.82972
C1qc	1.3731	0.539674	1.48746	0.939185	1.26146	1.35329	1.65906	1.24301	0	0	1.53311	0.973962	0.942959	1.10487
C1qtnf4	0	0	0	0	2.37076	0	0	0	0	0	1.20056	0	0	0
C1ra	0	1.25483	0	1.73769	0	1.30158	1.70967	1.43149	0	1.21809	0	0	1.32424	0
C1rb	1.45708	0	1.23452	0	1.4024	0	0	0	0.801745	0	1.18287	1.19762	0	1.29514
C1rl	1.64211	2.25598	2.10477	2.25489	1.68355	2.29633	2.38105	1.55716	1.22679	2.03095	1.66401	1.63509	1.63495	1.87349
C1s	1.81227	1.61401	1.61527	1.95449	2.18492	1.89031	2.20553	1.52253	1.34759	1.25898	1.55474	0	1.73558	1.90117
C2	2.24818	0.90784	0.485959	1.08402	1.42866	1.33998	1.69828	0.933026	1.26117	0.466785	0.941016	1.02812	1.54823	1.617
C230081A13Rik	0	0.0808449	0	0.0909118	0	0	0	0	0	0	0	0.676706	0	0
C2cd2	2.85104	1.81657	1.99679	2.07438	2.23864	2.40607	2.29568	2.04476	1.98752	1.91174	2.05612	2.03986	1.94401	2.23135
C2cd2l	1.66809	1.57375	2.18605	2.09061	1.86825	1.70593	1.91508	1.49017	1.49508	1.47877	1.35678	1.09975	1.29429	1.0548
C2cd4c	0	0	0	0	0	0	0	0	0	0	0	0	1.62109	0
C2cd5	0	0	0	0.688	0.532212	0	0	0	0	0.236197	0.41337	0.446945	0	0
C3	3.78581	3.90803	4.16053	4.2437	4.24348	4.06139	4.0827	3.62519	3.80233	3.99533	4.03833	4.02204	3.92756	3.95719
C330006K01Rik	0.0127823	0.322791	0.545065	0.570976	0.708791	0	0.30973	0.1534	0	0.590112	0.463405	0.421355	0.684557	0.603411
C330007P06Rik	1.10569	1.00859	0.999827	1.22602	1.42204	1.17186	0.893551	0.532168	0.903698	0.339847	0.453725	0.654582	1.04068	0
C330027C09Rik	0	0	0	0	0.201534	0	0	0	0	2.41861	0	0	0	0
C4b	2.70811	2.48436	2.75181	2.90782	3.116	3.02559	3.18493	2.43698	2.42676	2.61563	2.70431	2.93447	2.93382	3.06841
C4bp	2.42397	2.40916	2.69864	2.86373	3.06996	2.88367	2.99308	2.3696	2.30639	2.4722	2.65495	2.8802	2.76306	2.89883
C530008M17Rik	0	0	0	0	0	0	0	0.290062	0	0	0	0	0	0
C5ar1	0	1.52297	2.04076	0	0	0	0	0	1.53786	0	0	0	0	0
C6	1.84364	2.52334	2.22593	2.24185	2.39041	2.24707	2.35418	1.97715	1.94889	1.95511	2.1119	1.97375	2.16278	2.44639
C7	0.613161	1.17712	1.12334	1.05514	1.48578	0.691238	1.59057	0.986021	1.08015	0.403857	0.788087	1.03289	0.769175	1.25762
C77080	0.949446	0.0213361	0	1.0423	0.517283	0.468784	1.09455	0.682352	0	0	0.391793	0	0.439361	1.10189
C77370	0	0	0	0	0	0	0.662559	1.2583	0	0	0	0	0	0
C78339	0	0.690545	0.173438	0.67442	0	0.972049	0.952764	0	0	0.505985	0	0	0.213996	0.485753
C8a	2.57767	2.26136	2.67218	2.96924	3.05845	2.88899	2.79228	1.78337	2.15485	2.45423	2.7269	2.8312	2.75412	2.71922
C8b	2.54034	2.24664	2.10638	2.15251	2.18613	2.30621	2.28453	2.21219	2.05674	1.8741	1.70144	2.00549	2.17199	2.04201
C8g	2.79776	2.86695	3.3919	3.6445	3.79404	3.54946	3.49734	3.07349	3.13672	3.32742	3.3415	3.48358	3.44357	3.57392
C9	2.13846	2.02383	2.01544	2.18761	2.33744	2.08222	2.23585	1.75713	1.1831	2.08492	1.9706	1.9267	2.22185	2.09441
C920025E04Rik	0	0	0	0	0	0	2.72193	0	0	0	0	0	0	0
Caap1	0	0	0	0	0	0	0	0	0	0	0	0	0.103538	0
Cab39	2.55701	3.09559	2.60635	2.83555	2.87158	2.83214	2.65866	2.29201	2.64597	2.56416	2.48001	2.62086	2.54318	2.61722
Cab39l	2.17604	2.51273	2.20199	2.1269	2.0443	2.17204	1.95515	1.8678	2.21857	1.83369	2.20968	2.08719	2.10973	2.03403
Cabin1	1.51387	0	0	1.46821	0	1.50323	0	1.39093	0	0	1.47984	0	0.615028	1.69699
Cables2	0	0	0	0	0	0	0	0.92179	0	0	0	0	0	0
Cabp2	0	0	0	0	0	0	2.13129	0	1.76538	1.81717	0	0	0	0
Cabp5	0	0	2.29515	0	0	0	0	0	0	0	0	0	0	0
Cabyr	0	0	0	0	0	0	0	0	0	0	1.31305	0	0	0
Cacna1b	0	0	0	0	0	0	0	0	0	0	1.62735	0	0	0
Cacna1d	0	0	1.45275	0	0	0	0	0	0	0	0	0	0	0
Cacna1h	0	0	0	0	0	0	0.926404	0	0	0	0	0	0	0
Cacna1s	0	0	0	0	0	0.425625	0	0	0	0	0	0	0	0
Cacna2d4	0	0	0	0	0	0	0	0.207283	0	0	0	0	0	0
Cacnb2	0	0	0	0	0	0	0	1.81821	0	0	0	0	0	0
Cacng6	0	0	0	2.73906	0	0	0	0	0	0	0	0	0	0
Cactin	0.524053	1.16202	0	1.16915	0	0.153341	0	0	0	0	1.06661	0	0	0
Cacul1	0	0	0	0	0	1.55015	1.22622	0	0	1.26874	1.29106	1.69061	1.24886	1.51843
Cacybp	2.84628	2.8095	2.90583	3.07675	3.20986	2.98853	2.95941	2.34965	2.60089	2.89279	2.92445	2.86876	2.89444	2.86298
Cad	4.49541	4.557	4.65643	4.75458	4.528	4.6031	4.72708	4.53143	4.69201	4.76152	4.63975	4.74721	4.82303	4.79915
Cadm1	0	0	2.2492	2.16562	2.31838	2.46434	2.05076	0	0	2.26638	2.2639	1.87545	2.09472	1.53261
Cadm4	0	0.457106	0	0	0	0	0	0	0	0	0	0	0	0
Cadps	0	0.282688	0	0	0	0	0	0	0	0	0	0	0	0
Cadps2	0	0.911744	0	0	0	0	0	0	0	0.133102	0.807605	0	0	0
Calcoco1	0	0.32255	0	0	0	0	0.302884	0	0.321728	0	0	0.783959	0	0.872859
Calcrl	1.78122	1.10946	1.43884	0	0.805802	1.3268	2.28036	1.94355	0.182387	0	0	1.3208	1.33118	0.664264
Cald1	2.84083	3.06652	2.92859	3.24196	3.24979	3.1716	3.11747	2.50457	2.83394	2.67782	2.81767	3.00788	2.96444	2.84744
Calm2	4.96129	4.73167	4.74479	5.36936	4.89069	4.76652	5.00558	4.80905	4.98803	4.86878	5.45368	4.62084	4.67461	5.44136
Calr	4.94061	5.01954	5.22056	5.23281	5.29065	5.20406	5.27073	4.82801	4.94994	5.19395	5.26566	5.1073	5.22521	5.23023
Calr3	0.616852	0.59892	0.69946	0.870875	0.871219	0.601705	0	0	0	0	0.450352	0	0.560712	0.608793
Calr4	0	0	0	0	0	0	0	0	0	0	0	0	0	1.84852
Calu	3.61927	3.59419	3.7645	4.01679	4.10914	3.95734	4.04301	3.44374	3.47561	3.58566	3.73405	3.93988	3.91005	3.83417
Camk1	1.49166	1.40179	1.60525	1.42516	1.82739	2.00863	1.5027	1.24438	1.34393	1.60487	1.57503	1.78732	1.75617	1.23711
Camk1d	0	0	0	0	1.34525	0	1.2333	0	0	0	0	0	0	0
Camk2d	1.57253	1.52959	1.97612	1.92267	3.02598	3.16749	3.26903	1.44723	2.78856	2.96828	1.81519	2.90151	1.84336	1.67306
Camk2g	1.39342	1.26474	1.59233	1.78214	1.97032	1.57871	1.76642	1.40746	1.54682	1.47875	1.51555	1.55582	0	1.25189
Camk2n1	0	1.60443	0	0	0	0	0	0	0	0	0	0	0	0
Camkv	1.21905	0	0	0	0	0	0	0	0	0	0	0	0	0
Caml	0	0	0	0.836644	0	0	0	0	0	0	0	0.860067	0	0.730769
Camp	0	2.07438	0	0	2.78739	1.63979	2.12353	0	2.19864	0	0	2.47949	1.66499	0.540789
Camsap1	0	0.271698	0	0	0	0	1.22953	0.681193	0	0	0	0	0	0
Camsap2	0	0	0	0	0	0	0	0	0	0.483347	0	0	0	0
Camsap3	0.0132893	0	0.602763	0	1.00295	0.360548	0	0.69997	0.791579	0.911795	0.989596	0.805682	0.716989	0.600328
Cand1	3.42872	3.46369	3.53687	3.63191	3.74744	3.46459	3.41529	3.37413	3.19566	3.18996	3.29901	3.39791	3.29194	3.24986
Cant1	0.905631	0.296709	0.319439	0	0.841837	2.67222	0.418494	0	0.696426	1.64752	0.0548952	0	0.628669	0.551702
Canx	4.02498	4.09464	4.31666	4.31504	4.3905	4.23627	4.23135	3.83452	3.98256	4.04067	4.13406	4.10615	4.12844	4.15217
Cap1	3.5297	3.4255	3.52998	3.71803	3.73434	3.74296	3.78518	3.31412	3.39037	3.4113	3.51909	3.56099	3.58609	3.59378
Capg	3.23706	1.0796	1.32456	1.24951	1.93729	2.00514	3.14535	1.47939	0.354929	0.489782	1.2761	1.32804	1.73208	1.85303
Capn1	2.50311	2.38305	2.6372	2.9487	2.96194	2.76518	2.4433	2.35309	2.38091	2.47554	2.80864	2.65267	2.67002	2.60128
Capn10	1.13221	0	0.865802	0	0	0	0	0	0	1.52913	0	0	0	0
Capn11	0	0	0.787492	0	1.58206	0	0	0	0.208603	0	0	0	0	0
Capn13	0	0	0	0	0	0	0	0	0	0	0	1.58215	0	0
Capn2	2.97706	2.82628	3.12222	3.21011	3.30302	3.16467	3.13758	2.76998	2.85755	3.04019	3.05712	3.13874	2.93241	2.99272
Capn3	0.433582	0.768812	0	0	0	0	0	0	0	0	0	0	0	0
Capn7	1.34611	1.00558	1.60515	0.924819	1.65799	1.13999	1.22812	0.567583	0.840872	1.20036	1.17969	1.85492	1.07097	1.19191
Capn8	1.67135	0	0	0	0	0	0	0	0	0	0	0	0	0
Capns1	2.90413	2.9727	3.09132	3.27739	3.34965	3.01432	3.37427	2.71528	2.85267	2.82519	3.0046	3.08894	2.94883	3.07248
Caprin1	3.12278	3.23565	3.44856	3.54615	3.59144	3.48155	3.41533	2.91049	3.1617	3.23663	3.37713	3.29898	3.1763	3.23675
Capza1	3.35073	3.1302	3.35315	3.33331	3.60952	3.50163	3.44822	3.12172	3.12006	3.19876	3.15794	3.23032	3.50225	3.37006
Capza2	3.65672	3.46509	3.4887	3.70491	3.75162	3.71658	3.69316	3.28765	3.34836	3.35366	3.38355	3.46917	3.51008	3.53821
Capzb	3.67939	3.77119	3.8036	3.94609	3.89835	3.64824	3.86644	3.53586	3.65979	3.59233	3.60523	3.68285	3.73851	3.77474
Car1	3.42368	2.97449	2.7406	2.85751	2.7888	3.00022	2.95823	3.07885	2.7028	2.51158	2.37999	2.50496	2.6956	2.7931
Car12	0	0	0	0	0	0	0	0	0	0.155185	0	0	0	0
Car14	2.88815	2.82827	2.53963	2.97184	2.89954	2.85705	2.66034	2.70107	2.51294	2.42685	2.8702	2.72106	3.0471	2.37705
Car2	4.26707	4.09033	4.09037	4.08029	4.09418	3.92452	4.05549	4.14925	4.0537	3.8992	3.87231	3.87562	3.95548	4.11613
Car3	6.15222	5.99281	5.9615	5.8448	5.81134	5.76547	5.84876	6.05297	6.06857	5.9785	5.73275	5.66087	5.59818	5.7125
Car4	0	0	0	0	0	0	0	0	0	1.07251	0	0	0	0
Car5a	3.35535	3.39195	3.19646	3.31214	3.50308	3.50962	3.40468	3.18532	3.27473	3.04102	3.17912	3.19159	3.33766	3.30009
Car5b	0	0.601901	0	0.739833	0.748387	0	0	0	0	0	1.86142	0.948699	0.958118	0
Car7	0	0	0	1.77484	0	0	2.22347	0	0	0	0	0	0	0
Car8	2.3719	2.43009	2.30895	2.65478	2.67907	2.80603	2.51885	2.36321	2.39054	1.7529	2.62401	2.44431	2.53583	2.09751
Card14	0	0	0	0.673789	0.761818	0	0	0	0	0	0	0	0	0
Card6	0.0421189	0.544544	0.570847	0	1.22652	0.627509	0.464291	1.04292	0	0	0	0	0	0.538149
Carhsp1	2.87787	3.05304	2.53141	3.06412	2.97024	2.71876	3.15774	2.82716	2.90607	2.60095	2.78159	2.97569	2.85851	2.88906
Carkd	3.10312	3.08195	3.08791	3.13691	3.27591	3.29144	3.12659	2.7777	2.99028	2.8301	2.90364	2.94777	3.00079	2.94626
Carm1	1.94993	1.70776	2.04971	1.94833	2.09242	1.63228	1.93686	1.61162	1.75049	1.79819	1.8261	1.79987	1.80037	1.72995
Cars	2.71903	2.98388	2.94119	3.11021	3.31548	3.05966	3.30209	2.65678	2.87609	2.70512	2.89695	2.96568	3.13942	3.06203
Cars2	1.59184	1.51784	1.51935	2.42836	2.25117	1.92363	2.10231	1.83202	2.21128	1.89425	1.86587	1.75831	1.85415	2.13019
Casc1	0	1.15696	0	0	0	0	0	0	0.643456	0	0.248574	0	0	0
Casc3	0.118623	0	0	0	0.548087	0	0.35422	0.225241	0	0	0	0	0	0
Casc5	0	0	0	0	0	0	0	0.418137	0	0	0	0	0	0
Cask	2.16003	2.33632	2.08897	2.33307	2.23916	2.11593	2.33428	2.00757	2.16713	1.56834	1.93593	1.95956	1.88545	1.96755
Casp1	0.913289	0	1.07362	0.877939	1.40891	1.38421	1.11914	0.581976	0.00816039	0.590909	1.10735	1.1283	1.2199	0.664332
Casp3	2.73196	2.69115	2.71366	2.92362	2.86741	2.89736	2.76773	2.50732	2.73523	2.74898	2.89343	2.9365	2.9552	2.78293
Casp6	2.59178	2.65984	2.94939	2.91051	2.8331	2.86586	2.88952	2.60355	2.7261	2.79252	2.83455	2.82279	2.88278	2.70302
Casp7	2.11679	1.86318	2.09783	2.33769	2.38036	2.48439	2.35737	2.00819	1.70205	1.76616	2.30328	2.24663	2.16038	2.1223
Casp8	2.42049	2.64385	2.74228	2.93149	2.85948	2.57405	2.63632	2.2724	2.51205	2.53474	2.65735	2.61521	2.51275	2.53389
Casp9	0	0	0.61298	0	0	1.84623	1.9396	1.55057	0	0	0	0	0.760505	0
Casq2	0	0	0	0	0	0	0	0	0	0	0	0.98792	0	0
Cast	2.12612	2.26511	2.12636	2.37088	2.37027	2.23368	2.46481	1.75777	2.10629	2.04286	2.58076	2.25311	2.28748	2.05311
Casz1	0.873392	0	0	0	0	0	0	0	0	0	0	0	0	0
Cat	5.66586	5.57341	5.44618	5.51465	5.49763	5.65683	5.57177	5.33065	5.57568	5.37607	5.41334	5.35897	5.58617	5.47694
Catsper1	0	0.98431	0	0	0	0	0	0	0	0	0	0	0	0
Catsper2	0	0	0	0	1.3424	0	0	0	1.81249	0	0	1.59019	0	0
Catsper4	0.266551	0	0	0	2.05296	2.1776	0	0	0	0.781912	0	0	0	0
Cav1	0	0	1.54634	0	0	0	1.31447	0	0	0.0915166	0	0	0	0.833662
Cav2	0	0	0	0	0	0	0.598097	0	0	0	0	0	0	0.534087
Cbfa2t2	0	0	0	0	0	0	0	0	0	1.33553	0	0	0	0
Cbfb	0.970752	1.28793	0.612594	1.04395	1.41436	1.4424	1.60533	0.428176	1.2271	0.479418	0.890953	0.861021	0.940305	0.830048
Cbln1	0.998951	0	1.97853	0	0	0	0	0	0	0	0	0	0	0
Cbln3	0	0	0	0	0	0	0	0	0	0	0	0.724137	0	0
Cbln4	0	0	0	0	1.84256	0	0	0	0	0	0	0	0	0
Cbr1	4.15778	3.93094	4.09158	4.25752	4.26828	4.20492	4.14708	4.05541	3.82623	3.92348	4.12234	4.04753	4.14944	4.12483
Cbr3	2.75312	2.12564	0	2.96051	2.48131	2.42611	2.29053	2.56203	2.67465	0.814614	2.33496	0	0	2.36631
Cbr4	3.40427	3.32872	3.22656	3.31051	3.49077	3.36848	3.45316	3.26013	3.52951	3.18154	3.43398	3.43938	3.30949	3.42007
Cbs	3.88493	3.91176	4.15641	4.30218	4.31248	4.89489	4.66002	3.83923	3.96333	4.09005	4.23552	4.13726	4.24603	4.14804
Cbwd1	1.65129	2.20101	3.03715	3.14954	2.14407	1.9824	1.53412	1.57262	1.99779	1.74178	2.30413	2.40407	2.48457	1.84707
Cbx1	2.24362	2.09119	2.67228	2.84043	2.89794	2.56677	2.84868	2.5875	2.57372	1.95734	2.36037	2.33741	2.41141	2.30535
Cbx3	2.77799	2.99321	2.90821	3.18809	3.21815	3.00344	3.09406	2.69283	3.1312	2.71328	2.84659	3.01886	2.92888	2.67373
Cbx5	2.07164	2.41242	1.88826	2.83406	2.37514	1.61907	1.53781	0.788416	0	1.18491	2.4927	1.97685	2.47515	1.27408
Cbx8	0	0	0	0	0	0	0	0	0.271943	0	0	0	0	0
Cby1	1.48025	0	0	0	0	0	0	0	0	0	0	0	0	0
Cc2d1a	0.441568	0	0.619715	0.88661	0.754569	0.225479	0.313712	0.212513	0	0	0.0861285	0.429702	0.415134	0.189669
Cc2d1b	0.0984395	0.588302	0.87144	1.32106	0.961604	0.844399	0.349298	0	0.435428	0.450652	0.759451	1.58088	0.545364	1.46244
Cc2d2b	0	0	0	0	0	0	0	0	0	0	0	0	1.20313	0
Ccar1	1.77708	2.01926	1.98806	2.12562	2.4623	2.15091	2.07646	1.75701	1.88291	1.82173	1.96616	2.13003	2.05979	2.26034
Ccbl1	3.83737	3.8069	3.7882	3.97237	3.9808	4.07642	3.92652	3.63957	3.74517	3.79734	3.79869	3.79152	3.85538	3.82797
Ccbl2	4.22861	4.05598	4.08148	4.16592	4.13593	4.14711	4.15709	4.01208	3.9878	4.01961	4.05353	3.85134	3.96283	4.06888
Ccdc101	0	0	0.395937	0.745564	0.647651	0	0.714919	0.542568	0	0.338861	0.751798	0.690207	0	0.663619
Ccdc104	1.41089	0.150101	0.595001	1.27396	1.23932	1.10566	0.264751	0	0	0.884899	0.916193	0.789638	0	0
Ccdc105	0	0.686037	0	0	0	0	0	0	0.667944	0	0	0	0	0
Ccdc108	0	0	0	1.57184	0	0	0	0	0	0	0	0	0.180105	0
Ccdc112	0	0	0	0	0	0	0	0	0	0	0	0	0	1.44773
Ccdc114	0	1.40443	0	0	0	0	0	0	3.03759	2.70657	0	0	0	0
Ccdc115	1.41825	0	1.07734	1.34121	0	1.91525	1.40219	0	0.715249	0	0.797794	0	0	0
Ccdc116	0	0	0	0	0	0	0	0	0	0	0	0.188497	0	0
Ccdc117	0	0.855433	0	0	0	0	0	0	0	0	0	0.618412	0	0
Ccdc124	2.22925	1.62617	1.59607	1.99663	2.92021	2.90629	2.06311	2.29169	2.29547	2.24899	2.34256	2.78138	2.8076	1.75524
Ccdc125	0	2.77347	0	1.43565	0	2.59028	2.86144	0	0	0	0	0	0	0
Ccdc127	0.888438	1.56071	0.962937	1.99447	1.86896	1.82357	1.94576	0.49287	1.41391	1.5393	1.83528	1.85391	1.70949	1.66576
Ccdc129	0	0	0	0	0	0	0	0	0	0	0.650423	0	0	0
Ccdc132	0.921828	0.19228	1.50879	0.893521	0.515335	0.583527	0.746489	0	0.348822	0.464797	0.497586	1.64535	0.533764	0.801639
Ccdc134	0	1.78386	1.58832	1.3746	1.80655	1.4584	1.86121	0.992761	1.51565	1.11806	1.20468	1.34069	1.25609	1.695
Ccdc136	0	0	0	0	1.1483	0	0	0	0	0	0	0	0	0
Ccdc137	1.91913	0	1.7395	1.7659	1.68113	0	1.78455	1.6038	0	0	0	0	0	0
Ccdc141	0	0	1.64927	1.40075	0	0	0	0	0	0	0	0	0	0
Ccdc144b	0	0	0.786217	0	0	0	0	0	0	0	0	0	0	0
Ccdc146	0	0	0	0	0	0	0	0	0	0	0	0.67215	0	0
Ccdc148	0.35584	0	0	0	0	0	0	0	0	0	0	0	0	0
Ccdc157	0	0.926469	0	1.1085	0	0	0	0	0	0	0	0	0	0
Ccdc158	0	1.93126	0	0	0	0	0	0	0	0	0	0	0.226144	0
Ccdc162	0	0	0	1.29006	0	0	0	0	0	0	0	0	0	0
Ccdc167	1.67216	2.09722	2.39365	2.49955	2.48207	2.22959	2.20431	1.45066	2.05771	2.08828	2.11097	2.20038	2.02692	2.01894
Ccdc171	0	0	0	0	0.42594	1.16652	0	0	0	0	1.03597	0	0	0
Ccdc174	0	0	0	0	0	0	0	0	0	0	0	1.31838	0	0
Ccdc175	0	0	0	0.966271	0	0	0	0	0	0	0	0	0	0
Ccdc18	0	0	0.847037	0	0	0	0	0	0	0	0	0	0	0
Ccdc22	2.1656	2.13582	2.1849	2.22091	2.48975	2.47463	2.55992	1.86013	2.1652	2.05977	2.26359	2.14486	2.2139	2.12069
Ccdc25	2.95674	2.58082	2.67586	2.85188	2.86542	2.65904	2.48922	3.13986	3.13799	2.52166	2.74307	2.95538	2.77266	2.68838
Ccdc27	0	0	0	0	0	0	0	0	0	0	0	0	1.56858	0
Ccdc30	0	0	0	0	0	0	0	1.95779	0	1.69222	0	1.73629	0	2.02084
Ccdc38	0	0	0	0	0	0	0	0	0	0	0	1.11601	0	0
Ccdc39	0.843015	0	0	0	0	0	0	0	0	0	0	0	0	0
Ccdc43	1.72819	1.57521	1.70546	1.917	1.91071	1.87998	1.97995	1.5458	1.14116	1.35582	1.78494	1.27605	1.43608	1.89598
Ccdc47	3.03848	3.2116	3.04411	3.13654	3.27497	3.22096	3.2572	2.74175	2.77866	2.7191	2.90206	3.03845	3.11275	3.04918
Ccdc50	2.11244	0.93969	0.531485	1.37812	0.984955	0.739604	1.2124	3.03277	0.816814	3.03928	0.999307	1.03237	0.910966	0.975592
Ccdc51	2.12734	1.64662	1.84943	2.22664	2.47311	2.7686	2.19563	1.92534	2.25078	1.61665	2.10041	2.28988	2.07779	1.92599
Ccdc53	1.67324	2.01098	1.86764	2.4543	2.21979	1.46583	1.46039	1.47739	1.88877	2.22424	2.35408	1.888	2.25535	2.33679
Ccdc54	0	0	0	0	0	0	0	0	0	0.939566	0	0	0	0
Ccdc55	0.426598	0	0.0687599	0.270264	0.427663	0.366546	0.621364	0	0	0	0	0.0992093	0	0
Ccdc57	0	0	0	0	0	0	0	1.37353	0	0	0	0	0	0
Ccdc58	2.72231	2.86275	2.93228	2.91454	3.08233	3.01706	2.94724	2.78707	3.05124	3.06266	2.85231	2.94949	2.83719	2.91269
Ccdc59	0	0	0	0	0	0	0	0	0	1.59637	0	0	0	0
Ccdc6	1.26084	1.39686	1.61492	1.69994	1.8025	1.82086	1.2711	1.09041	1.1781	1.03798	0.933161	1.66054	1.25219	1.19972
Ccdc61	0	0	0	0	0	0	2.39931	2.6966	0	0	0	0	0	0
Ccdc69	0	0	0	0	0	1.48808	0	0	0	0	0	0	0	1.09937
Ccdc71	0	0	0	0	0	0	0	0	0	1.61022	0	0	0	0
Ccdc73	0	0.194651	0	0	0	0	0	0	0	0	1.20993	1.27188	0	0
Ccdc80	0	0	0.334303	0	0	0	0	0	0	0	0	0	0	0
Ccdc82	0	0.127843	0	0	0	0	0	0	0	0	0	0	0	0
Ccdc85c	0	0	0	0.344476	0.331435	0	0.444952	0	0	0	0	0	0	0.0346539
Ccdc86	0	0	0.800916	0.466795	0	0.57181	0.18434	0.469337	0.282984	0.167499	0.295343	0.315356	0.200045	0
Ccdc87	0	0.761487	0	0	0.360974	0.108336	0	0	0	0	0	0	0.465418	0
Ccdc88b	0	0	0	0	0.835514	0	0	1.21191	0	1.28053	1.02387	1.04686	0	0
Ccdc88c	0	0	0	0	0	0	0	0	0	0	0.287416	0	0	0
Ccdc89	0	0	0	0	1.19475	0.298924	1.09641	0	0	0	0	0	0	0
Ccdc9	1.06659	1.43164	1.5108	1.20406	1.33177	1.5371	1.74288	1.1352	1.15539	1.11038	1.11546	1.43353	1.41758	1.34826
Ccdc90b	1.28617	1.35951	2.03403	2.04289	2.01613	1.84686	1.61568	1.25671	1.39022	1.8459	1.66257	1.95676	1.93667	1.52687
Ccdc91	0	0	0	0	0.481602	0.235143	0.499323	0	0	0	0	0.111946	0	0
Ccdc93	1.80997	2.72752	1.80335	2.63094	2.32958	2.41035	1.95395	2.08181	2.34378	2.15841	2.257	2.24921	1.64818	2.47105
Ccdc94	0	0	0.144998	0.615923	0	0	0	0	0	0	0.296872	0.399846	0	0.313839
Ccdc96	0	0	0	0	0	0	0	0	0.479148	0	0	0	0	0
Ccdc97	0	1.32752	0.167555	1.18236	1.07318	1.29899	0.691665	0	0.241875	0	0	0.540046	0.91312	0.253894
Ccin	0	0	0	0	0	0	0	0	0	0	0.861026	0	0	0
Ccl2	0	0.465742	0	0	0	0	0	0	0	0	0	0	0	0
Ccm2	1.87798	0	0.0601612	0.357573	0.58195	0.798021	0	0	0	0	0.177879	0	0.530835	0
Ccnd1	0	0	0.319573	1.24229	0	1.07566	0	0	0.618102	0.326122	1.35339	0.761812	1.01261	0
Ccnd2	0	0	0	0	0	0	0	0	0	0	0	0	0.0432609	0.830361
Ccnd3	0	0.533966	0.742608	0.628556	0	0.860194	0	0	0	0	0	0	0	0
Ccndbp1	2.5322	0	2.68255	0	2.68827	2.87757	0	0	0	0	0	0	0	1.16434
Ccnf	0	0	1.73785	0	0	0	0	0	0	0	0	0	0	0
Ccnh	1.07994	0.894727	1.1995	0.515153	1.2917	0	0.491634	0.356073	0	0	0	1.19017	0	0
Ccnk	1.38152	1.27955	1.19302	1.22776	1.39194	0.0327733	1.27477	0	1.11884	0	0	0	1.03185	0.531211
Ccnl1	0	0.66184	0	0.582843	0.658639	0	0	0	0.724114	0	0	0.528612	0	0
Ccnl2	0	0	0	0	0	0.262169	0	0	0	0	0	0	0	0
Ccnt1	1.16797	0	0.369651	0.490551	1.49131	0.623807	0.3479	0.936862	0	0.356789	0.284179	0.559363	0	0.897156
Ccnt2	0	0.304932	0	0	0	0	0	0	0.311985	0	0	0	0.252012	0
Ccny	1.76078	1.70797	2.42948	1.98918	1.9476	2.43866	2.52877	1.83562	1.59441	2.33799	2.07427	1.97873	1.8585	1.87237
Ccnyl1	0	0	0	0	0	0	0	0	0	0	0.772666	0	0	0
Ccpg1	0	0	0.204989	0	0.678876	0	0.722005	0	0	0	0	0	0	0
Ccr1l1	0	0	0	0	0	0	0	0	0	0	0	0	0	1.99548
Ccrn4l	0	0	0	0.983863	0	0.114446	0	0	0.10164	0	1.0175	1.02344	1.23599	0
Ccs	3.08458	2.99039	2.94529	3.2089	3.06043	2.98494	2.90218	2.92894	2.91752	2.7385	2.96329	2.98919	2.88812	2.98171
Cct2	3.83074	3.83111	4.04862	4.35509	4.12344	3.97313	4.41763	3.64102	3.76132	3.9062	3.94905	3.8685	3.8082	4.17555
Cct3	4.06312	4.01846	4.1167	4.23622	4.28315	4.14071	4.07529	3.81134	4.01665	3.96365	4.11558	4.03275	4.02398	3.99409
Cct4	3.94343	3.72828	3.94708	4.05332	4.10356	3.92855	3.87677	3.68919	3.58775	3.77489	3.82601	3.80399	3.80023	3.81531
Cct5	3.91372	3.70581	3.89545	4.01882	4.03238	3.93753	3.91378	3.712	3.63224	3.78521	3.80725	3.81175	3.74201	3.72531
Cct6a	3.72725	3.78316	3.7987	3.98643	4.06746	3.8547	3.84258	3.57434	3.67971	3.70869	3.77786	3.76991	3.74568	3.73294
Cct6b	0	0	2.98001	0	0	0	0	0	0	0	0	0	0	0
Cct7	3.93237	3.85637	4.05711	4.09858	4.15559	3.96681	3.98908	3.75123	3.71414	3.86937	3.87876	3.90205	3.86612	3.79268
Cct8	4.07186	4.08445	4.22287	4.22592	4.26814	4.11031	4.14751	3.89776	3.96087	3.99649	4.00651	4.02005	3.96728	4.01674
Ccz1	1.71727	1.40468	1.8197	1.75398	1.46023	1.41702	2.15935	1.2477	1.69433	1.55467	1.31165	2.50573	1.64878	1.57202
Cd109	0	0	0	0	0.0815215	0	0	0	0	1.53697	0	0	0	0
Cd14	0	1.89508	0	0	0	0	0.725678	0	2.02394	0	0	0	0	1.03425
Cd151	1.52141	1.36302	1.78832	1.79738	2.59275	1.5348	1.7153	1.34212	1.00957	2.98095	1.3496	1.14117	1.30566	3.24464
Cd163	1.62544	1.51268	1.50685	2.00306	1.9624	1.49219	2.18035	1.38628	1.63401	0.968628	1.28952	1.73137	1.52271	2.08027
Cd177	0	0.254119	0	0	1.90302	0	0	0	0	0	0.266715	1.76005	0	2.02286
Cd180	0.155938	0	0	0	0.691364	1.12877	1.13087	0	1.79562	0	0	1.57129	1.6058	0.600156
Cd1d1	2.97912	2.62246	3.02183	2.98191	2.75637	2.81342	2.85618	2.65693	2.69234	2.7185	2.78053	2.43643	2.6245	2.57985
Cd200	0	0	0	0	0	0	0	0	2.36481	0	0	0	0	0
Cd247	0	0	1.97317	0	2.11797	0	0	0	0	0	0	0	0	0
Cd27	0	1.4928	0	0	0	0	0	0	0	0	0	0	0	0
Cd276	0	0	0	0	1.32458	0	0	0	0	0	0	0	0	0
Cd2ap	1.7077	1.53391	1.5448	2.17875	2.25949	2.05631	2.10996	1.28275	2.55848	1.50033	1.92094	1.92365	1.95265	1.93568
Cd2bp2	1.06376	1.35178	2.00588	2.07121	1.60102	1.89648	1.87183	1.34759	1.70357	1.41211	1.8343	1.23542	1.43577	1.75934
Cd300lf	0	0	0	0	0	0	0	0	0	0	0	0	0	1.09216
Cd300lg	0	0	0	0	0	1.14405	0	0	0	0	0	0	0	0
Cd302	2.24185	2.80443	2.77196	3.08122	3.0596	2.54446	3.17373	2.25819	2.42817	2.40953	2.6092	2.62045	2.54326	2.96993
Cd34	0	1.30293	0.182326	0	0	0	0	0	0	0	0	0	0	0.598475
Cd36	2.21743	2.36821	2.31402	2.71076	2.69242	2.7783	2.63155	2.20894	2.13028	2.26737	2.56166	2.3876	2.54281	2.46692
Cd37	0	0	0	0	0	0	0	0	2.22629	0	0	0	2.21144	0
Cd38	2.72701	2.4465	2.88656	2.8535	2.97969	2.84991	2.87739	2.48481	2.7194	2.81834	2.86245	2.84164	2.88843	2.62276
Cd3d	0	0	0	0	0	0	2.82419	0	0	0	0	0	0	0
Cd44	0	0	0.682049	0	1.1217	0	0.113124	0	0	0	0	0	1.23943	0
Cd47	2.31877	2.07049	2.40766	2.52766	2.5914	2.11018	2.2806	0	2.16961	1.93758	1.98667	2.37061	2.04494	2.02513
Cd48	0	0	0	0	0.376527	0.745489	0.613881	0	0.480725	0	0	0	0.649418	0
Cd55	0	0.39352	0	0	0	0	0	0	0	0.662162	0	0	0	0
Cd59a	1.89848	0	1.86356	2.10845	1.19654	0	2.22796	1.79735	0.860643	1.49608	0	0	0	1.70537
Cd5l	0	1.37142	1.41383	2.75126	2.07193	2.08934	2.49584	0	0.849173	0.51737	1.43516	1.97487	1.92731	1.99553
Cd6	0	0	0	0	0	0	0	0	0	0	0.576444	0	0	0
Cd68	0	0	0	0	2.39618	2.73162	2.1456	2.14705	2.60491	2.01491	0	2.41463	2.32613	2.42876
Cd74	0	0	0	0	0.395295	0	1.39511	0.502393	0	0	0	0.370429	0.542723	0
Cd81	3.17138	2.95971	2.87753	2.79271	3.05388	3.03007	3.25335	2.72357	2.84078	2.81279	3.08431	2.98623	2.85425	3.15366
Cd82	3.16874	3.14263	3.07961	2.99451	3.17563	3.11075	3.12871	3.02907	3.04286	2.84349	2.87007	2.94883	2.98361	3.14836
Cd84	0	0	0	0	0	0.300774	0	0	0	0	0	0	0	0
Cd9	2.00145	1.9831	1.93905	2.21475	1.95444	2.05731	2.16106	1.95038	1.94143	2.0469	2.13631	1.66487	2.44705	2.13639
Cd93	0.40939	0.810838	0.990639	0.824029	1.03873	1.02988	0.787334	0.0907276	0.630153	0.906345	0.823243	0.744924	0.538162	0.775048
Cd97	1.6573	0	0	0.987829	1.82603	0.806229	0	0	0	1.20876	1.40139	1.35404	1.16182	1.48868
Cd99l2	1.73014	2.1565	0	0.919569	2.03523	0	2.23979	0.545397	2.0669	0	0	1.81324	1.13193	1.12419
Cda	1.39919	0	1.47722	2.41363	2.57188	0.841219	1.62977	1.00735	1.25323	1.13584	2.45025	2.19961	1.14854	1.15688
Cdadc1	0.964014	1.08333	0	0.597285	0.720069	1.13286	0.446008	0	0.953481	0	0.405042	0.266272	0.587147	0
Cdan1	0	0	0	0	0.0582448	0	0	0	0.37433	0	0	0	0	0
Cdc123	2.05506	2.07147	2.40932	2.44875	2.50342	1.86613	2.08116	1.98525	1.75936	2.10557	2.01003	2.06946	1.94278	1.99092
Cdc14b	0	0	0	0	0	0	0	0	0	0	0	1.14392	0	0
Cdc16	0.632037	0.503394	0.23429	1.86921	1.42205	0	0	0	0	0.375065	0.753444	1.23675	0.0889762	1.44072
Cdc20	0	0	0	0.659911	0.185614	0	0	0	0	0	0.702468	0.0622821	0	0
Cdc23	0	1.12582	0	0.920844	1.24414	0.320814	0	0	0.66525	0	0.888481	1.38273	0	0
Cdc26	0	0	0	0	0	0	0	0	0	0	0	0	0.724966	0
Cdc27	0	0.540101	2.70173	2.71092	3.27708	3.08532	2.82074	0	0.404261	1.0969	1.53996	2.66539	0.782258	0
Cdc34	1.50091	1.92406	2.58245	2.408	1.35563	1.69935	2.28053	1.90022	1.9367	2.02926	2.48944	2.02043	1.85519	1.83359
Cdc37	2.76462	2.82286	2.99277	3.06768	3.11133	3.04593	2.95566	2.75156	2.69522	2.57145	2.93389	2.98403	2.93134	2.9241
Cdc37l1	1.15117	0.831466	1.77167	1.7171	1.12439	1.14854	1.2789	1.18337	1.0702	1.18634	1.24318	1.36362	0.975642	1.39275
Cdc40	1.56765	0.869677	0.595686	1.10301	1.30589	1.91759	0.770168	1.41151	1.45744	0.898704	1.07463	1.02996	0.881755	0.37518
Cdc42	3.81266	3.6531	3.79406	3.98288	3.98812	3.84021	3.91638	3.61813	3.59028	3.5897	3.71097	3.6602	3.80313	3.77855
Cdc42bpa	0	0	0.0509765	0.0799929	0	0	0	0	0	0.836495	0	0.717124	0.299008	0
Cdc42bpb	2.09976	2.24051	2.19038	2.23144	2.27865	2.16679	2.25216	2.07231	2.13669	1.91032	1.98262	2.00954	1.97528	2.01614
Cdc42bpg	1.31244	0	1.28341	0.618336	0.465841	0.269008	0	0.337233	0.884121	0	0	0	0.895752	1.25353
Cdc42ep1	1.58198	1.54903	1.0842	1.56822	1.37529	0.821431	1.52419	0.860092	0.757391	0.571534	1.06889	1.07541	1.11732	1.18629
Cdc42ep4	1.38284	1.34064	1.45393	2.23945	1.89225	1.15727	1.32572	0	0.743305	0.61956	1.29773	1.43795	1.04494	1.65613
Cdc5l	1.91568	2.04684	2.08169	2.15511	2.22746	2.14923	2.10527	1.80147	1.81481	1.78061	1.86774	1.96308	1.9807	1.93656
Cdc73	1.17626	0.987731	0.897915	1.18859	1.11164	1.136	1.29134	1.01035	1.37231	0.727189	1.19043	1.15286	1.4357	0.857661
Cdca8	0	0.795004	0	2.12915	0	0	0	0	0	0	0	0	0	0
Cdh1	1.8398	2.30347	2.63476	2.63406	2.47725	2.40021	2.12153	1.97918	1.99847	2.01497	2.29992	2.40244	2.34327	2.16376
Cdh12	0	0	0	0	0	0	0	2.15814	0	0	0	0	0	0
Cdh13	0.722061	0.635611	0	1.10368	1.06597	0.306127	0.447613	0.493133	0.737224	0	0.481713	0.355605	0	0.154198
Cdh2	2.85527	2.60474	2.96441	2.99624	3.01667	2.90771	2.7466	2.425	2.39578	2.75217	2.75139	2.74702	2.78748	2.67173
Cdh22	0	0	0	0	0.265706	0	0	0	0	0	0	0	0	0
Cdh5	1.73613	1.50426	2.18164	1.72984	1.84546	1.36235	1.75276	1.21185	0.774625	1.34915	1.38717	1.5656	1.10107	1.58465
Cdh8	0	0	0	0	0	0	1.45934	0	0	0	0	0	0	0
Cdhr5	0.152635	0	0.712227	0.637555	0.863546	0	0.548241	0	0.333505	0.653451	0.756392	0	0	0
Cdipt	2.8544	1.56109	2.62761	2.69107	2.8695	1.83761	2.72622	2.28965	1.43384	2.57402	1.84592	2.72663	2.78485	2.68667
Cdk1	0	0	0	2.53444	2.23907	1.51276	0	0	0	0	2.4411	2.21215	1.26707	0
Cdk10	0	0.850859	0	0	0	0	0	0	0	0	0	0	0	0
Cdk11b	2.2015	1.25055	2.30462	1.7655	2.58354	1.66955	2.31557	1.46475	1.23674	2.13276	2.17328	2.30495	1.33425	2.06487
Cdk12	0	1.60294	0.689282	0	0.935312	0	0.709258	0	0	0.721552	0.768177	1.17405	0.711901	0
Cdk13	0	1.57353	0.594051	1.64674	1.53494	1.57771	1.27566	0.999456	1.14557	0	0.761118	1.19484	0	1.03518
Cdk16	0.186843	0	1.21451	0	0	0	0	0	0	0	0	0	0	0
Cdk17	0	0	0	0	0	0	1.52454	0	0	0	1.27478	1.86718	1.72069	1.61111
Cdk18	2.43486	2.11828	1.65777	1.73492	1.59627	1.36218	1.45525	1.32715	1.71044	1.57376	1.47927	1.71878	1.2657	1.68389
Cdk2	1.38561	2.26386	1.30871	2.07956	2.36349	1.54087	1.53563	1.65941	1.85113	0	1.4266	0	1.42901	1.57164
Cdk4	0	0	0	0	0	0	0	0	0	0	0	0	1.60458	0
Cdk5	2.37208	2.72445	2.12987	2.43685	2.45424	2.31371	1.96306	2.23789	2.54916	2.27459	2.25521	2.33592	1.95605	2.10668
Cdk5rap1	0	0	0.125709	0	0.386504	0.181385	0	0	0	0	0.127925	0	0	0
Cdk5rap2	0	0	0	0	0	0	0	0.139612	0	0	0	0	0	0
Cdk5rap3	2.62999	2.75016	2.90978	3.06012	2.9923	2.71829	2.9783	2.55752	2.73993	2.73278	2.84058	2.8832	2.7712	2.82082
Cdk6	2.28457	2.51219	2.5264	2.46299	2.64371	2.42616	2.56525	1.89689	2.20805	2.22041	2.36029	2.34083	2.38443	2.38538
Cdk7	0.971616	0.937998	0.951465	1.49621	1.09697	1.01958	0	0	1.19462	0.849716	0.930798	0	1.47951	0
Cdk8	0	0	0	0	0	0	0.101443	0	0	0	0	0	0	0
Cdk9	1.76977	2.68952	1.71706	1.89393	2.82798	1.77361	1.83518	1.84713	2.01456	1.97334	1.89424	2.1388	1.8975	1.77437
Cdkal1	0	0.937196	1.11707	0.962712	1.14977	1.57149	0.914026	0	0.729827	0.735228	0.624209	1.5328	0.604606	0.599996
Cdkl3	0	0	0	0	0	0	0	1.34951	0	0	0	0	0	0
Cdkn1b	1.57588	1.27733	0.807377	1.31284	1.38861	0	1.24499	0	0	0	0	0	0	0
Cdkn2aip	1.75891	1.31335	2.14738	1.88881	2.07718	2.02246	1.14264	1.41348	1.28667	1.44746	1.69222	1.31585	1.8704	1.28803
Cdkn2c	2.51573	1.47377	1.39218	2.72129	2.24817	2.37207	2.67903	2.05223	1.25476	1.19448	2.35561	1.88845	2.24505	2.24376
Cdo1	2.90202	3.14128	3.4715	3.50668	3.29817	3.12466	3.29712	3.0448	3.01988	3.33983	3.47742	3.34741	2.83187	3.42964
Cds2	2.4988	2.24072	2.29749	2.34516	2.50022	2.28984	2.4789	2.46571	2.08322	1.99115	2.54345	2.40166	2.55203	2.5152
Cdv3	2.63289	2.93602	2.95042	3.08103	3.24958	3.24886	3.07112	2.81453	3.07869	2.81667	3.07711	3.15291	3.00394	2.92659
Cdyl	0	0	0	0	0	0	0.625405	0	0	0	0	0	0	0
Ceacam1	2.80451	2.69011	2.55414	2.74582	2.50929	2.22104	2.35647	1.92589	2.6706	1.80397	1.87273	1.76842	2.24869	2.32251
Ceacam14	0.0942753	0	0	0.11719	0	0	0	0	0	0	3.29835	0	3.34259	3.08052
Cebpa	1.11057	0.606023	1.00266	1.05251	1.30172	1.33173	1.0952	0.826604	0	0.941432	0.924853	0.669432	0.485864	1.03299
Cebpb	1.6968	1.7857	1.56935	1.63849	2.0138	1.70745	1.52818	1.19374	1.64877	0	0.896429	1.6149	1.57152	1.37984
Cebpe	0	0	0	0	1.30818	0	0	0	0	0	0	0	0	0
Cebpz	0.240257	0.315648	0.638818	0.918215	0.354591	0.736064	0.451831	0.250256	0.417751	0.267044	0.650959	0.58358	0.290534	0
Cecr5	2.64184	2.63307	2.7141	2.74491	2.90832	2.77833	2.59221	2.38753	2.49165	2.3018	2.53378	2.55014	2.54023	2.43439
Cecr6	0	0	0	0	0	0	0	0	0	0	0.834126	0	0	0
Cel	0	0	0	0	0	0	0	0	0	0.0372742	0	1.86153	0	0
Cela1	0	1.10049	0	0	0.539057	0	0	0	1.08515	0	0	0.811648	0	0
Cela2a	0.612896	0.758236	0	0	0.796972	0	0	0.77709	0.566051	0	0	0.80244	0	0
Celf1	2.31491	2.16603	2.63668	2.6501	2.78192	2.64514	2.42819	2.53227	2.29256	2.39294	2.35831	2.57234	2.4035	2.58666
Celf2	0.738552	0	0.738277	0	0.761586	1.29048	0	0	0	0	0	0.639686	0.611464	1.30249
Celsr1	0	0.542385	0	0	0	0	0	0	0	0	0	0	0	0
Cenpe	0	0	0	0	0	0.630555	0	0	0	0	0	0	0	0
Cenpf	0	0	0	0	0.016694	0	0.0864323	0	0	0	0	0	0	0
Cenpp	0	0	0	0	0	0.368829	0	0	0	0	0	0	0	0
Cenpt	0	0	0	0.166476	1.1809	0	0.710106	0	0	0	0	0	0	0
Cenpv	3.22645	3.00243	2.83338	2.73873	2.8676	2.73228	2.74947	3.06189	2.87108	2.70337	2.7435	2.66674	2.858	2.51643
Cep112	0	0	0	0.79918	0.852869	0	0.0292342	0	0	0	0	0	0	0
Cep128	0	0	0	0	0	0	0	0	0	0	0	0.949912	0	0
Cep135	0	0	0	0	0	0	0	0	0	1.22419	0	0	0	0
Cep170b	0	0.509158	0	0	0	0.320524	0	0	0.03185	0	0	0	0	0
Cep250	0	0	0	0	0	0	0	0	0.681331	0	1.34751	0	0.188286	0
Cep290	0	0	0.161789	0	0	0	1.44264	0	0	0	0	0	0	1.13947
Cep44	0	0	0	0	0	0	0	1.64471	0	0	0	0	0	0
Cep55	0	0	1.03762	0	0	1.10629	0	0	0	0	0	0	0	0
Cep63	0	0	0	0	0	0	0	0	0	0	2.28678	0	0	0
Cep78	0	0	0	0	0	0	2.36308	0	0	0	0	0	0	0
Cep85	0	0.540406	0	0.105983	0	0	0.067671	0	0	0	0	0	0	0
Cep89	0	0	0.744826	0	0	0	0	0	0	0	0	0	0	0
Cep95	0	0	0	0	0	0	0	0	0	0	1.16743	0	1.08203	0
Cep97	0	0	0.198684	0	0	0	0	0	0	0	0	0	0	0
Cept1	2.88257	2.5316	3.01137	3.16848	2.75389	3.20443	3.03231	2.71068	2.84314	2.99864	2.99449	2.82795	2.94259	2.77997
Ces1b	3.68015	3.34804	3.46866	3.75968	3.81842	3.62174	3.67561	3.3136	3.44521	3.45943	3.58811	3.53023	3.69791	3.5434
Ces1c	4.22876	4.15954	4.13433	4.18449	4.23691	4.21289	3.98177	3.87753	4.08281	4.06282	3.91854	3.94995	4.13882	3.90959
Ces1d	4.83044	4.83471	4.83612	4.95291	4.92722	4.93995	4.83216	4.70807	4.83699	4.82453	4.73534	4.72168	4.81813	4.65721
Ces1e	3.94969	3.84253	3.90172	3.81021	3.97057	4.0771	3.78092	3.77271	3.9725	3.75454	3.8817	3.69857	3.92933	3.71303
Ces1f	4.75053	4.69431	4.62602	4.69997	4.71677	4.87868	4.66617	4.42602	4.46671	4.57644	4.47406	4.40537	4.56023	4.49475
Ces1g	4.15523	3.81198	3.90907	4.08841	4.21224	4.09183	4.37539	3.91901	3.89057	4.05156	4.01589	3.94899	3.99871	4.15446
Ces2a	4.63214	4.41856	4.67239	4.44294	4.69599	4.76554	4.48913	4.28102	4.44265	4.61841	4.58856	4.44571	4.65777	4.44596
Ces2b	3.2944	3.28225	3.3996	3.46561	0	0	0	3.154	3.30928	3.16156	0	0	0	0
Ces2c	3.8852	3.92302	3.90593	4.05468	4.10809	3.88731	3.95762	3.68636	3.86049	3.81206	3.92182	3.78814	3.65711	3.82732
Ces2e	4.20814	4.05885	4.1351	4.22605	4.3693	4.4989	4.28445	3.78058	4.14234	4.03158	4.07055	4.13967	4.3015	4.26439
Ces2f	3.26841	3.06694	3.25401	3.25616	3.49141	3.39354	3.45415	3.03127	3.09638	2.89225	3.18241	3.07191	3.11296	3.17021
Ces2g	3.37879	3.34019	3.4812	3.57644	3.77587	3.57308	3.62885	3.22121	3.35768	3.25036	3.5242	3.46371	3.44156	3.4657
Ces3a	5.46231	5.30752	5.38331	5.38052	5.37058	5.36441	5.42195	5.28111	5.33411	5.47313	5.19018	5.26054	5.28869	5.42744
Ces3b	5.25622	4.9046	5.33381	5.06351	5.14898	5.10632	5.10516	5.06801	4.92884	5.24492	5.03114	4.9902	4.95471	5.13553
Ces5a	0	2.33476	0	0	0	0	0	0	0	0	0	0	0	0
Cetn2	1.613	1.32153	1.48685	1.62385	1.6628	1.38851	1.45994	0.466891	0.939824	1.07966	1.08485	1.23222	1.44962	1.31032
Cetn3	0	0.73207	1.14097	1.23272	0.941559	0.703708	0	0.556045	0.539445	0.585977	0.973757	0.748966	0.730419	0.745692
Cetn4	0	0	0	0	0	0	0.403333	0	0	0	0	0	0	0
Cfb	2.58289	3.27487	2.34972	2.33721	2.70531	2.69398	2.75836	2.52106	2.40821	2.24579	2.36004	2.52777	2.44167	2.66727
Cfd	2.46807	2.23185	2.09122	2.31769	2.51311	2.61704	2.50205	2.263	2.25429	1.78281	1.76372	2.17756	2.2958	1.87226
Cfdp1	1.96204	0.478019	1.33697	1.74609	1.34177	1.55113	1.29143	1.54429	0	1.34409	1.41259	1.2688	1.04995	0.907191
Cfh	2.73352	2.78218	3.05816	3.02932	3.31847	3.12833	3.19023	2.40851	2.73972	2.8957	2.85186	3.02952	2.82847	3.07902
Cfhr1	1.34975	0.528217	0.706992	0.95026	1.22407	0.995674	1.0495	0.920169	0.443394	0.39508	0.8249	0.994859	1.01017	0
Cfi	1.95323	2.10648	2.30369	2.21343	2.617	2.43447	2.36634	1.50205	2.08936	1.6458	2.17285	2.39737	2.58469	2.23451
Cfl1	4.3678	4.2759	4.40466	4.60641	4.73554	4.73005	4.63541	4.06984	4.23239	4.3003	4.49398	4.413	4.44829	4.47667
Cfl2	3.46847	3.34073	3.41071	3.63802	3.85584	3.57081	3.84427	3.25974	3.27156	3.53163	3.48057	3.60782	3.44323	3.59228
Cfp	0.0727204	0	0.0863392	0.842758	0.69022	0.672873	1.2611	0.575786	0	0	0.634889	0.105138	0.997507	0.242609
Cftr	0	0	0	0	0	0	0	0	0	0	0.906885	0.889257	2.05085	0
Cggbp1	0	0	0	0.100123	0	0	0	0	0	0	0	0.0745052	0	0
Cgn	2.43633	2.67592	2.42003	2.97324	2.63497	2.7172	2.82697	2.36612	2.62587	1.92173	2.69245	2.41911	2.68583	2.74099
Cgnl1	1.44044	1.53409	2.33916	2.05256	2.10915	1.63619	2.19636	1.52713	1.53059	1.60533	1.82049	1.83006	1.76791	1.87886
Cgref1	0	0	0	0	0	0	0	0	1.37533	0	0	0	0	0
Cgrrf1	0.849667	1.47823	2.06784	2.14403	1.46856	0.978705	1.55668	0.565754	0	0	0.776399	0.92268	0.805657	0.820522
Chac2	2.49578	2.46723	2.36594	2.46291	2.77073	2.56963	2.63656	1.85658	2.03387	2.00316	2.22959	2.3088	2.56888	2.44136
Chaf1a	0	0	0	1.12817	0	0	0	0	0	0	0	0	0	0
Chaf1b	0	0	0	0.694311	0.356569	0	0	0	0	0	0.14768	0	0	0
Chchd1	2.09285	1.73642	0	0	2.02453	1.74633	1.78387	1.43237	1.5239	0	1.24481	0.716324	2.69561	1.5669
Chchd3	3.69747	3.58042	3.67997	3.96296	3.80555	3.55062	3.80034	3.43051	3.4585	3.23343	3.45895	3.51649	3.50432	3.28089
Chchd4	2.71858	2.96127	3.07103	3.20167	3.14013	2.98856	3.11615	2.81685	2.9323	2.80954	2.94132	3.00806	2.98545	2.90205
Chchd5	0	1.24327	1.71691	2.03966	1.94319	1.61475	1.90433	0	0	1.49407	1.66956	1.6856	1.43369	1.50017
Chchd6	0.934357	0.680024	0	1.7924	0.918941	0.816721	1.65543	0.767894	0.827231	0	0.915197	1.00156	1.00951	0.800847
Chd1	0.947027	0.910824	0	0.661058	1.30854	0	0.0418652	0	0.531741	0	0.078409	0.440544	0.209003	0
Chd1l	0	0	0	0	0	0	0	0	0	0	0	0.167869	0	0
Chd2	0	0.918364	0	0	0	0.809043	0	0	0	0	0	0	0	0
Chd3	0.744676	0	0	0	0	0	0	0.760584	0.581829	0.85282	0	0.995505	0	0
Chd4	1.95023	1.75668	1.89994	2.12627	2.18614	1.821	2.27627	1.91609	1.68942	1.84048	1.83451	1.94255	1.69929	1.91081
Chd5	0	0	0	1.68543	0	0	0	0	0	0	0	0	0	0
Chd6	0	0.787511	0	0	0	0	0	0	0	0	0	0	0	0
Chd7	0	0	0	0	0	0	0	0	0.140887	0	0	0	1.01361	0
Chd8	0.468145	0	0	0	0	0	0	0	0	0	0	0	0	0.482446
Chdh	3.96489	3.82339	3.83577	4.06516	4.04001	4.00293	3.98271	3.69775	3.80329	3.80033	3.8076	3.83297	3.88427	3.83665
Chek1	0	0	0	0.296804	0	0	0	0	0	0	0.388028	0	0	0
Chek2	0	0	0	1.18248	1.11241	0	0	0	0	0	0.741482	0.865743	0	0
Cherp	1.78609	2.13749	1.68331	1.86923	1.86312	1.94944	1.59658	1.41493	1.75588	1.48188	1.70114	1.60004	1.6081	1.4014
Chga	0	0	0	0	0	0	0	0	0	0	0	0	0.543121	0
Chgb	0	0	0	0	0	0	0	0	0	0.429337	0	0	0	0
Chi3l1	0	0	0	0	0	0	0	0	0	0	0	0	1.02089	0
Chi3l3	0.89213	4.256	2.26089	2.27718	2.72612	2.75091	2.71036	1.72131	2.5424	2.04759	2.21804	2.46302	4.17174	2.67952
Chi3l4	1.35798	0	0	0	0	0	0	0	0	0	0	0	0	0
Chia	0	1.45928	1.33631	0	0	0	0	0	1.36665	1.25556	0	0	0	0
Chid1	1.54749	2.06076	2.52944	1.63403	2.60134	1.76628	1.94854	1.84062	1.56768	1.49162	1.62471	2.13009	2.21822	2.11876
Chka	0	0	1.12367	1.71963	1.66266	1.87213	1.76902	0	0.411323	0.740111	2.80774	3.02058	1.59147	3.18343
Chkb	2.41032	2.52798	2.4312	2.65322	2.55575	2.35568	2.5571	2.29549	2.54491	2.39886	2.47934	2.37287	2.38015	2.58226
Chm	1.70563	1.15547	1.84366	1.35995	0.978193	0.780785	1.47094	0.954652	1.31189	1.25055	1.36649	1.44123	1.31081	1.37461
Chml	0	0	0.875237	0	0	0	0	0	0	0	0	0	0	0
Chmp1a	0	1.86382	1.57112	3.15559	1.95085	1.52078	3.26558	1.11327	1.86313	1.35103	1.49891	1.60146	1.53445	0.890774
Chmp1b	1.85106	0	0	0	0	0	0	0	1.99868	1.68901	2.23947	2.13211	2.12425	0
Chmp2a	2.36714	2.28271	2.88059	2.26493	2.64947	2.19012	2.61138	2.41362	2.59378	2.72042	2.49622	2.61786	2.52764	2.40845
Chmp2b	1.82661	0	1.25603	0	3.00116	2.82296	0	1.37682	0.702089	1.31972	0	0	1.01033	0
Chmp3	2.36835	2.57781	2.58298	2.59709	2.29473	2.26677	2.77762	2.00802	2.33217	2.2762	2.28051	2.37869	2.05789	2.36205
Chmp4b	2.79275	2.88482	2.93588	2.64398	2.42547	1.97412	2.66614	2.31625	2.70487	2.56069	2.6809	2.60915	2.58757	2.72991
Chmp5	2.38997	2.40208	2.50773	2.43728	2.42778	2.28733	2.57694	1.77498	2.12583	2.09931	2.23845	2.02024	2.33827	2.58685
Chmp6	1.67382	1.5371	1.74883	2.20327	1.92453	1.83315	1.84592	0.888373	1.45447	1.43216	1.77715	1.98094	1.6719	1.83393
Chmp7	1.29715	1.1116	1.15672	1.44456	1.43769	1.80145	0.937342	0.839828	1.03685	0.915119	1.16623	1.203	1.41469	0.881145
Chn2	1.35275	2.3654	2.00159	0	2.19969	2.1551	0	1.72822	2.06387	1.67601	0.491259	1.97366	2.10318	2.49632
Chodl	0	0	0	0	1.67569	0	0	0	0	0	0	0	0	0
Chordc1	2.71131	2.38967	2.66875	2.99223	2.89299	2.8794	2.81526	2.39468	2.25019	2.58968	2.72265	2.67045	2.8158	2.61694
Chp1	0	2.65039	2.55108	2.81865	2.92885	2.868	2.35924	2.26065	2.59566	2.40944	2.64568	2.6612	2.6266	2.51221
Chpf	0	0	0	0	0	0	0	0.750703	0	0	0	0	0	0
Chpt1	2.30504	2.58566	2.03882	2.7041	2.30582	2.11606	2.41973	1.96658	2.58399	1.91391	2.07753	2.29135	2.4912	2.43224
Chrac1	0	0	0	0	0.971785	1.07452	0	0	0	0	0	0	0	0
Chrm3	1.77374	0	0.612659	1.99954	0	2.19975	0	0	1.4733	1.47134	0.902041	2.06598	0	2.09134
Chrm4	0	0	0	0	0	0	0	0	0.443869	0	0	0	0	0
Chrna2	0	0	0	0	0	0	0	0	0	0	0.368043	0	0	0
Chrna5	0	0	0	0	0	0	0	0	1.2191	0	0	0	0	0
Chrna7	0	0	0	0	0	0	0	0	0	0.561859	0	0	0	0
Chrng	0	0	0	0	0	0	0	0	0	0	0	0	1.37875	0
Chst1	0	0	0	0	0	0	0	0	1.91255	0	1.19871	0	0	0
Chst10	0	0	0	0	0	0.621959	0	0	0	0	0	0	0	0
Chst13	0	0	0.410989	0.275013	0.318989	0	0.104441	0	0.598571	0.5203	0.793301	0.71576	0	0.661549
Chst7	0	0	0	0	0	0	0	0	0	0	0.158953	0	0	0
Chsy3	0	0	0	0	0	0	0	0	0	0	0	0.271268	0	0
Chtop	1.43614	1.78192	1.92394	1.71502	2.09544	2.08078	1.88659	1.60106	1.7729	1.55689	1.62314	1.79258	1.8474	1.66134
Chuk	1.279	1.68344	1.30974	1.45626	1.47786	1.51998	1.96413	0.891578	1.74205	1.23146	1.46217	1.60829	1.49731	1.43104
Churc1	1.19449	1.73848	0	0	1.70573	1.70015	0	0	1.67674	0	1.35987	1.45681	1.79307	0
Ciao1	2.25078	2.24199	2.32728	2.32249	2.55238	2.3319	2.54518	2.24093	2.17095	2.08678	2.03686	2.24739	2.01896	2.21215
Ciapin1	2.6233	2.337	1.91493	2.82637	3.35489	2.51642	2.42747	2.39144	2.12943	1.86173	2.62812	2.44924	2.94937	2.90231
Cib1	1.18989	0	0.208625	0.896663	1.08445	0	0.917364	0	0.451011	0.20703	0.966355	0.413564	0.514142	0.937156
Cic	0	0	0	0	0	0.743222	0.702305	0	0	0	0.882834	0	0	0
Cideb	2.20152	2.11973	2.71152	2.82314	2.64533	2.3716	2.5106	1.94442	2.20561	2.54312	2.55701	2.40789	2.4889	2.49094
Cilp2	0	0	0	0	0	0	0	0	0	0	0	1.80363	0	0
Cinp	0	0	0	0	0.0542898	0	0	0	0	0	0	0.310573	0	0
Cir1	0.471254	0	0	0	0	0	0	0	0	0	0	0.0186788	0.0255171	0.238889
Cirbp	1.59024	0	1.34703	0	1.4607	1.18583	0	0	0	1.18664	0	0	1.69744	0
Cirh1a	0	0.96473	1.28774	0.812359	1.1572	0	0.867244	0.497288	0.46347	1.47769	0.626298	0	0.51419	0.930448
Cisd1	4.41492	4.46996	4.49858	4.52858	4.6134	4.56274	4.57692	4.15888	4.29491	4.42998	4.34034	4.4466	4.45946	4.44977
Cisd2	3.23431	3.09014	3.33609	3.47625	3.5909	3.53705	3.34584	2.96958	3.21348	3.34425	3.4437	3.4344	3.40767	3.47345
Cisd3	2.83087	2.98626	3.39668	3.69938	3.37153	3.46689	3.48029	3.20251	2.81972	2.97588	3.57713	3.31458	3.4939	3.56279
Cit	0	0	0	2.04564	0	0	0	0	0	0	0	0	0	0
Ckap2	0	0	0	1.32021	0.933088	0.964189	0	0	0	0	1.04361	0	0	0
Ckap4	1.76678	1.5608	1.22007	2.31982	2.62125	2.88177	2.99785	1.82321	1.73719	1.71127	1.83939	2.24706	1.99753	1.90914
Ckap5	2.14858	2.34662	2.53627	2.13457	2.49178	1.84086	2.45014	1.27284	1.47038	1.76301	2.11722	1.63589	1.38237	2.25806
Ckb	3.07065	2.87046	2.73541	3.14435	3.25696	3.2646	3.31745	2.45952	2.57677	2.70327	2.87931	3.07573	3.04398	3.18699
Ckm	0	2.00773	0.511865	0.963268	0.580466	0	0.309943	0	2.00139	0	1.43187	0	0	0.326328
Ckmt1	0.718664	0.84539	0.729945	1.22115	1.17531	0.865657	0.747181	0.47746	0.562471	0.497581	0.770346	0.90236	0.795183	1.142
Clasp1	0	1.182	1.46786	1.68123	1.60584	1.51986	1.2565	0.853715	0.708358	1.22965	1.35755	1.37195	0.777031	1.26926
Clasp2	0.60931	0.730195	1.22857	1.13681	1.08121	1.08693	1.37303	0.610647	0.617423	0.647997	0.883685	0.920314	0.887796	0.877149
Clca1	0	2.36327	0	1.69493	1.06324	2.41763	0.889744	0	0	0	0	1.7726	2.0922	1.30311
Clca2	0	0	0	0	0	0	0	0	1.49503	1.65077	0	0	0	0
Clcc1	2.05498	2.09673	2.28903	3.01621	2.48909	2.78138	2.29338	1.90108	2.04517	2.54165	2.26498	2.40367	2.20075	2.04792
Clcn2	0	0	0.0292336	0.467306	1.27231	1.14448	0.188152	0	0.686752	0	0.289131	0.38129	0.169135	0.867637
Clcn3	0	0.978672	0.954032	1.14638	1.2569	1.32676	1.34349	0.688252	0.798983	0.778721	0.666983	0	0.863139	1.09393
Clcn4-2	0	0	1.1004	0	0	0	0	0	0.914422	1.01319	0.95925	1.18607	1.0452	0
Clcn5	1.11048	0	0	0	0	0	0	0	0	0.856289	0.753013	0	0	0
Clcn7	0	0.775625	0	1.58856	1.95076	1.77537	0	0	0.712654	0	1.11598	0.96038	0	0.0325219
Cldn1	2.29568	1.55479	2.08272	2.0226	0	0	0	1.41766	1.13335	1.79	1.89826	2.05487	2.07256	0
Cldn12	1.23827	0	0	0	0	0	0	0.972733	0	0.721063	0.79641	0.836927	0.869217	0.905777
Cldn14	0	1.30501	1.50683	0	0	2.44002	0	0	1.322	1.45481	0	0	0	0.13192
Cldn2	0	1.7021	1.47487	1.22414	1.49495	0	1.30604	0	1.31339	0	1.09228	0.981266	1.06487	1.13551
Cldn20	0	0	0	0	0	0	0	0	0	0.398222	0	0	0	0
Cldn25	0	0	0	1.39187	1.29666	0	0	0	1.1639	1.24655	1.32291	0	1.35281	0
Cldn3	2.42247	2.09655	0	0	2.63335	0	0	2.11939	2.38405	2.63197	2.69408	2.81033	2.67428	2.15704
Cldn5	0	0	2.19566	0	0	0	0	0	1.5447	0	0	0	0	0
Clec12a	0	0	0	0	0	0	0.799607	0	0	0	0	0	0	0.791999
Clec16a	0	1.39191	0.17856	0	0	0	0	0.238286	0.0983393	0.157	0.0855698	0.146247	0.138882	0.407508
Clec1b	0	0.701799	0	0	0	1.11327	0	0	0	0	0	0	0	0
Clec2d	1.84135	0.752053	1.72141	1.42747	2.109	2.52019	2.39897	1.54055	0.826383	1.65409	1.29561	1.87294	2.12402	2.01149
Clec2g	2.12475	0	0	0	0	0	0	0	0	0	0	0	0	0
Clec3b	3.20304	0	1.85054	1.9341	1.70158	0.88803	1.72882	1.57461	0	1.21772	1.61622	1.75472	0	1.36937
Clec4f	2.51996	2.28545	2.45902	2.82725	2.93966	3.00073	3.13851	2.28479	2.13697	2.35732	2.5208	2.6845	2.69048	3.048
Clec4g	3.68116	1.78009	2.23417	2.34879	2.60142	1.88966	2.32497	3.37236	2.20577	2.09341	2.32257	2.70723	2.49343	2.05799
Clec4n	0	0	0	0	0	0	0	0	0	0	0	0	0	0.662114
Clec7a	0	0	0	0	0	0	0.612266	0	0	0	0	0	0.732861	0
Clic1	3.16261	3.03118	3.0794	3.14055	3.50077	3.32472	3.28008	2.60661	2.86398	2.87752	3.0676	3.11561	3.32516	3.21946
Clic4	3.51403	3.51275	3.56023	3.7418	3.67718	3.60499	3.66752	3.04568	3.23826	3.13201	3.34609	3.42272	3.40972	3.40237
Clic5	0	0	0	0	0	0	0	0	0	0	0	0	0	0.0874209
Clint1	2.74228	2.94487	3.11642	3.20872	3.11462	2.95928	3.16369	2.62087	2.87862	2.6434	2.91646	2.91919	2.80531	2.91932
Clip1	2.06605	1.83633	1.88707	2.03817	1.87343	1.91034	1.87554	1.50772	1.56545	1.84287	1.81009	1.81747	1.69614	1.72437
Clip2	0	0	0	1.3166	1.02117	0	0	0	0	0	0	0.686261	0	0
Clk2	0	0.998407	0	0	0	0	1.29743	0	0	0	0	0	0	0
Clk3	0.403781	0	0	0.14948	0	1.56404	0	0.1416	0	0.0445654	0.47783	0.109036	0	0.402467
Clk4	0.314341	0	0	0	0	0.642872	0.185856	0	0	0	0.163958	0.523871	0	0
Clmn	2.04511	2.16394	2.13363	2.15969	2.25035	2.29461	2.12488	2.00687	2.02113	1.90667	1.98168	2.13631	2.17774	2.06028
Cln3	0.643261	0	0.404283	0	0.607681	0	0.766314	0	0	0	0.201832	0	0	0
Cln5	0.383063	1.33338	1.56853	1.05606	1.33975	1.17283	0	1.18291	1.2703	0.798993	1.74242	1.47143	0	0.597829
Cln8	0	0	0	0	0.107264	0.894466	0	0	0	0	0	0	0	0
Clns1a	2.46807	0	2.61062	2.55272	2.70206	2.43298	2.41532	2.3263	0	2.39841	2.21554	2.35074	2.11254	2.02611
Clock	0.709045	0.333161	0.271094	0.746671	0.914201	0.614041	0.997305	0.0986804	0	0.79619	0.192047	0.495658	0.608991	0.518779
Clp1	0	0	0	0	0.681191	0	1.81701	0	0	0	0.510713	0.576247	0.381695	0
Clpb	2.26154	2.28802	2.64597	2.59348	2.94022	2.53814	2.85615	2.00639	2.13695	2.16694	2.30274	2.16953	2.22442	2.33604
Clpp	3.45687	3.52418	3.56727	3.65848	3.59874	3.37899	3.58063	3.22758	3.45855	3.28922	3.46725	3.46073	3.4734	3.49483
Clptm1	2.57124	2.66001	2.83589	3.08332	2.97421	2.91891	2.67589	2.42914	2.45322	2.53814	2.71152	2.6769	2.55929	2.59523
Clptm1l	1.42242	1.57033	1.8937	1.93214	2.05144	1.65238	1.84367	1.19099	1.37734	1.72853	1.73442	1.61705	1.4249	1.67434
Clpx	2.9778	3.01037	3.27424	3.37261	3.39631	3.2713	3.29334	2.82302	3.00921	3.11812	3.12791	3.119	3.12684	3.17355
Clspn	0	0	0.364768	0	0	0.927383	0	0	0	0	0	0	0	0
Clstn3	0	0	0	0	0	0	0	0	0	2.09491	0	0	0	0
Clta	3.65014	3.6147	3.62722	3.92697	3.78477	3.72353	3.81676	3.53458	3.45363	3.3962	3.61109	3.61401	3.46234	3.65459
Cltb	3.53487	3.81988	3.78191	4.00898	3.9514	3.69702	3.913	3.37105	3.79633	3.548	3.78325	3.73764	3.58465	3.65331
Cltc	3.94028	4.01199	4.07742	4.15391	4.28213	4.16328	4.14441	3.7582	3.88669	3.94375	3.97044	4.01359	4.02631	4.03566
Clu	2.99035	3.0546	3.18788	3.45494	3.66562	3.37092	3.39591	2.6888	3.08488	2.99074	3.31631	3.46586	3.42931	3.28052
Cluh	3.39707	3.38525	3.44944	3.59614	3.67101	3.56126	3.46023	3.0932	3.23756	3.25896	3.34201	3.33351	3.28962	3.28993
Clybl	3.54823	3.30572	3.27972	3.28002	3.44497	3.58275	3.48097	3.23375	3.21709	3.09643	3.20275	3.22987	3.32474	3.33901
Cmah	2.735	2.8976	2.9824	2.9263	2.92108	2.96892	2.9502	2.65668	2.71364	2.75471	2.70554	3.00673	2.63186	2.77408
Cmas	2.8385	2.94092	2.95875	3.07147	3.16157	2.90748	3.01185	2.76322	2.84486	2.98007	2.89382	2.85477	2.71694	2.91977
Cmbl	4.1769	3.93416	3.85364	3.97806	4.06245	3.90748	4.16396	3.96017	3.98474	3.81329	3.85722	3.79913	3.95343	3.98315
Cmc1	0	0.992394	1.59001	2.57314	0	1.88488	1.83204	1.41368	1.6619	1.27727	0.990048	1.33952	0	1.47628
Cmc2	0	1.10648	1.19255	1.45493	1.52858	1.18979	1.34186	0	0	0.640692	1.18199	1.16365	0	1.3069
Cmip	0	0.147437	0	1.69512	0	0	0	0	0	1.51345	0	0	1.69367	0
Cml1	3.72443	3.60351	3.86095	3.8398	3.91291	3.87252	4.01765	3.5336	3.60132	3.71577	3.68719	3.47156	3.79198	3.94089
Cml2	4.1292	4.16308	4.42256	4.40792	4.53815	4.16509	4.46204	3.75877	4.16644	4.29109	4.22546	4.27872	4.1581	4.43558
Cml5	1.63002	1.75458	2.09357	1.85707	2.26488	1.75123	2.25273	1.53416	1.968	1.84312	1.99625	1.92309	1.63577	2.01058
Cmpk1	4.08762	3.91416	3.81632	4.0391	4.18689	4.06237	4.00058	3.87283	3.78512	3.95642	3.98903	4.00206	4.02598	3.94657
Cmpk2	2.23355	2.37578	2.09108	2.23979	2.26033	2.43963	2.83389	2.75637	2.23624	2.32716	2.47666	2.24311	2.44373	2.81711
Cmss1	0	0.340016	0.525266	0	0.838814	0	0	0	0.342737	0	0.486586	0	0.657264	0
Cmtm2a	0	0	0	0	0	0	0	0.310743	0	0	0	0	0	0
Cmtm4	2.16065	1.68539	0	2.60792	0	1.69048	0	0	0	1.44366	1.44522	0	1.46228	0
Cmtm6	0	0	0	0	0	0	0	0	0	0	0	0	0	1.96654
Cmtm8	1.53814	1.49768	1.11637	1.26745	1.7965	1.84715	1.71256	0	0	1.19296	1.02137	1.37321	0	1.568
Cnbd1	0	0	0	0	0	0	0	0	1.05595	0	0	0	0	0
Cnbp	2.10117	2.0006	2.07554	2.56378	2.61887	2.19985	2.06419	2.0245	1.48147	2.23252	2.00142	2.46385	1.62011	1.68862
Cndp2	3.72057	3.55689	3.65005	3.82227	3.86598	3.75307	3.82072	3.42246	3.45361	3.52272	3.5953	3.60414	3.61312	3.74874
Cnga2	0	0	0	0	0	0	0	0	0	0	0	0	0	0.922251
Cnih4	1.68215	1.729	1.72561	2.22011	2.14217	2.26194	2.19726	1.63677	1.64462	1.63708	1.824	2.01531	1.94483	1.86401
Cnn1	1.25434	0	0	0	0	0	0	0	0	0	0	0	0	0
Cnn3	2.80443	2.60365	2.38654	3.22198	2.97595	2.76806	2.846	2.45076	2.64067	2.4529	3.02305	2.7092	2.73374	2.53939
Cnnm1	0	0	0	0	0	0	0	0	0	0	0	1.67149	0	0
Cnnm3	0.351621	0.828848	0.875082	1.05236	0.947687	0.787446	0.629989	0	0.641344	0.0635278	0.738026	0.734485	0.756398	0.357936
Cnnm4	0	0	0	0	0.406653	0	0	0	0	0	0	0	0.468287	0
Cno	0	1.64923	1.60401	2.03629	1.86885	1.82295	1.72727	1.82811	1.97831	1.93868	2.00008	2.13535	2.11907	1.98392
Cnot1	2.00962	1.76982	2.07986	2.13832	2.14983	1.97503	2.2308	1.77452	1.7497	2.19475	1.92057	1.92065	2.03325	2.13947
Cnot10	1.2445	1.1486	1.23992	1.63789	2.06723	1.45647	1.45399	0.871803	1.16204	1.23711	1.43696	1.31966	1.31824	1.33184
Cnot2	0	1.25303	2.67276	0	2.2442	0	0	0	1.73231	1.93193	0	0	1.79601	0
Cnot3	0.94587	1.62944	1.66737	2.13089	1.69839	1.7611	2.02672	0.991787	1.58932	1.31541	1.84153	1.648	1.656	1.21669
Cnot4	1.43956	0	0	0	0	0	0.81731	0	0	0	0	0.183837	0	0.685401
Cnot6	0	0	0	0	0	0	0	0	0	0	0	0	0.681576	0
Cnot6l	0	0	0	0	1.22328	0.613116	0	0	0	0	0	0.730824	0.588011	0
Cnot7	2.06257	2.07262	2.35475	2.25601	1.81431	2.01392	1.77726	1.28103	1.01306	0.610561	3.41609	0.806791	1.20527	0
Cnot8	1.14921	1.36298	1.60792	1.33245	1.60389	1.40815	1.37102	0.338129	1.01838	1.33611	1.20628	1.28321	1.18217	1.34847
Cnp	1.65487	1.44324	1.90014	2.19472	2.71673	1.75619	2.67442	1.4819	0.663392	1.73077	1.58414	1.98615	1.52736	2.5346
Cnpy2	3.57281	3.55362	3.51305	3.76628	3.85859	3.5285	3.72168	3.37844	3.47742	3.46866	3.60147	3.57315	3.55823	3.65605
Cnpy3	2.07726	2.26265	2.50729	2.66605	3.09834	2.7386	3.07966	1.77097	2.21269	2.24959	2.36929	2.28681	3.00689	2.68558
Cnpy4	0	1.80046	1.64167	1.88533	2.3668	2.03484	2.03645	1.15575	1.67452	1.41857	1.84945	1.82207	1.78901	1.86333
Cnst	0	0	0	0.569965	0	0	0	0	0	0	0	0	0	0
Cntln	0	0	0	0	0	0	0	0	0	1.36841	0	0	0	0
Cntn1	1.4391	0	0	0	0	0	0	0	0	0	0	0	0	0
Cntn3	0	0	0	0	0	0	0	0	0	0.451816	0	0	0	0
Cntn4	0	0	0	0	0	0.602354	0	0	0	0	0	0	0	0
Cntn6	0	0	0	1.28678	0	0	0	0	0	0	0	0	0	0
Cntnap2	0	0	0	0	0	0	0	1.19018	0	0	0	0	0	0
Cntrob	0	0	0	0	0	0	0	0	0	0	0.558904	0	0	0
Coa3	2.75021	2.71213	3.10822	3.23224	3.23555	3.04165	2.93843	2.74227	2.57958	3.00631	2.94985	2.88316	2.65859	3.10095
Coa6	0	1.71403	1.65025	1.82565	1.95413	1.95616	1.85285	0	1.35093	1.3689	0	1.59864	1.58098	1.66793
Coasy	3.66656	3.55425	3.68474	3.75528	3.78853	3.75754	4.00259	3.44943	3.59528	3.58424	3.66381	3.65885	3.74386	3.70601
Cobl	0	0	0.63077	1.09507	0.983031	0.501105	0.810296	0	0	0.343256	0.805398	0.893134	0.26766	0.179577
Cobll1	2.63763	2.27352	2.22973	2.53482	2.45257	2.32518	2.43619	2.15337	2.13846	2.32568	2.30952	2.3825	2.26751	2.33695
Coch	0.673165	1.74184	1.93278	1.85325	1.85212	1.75332	1.11427	0.137844	1.4206	1.51449	1.7518	1.94005	1.83917	0.977738
Cog1	2.22195	2.10196	1.63648	1.83819	1.9664	1.59127	1.6963	1.01968	2.03001	1.38197	1.40602	1.52726	1.85446	1.67262
Cog2	1.65701	1.80289	1.75012	1.60391	1.99866	1.65967	1.87851	1.12687	1.35517	1.47458	1.67694	1.5384	1.72317	1.74797
Cog3	1.71032	1.28241	1.38824	1.62025	1.86001	1.48409	1.81312	1.52742	1.26456	1.37307	1.5429	2.22909	1.64481	2.04245
Cog4	1.65323	2.0625	2.07552	2.84264	2.70457	2.4938	1.92703	1.42997	1.8029	2.04485	2.53918	1.96381	2.44928	1.99784
Cog5	1.9628	1.66994	1.61501	2.04135	1.94606	1.73281	1.5256	0.729762	1.4783	1.66654	1.82011	1.57106	1.54743	2.04426
Cog6	1.13548	2.10944	1.63384	1.84111	2.47629	2.53006	1.84912	0.65499	2.26898	1.00683	1.14778	1.81024	1.03012	2.18965
Cog7	1.61995	1.33993	1.83357	2.79241	1.99876	1.95214	2.39822	1.55923	1.13389	1.72064	2.74137	1.75446	2.07233	1.73739
Cog8	0.694534	1.07559	0	1.6964	1.79017	1.60148	1.335	0.993404	1.00319	1.26381	1.57327	1.11196	0.961849	0.356144
Col10a1	0	0	0	0	0	0	0	0	0	0.0580103	0	0	0	0
Col11a1	0	0	0	1.25349	1.95447	0	1.31819	0	0	1.49899	0	0	1.57759	0
Col12a1	0	0.118268	0	0	0	0.322705	0.24541	0	0	0	0	1.38878	0	0
Col13a1	0	0	0	0	0	0	0	0	0.302939	0	0	0	0	0
Col14a1	2.22281	2.46826	2.49251	2.31435	1.97818	2.29708	2.30415	2.14151	2.4155	2.34015	2.06215	1.98041	2.45406	2.17008
Col15a1	0.286819	0.0254262	0.269996	0	0	0	0.323869	0	0	0	0	0	0	0.519439
Col18a1	2.35043	2.49196	2.73812	2.79313	3.09863	2.81405	2.43257	2.55773	2.54958	2.51432	2.66396	2.64435	2.57991	2.74318
Col19a1	0	0.225831	0	0	0	0	0	0	0	1.03365	0	0	0	0
Col1a1	2.77724	2.31764	2.21114	2.23558	2.24994	2.39366	2.45287	2.36308	2.27481	2.16113	2.11377	1.80445	2.35955	2.36559
Col1a2	2.67117	2.53884	2.30707	2.5526	2.35442	2.77722	2.6744	2.56353	2.79341	2.26026	2.33261	2.12095	2.74658	2.12895
Col25a1	0	0	0	0	0	0	0	0	1.82318	0	0	0	0	0
Col27a1	0	0	0	1.05283	0	0	0	0	0	0	0	0	0	0
Col28a1	0	0	0.384304	0	0	0	0	0	0	0	0	0	0	0
Col2a1	0	1.05847	0	0	0	1.26617	0	0	0	0	0	0	0	0
Col3a1	0	0	0	0	0	0	0	0	0.320807	0.227244	0.175205	0.0879805	0.75092	0
Col4a1	1.86472	1.71026	1.56232	1.81033	2.00252	1.77798	2.33543	1.49677	1.31422	0.867556	1.32767	1.76062	1.61167	1.64597
Col4a2	1.95206	1.74092	1.08453	2.16473	1.88217	1.81833	1.95835	1.17071	1.84286	1.07167	1.72908	1.00347	1.63091	2.00671
Col4a3	2.27533	1.44376	1.28718	1.69094	1.52916	1.44732	0	1.25534	1.6701	1.22963	1.47491	0	1.26392	1.34188
Col4a3bp	1.77566	1.46983	1.52533	1.89021	1.94784	1.88307	1.96027	1.67904	1.50394	2.08631	1.31366	2.23487	1.89312	2.04067
Col4a5	0	0	0	0	0	0	0	0	1.21819	0	0	0	0	1.55818
Col5a3	0	1.2208	0	0	0	0.094916	0	0	0.853836	0	0	0	0	0
Col6a1	2.91272	3.06524	2.83918	2.46798	2.67796	2.67711	2.53411	2.76394	2.79142	2.75151	2.47267	2.54785	2.66489	2.64472
Col6a2	2.65185	2.52738	2.98517	2.17103	2.62439	2.49771	2.34739	2.52819	2.45319	2.43058	2.50841	2.27255	2.07736	2.27001
Col6a3	2.89603	2.7749	2.90627	2.53359	2.71559	2.64509	2.52887	2.8018	2.67206	2.64467	2.57285	2.47413	2.58967	2.38414
Col6a4	0	1.17252	1.39509	0	0	0	0	0	0	0	1.39135	0	0	0
Col6a5	0.186147	0	0	0	0	0	0	0	0	0	0	0	0	0
Col6a6	0	0	0.268783	0	0	0	0	0.864364	0	0	0	0	0	0
Col7a1	0.730652	0	0	0	0	0	0	0	0	0	0	0	0	0
Colec10	0	0	0	0	0	0	0	0	0	0	0	0.127272	0	0
Colec11	0	2.35581	0	0	0	0	0	0	0	0	0	1.08382	1.17979	0
Colec12	0.354354	0.606351	0.22339	0.699969	0	0	0.95292	0.303601	0	0.311941	0.844945	0	0	0.602283
Commd1	0	0	0	0	0	1.21733	0	0	0	1.20995	0	1.40863	0	1.44999
Commd10	1.22052	1.7034	1.36112	0	2.62329	1.78187	0	1.40387	0	2.4363	0	1.33383	0	1.31819
Commd2	2.08309	2.20359	2.31539	2.68739	2.15135	2.77411	2.61767	2.10935	2.36751	2.50101	2.48983	2.39894	2.62858	2.56402
Commd3	2.79732	2.88761	3.11638	3.02265	3.23193	3.12981	2.91421	2.54061	2.54424	2.84009	2.91899	3.04312	2.76494	2.92033
Commd4	2.11365	2.07613	2.40493	2.21191	2.45395	2.42635	2.39254	1.88516	3.12949	2.23154	2.0134	2.15623	2.86474	2.19233
Commd5	1.68886	1.6996	1.49938	1.78169	1.75154	1.71526	1.94899	1.71465	1.68648	2.07306	0	1.80307	2.51428	1.90546
Commd6	1.90059	1.74477	1.26345	1.75028	1.70618	1.81812	1.59026	1.73849	0	1.18152	1.34605	0	0	0
Commd7	2.02187	2.47839	1.00947	2.81363	2.93258	1.11066	1.39913	0.325259	0.957847	0.414337	1.27564	0.861307	1.92796	1.08013
Commd8	2.33621	1.72503	2.49503	2.31298	2.51888	2.41987	1.91183	1.48072	1.68778	1.99972	1.80413	2.194	1.95083	0.970717
Commd9	2.04623	2.87472	2.75408	2.54848	2.61526	2.46587	2.70329	1.83621	2.64453	2.12161	2.29116	1.97965	2.24212	2.43386
Comt	4.83116	4.93897	4.81714	4.94726	4.80473	4.57602	4.91249	4.58202	4.73218	4.56822	4.69978	4.57993	4.47005	4.73738
Comtd1	1.95652	0	1.80668	2.0172	1.95391	1.91583	1.98614	0	1.61183	1.48486	1.67435	1.68301	2.01137	1.85407
Copa	3.63245	3.50449	3.61743	3.75466	3.74817	3.61405	3.6252	3.28822	3.48484	3.4915	3.53189	3.59882	3.52409	3.52414
Copb1	3.34979	3.4147	3.50755	3.548	3.62916	3.53799	3.57653	3.18816	3.27269	3.28504	3.36186	3.34203	3.33061	3.44032
Copb2	3.19805	3.29004	3.65148	3.58636	3.69462	3.42101	3.64069	2.91077	3.13791	3.23716	3.29419	3.34266	3.33051	3.3925
Cope	3.17965	3.31158	3.42935	3.48353	3.61233	3.46493	3.52789	2.94182	3.27229	3.30594	3.32221	3.27431	3.27903	3.45967
Copg1	3.38035	3.32585	3.52968	3.57352	3.65103	3.47464	3.55722	3.02964	3.36994	3.28914	3.44135	3.44313	3.35392	3.36087
Copg2	2.62684	2.49831	2.51493	2.57797	2.61125	2.61306	2.86334	2.20591	2.69717	2.24219	2.43456	2.41143	2.49364	2.66258
Cops2	2.5322	2.76559	2.73164	2.92375	2.96779	2.85989	2.78414	2.4483	2.70182	2.59959	2.58204	2.74634	2.66954	2.64589
Cops3	3.03608	3.08105	3.34413	3.30602	3.33912	3.17309	3.10961	2.97132	2.69787	2.81698	2.90907	2.84981	2.91811	2.92104
Cops4	3.09334	3.07523	3.22704	3.46855	3.36462	3.2527	3.28002	2.92185	2.99866	3.10786	3.1523	3.08527	3.11968	3.11637
Cops5	2.92863	2.80847	2.8402	2.94017	2.925	2.89785	3.01125	2.47476	2.60735	2.61644	2.64402	2.53094	2.59921	2.79866
Cops6	2.88622	2.9656	2.95048	2.95864	3.10386	3.0286	2.95277	2.7525	2.78566	2.59614	2.8023	2.87084	2.87398	2.87142
Cops7a	2.83757	2.80337	2.81441	3.09595	3.05084	2.914	2.90554	2.58026	2.75934	2.6056	2.65711	2.72741	2.766	2.76026
Cops7b	2.29685	2.07144	1.83057	2.29568	2.23065	1.76517	2.18481	0.983546	1.48379	1.58073	1.59054	1.74023	1.59864	1.77638
Cops8	2.96544	3.41991	2.80754	3.64626	3.75746	2.81927	3.636	2.65495	3.40727	3.21846	3.43172	3.41593	3.40673	3.56355
Copz1	3.62303	3.59246	3.82793	3.90502	3.88885	3.49547	3.94158	3.4384	3.66075	3.51377	3.63036	3.69955	3.6293	3.67643
Copz2	0	1.4647	1.53125	1.68161	1.4643	2.07951	2.23124	0	1.59479	1.14958	1.0836	1.1586	1.44975	3.40294
Coq10b	1.0806	0	0	1.70355	0	0	0	0	0	0	0	0.998746	0	0.785264
Coq2	0	0	0	0	0.79176	0	0	0	0	0	0	1.05939	0	0
Coq3	2.69952	2.77358	2.61332	2.82167	2.90143	2.81305	2.73657	2.51841	2.61019	2.57592	2.69722	2.71464	2.76099	2.7503
Coq4	0.693919	2.5734	2.62846	2.66281	2.7977	2.72436	1.52319	1.38253	2.47439	0.65124	2.5438	2.53597	2.60034	1.63034
Coq5	2.46402	2.48877	2.46274	2.53131	2.67833	2.5041	2.84608	2.19386	2.17593	2.20328	2.31011	2.37981	2.33682	2.52749
Coq6	2.99673	2.69024	2.83685	3.01742	3.01713	2.91679	3.00805	2.69732	2.62138	2.57931	2.81158	2.71211	2.83972	2.84494
Coq7	3.04676	2.80392	2.83263	2.92885	3.08465	2.69372	2.60118	2.83865	2.67592	2.57938	2.74087	2.62896	2.65018	2.48681
Coq9	3.63826	3.51315	3.56821	3.85754	3.67469	3.67312	3.83376	3.56954	3.58457	3.26942	3.61349	3.49581	3.68273	3.56305
Coro1a	1.82398	2.1492	2.42836	2.26018	2.62178	2.62749	3.04086	1.68504	1.95904	1.64475	2.03418	2.39272	2.33012	2.38571
Coro1b	3.23737	3.04397	2.84022	3.12781	3.19077	3.12176	3.17561	2.71075	3.29083	3.03216	2.99121	3.02597	3.07581	3.28577
Coro1c	2.53678	2.81927	2.89064	3.00505	3.18651	3.02768	2.94473	2.48873	2.83232	2.63486	2.89045	2.92238	2.91389	2.68189
Coro2a	0	1.76702	0	0	0	0	0	0	1.72665	0	2.96344	0	0	0
Coro2b	0.50827	0	1.28546	0	0	0	0	0.0300062	0	0	0	0	2.0924	1.5176
Coro7	2.50829	2.58319	2.63688	2.83377	2.77938	2.80421	2.77085	2.34528	2.40724	2.42432	2.56416	2.61609	2.62967	2.6051
Cotl1	3.16996	2.95367	3.23417	3.16667	3.40628	3.24705	3.20536	3.05398	2.99698	2.80518	3.18652	3.40334	3.37462	3.1543
COX1	3.39996	3.62561	3.55948	3.85169	3.95639	3.88977	3.69868	3.10053	3.60052	3.69726	3.74889	3.69018	3.67079	3.46443
Cox11	0.978427	0.984299	1.06154	1.12891	1.52215	1.17201	1.26492	0.542813	0.883939	0.781487	0	0	0.90141	1.19379
Cox14	2.49433	1.94098	2.41736	2.70005	2.61465	2.17441	2.66406	0	2.01623	0	0	2.58462	2.31136	0
Cox15	2.35034	1.77989	2.18894	2.16283	2.32298	1.64249	2.30036	2.26439	1.39246	1.83656	1.78231	2.12773	1.76325	2.23534
Cox16	1.33273	1.52189	2.07506	0	0	0	0	0	1.5055	1.60233	0.775528	2.06429	1.70441	1.44282
Cox17	1.82027	2.03515	0.797525	2.21349	2.24376	2.01295	2.0892	1.34451	2.25321	1.63933	2.23972	2.24358	2.22444	1.61867
Cox18	0	1.04592	0	0	0	0	0	0	0	0	0	0	0	0
Cox19	0	1.70197	0	0	0	0	0	0	0	0	0	0	0	0
COX2	5.16815	5.00689	5.29755	5.20727	5.33637	5.25623	5.23696	5.03476	5.2143	5.17652	4.98121	5.23506	5.2419	5.22328
COX3	4.09131	3.74868	3.45812	4.06955	4.02016	4.03984	4.20921	3.88462	3.72245	3.20565	3.5709	3.81576	4.12194	3.96587
Cox4i1	5.13639	4.97703	5.0898	5.09665	5.21886	5.28194	5.18644	4.88714	4.92534	4.98414	4.93562	4.96116	5.03691	5.18207
Cox5a	4.23917	4.40006	4.49293	4.6544	4.74046	4.66346	4.56029	4.17464	4.32632	4.28257	4.36969	4.53927	4.62242	4.42343
Cox6a1	3.66986	3.77977	3.96115	4.09391	4.3445	4.31377	3.53969	3.58961	3.79059	3.70932	3.87605	3.96395	3.66187	3.2282
Cox6b1	4.31847	4.26233	4.15247	4.36602	4.3277	4.47891	4.40453	3.99769	4.25681	3.71995	4.06624	4.18926	4.34311	4.24456
Cox6c	4.83336	4.64224	4.70577	4.90895	4.84073	4.71531	4.88006	4.70053	4.65641	4.62343	4.64427	4.71937	4.90346	4.70602
Cox7a1	1.86379	1.61665	1.61599	1.6034	1.57779	2.06487	1.72881	0	1.88606	1.73152	1.83687	1.26985	1.93202	2.15395
Cox7a2	4.47373	4.11709	4.41831	4.53708	4.65294	4.52468	4.58391	4.25697	4.36915	4.32227	4.46601	4.37596	4.47567	4.41488
Cox7a2l	2.07755	2.63779	2.59007	2.68425	2.79177	2.45021	2.33436	2.14289	2.59092	2.29362	2.69247	2.42765	2.26066	2.49912
Cox7b	0	0	0	0	0	0	0	0	0	0	0.458119	0	0	0
Cp	2.73039	2.88736	2.93986	3.11238	3.32104	3.06163	3.35656	2.6744	2.73853	2.68754	2.89401	2.99094	2.90493	3.23213
Cpa1	0.652478	0	0.835749	0	0	0	0	0	0	0	0	1.20227	0	0
Cpa4	0	0	0	1.1301	0	0	0	0	0	0	0	0	0	0
Cpb1	1.32476	0.654381	0	0	0	0	0	1.00151	0.701708	0	0	0	0	0
Cpb2	1.65545	1.68785	2.12505	1.90643	2.89055	2.89812	2.04159	1.2794	1.83757	1.79927	1.75142	2.04159	1.84834	1.97122
Cpd	0	0.216674	0.886704	1.4232	1.35612	1.56441	1.05415	0	0.526943	0.652487	0.929987	0.677304	1.00213	0.823217
Cpe	0	1.39451	0	0	0	0	0	0	0	0	0	0	0	0
Cpeb2	0	0.893143	0	0.987949	0.986531	1.04982	0.677868	0.648217	1.10433	0.907689	1.11048	0.817337	0	1.03916
Cpeb3	0.914125	0	0.690386	0	0	0	0	0	0	0	0	0	0.695413	0
Cpeb4	0.519614	0.70498	0.763809	0.774698	1.11041	0.989605	0.610929	0.242516	0.69637	0.814709	0.806701	0.788202	0.791799	0.867223
Cped1	0	0	0.520821	0	0	0	0	0	0	0	0	0	0	0
Cplx4	0	0	0	0	0	0.918572	0	0	0	0	0	0	0	0
Cpn1	1.81616	1.34927	1.81961	1.61592	1.96765	2.0701	1.84187	1.71255	1.29172	1.08015	1.47108	1.54194	1.97639	2.08224
Cpn2	2.39507	2.67709	2.31068	2.3348	2.64363	2.57134	3.08526	2.71202	1.8574	2.20181	2.19209	2.2757	2.23148	3.02818
Cpne1	2.62217	2.72476	2.74624	2.84559	2.79951	2.80443	2.67031	2.40455	2.54892	2.43186	2.76619	2.77938	2.75712	2.64206
Cpne2	2.58114	2.16226	2.3354	2.41297	2.47408	2.71927	2.46236	2.1899	2.11155	2.09805	2.37132	2.1954	2.52878	2.33885
Cpne3	2.97837	3.14983	3.04041	3.4574	3.32168	3.24147	3.25759	2.7578	2.96177	2.82931	3.25147	3.09423	3.15878	3.04992
Cpne4	0	0	0	0	0	0	0	0	0	0	0	2.182	0	2.24996
Cpne6	0	0	0	0	2.38101	0	0	0	0	0	0	0	2.33272	0
Cpne8	0	2.10401	2.26645	0	0	0	0	0	0	0	0	2.09155	0	0
Cpne9	0	0	0	0	0	0	0	0	2.0483	2.01882	0	0	0	0
Cpox	3.32315	3.20207	3.36058	3.59561	3.73054	3.55884	3.6289	3.12243	3.1429	3.17146	3.43554	3.52155	3.45358	3.41639
Cpped1	3.52118	3.00038	2.96152	3.40083	3.11962	2.98438	3.67743	3.38908	2.94605	3.00949	3.31191	3.12568	2.90298	3.48209
Cps1	6.35441	6.38785	6.46916	6.49583	6.50107	6.492	6.45721	6.48975	6.55037	6.60629	6.62344	6.66389	6.77885	6.60722
Cpsf1	1.60486	1.93672	1.49121	1.78345	1.82019	1.57419	1.65982	1.20154	1.97791	1.45672	2.15828	2.01804	1.42272	1.49334
Cpsf2	1.40691	1.66053	1.56448	1.80913	1.78762	1.68234	1.50864	1.0654	1.24012	1.33135	1.39315	1.83865	1.51503	1.38647
Cpsf3	2.30912	1.65324	1.7416	1.99097	2.01031	1.84316	2.02562	1.24179	1.03945	1.66239	1.62981	1.85462	1.69827	1.5615
Cpsf3l	0.539839	0.715509	1.0602	1.19341	1.48559	1.22803	0.561088	1.01089	1.08117	0.852312	1.32123	1.58488	0.667867	1.4817
Cpsf4	1.56015	0	1.3272	0.560146	0	0	0	1.3509	0	1.15279	0.791013	1.4999	1.01849	0
Cpsf6	2.23968	2.32181	2.32901	3.39258	2.35444	2.44274	2.22073	1.90281	2.05852	1.98514	2.04361	1.99933	2.20805	2.19277
Cpsf7	1.59817	1.29758	0.953989	1.53121	0	0.327578	1.55798	1.19095	1.35582	0.804514	0.158304	0.0874912	0.832272	1.18145
Cpt1a	3.73429	3.70281	3.84278	3.99647	4.03172	3.97793	3.908	3.60677	3.75416	3.70752	3.85735	3.84893	3.903	3.76862
Cpt1b	0	0	0	2.23059	0	0	0	0	0	0	0	0	0	0
Cpt2	4.05941	3.95502	4.13546	4.31756	4.40512	4.17594	4.24042	3.82797	3.97189	3.96127	4.10496	4.11333	4.06307	4.03972
Cpz	0	0	0	2.1858	0	2.06231	2.09085	0	0	1.96254	2.09454	0	2.05588	2.10071
Cr1l	2.37116	1.86746	2.74346	2.53355	2.86233	2.67978	2.37961	2.35652	1.81531	2.34338	1.99021	2.25813	2.2584	2.34221
Crabp1	0	0	0	0	0	0	0	0	1.29947	0	0	0	0	0
Cradd	1.45933	1.38715	1.21016	1.68306	1.93182	1.70699	1.44555	1.81706	1.15269	1.46922	1.60658	1.64981	1.65822	1.42452
Cramp1l	0	0.98102	0	0	0	0	0	0	0	0	0.896281	0	0	0
Crat	2.13427	3.00093	2.65175	2.7919	3.0255	2.79367	2.69273	1.99645	2.35366	2.45822	2.51609	2.53522	2.65278	2.33167
Crb2	0	0	0	0	0	0	0	0	0	0	0	0	0	0.0885417
Crb3	0	0	0	0	1.26782	0	0	0	0	0	0	0	0	0
Crbn	1.38127	0	0.728698	1.53794	1.18041	0.643165	0	0.843374	0	0	0	0.984568	0	0.899506
Crcp	0	0	0	0	2.24785	0	0	0	0	0	2.12297	0	0	0
Creb1	0	0	1.70819	1.76973	2.05846	0	0	0	0	0	0	0	1.44258	1.55923
Creb3	0	0	0	0	0	0	0	0	0	0.490796	0	0	0	0
Creb3l3	1.18742	0	1.57278	1.45879	0	0	0	0	0.932409	0.992089	0.818306	0	0.671598	0
Crebbp	0	0	0	0	0	0	0	0.204968	0	0.241478	0.964511	0.0363856	0.970889	0
Creg1	3.47993	3.14834	3.20135	3.66186	3.36413	2.98231	3.27059	3.18384	3.02359	2.99883	3.20747	3.23531	2.79713	2.80336
Creld1	2.12825	2.20498	2.36164	2.64652	2.53659	2.66267	2.57965	2.22726	2.23701	2.37566	2.55117	2.57774	2.36501	2.02898
Creld2	3.0021	3.36005	3.61159	3.68845	3.51574	3.30524	3.44878	2.9018	3.18607	3.37867	3.33982	3.24569	3.2451	3.21241
Crem	1.63759	0	0	0	0	0	0	0	0	0	0	0	0	0
Crip1	0	0.175474	0	0.150492	0.937607	0.64408	0	0	0.182144	0	0.126477	0	0.369938	0
Crip2	2.27965	2.39648	2.40046	2.74028	2.87802	2.56412	2.64543	2.21774	2.06172	2.32298	2.55893	2.61337	2.62187	2.79115
Crispld2	0.9946	0	0	0	0	0	0	0	0	0	0	0	0	0
Crk	2.5845	2.64853	2.57594	2.75027	2.79373	2.78629	2.67752	2.26606	2.43008	2.20567	2.57871	2.57854	2.59395	2.27618
Crkl	2.00339	1.53794	1.80791	1.95658	2.10238	2.39801	1.97623	2.38426	1.67974	1.54528	1.69164	1.87493	2.04923	1.88508
Crlf3	1.23123	1.4337	1.42257	1.61769	1.76307	1.78299	1.68865	0.667966	1.35918	1.38097	1.40952	1.52065	1.54864	1.56023
Crls1	0.720664	0	0.799308	1.14084	1.34745	1.0027	0.679194	0.244681	0	0.642319	1.06887	1.03406	0.978856	0.895549
Crnkl1	1.0377	1.25072	1.25375	1.14303	1.51261	1.26043	1.26068	1.35976	1.28974	0.964378	1.00396	0.956411	1.00206	1.01184
Crocc	0	0	0.729269	1.40519	0	0	0	0	0	0	0	0	0	0
Crot	3.4876	3.64054	3.87325	3.91193	4.02982	3.66805	3.52072	3.25003	3.55687	3.71755	3.75911	3.65319	3.54617	3.52412
Crp	1.7933	2.08408	1.9555	1.92357	0	2.22133	1.18334	2.46503	2.0258	1.91317	1.21327	0	1.99699	0
Crtap	0.741643	0	0	0	0	0.578413	0.586601	0	0	0	0	0	0.549362	0
Crtc2	0	0.604871	0	0.987588	1.06186	0.804452	0	0.532125	0	0	0.655493	0.603559	0	0
Crx	0	0	0	0	0	0	0	0	0	0	0	1.18262	0	0
Cry1	0	0	0	0	0	0	0.29458	0	0	0	0.0197353	0	0	0
Cry2	0	0.092922	0.178426	0.294476	0	0	0	0	0	0.156952	0	0	0	0
Crybb2	0.779353	0	0	0	0	0	0	0	0	0	0	0	0	0
Crybb3	0	0	1.51667	0	0	0	1.34065	0	1.41106	2.28254	0	0	0	0
Crybg3	0	0	0	0	1.44775	0	0	0	0	0	0	0	0	0
Cryl1	3.11233	2.84501	3.01872	3.23091	3.06899	0	3.08854	2.98393	2.8571	2.66414	2.97941	2.72566	2.85789	3.05249
Cryz	3.83352	3.82431	3.80349	3.97263	4.05714	4.12692	3.99594	3.69374	3.71644	3.61602	3.83057	3.85508	3.83448	3.91036
Cryzl1	2.30462	1.49132	1.74054	2.07604	2.3271	1.63503	1.79606	2.0935	2.11977	1.82623	2.18768	2.12817	2.18978	1.44963
Cs	4.22761	4.40964	4.40554	4.54638	4.52473	4.30303	4.53826	4.11746	4.29115	4.25625	4.33102	4.27039	4.28065	4.16917
Csad	4.27272	4.348	4.37688	4.1791	4.01365	3.90897	3.94688	4.18008	4.31828	4.24759	3.99136	3.83572	3.78712	3.68633
Csde1	2.82214	2.75858	2.89783	3.12137	3.17073	2.96458	2.98818	2.6303	2.82671	2.81398	2.80242	2.81442	2.75801	2.74091
Cse1l	2.96904	3.00942	3.18325	3.38356	3.47546	3.26208	3.07203	2.90318	3.063	2.97699	3.2549	3.2401	3.16499	3.03562
Csf1r	0.823138	0.614799	1.04021	1.24392	1.58874	2.00077	1.65978	0.923413	0.413864	0.987418	0.963411	1.80636	1.35858	1.50489
Csf2rb	0	0	0	0	1.27987	0	0.265391	0	0	0	0	0	0	0
Csk	2.64961	2.77136	2.59968	2.541	2.6947	3.0089	2.65752	2.11419	2.05486	2.22622	2.6487	2.77037	2.81043	2.78889
Csl	0	0	0	0	0	3.68221	0	0	0	0	0	0	3.58609	3.56187
Csmd2	0	0	0	0.772165	0	0	0	0	0	0	0	0	0	0
Csmd3	0	0	0	0	0.564856	0	0	0	0	0	0	0	0	0
Csnk1a1	2.37381	2.07495	2.36938	2.30034	2.55191	2.55141	2.37372	1.94994	1.97435	2.18012	2.39736	2.34879	2.37154	2.30991
Csnk1d	1.66436	1.92524	1.71442	3.15622	3.24423	3.32161	2.23534	1.72752	1.3501	1.5769	3.30631	1.66475	1.99608	1.81037
Csnk1g1	0.0517568	0	0	1.44181	0	1.59111	0	0	0	0	0	0	0	0
Csnk1g2	0.889674	0	1.89359	1.52302	1.88206	1.68386	1.72073	1.00815	0.598837	1.00648	0.946393	0.995656	0.879203	1.01495
Csnk1g3	0	0.849274	0	0	0	0	0	0	0	0	0	0	0	0
Csnk2a1	3.13159	3.12469	3.13892	3.19375	3.25637	3.22926	3.12393	2.92085	2.92663	2.8082	3.04208	2.95977	3.12059	3.06029
Csnk2a2	2.51317	2.25911	2.17504	2.46569	2.47756	2.4617	2.31417	1.8569	1.93113	2.06858	2.44022	2.02544	2.40937	2.12017
Csnk2b	3.06359	3.04663	3.18723	3.25442	3.35914	3.12695	2.9288	2.89074	2.94946	2.90642	3.04759	3.06692	3.097	2.89991
Csrnp3	0	0	0	0	0	0	0	0	0.680497	0	0	0	0	0
Csrp1	1.75339	1.62272	1.02527	1.44196	1.979	1.98945	2.05195	1.38021	1.43591	1.37394	0.983798	1.30736	2.18422	1.50161
Csrp2	0.889278	0.844027	1.345	1.23134	1.56536	0.65758	1.45034	0.6508	0.566218	1.14958	1.25961	1.38593	1.22974	1.63007
Csrp3	1.85483	1.43316	1.98779	1.57827	2.062	1.84606	1.9264	2.63192	1.46215	1.47631	1.57114	1.8672	1.80435	1.91633
Cst3	1.02245	0	0.771867	1.30655	0	0	1.42548	1.05077	1.18792	0	0	1.72304	1.72698	0
Cstb	3.03756	2.83422	2.70952	3.19616	3.31976	3.24476	2.93641	2.73844	2.75085	2.82464	3.0615	3.16135	3.01558	3.09861
Cstf1	1.60418	1.63741	1.67257	1.85352	2.06882	1.73883	1.96108	1.24233	2.1282	1.4882	1.74426	1.7277	1.46309	1.54557
[truncated: 7,765 more rows]

## Sheet: 188 outliers
0h		0.5d		1d		2d+3d		5d+7d
Fli1		Chd7		Drap1		Gatad2b		Etv6
Rreb1		Arnt		Foxj2		Crebzf		Gatad2a
Gatad1		Ppara		Hmbox1		Gmeb2		Wiz
Arid5b		Elk4		Mef2d		Foxk2		Foxp1
Foxo1		Irf2		Elk1		Hhex		Sox13
Mef2a		Mlxip		Tcf7l1		Nfya		Arid1b
Gmeb1		Zkscan1		Mitf		Hmga2		Foxa3
Foxk1		Nfyb		Esrra		Terf2ip		Dnajc1
Mga		Tcf4		Gata4		Zbtb45		Sox4
Erg		Hif1a		Nr5a2		Zfhx3		Zfp148
Maff		Casz1		Tfe3		Nab2		Zhx3
Dr1		Srebf2		Mta1		Tbx2		Nr1d1
Tfap4		Cebpd		Tead3		Nab1		Smad4
Nr3c1		Nfkb2		Zbtb20		Nr0b2		Rarb
Klf13		Tead1		Ahctf1		Rb1		Mxd1
Lcor		Gata6		Onecut2		Rcor1		Hlx
Runx2		Hic2		Ahr		Tfdp1		Hnf1b
Foxo4		Xbp1		Deaf1		Cebpz		Tfam
Atf1		Creb3l3		Hand2		Hnf1a		Cebpa
Dbp		Myc		Mafb		Rxrg		Vezf1
Bdp1		Zbtb16		Sox9		Foxp4		Mnt
Stat6		Zfp512		Tcf12		Rbl1		Mrpl28
Zfx		Bhlha15		Zfp422		Nfyc		Mxd4
Zfp292		Stat3		Nr1i2		Arid2		Zeb2
Stat1		Zfp655		Cux1		Irf5		Tcf7l2
Tef		Cebpb		Hsf1		Repin1		En2
Zfp207		Nfkb1		Rela		Bhlhe40		Srebf1
Foxa1		Tfeb		Tfip11		Foxn3		Nfil3
Ttf1		Mafk		Ets1		Zfp687		Nr3c2
Foxp2		Rfx3		Nr2f2		Junb		Irf1
Zfp787		Nfat5		Mafg		Zscan21		Nr2f1
Nr1d2		Zfpm1		Nr2c1		Zfp592		Terf2
		Foxa2		Rlf		Zscan26		Sfpi1
		Nrf1		Erf		Irf9
		Nfatc3		Zhx2
		Elk3		Thra
				Epas1
				Hmg20a
				Hsf2
				Nr1i3
				Creb1
				Esr1
				Rfxank
				Zfp384
				Max
				Cebpg
				Prox1
				Nfatc1
				Zfp281
				Srcap
				Nr2c2
				Irf3
				Znf512b

## Sheet: 12h_GO
Category	Term	Count	%	PValue	Genes	List Total	Pop Hits	Pop Total	Fold Enrichment	Bonferroni	Benjamini	FDR
GOTERM_BP_DIRECT	GO:0002376~immune system process	33	8.75332	3.81942e-12	MBL1, IFIH1, ZC3HAV1, C3, IFITM3, H2-D1, PML, B2M, C1RA, TMEM173, MYD88, TAP2, ZC3H12A, ERAP1, ITCH, CFI, CSK, ZBP1, H2-K1, ANXA1, MYO1G, SAMHD1, H2-Q7, PSMB8, LGALS9, PSMB9, DDX58, PRKD2, IFIT1, C4BP, H2-AA, CD14, CR1L	354	381	18128	4.43543	8.20787e-09	8.20787e-09	6.62185e-09
GOTERM_BP_DIRECT	GO:0045087~innate immune response	27	7.1618	9.79462e-08	MBL1, IFIH1, ZC3HAV1, C3, IFITM3, RELA, PML, TRIM14, ANXA1, SAMHD1, NFKB1, TRIM21, B2M, DDX58, C1RA, IFIT1, TMEM173, MYD88, C4BP, REL, ANG, CFI, ITCH, CSK, CR1L, CD14, ZBP1	354	402	18128	3.43941	0.000210464	0.000105238	0.000169814
GOTERM_BP_DIRECT	GO:0002479~antigen processing and presentation of exogenous peptide antigen via MHC class I, TAP-dependent	8	2.12202	2.76324e-06	PSMB10, H2-K1, H2-D1, H2-Q7, PSMB8, B2M, TAPBP, PSMB9	354	33	18128	12.4143	0.0059206	0.00197744	0.00479064
GOTERM_BP_DIRECT	GO:0042493~response to drug	23	6.1008	3.67768e-06	TXNIP, RELA, OTC, ALDOB, MAOB, TGFBR2, ANXA1, CST3, NCKAP1L, STAT1, ITGB1, STAT3, B2M, UGT2B36, APOA1, HNF4A, PLIN2, BCHE, ADAM17, ABAT, CYP2D26, FAS, DPYD	354	369	18128	3.19189	0.0078722	0.00197389	0.00637596
GOTERM_BP_DIRECT	GO:0034097~response to cytokine	11	2.91777	5.30608e-06	STAT6, CORO1A, SERPINA1B, REL, IL6ST, RELA, PML, NFKB1, MAPKAPK2, STAT1, STAT3	354	84	18128	6.70595	0.011338	0.00227796	0.00919899
GOTERM_BP_DIRECT	GO:0071407~cellular response to organic cyclic compound	10	2.65252	1.64264e-05	GSTM3, TMEM173, CEBPB, STAT5A, CASP8, NFKBIA, NFKB1, RAP1B, STAT1, STAT3	354	76	18128	6.73803	0.0346848	0.00586615	0.0284753
GOTERM_BP_DIRECT	GO:0070301~cellular response to hydrogen peroxide	9	2.38727	3.26829e-05	STAT6, RELA, ANXA1, CST3, FABP1, FAS, TNFAIP3, TRPM2, HDAC6	354	64	18128	7.20127	0.0678268	0.00998363	0.0566486
GOTERM_BP_DIRECT	GO:0019885~antigen processing and presentation of endogenous peptide antigen via MHC class I	4	1.06101	7.11183e-05	TAP2, ERAP1, B2M, TAPBP	354	5	18128	40.9672	0.141732	0.0189235	0.123229
GOTERM_BP_DIRECT	GO:0060397~JAK-STAT cascade involved in growth hormone signaling pathway	5	1.32626	8.7945e-05	STAT5A, STAT5B, ADAM17, STAT1, STAT3	354	13	18128	19.6958	0.172215	0.0207813	0.152365
GOTERM_BP_DIRECT	GO:0098609~cell-cell adhesion	14	3.71353	9.31936e-05	ZC3HAV1, PDLIM5, WASF2, STAT1, TAGLN2, MARK2, BZW1, TJP1, KRT18, CGN, BAG3, CAPG, CCS, LRRFIP1	354	190	18128	3.7733	0.1815	0.019829	0.161451
GOTERM_BP_DIRECT	GO:0007159~leukocyte cell-cell adhesion	6	1.59151	0.000104908	APOA4, PTPRC, FERMT3, ITGB2, MSN, ITGB1	354	25	18128	12.2902	0.20185	0.0202876	0.181728
GOTERM_BP_DIRECT	GO:0043434~response to peptide hormone	9	2.38727	0.000124778	SERPINA1B, SLC2A2, STAT5A, ALDOB, STAT5B, ANXA1, CTSB, FAS, STAT1	354	77	18128	5.98547	0.235217	0.0220991	0.216112
GOTERM_BP_DIRECT	GO:0045766~positive regulation of angiogenesis	11	2.91777	0.000137913	PRKD2, C3, LRG1, TGFBR2, SERPINE1, ERAP1, ZC3H12A, RRAS, ITGB2, FGF1, ECM1	354	122	18128	4.61721	0.256507	0.0225417	0.238837
GOTERM_BP_DIRECT	GO:0045588~positive regulation of gamma-delta T cell differentiation	4	1.06101	0.00014018	PTPRC, STAT5A, STAT5B, NCKAP1L	354	6	18128	34.1394	0.260121	0.0212893	0.242759
GOTERM_BP_DIRECT	GO:0042127~regulation of cell proliferation	15	3.97878	0.000152914	B4GALT1, TXNIP, EID2, SGK2, TGFBR2, ANXA1, NFKBIA, NR3C1, STAT6, MYD88, SERPINE1, SHC1, YAP1, FAS, NR5A2	354	227	18128	3.38386	0.280097	0.021671	0.264784
GOTERM_BP_DIRECT	GO:0035458~cellular response to interferon-beta	7	1.85676	0.000173391	IFIT1, TMEM173, IRGM2, IGTP, IFI47, STAT1, GBP3	354	43	18128	8.33636	0.311093	0.0230215	0.30019
GOTERM_BP_DIRECT	GO:0051918~negative regulation of fibrinolysis	4	1.06101	0.000241773	SERPINF2, SERPINE1, APOH, PLG	354	7	18128	29.2623	0.405261	0.0301042	0.418346
GOTERM_BP_DIRECT	GO:0055114~oxidation-reduction process	28	7.42706	0.000364117	XDH, CYP3A25, HSD17B13, MTHFD1L, CYP2A12, FMO5, ERO1LB, RDH7, PLOD1, ADH1, ADH4, HSD17B6, CCS, LBR, HPD, CYP2C37, CYP3A13, ACADS, ALDH5A1, MAOB, IYD, CYP2C50, HAO1, SQLE, CYP2D26, DIO1, DPYD, HPGD	354	677	18128	2.11795	0.542798	0.0425478	0.629412
GOTERM_BP_DIRECT	GO:0071345~cellular response to cytokine stimulus	6	1.59151	0.000475913	HCLS1, STAT5A, NFKBIA, NFKB1, STAT1, STAT3	354	34	18128	9.03689	0.640478	0.0524173	0.821911
GOTERM_BP_DIRECT	GO:0030036~actin cytoskeleton organization	11	2.91777	0.000527214	CORO1A, DOCK2, PHACTR4, RAC2, ROCK2, WASF2, FLII, TMOD3, SHC1, TRIP10, RHOG	354	144	18128	3.9118	0.678025	0.0550886	0.910129
GOTERM_BP_DIRECT	GO:0052696~flavonoid glucuronidation	5	1.32626	0.000650806	UGT2B36, UGT2B35, UGT2B34, UGT2B1, UGT2A3	354	21	18128	12.1926	0.753166	0.0644501	1.12235
GOTERM_BP_DIRECT	GO:0001916~positive regulation of T cell mediated cytotoxicity	5	1.32626	0.000650806	H2-K1, PTPRC, TAP2, H2-D1, B2M	354	21	18128	12.1926	0.753166	0.0644501	1.12235
GOTERM_BP_DIRECT	GO:0009813~flavonoid biosynthetic process	5	1.32626	0.000650806	UGT2B36, UGT2B35, UGT2B34, UGT2B1, UGT2A3	354	21	18128	12.1926	0.753166	0.0644501	1.12235
GOTERM_BP_DIRECT	GO:0006958~complement activation, classical pathway	7	1.85676	0.000746958	MBL1, C1RA, C4BP, C3, CRP, CFI, CR1L	354	56	18128	6.40113	0.799273	0.0703912	1.28716
GOTERM_BP_DIRECT	GO:0010898~positive regulation of triglyceride catabolic process	4	1.06101	0.000793604	APOA4, APOA1, ABHD5, APOH	354	10	18128	20.4836	0.818433	0.0714951	1.36702
GOTERM_BP_DIRECT	GO:0043123~positive regulation of I-kappaB kinase/NF-kappaB signaling	11	2.91777	0.000803531	IKBKE, MYD88, ZC3HAV1, REL, MIER1, RELA, CASP8, AKAP13, TFG, ECM1, S100A13	354	152	18128	3.70592	0.822269	0.069449	1.38401
GOTERM_BP_DIRECT	GO:0032496~response to lipopolysaccharide	13	3.44828	0.000807814	CEBPB, MYD88, MAOB, UGT2B1, CASP8, STAT5B, NAT2, NFKBIA, ADAM17, MAPKAPK2, FAS, STAT1, LGALS9	354	208	18128	3.20056	0.823898	0.0671098	1.39134
GOTERM_BP_DIRECT	GO:0051603~proteolysis involved in cellular protein catabolic process	7	1.85676	0.000901348	PSMB10, CASP8, CTSB, DNAJC3, PLG, PSMB8, PSMB9	354	58	18128	6.1804	0.85599	0.0718236	1.55125
GOTERM_BP_DIRECT	GO:0006953~acute-phase response	6	1.59151	0.000909448	SERPINA1B, SERPINF2, CRP, STAT5B, SAA4, STAT3	354	39	18128	7.87831	0.858477	0.0698582	1.56509
GOTERM_BP_DIRECT	GO:0007568~aging	12	3.18302	0.000988947	CAST, RELA, TGFBR2, APOH, ABAT, RGN, ITGB2, SHC1, FAS, APAF1, TIMP3, STAT3	354	184	18128	3.33972	0.880722	0.0731275	1.7008
GOTERM_BP_DIRECT	GO:0051006~positive regulation of lipoprotein lipase activity	4	1.06101	0.00107551	APOA4, APOA1, ABHD5, APOH	354	11	18128	18.6215	0.900987	0.0766451	1.84836
GOTERM_BP_DIRECT	GO:0009615~response to virus	8	2.12202	0.00134433	DDX58, IFIT1, IFIH1, MYD88, ZC3HAV1, IFITM3, DDX1, DDX21	354	85	18128	4.81967	0.944475	0.0918664	2.30531
GOTERM_BP_DIRECT	GO:0051607~defense response to virus	11	2.91777	0.00171449	DDX58, PTPRC, IFIT1, IFIH1, TMEM173, ZC3HAV1, IFITM3, PML, SAMHD1, ITCH, ZBP1	354	168	18128	3.35297	0.974968	0.112152	2.93122
GOTERM_BP_DIRECT	GO:0002237~response to molecule of bacterial origin	4	1.06101	0.00181103	TAP2, TNFAIP3, CD14, B2M	354	13	18128	15.7566	0.979666	0.114615	3.09385
GOTERM_BP_DIRECT	GO:0050713~negative regulation of interleukin-1 beta secretion	3	0.795756	0.00221063	APOA1, PML, ZC3H12A	354	4	18128	38.4068	0.991399	0.134215	3.76423
GOTERM_BP_DIRECT	GO:0007229~integrin-mediated signaling pathway	8	2.12202	0.00226134	APOA1, PLEK, RCC2, FERMT3, ADAM17, ITGB2, VAV1, ITGB1	354	93	18128	4.40508	0.992289	0.133326	3.849
GOTERM_BP_DIRECT	GO:0097284~hepatocyte apoptotic process	4	1.06101	0.00227189	KRT18, KRT8, CASP8, FAS	354	14	18128	14.6312	0.992462	0.13034	3.86661
GOTERM_BP_DIRECT	GO:0045723~positive regulation of fatty acid biosynthetic process	4	1.06101	0.00227189	APOA4, APOA1, HNF4A, RGN	354	14	18128	14.6312	0.992462	0.13034	3.86661
GOTERM_BP_DIRECT	GO:0010466~negative regulation of peptidase activity	9	2.38727	0.00229988	CAST, AMBP, MUG1, SERPINA1B, SERPINF2, SERPINE1, CST3, ECM1, TIMP3	354	119	18128	3.87295	0.992903	0.128421	3.91337
GOTERM_BP_DIRECT	GO:0032481~positive regulation of type I interferon production	4	1.06101	0.00279916	TMEM173, MYD88, ZC3HAV1, CD14	354	15	18128	13.6557	0.99758	0.150244	4.74363
GOTERM_BP_DIRECT	GO:0043029~T cell homeostasis	5	1.32626	0.00293571	CORO1A, STAT5A, STAT5B, NCKAP1L, FAS	354	31	18128	8.25952	0.998197	0.153179	4.96952
GOTERM_BP_DIRECT	GO:0038061~NIK/NF-kappaB signaling	3	0.795756	0.00363697	REL, RELA, NFKB1	354	5	18128	30.7254	0.999602	0.181901	6.12168
GOTERM_BP_DIRECT	GO:0045621~positive regulation of lymphocyte differentiation	3	0.795756	0.00363697	STAT5A, STAT5B, NCKAP1L	354	5	18128	30.7254	0.999602	0.181901	6.12168
GOTERM_BP_DIRECT	GO:0030048~actin filament-based movement	4	1.06101	0.00406449	WASF2, MYH14, MYH9, WAS	354	17	18128	12.0492	0.999842	0.196525	6.81762
GOTERM_BP_DIRECT	GO:0070527~platelet aggregation	5	1.32626	0.00562394	PLEK, FERMT3, CLIC1, MYH9, VCL	354	37	18128	6.92014	0.999995	0.255921	9.31515
GOTERM_BP_DIRECT	GO:0001523~retinoid metabolic process	4	1.06101	0.00562765	APOA4, APOA1, ADH1, ADH4	354	19	18128	10.7809	0.999995	0.250809	9.32102
GOTERM_BP_DIRECT	GO:0051591~response to cAMP	6	1.59151	0.00576419	HNF4A, RELA, ALDOB, PKLR, STAT1, ATP7B	354	59	18128	5.2077	0.999996	0.250919	9.53665
GOTERM_BP_DIRECT	GO:0007015~actin filament organization	7	1.85676	0.00594295	ACTR3, TMSB15L, CORO1A, RAC2, TMOD3, ARHGAP17, WAS	354	84	18128	4.26742	0.999997	0.252578	9.81824
GOTERM_BP_DIRECT	GO:0007584~response to nutrient	7	1.85676	0.00594295	APOA1, BCHE, TGFBR2, PKLR, APAF1, DPYD, STAT1	354	84	18128	4.26742	0.999997	0.252578	9.81824
GOTERM_BP_DIRECT	GO:0001666~response to hypoxia	11	2.91777	0.00637763	PLOD1, ANG, STAT5B, PKLR, PML, CST3, ABAT, ADAM17, SHC1, APAF1, MB	354	202	18128	2.78861	0.999999	0.263276	10.4995
GOTERM_BP_DIRECT	GO:0033077~T cell differentiation in thymus	5	1.32626	0.00679439	ZFP36L2, STAT5A, STAT5B, ADAM17, B2M	354	39	18128	6.56526	1	0.27276	11.1481
GOTERM_BP_DIRECT	GO:0006952~defense response	8	2.12202	0.00728871	LSP1, IRGM2, IGTP, RELA, CST3, H2-D1, IFI47, TAPBP	354	115	18128	3.56237	1	0.284293	11.9117
GOTERM_BP_DIRECT	GO:0051028~mRNA transport	7	1.85676	0.00742952	NUP133, NUP160, MYO1C, RBM8A, AHCTF1, HNRNPA1, IWS1	354	88	18128	4.07345	1	0.283851	12.1281
GOTERM_BP_DIRECT	GO:0042632~cholesterol homeostasis	6	1.59151	0.0075998	APOA4, SOAT2, APOA1, PCSK9, NR5A2, MTTP	354	63	18128	4.87705	1	0.28436	12.3891
GOTERM_BP_DIRECT	GO:0019221~cytokine-mediated signaling pathway	9	2.38727	0.00788739	STAT6, BGN, MYD88, IL6ST, RELA, STAT5A, STAT5B, STAT1, STAT3	354	146	18128	3.15672	1	0.288474	12.8282
GOTERM_BP_DIRECT	GO:0031018~endocrine pancreas development	5	1.32626	0.00811554	HNF4A, SLC2A2, PKLR, ANXA1, NR5A2	354	41	18128	6.245	1	0.290618	13.1751
GOTERM_BP_DIRECT	GO:1902895~positive regulation of pri-miRNA transcription from RNA polymerase II promoter	4	1.06101	0.00856702	RELA, NFKB1, CTCF, STAT3	354	22	18128	9.31073	1	0.299229	13.8577
GOTERM_BP_DIRECT	GO:0097191~extrinsic apoptotic signaling pathway	5	1.32626	0.00883495	KRT18, KRT8, CASP8, PML, FAS	354	42	18128	6.09631	1	0.302201	14.2605
GOTERM_BP_DIRECT	GO:0051384~response to glucocorticoid	7	1.85676	0.00916748	BCHE, C3, ACADS, ALDOB, SHC1, FAS, TAT	354	92	18128	3.89634	1	0.306854	14.7578
GOTERM_BP_DIRECT	GO:0030041~actin filament polymerization	4	1.06101	0.00971201	ANG, HCLS1, MYH9, WAS	354	23	18128	8.90592	1	0.317047	15.5664
GOTERM_BP_DIRECT	GO:0030856~regulation of epithelial cell differentiation	3	0.795756	0.00979664	XDH, STAT5A, STAT5B	354	8	18128	19.2034	1	0.314632	15.6914
GOTERM_BP_DIRECT	GO:0009612~response to mechanical stimulus	6	1.59151	0.00980736	TXNIP, RELA, TGFBR2, LMNA, STAT1, TIMP3	354	67	18128	4.58588	1	0.310356	15.7072
GOTERM_BP_DIRECT	GO:0032088~negative regulation of NF-kappaB transcription factor activity	6	1.59151	0.00980736	NFKBIA, ZC3H12A, ITCH, TNFAIP3, ANXA4, TRIM21	354	67	18128	4.58588	1	0.310356	15.7072
GOTERM_BP_DIRECT	GO:0007259~JAK-STAT cascade	4	1.06101	0.0109418	STAT5A, STAT5B, STAT1, STAT3	354	24	18128	8.53484	1	0.334786	17.366
GOTERM_BP_DIRECT	GO:0006520~cellular amino acid metabolic process	4	1.06101	0.0109418	DDC, OTC, PM20D1, TAT	354	24	18128	8.53484	1	0.334786	17.366
GOTERM_BP_DIRECT	GO:0042098~T cell proliferation	4	1.06101	0.0109418	PSMB10, PTPRC, DOCK2, CD151	354	24	18128	8.53484	1	0.334786	17.366
GOTERM_BP_DIRECT	GO:0032781~positive regulation of ATPase activity	4	1.06101	0.0109418	ZC3HAV1, ALDOB, TOR1AIP1, RGN	354	24	18128	8.53484	1	0.334786	17.366
GOTERM_BP_DIRECT	GO:0030833~regulation of actin filament polymerization	4	1.06101	0.0109418	ARPC1B, CORO1A, BAIAP2L1, HCLS1	354	24	18128	8.53484	1	0.334786	17.366
GOTERM_BP_DIRECT	GO:0010033~response to organic substance	6	1.59151	0.011061	SERPINF2, SQLE, RELA, ANXA5, SLC10A3, HDAC6	354	69	18128	4.45296	1	0.333107	17.5384
GOTERM_BP_DIRECT	GO:0031100~organ regeneration	6	1.59151	0.011061	CAST, APOA1, TGFBR2, APOH, SHC1, LCP1	354	69	18128	4.45296	1	0.333107	17.5384
GOTERM_BP_DIRECT	GO:0006631~fatty acid metabolic process	9	2.38727	0.0115035	ACAA2, C3, ACADS, STAT5A, ABHD5, STAT5B, FABP2, HPGD, SLC27A5	354	156	18128	2.95437	1	0.339266	18.1758
GOTERM_BP_DIRECT	GO:0007595~lactation	5	1.32626	0.0121246	XDH, GC, STAT5A, STAT5B, ATP7B	354	46	18128	5.5662	1	0.349331	19.0626
GOTERM_BP_DIRECT	GO:0046688~response to copper ion	4	1.06101	0.0122575	ALDOB, NFKB1, S100A13, ATP7B	354	25	18128	8.19345	1	0.347853	19.2511
GOTERM_BP_DIRECT	GO:0010873~positive regulation of cholesterol esterification	3	0.795756	0.0124346	APOA4, STARD4, APOA1	354	9	18128	17.0697	1	0.347418	19.5019
GOTERM_BP_DIRECT	GO:0006105~succinate metabolic process	3	0.795756	0.0124346	ALDH5A1, STAT5A, STAT5B	354	9	18128	17.0697	1	0.347418	19.5019
GOTERM_BP_DIRECT	GO:0035456~response to interferon-beta	3	0.795756	0.0124346	IKBKE, IFITM3, STAT1	354	9	18128	17.0697	1	0.347418	19.5019
GOTERM_BP_DIRECT	GO:0032355~response to estradiol	8	2.12202	0.0127197	TXNIP, GC, C3, CASP8, STAT5B, ANXA1, CST3, STAT3	354	128	18128	3.20056	1	0.349388	19.9037
GOTERM_BP_DIRECT	GO:0019915~lipid storage	4	1.06101	0.0151498	APOA1, PLIN2, STAT5A, STAT5B	354	27	18128	7.58652	1	0.396318	23.2539
GOTERM_BP_DIRECT	GO:0015909~long-chain fatty acid transport	3	0.795756	0.0153449	PLIN2, FABP1, FABP2	354	10	18128	15.3627	1	0.395596	23.5172
GOTERM_BP_DIRECT	GO:0055091~phospholipid homeostasis	3	0.795756	0.0153449	APOA1, HNF4A, STAT3	354	10	18128	15.3627	1	0.395596	23.5172
GOTERM_BP_DIRECT	GO:0010884~positive regulation of lipid storage	3	0.795756	0.0153449	IKBKE, C3, ZC3H12A	354	10	18128	15.3627	1	0.395596	23.5172
GOTERM_BP_DIRECT	GO:0042135~neurotransmitter catabolic process	3	0.795756	0.0153449	ALDH5A1, MAOB, ABAT	354	10	18128	15.3627	1	0.395596	23.5172
GOTERM_BP_DIRECT	GO:0043330~response to exogenous dsRNA	5	1.32626	0.0172197	DDX58, DDX1, NFKBIA, DDX21, STAT1	354	51	18128	5.02049	1	0.427147	26.003
GOTERM_BP_DIRECT	GO:0006909~phagocytosis	5	1.32626	0.0183762	CORO1A, ANXA1, MYO1G, ITGB2, VAV1	354	52	18128	4.92395	1	0.443531	27.4983
GOTERM_BP_DIRECT	GO:0071385~cellular response to glucocorticoid stimulus	4	1.06101	0.0183943	ZFP36L2, UGT2B1, ANXA1, H2-AA	354	29	18128	7.06332	1	0.439105	27.5214
GOTERM_BP_DIRECT	GO:0034341~response to interferon-gamma	4	1.06101	0.0183943	IRGM2, IFITM3, H2-AA, TRIM21	354	29	18128	7.06332	1	0.439105	27.5214
GOTERM_BP_DIRECT	GO:0032495~response to muramyl dipeptide	3	0.795756	0.0185159	RELA, NFKBIA, TNFAIP3	354	11	18128	13.9661	1	0.4366	27.677
GOTERM_BP_DIRECT	GO:0010469~regulation of receptor activity	3	0.795756	0.0185159	SERPINE1, PCSK9, HDAC6	354	11	18128	13.9661	1	0.4366	27.677
GOTERM_BP_DIRECT	GO:0002485~antigen processing and presentation of endogenous peptide antigen via MHC class I via ER pathway, TAP-dependent	3	0.795756	0.0185159	H2-K1, TAP2, H2-D1	354	11	18128	13.9661	1	0.4366	27.677
GOTERM_BP_DIRECT	GO:0045893~positive regulation of transcription, DNA-templated	20	5.30504	0.0196816	CEBPB, CRLF3, ZFP326, RELA, MAP2K3, NFKBIA, NFKB1, CTCF, KLF15, STAT1, STAT3, CXXC1, REL, HNF4A, SMARCD3, PIAS2, CAND1, NR5A2, FGF1, RHOG	354	581	18128	1.76279	1	0.452096	29.1519
GOTERM_BP_DIRECT	GO:0048661~positive regulation of smooth muscle cell proliferation	6	1.59151	0.01993	MYD88, SERPINF2, TGFBR2, STAT5B, SHC1, STAT1	354	80	18128	3.84068	1	0.451662	29.4625
GOTERM_BP_DIRECT	GO:0032715~negative regulation of interleukin-6 production	4	1.06101	0.0201496	NCKAP1L, ZC3H12A, TNFAIP3, CSK	354	30	18128	6.82787	1	0.450765	29.736
GOTERM_BP_DIRECT	GO:0019373~epoxygenase P450 pathway	4	1.06101	0.0201496	CYP2A12, CYP2C37, CYP2C68, CYP2C50	354	30	18128	6.82787	1	0.450765	29.736
GOTERM_BP_DIRECT	GO:0008152~metabolic process	17	4.50928	0.0205114	ACAA2, ACADS, ALDH5A1, PM20D1, NAT2, SAMHD1, METTL7B, PIGO, GSTM3, UGT2B36, UGT2B35, UGT2B34, PKLR, ZC3H12A, UGT2A3, TNFAIP3, SLC27A5	354	465	18128	1.87216	1	0.452207	30.1845
GOTERM_BP_DIRECT	GO:0019882~antigen processing and presentation	5	1.32626	0.0208311	H2-K1, H2-D1, H2-AA, PSMB8, PSMB9	354	54	18128	4.74158	1	0.452933	30.5784
GOTERM_BP_DIRECT	GO:0071260~cellular response to mechanical stimulus	6	1.59151	0.0219283	BAG3, CASP8, NFKB1, CTSB, FAS, ITGB1	354	82	18128	3.747	1	0.465782	31.9148
GOTERM_BP_DIRECT	GO:0071394~cellular response to testosterone stimulus	3	0.795756	0.0219364	ROCK2, UGT2B1, MSN	354	12	18128	12.8023	1	0.461539	31.9246
GOTERM_BP_DIRECT	GO:0032727~positive regulation of interferon-alpha production	3	0.795756	0.0219364	DDX58, IFIH1, ZC3HAV1	354	12	18128	12.8023	1	0.461539	31.9246
GOTERM_BP_DIRECT	GO:0032897~negative regulation of viral transcription	3	0.795756	0.0219364	IFITM3, TRIM14, TRIM21	354	12	18128	12.8023	1	0.461539	31.9246
GOTERM_BP_DIRECT	GO:0042157~lipoprotein metabolic process	4	1.06101	0.0219939	APOA4, APOA1, PCSK9, MTTP	354	31	18128	6.60762	1	0.458127	31.994
GOTERM_BP_DIRECT	GO:0001889~liver development	7	1.85676	0.0223457	CAST, OTC, RELA, ALDOB, STAT5B, PCSK9, LSR	354	112	18128	3.20056	1	0.459226	32.4169
GOTERM_BP_DIRECT	GO:0009749~response to glucose	6	1.59151	0.0229745	TXNIP, HNF4A, SLC2A2, TGFBR2, PKLR, CTSB	354	83	18128	3.70186	1	0.464391	33.1665
GOTERM_BP_DIRECT	GO:0031663~lipopolysaccharide-mediated signaling pathway	4	1.06101	0.0239273	MYD88, NFKBIA, STAT1, CD14	354	32	18128	6.40113	1	0.474041	34.2876
GOTERM_BP_DIRECT	GO:0008202~steroid metabolic process	6	1.59151	0.0240524	SOAT2, APOA1, CYP3A13, HSD17B6, PCSK9, MTTP	354	84	18128	3.65779	1	0.47168	34.4334
GOTERM_BP_DIRECT	GO:0006536~glutamate metabolic process	3	0.795756	0.0255955	NAGS, ALDH5A1, TAT	354	13	18128	11.8175	1	0.488975	36.2078
GOTERM_BP_DIRECT	GO:2001238~positive regulation of extrinsic apoptotic signaling pathway	4	1.06101	0.0259498	PTPRC, CASP8, PML, FAS	354	33	18128	6.20716	1	0.489644	36.6087
GOTERM_BP_DIRECT	GO:0071347~cellular response to interleukin-1	6	1.59151	0.0263048	CEBPB, RELA, SERPINE1, ZC3H12A, NFKB1, FAS	354	86	18128	3.57272	1	0.490309	37.0081
GOTERM_BP_DIRECT	GO:0009617~response to bacterium	4	1.06101	0.028061	BAIAP2L1, RELA, STAT1, CD14	354	34	18128	6.02459	1	0.508958	38.9491
GOTERM_BP_DIRECT	GO:0042110~T cell activation	4	1.06101	0.028061	CD48, DOCK2, VAV1, WAS	354	34	18128	6.02459	1	0.508958	38.9491
GOTERM_BP_DIRECT	GO:0071222~cellular response to lipopolysaccharide	10	2.65252	0.0281918	SBNO2, CEBPB, RELA, SERPINE1, ZC3H12A, NFKB1, STAT1, TNFAIP3, CD14, B2M	354	219	18128	2.33831	1	0.50657	39.0914
GOTERM_BP_DIRECT	GO:0045060~negative thymic T cell selection	3	0.795756	0.0294828	PTPRC, DOCK2, FAS	354	14	18128	10.9734	1	0.518481	40.4791
GOTERM_BP_DIRECT	GO:2000737~negative regulation of stem cell differentiation	3	0.795756	0.0294828	ZFP36L2, YAP1, STAT3	354	14	18128	10.9734	1	0.518481	40.4791
GOTERM_BP_DIRECT	GO:0008203~cholesterol metabolic process	6	1.59151	0.0299286	APOA4, SOAT2, APOA1, SQLE, PCSK9, MTTP	354	89	18128	3.45229	1	0.519867	40.9513
GOTERM_BP_DIRECT	GO:0007565~female pregnancy	6	1.59151	0.0299286	GC, STAT5A, STAT5B, HPGD, CR1L, LGALS9	354	89	18128	3.45229	1	0.519867	40.9513
GOTERM_BP_DIRECT	GO:0008625~extrinsic apoptotic signaling pathway via death domain receptors	4	1.06101	0.0302608	ROCK2, BAG3, CASP8, FAS	354	35	18128	5.85246	1	0.51988	41.301
GOTERM_BP_DIRECT	GO:0006915~apoptotic process	19	5.03979	0.0307506	TGFBR2, CST3, PML, CIDEB, NFKB1, STAT1, KANK2, NOC2L, LSP1, TMEM173, MYD88, BAG3, CASP8, PCSK9, ZC3H12A, APAF1, ITCH, FAS, TNFAIP3	354	571	18128	1.70398	1	0.521733	41.8128
GOTERM_BP_DIRECT	GO:0002230~positive regulation of defense response to virus by host	7	1.85676	0.0322153	DDX58, STOM, TMEM173, PML, ZC3H12A, FABP1, ANXA5	354	122	18128	2.93822	1	0.534617	43.3186
GOTERM_BP_DIRECT	GO:0007004~telomere maintenance via telomerase	3	0.795756	0.033588	DKC1, PARP4, TERF2	354	15	18128	10.2418	1	0.545914	44.6965
GOTERM_BP_DIRECT	GO:0071360~cellular response to exogenous dsRNA	3	0.795756	0.033588	IFIT1, TMEM173, ZC3HAV1	354	15	18128	10.2418	1	0.545914	44.6965
GOTERM_BP_DIRECT	GO:0009611~response to wounding	5	1.32626	0.0342936	B4GALT1, ZFP36L2, CTSB, TNFAIP3, LCP1	354	63	18128	4.06421	1	0.549667	45.3924
GOTERM_BP_DIRECT	GO:0045944~positive regulation of transcription from RNA polymerase II promoter	29	7.69231	0.0349778	SBNO2, CRLF3, STAT5A, STAT5B, PML, NFKBIA, NFKB1, NR3C1, STAT6, SUMO2, TMEM173, REL, PSIP1, ZC3H12A, YAP1, FGF1, CEBPB, HCLS1, RELA, KLF15, STAT1, STAT3, DDX58, PRKD2, NR1I3, HNF4A, SERPINF2, PIAS2, NR5A2	354	1001	18128	1.48358	1	0.553093	46.0593
GOTERM_BP_DIRECT	GO:0009636~response to toxic substance	6	1.59151	0.0352277	DDC, MAOB, CST3, SHC1, FAS, HDAC6	354	93	18128	3.30381	1	0.551933	46.301
GOTERM_BP_DIRECT	GO:0042102~positive regulation of T cell proliferation	5	1.32626	0.0360388	PTPRC, CORO1A, IL6ST, ANXA1, NCKAP1L	354	64	18128	4.00071	1	0.556549	47.0783
GOTERM_BP_DIRECT	GO:0042993~positive regulation of transcription factor import into nucleus	3	0.795756	0.0379012	DDX58, TMEM173, HCLS1	354	16	18128	9.60169	1	0.57142	48.8233
GOTERM_BP_DIRECT	GO:0032796~uropod organization	2	0.530504	0.0385671	CORO1A, MYH9	354	2	18128	51.209	1	0.574185	49.434
GOTERM_BP_DIRECT	GO:1902622~regulation of neutrophil migration	2	0.530504	0.0385671	MYD88, RAC2	354	2	18128	51.209	1	0.574185	49.434
GOTERM_BP_DIRECT	GO:0002415~immunoglobulin transcytosis in epithelial cells mediated by polymeric immunoglobulin receptor	2	0.530504	0.0385671	RAB17, PIGR	354	2	18128	51.209	1	0.574185	49.434
GOTERM_BP_DIRECT	GO:0009450~gamma-aminobutyric acid catabolic process	2	0.530504	0.0385671	ALDH5A1, ABAT	354	2	18128	51.209	1	0.574185	49.434
GOTERM_BP_DIRECT	GO:0045471~response to ethanol	7	1.85676	0.0405871	MAOB, CASP8, STAT5B, ABAT, CTSB, CD14, STAT3	354	129	18128	2.77879	1	0.589513	51.2446
GOTERM_BP_DIRECT	GO:0006954~inflammatory response	13	3.44828	0.0414066	C3, RELA, MAP2K3, ANXA1, MAPKAPK2, ECM1, MYD88, REL, ZC3H12A, PARP4, FAS, TNFAIP3, CD14	354	349	18128	1.9075	1	0.59334	51.9616
GOTERM_BP_DIRECT	GO:0001938~positive regulation of endothelial cell proliferation	5	1.32626	0.0415773	PRKD2, ANG, LRG1, STAT5A, ECM1	354	67	18128	3.82157	1	0.591273	52.1098
GOTERM_BP_DIRECT	GO:0045579~positive regulation of B cell differentiation	3	0.795756	0.0424127	STAT5A, STAT5B, NCKAP1L	354	17	18128	9.03689	1	0.595141	52.8284
GOTERM_BP_DIRECT	GO:0098586~cellular response to virus	3	0.795756	0.0424127	IKBKE, ZC3H12A, LGALS9	354	17	18128	9.03689	1	0.595141	52.8284
GOTERM_BP_DIRECT	GO:0071354~cellular response to interleukin-6	3	0.795756	0.0424127	SBNO2, RELA, NFKB1	354	17	18128	9.03689	1	0.595141	52.8284
GOTERM_BP_DIRECT	GO:0035994~response to muscle stretch	3	0.795756	0.0424127	RELA, NFKBIA, NFKB1	354	17	18128	9.03689	1	0.595141	52.8284
GOTERM_BP_DIRECT	GO:0032570~response to progesterone	4	1.06101	0.0425721	TXNIP, DSG2, C3, RELA	354	40	18128	5.1209	1	0.593008	52.9643
GOTERM_BP_DIRECT	GO:0043124~negative regulation of I-kappaB kinase/NF-kappaB signaling	4	1.06101	0.0425721	CASP8, ZC3H12A, STAT1, TNFAIP3	354	40	18128	5.1209	1	0.593008	52.9643
GOTERM_BP_DIRECT	GO:0006979~response to oxidative stress	7	1.85676	0.0445592	HAO1, TXNIP, PSIP1, CST3, NFKB1, TAT, TRPM2	354	132	18128	2.71563	1	0.606597	54.6284
GOTERM_BP_DIRECT	GO:0010595~positive regulation of endothelial cell migration	4	1.06101	0.0452924	PRKD2, ROCK2, ZC3H12A, FGF1	354	41	18128	4.996	1	0.609248	55.2283
GOTERM_BP_DIRECT	GO:0050830~defense response to Gram-positive bacterium	6	1.59151	0.045818	MBL1, MYD88, ANG, ADAM17, GBP3, B2M	354	100	18128	3.07254	1	0.610138	55.6537
GOTERM_BP_DIRECT	GO:0001525~angiogenesis	10	2.65252	0.0470174	PRKD2, ANG, WASF2, CASP8, SERPINE1, ZC3H12A, SHC1, FGF1, MYH9, ECM1	354	241	18128	2.12486	1	0.616443	56.6103
GOTERM_BP_DIRECT	GO:0006103~2-oxoglutarate metabolic process	3	0.795756	0.0471133	STAT5A, STAT5B, TAT	354	18	18128	8.53484	1	0.613824	56.686
GOTERM_BP_DIRECT	GO:0006919~activation of cysteine-type endopeptidase activity involved in apoptotic process	5	1.32626	0.0496691	XDH, CASP8, PML, APAF1, STAT1	354	71	18128	3.60627	1	0.63038	58.6566

## Sheet: 24h_GO
Category	Term	Count	%	PValue	Genes	List Total	Pop Hits	Pop Total	Fold Enrichment	Bonferroni	Benjamini	FDR
GOTERM_BP_DIRECT	GO:0055114~oxidation-reduction process	84	9.73349	1.99664e-17	CYP2D9, ACOX2, CYP2D10, ACOX1, ASPDH, SC5D, KDM6A, ALDH1L1, CYP2J6, G6PDX, OGDH, BBOX1, FAR1, TDO2, RDH7, PLOD1, AKR1C6, CYP7A1, HMOX1, ASPH, KDM5A, RTN4IP1, KDM5C, HPD, ALDH6A1, CYP2C55, CYP2C54, CYP3A13, CYP3A11, CYP2C29, CMAH, CYP1A2, ACADL, CYP2C50, RDH5, HAO1, DHRS3, CYP27A1, ALDH1B1, CYP2D26, TXNRD1, GULO, AKR1D1, SRXN1, CYP2U1, HSD3B3, CYP3A25, HSD17B2, TXN2, HSD17B13, HSD3B5, HADHA, ALDH3…	807	677	18128	2.78719	6.35731e-14	6.35731e-14	3.61914e-14
GOTERM_BP_DIRECT	GO:0007599~hemostasis	20	2.3175	2.22286e-14	KNG1, F11, F12, F10, SERPINA10, F9, SERPING1, PLG, PROC, FGG, FGA, F5, FGB, KLKB1, PROZ, F2, SERPINC1, HRG, SERPIND1, CPB2	807	46	18128	9.76672	7.0699e-11	3.53495e-11	4.02456e-11
GOTERM_BP_DIRECT	GO:0007596~blood coagulation	23	2.66512	9.32405e-12	KNG1, F11, F12, C9, F10, SERPINA10, F9, SERPING1, PLG, PROC, FGG, F5, HNF4A, FGA, FGB, KLKB1, PROZ, F2, APOH, SERPINC1, HRG, SERPIND1, CPB2	807	84	18128	6.15071	2.96879e-08	9.89597e-09	1.69009e-08
GOTERM_BP_DIRECT	GO:0042632~cholesterol homeostasis	20	2.3175	1.60664e-11	SOAT2, MTTP, APOA4, ABCG8, MIA2, G6PC, APOA2, APOB, APOA1, ABCG5, CYP7A1, LCAT, APOC3, PLA2G12B, APOA5, PCSK9, ANGPTL3, EHD1, NR5A2, LIPC	807	63	18128	7.13125	5.11553e-08	1.27888e-08	2.9122e-08
GOTERM_BP_DIRECT	GO:0042730~fibrinolysis	11	1.27462	7.0095e-11	F12, FGG, FGA, FGB, KLKB1, F2, HRG, SERPING1, TMPRSS6, CPB2, PLG	807	15	18128	16.4732	2.23183e-07	4.46365e-08	1.27055e-07
GOTERM_BP_DIRECT	GO:0006953~acute-phase response	15	1.73812	5.64467e-10	CRP, STAT5B, SAA4, HFE, STAT3, AHSG, SERPINA1B, SAA2, FGA, SAA1, SERPINF2, F2, ITIH4, ORM2, FN1	807	39	18128	8.63979	1.79726e-06	2.99544e-07	1.02316e-06
GOTERM_BP_DIRECT	GO:0008380~RNA splicing	36	4.17149	6.47472e-10	SCAF1, TRA2B, RBM4, RBM5, WBP11, SF3B5, SF3B3, SMNDC1, HNRNPA3, SF3B1, FRG1, SRRM2, CDC40, DHX15, CDK12, LSM2, DDX41, RBM25, LUC7L3, RBM22, DHX8, SNRPA1, SREK1, YTHDC1, MBNL1, SF3A1, RBMX, DDX39, SRSF4, SRSF7, JMJD6, SRSF6, THRAP3, RBM39, PRPF38B, THOC1	807	241	18128	3.35554	2.06155e-06	2.94507e-07	1.17361e-06
GOTERM_BP_DIRECT	GO:0006397~mRNA processing	41	4.75087	4.31728e-09	SCAF1, FIP1L1, TRA2B, RBM4, RBM5, WBP11, SF3B5, SF3B3, SMNDC1, HNRNPA3, SF3B1, A1CF, FRG1, SRRM2, CDC40, CDK12, DHX15, LSM2, DDX41, RBM25, LUC7L3, RBM22, DHX8, SNRPA1, SREK1, DDX1, YTHDC1, MBNL1, SF3A1, RBMX, DDX39, SRSF4, SRSF7, JMJD6, SRSF6, THRAP3, CPSF7, RBM39, CSTF1, PRPF38B, THOC1	807	322	18128	2.86025	1.37461e-05	1.71828e-06	7.82554e-06
GOTERM_BP_DIRECT	GO:0042157~lipoprotein metabolic process	12	1.3905	4.69241e-08	APOA4, PPARA, APOB, APOA2, APOA1, LCAT, APOC3, APOA5, PCSK9, APOL7A, APOM, MTTP	807	31	18128	8.69553	0.000149395	1.66006e-05	8.50551e-05
GOTERM_BP_DIRECT	GO:0070328~triglyceride homeostasis	11	1.27462	1.20938e-07	APOA4, MIA2, GCKR, APOA1, HNF4A, APOC4, APOC3, PLA2G12B, APOA5, ANGPTL3, LIPC	807	27	18128	9.15177	0.000384993	3.85059e-05	0.000219213
GOTERM_BP_DIRECT	GO:0008202~steroid metabolic process	18	2.08575	1.36124e-07	SOAT2, SC5D, CYP3A13, CYP1A2, MTTP, G6PC, APOB, APOA1, SULT1B1, AKR1C6, CYP7A1, SULT1A1, APOF, LCAT, PCSK9, HSD17B6, MVK, AKR1D1	807	84	18128	4.8136	0.000433324	3.94008e-05	0.000246739
GOTERM_BP_DIRECT	GO:0033344~cholesterol efflux	11	1.27462	1.80652e-07	APOA4, ABCG8, SOAT2, APOB, APOA2, APOA1, ABCG5, APOF, APOC3, APOA5, APOM	807	28	18128	8.82492	0.000575031	4.79319e-05	0.000327451
GOTERM_BP_DIRECT	GO:0008203~cholesterol metabolic process	18	2.08575	3.2781e-07	CEBPA, SOAT2, MTTP, APOA4, APOA2, APOB, APOA1, CYP27A1, SAA1, CYP7A1, APOF, LCAT, APOC3, PCSK9, MVK, FGL1, ANGPTL3, LIPC	807	89	18128	4.54317	0.0010432	8.02851e-05	0.00059419
GOTERM_BP_DIRECT	GO:0019373~epoxygenase P450 pathway	11	1.27462	3.81405e-07	CYP2A12, CYP2C70, CYP2C37, CYP2C55, CYP2C54, CYP2C44, CYP2C68, CYP2J6, CYP2C29, CYP2C39, CYP2C50	807	30	18128	8.2366	0.00121366	8.67386e-05	0.000691336
GOTERM_BP_DIRECT	GO:0006958~complement activation, classical pathway	14	1.62225	7.72559e-07	MBL1, MBL2, C9, MASP2, CRP, SERPING1, C1QC, C8G, C8A, C1QB, C8B, C4BP, CFI, CR1L	807	56	18128	5.61586	0.00245681	0.000163975	0.00140034
GOTERM_BP_DIRECT	GO:0010466~negative regulation of peptidase activity	19	2.20162	5.14662e-06	KNG1, MUG1, SERPINA10, PZP, SERPINA11, FETUB, BIRC6, SERPING1, AMBP, SERPINA3K, SERPINA3M, SERPINA1B, ITIH1, SERPINF2, SERPINC1, ITIH4, ITIH2, SERPIND1, ITIH3	807	119	18128	3.5866	0.0162533	0.00102365	0.00932839
GOTERM_BP_DIRECT	GO:0000381~regulation of alternative mRNA splicing, via spliceosome	11	1.27462	5.60838e-06	SRSF6, TRA2B, SREK1, DYRK1A, THRAP3, RBM4, RBM5, MBNL1, SF3A1, RBMX, RBM25	807	39	18128	6.33584	0.0176986	0.00104987	0.0101653
GOTERM_BP_DIRECT	GO:0043434~response to peptide hormone	15	1.73812	6.5271e-06	BSG, ALDOB, STAT5B, SPARC, STAT1, SLCO1B2, SERPINA3K, SERPINA3M, SERPINA1B, ATP2A2, SLC2A2, APOC3, CTSB, COL1A1, LIPC	807	77	18128	4.376	0.0205679	0.00115391	0.0118304
GOTERM_BP_DIRECT	GO:0002376~immune system process	38	4.40324	7.39312e-06	TNFAIP8L2, MBL1, MBL2, C9, ZC3HAV1, MASP2, TFEB, C1QC, B2M, CFP, FGG, TMEM173, MYD88, BAG6, FGA, FGB, SQSTM1, TAP2, INPP5D, ITCH, CFI, CSK, TRAF6, CSF1R, H2-Q10, IDO2, SAMHD1, SERPING1, FCGR1, PSMB8, C8G, PSMB9, C8A, C1QB, C8B, C4BP, AKAP8, CR1L	807	381	18128	2.24045	0.0232649	0.00123817	0.0134
GOTERM_BP_DIRECT	GO:0006629~lipid metabolic process	43	4.98262	8.38078e-06	ACOX2, ACOX1, PPARA, SC5D, PGS1, HSD17B2, HADHA, RAB7, FAR1, PLIN5, APOB, APOA1, AKR1C6, LCAT, APOF, SULT1A1, CYP7A1, APOC3, ASPG, PEMT, ACOT12, HSD17B6, PCSK9, ANGPTL3, PCYT2, ACAA2, SOAT2, CYP1A2, ACADL, MTTP, BAAT, HNF4A, MLYCD, SULT1B1, MVK, SULT1D1, LIPC, AKR1D1, GPAM, SLC27A2, ACSM5, CROT, SLC27A5	807	460	18128	2.09984	0.0263316	0.00133334	0.01519
GOTERM_BP_DIRECT	GO:0055088~lipid homeostasis	11	1.27462	9.12314e-06	ACOX2, CEBPA, APOA4, ASGR2, ACOX1, G6PC, HNF4A, GCK, PKP2, ACADL, ANGPTL3	807	41	18128	6.02678	0.0286304	0.00138229	0.0165354
GOTERM_BP_DIRECT	GO:0034097~response to cytokine	15	1.73812	1.84857e-05	SLCO1B2, SERPINA3K, CORO1A, SERPINA3M, SERPINA1B, REL, RELA, COL3A1, PDGFRA, ITIH4, NFKB1, MAPKAPK2, SPARC, STAT1, STAT3	807	84	18128	4.01133	0.0571603	0.00267183	0.033502
GOTERM_BP_DIRECT	GO:0008152~metabolic process	42	4.86674	2.44843e-05	ACOX2, ACOX1, HSD3B3, ALDH1L1, BCAT2, ARSG, ENPP3, OGDH, GSTM5, ALDH3A2, HADHA, GSTM7, AFMID, ALDH1A1, GSTM3, PAK2, ATIC, GYS1, UGT2A3, ACAA2, ALDH6A1, UPB1, PM20D1, FTCD, SAMHD1, ACADL, CPS1, METTL7B, AADAC, UGT2B36, UGT2B35, UGT2B34, GLA, ALDH1B1, PKLR, HDHD3, UGT2B5, MVK, GPAM, SLC27A2, ACSM5, SLC27A5	807	465	18128	2.02896	0.0749975	0.00338378	0.0443711
GOTERM_BP_DIRECT	GO:0006641~triglyceride metabolic process	10	1.15875	3.3082e-05	G6PC, APOF, APOC3, APOA5, APOH, PCSK9, ANGPTL3, LIPC, GPAM, MTTP	807	38	18128	5.91143	0.0999768	0.00437933	0.0599477
GOTERM_BP_DIRECT	GO:0031639~plasminogen activation	6	0.695249	3.58801e-05	F11, FGG, FGA, FGB, KLKB1, APOH	807	10	18128	13.4781	0.10796	0.00455935	0.0650166
GOTERM_BP_DIRECT	GO:0000398~mRNA splicing, via spliceosome	17	1.96987	4.39191e-05	DHX8, SNRPA1, TRA2B, YTHDC1, SF3B5, SF3A1, SF3B3, SF3B2, DDX39, SF3B1, DHX38, RAVER1, CDC40, DHX15, SNRPC, LSM2, DDX41	807	114	18128	3.34981	0.130504	0.00536408	0.0795782
GOTERM_BP_DIRECT	GO:0051384~response to glucocorticoid	15	1.73812	5.28184e-05	ALDOB, IGF1, SPARC, TAT, AGXT, CPN1, SLCO1B2, APOA2, SDC1, HNMT, BCHE, SULT1A1, LCAT, LIPC, FN1	807	92	18128	3.66252	0.154797	0.00620946	0.0956958
GOTERM_BP_DIRECT	GO:0097421~liver regeneration	8	0.926999	5.95971e-05	CEBPB, FGA, KLKB1, HMOX1, RGN, HFE, VTN, CPB2	807	24	18128	7.48781	0.172845	0.00675433	0.107971
GOTERM_BP_DIRECT	GO:0007159~leukocyte cell-cell adhesion	8	0.926999	7.96143e-05	APOA4, ITGAL, PTPRC, ITGA5, FERMT3, ITGB2, MSN, ITGAM	807	25	18128	7.1883	0.223922	0.00870335	0.144211
GOTERM_BP_DIRECT	GO:0034375~high-density lipoprotein particle remodeling	6	0.695249	0.000104659	APOA2, APOA1, LCAT, APOC3, LIPC, APOM	807	12	18128	11.2317	0.283411	0.0110469	0.189536
GOTERM_BP_DIRECT	GO:0098609~cell-cell adhesion	22	2.54925	0.00011473	ARGLU1, VASN, LIMA1, BSG, YWHAZ, ZC3HAV1, MYO1B, WASF2, FSCN1, CAPZA1, HCFC1, STAT1, CAPZB, EIF4G1, TJP1, CDC42EP1, GAPVD1, ATIC, LRRFIP1, UBAP2, ADD1, PARVA	807	190	18128	2.60103	0.306026	0.0117154	0.207756
GOTERM_BP_DIRECT	GO:0051017~actin filament bundle assembly	9	1.04287	0.000119106	SHROOM1, LIMA1, MYO1B, CALD1, FSCN1, ACTN1, LCP1, PLS3, ADD1	807	35	18128	5.77631	0.315629	0.0117818	0.215672
GOTERM_BP_DIRECT	GO:0051918~negative regulation of fibrinolysis	5	0.579374	0.000121907	SERPINF2, APOH, HRG, CPB2, PLG	807	7	18128	16.0453	0.321706	0.0116939	0.220738
GOTERM_BP_DIRECT	GO:0034372~very-low-density lipoprotein particle remodeling	5	0.579374	0.000121907	APOA4, APOA1, LCAT, APOA5, LIPC	807	7	18128	16.0453	0.321706	0.0116939	0.220738
GOTERM_BP_DIRECT	GO:0045087~innate immune response	36	4.17149	0.000122682	TNFAIP8L2, MBL1, MBL2, C9, ZC3HAV1, MASP2, TRIM14, NFKB1, C1QC, B2M, CFP, FGG, TMEM173, MYD88, FGA, REL, FGB, FCER1G, ITCH, CFI, CSK, YES1, CSF1R, APCS, RELA, SAMHD1, SERPING1, FCGR1, C8G, TYK2, C8A, C1QB, C8B, C4BP, AKAP8, CR1L	807	402	18128	2.01165	0.323378	0.0114237	0.222141
GOTERM_BP_DIRECT	GO:0071407~cellular response to organic cyclic compound	13	1.50637	0.000124161	CEBPA, TMEM173, GSTM3, CEBPB, MSR1, PAK2, FGA, SMAD5, HCFC1, NFKBIA, NFKB1, STAT1, STAT3	807	76	18128	3.84243	0.326558	0.0112323	0.224816
GOTERM_BP_DIRECT	GO:0001523~retinoid metabolic process	7	0.811124	0.000125006	APOA4, DHRS3, APOA2, APOA1, ADH4, APOC3, CYP2J6	807	19	18128	8.27601	0.328368	0.0109959	0.226345
GOTERM_BP_DIRECT	GO:0043691~reverse cholesterol transport	6	0.695249	0.000163854	APOA4, APOA2, APOA1, LCAT, APOA5, APOM	807	13	18128	10.3677	0.406521	0.0140025	0.296587
GOTERM_BP_DIRECT	GO:0046470~phosphatidylcholine metabolic process	6	0.695249	0.000163854	APOA4, APOA1, LCAT, APOA5, MECP2, LIPC	807	13	18128	10.3677	0.406521	0.0140025	0.296587
GOTERM_BP_DIRECT	GO:0019433~triglyceride catabolic process	7	0.811124	0.000171894	APOA4, APOB, APOA1, APOC3, APOA5, CPS1, LIPC	807	20	18128	7.86221	0.421524	0.0143009	0.311118
GOTERM_BP_DIRECT	GO:0007160~cell-matrix adhesion	13	1.50637	0.000181448	ITGAL, COL3A1, FERMT2, ITGA1, NID1, ITGB2, VTN, PXN, FGG, FGA, FGB, ANGPTL3, FN1	807	79	18128	3.69652	0.438858	0.0147057	0.328383
GOTERM_BP_DIRECT	GO:0006631~fatty acid metabolic process	19	2.20162	0.000201913	ACOX2, ACAA2, ACOX1, PPARA, STAT5B, ACADL, HADHA, APOA2, BAAT, MLYCD, ACOT12, FABP2, ANGPTL3, LIPC, GPAM, SLC27A2, ACSM5, SLC27A5, CROT	807	156	18128	2.73593	0.474264	0.0159454	0.365358
GOTERM_BP_DIRECT	GO:0034380~high-density lipoprotein particle assembly	5	0.579374	0.000235221	APOA4, APOA2, APOA1, APOA5, APOM	807	8	18128	14.0397	0.527175	0.0181032	0.425505
GOTERM_BP_DIRECT	GO:0051591~response to cAMP	11	1.27462	0.000247973	SDC1, BSG, HNF4A, RELA, ALDOB, PKLR, COL1A1, SPARC, STAT1, AGXT, ATP7B	807	59	18128	4.1881	0.545994	0.0186254	0.448526
GOTERM_BP_DIRECT	GO:0051919~positive regulation of fibrinolysis	4	0.463499	0.000338683	F11, F12, KLKB1, PLG	807	4	18128	22.4634	0.659911	0.0247706	0.612123
GOTERM_BP_DIRECT	GO:0006376~mRNA splice site selection	6	0.695249	0.00035493	SRSF6, LUC7L2, YTHDC1, MBNL1, RBMX, LUC7L3	807	15	18128	8.98538	0.677063	0.0253615	0.641398
GOTERM_BP_DIRECT	GO:0042953~lipoprotein transport	6	0.695249	0.000497454	MIA2, APOB, MSR1, APOC3, LSR, MTTP	807	16	18128	8.42379	0.794906	0.0345938	0.897858
GOTERM_BP_DIRECT	GO:0042493~response to drug	32	3.708	0.000541753	YWHAZ, TXN2, ALDOB, HADHA, B2M, ALDH1A1, BAK1, TOP1, APOA2, APOA1, BCHE, AKR1C6, PEMT, ABCB11, OTC, RELA, CPS1, STAT1, STAT3, ABCG8, UGT2B36, ABCG5, HNF4A, BAX, CYP2D26, COL1A1, ABCC2, DPYD, LIPC, CPB2, CROT, MGST1	807	369	18128	1.94805	0.8219	0.0368142	0.977445
GOTERM_BP_DIRECT	GO:0046688~response to copper ion	7	0.811124	0.000649312	BAX, LCAT, ALDOB, NFKB1, CP, LIPC, ATP7B	807	25	18128	6.28976	0.873572	0.0430477	1.17043
GOTERM_BP_DIRECT	GO:0010898~positive regulation of triglyceride catabolic process	5	0.579374	0.000656911	APOA4, AADAC, APOA1, APOA5, APOH	807	10	18128	11.2317	0.876596	0.0426531	1.18405
GOTERM_BP_DIRECT	GO:0006957~complement activation, alternative pathway	5	0.579374	0.000656911	C8A, CFP, C8B, C9, C8G	807	10	18128	11.2317	0.876596	0.0426531	1.18405
GOTERM_BP_DIRECT	GO:0055091~phospholipid homeostasis	5	0.579374	0.000656911	APOA1, HNF4A, ANGPTL3, GPAM, STAT3	807	10	18128	11.2317	0.876596	0.0426531	1.18405
GOTERM_BP_DIRECT	GO:0072378~blood coagulation, fibrin clot formation	4	0.463499	0.000818637	FBLN1, FGG, FGA, FGB	807	5	18128	17.9708	0.926289	0.0518253	1.47351
GOTERM_BP_DIRECT	GO:0030300~regulation of intestinal cholesterol absorption	4	0.463499	0.000818637	APOA4, APOA2, APOA1, APOA5	807	5	18128	17.9708	0.926289	0.0518253	1.47351
GOTERM_BP_DIRECT	GO:0032869~cellular response to insulin stimulus	13	1.50637	0.000837258	ZFP36L1, YWHAG, SORBS1, GCK, ALDOB, PKLR, TSC2, IGF1, PCSK9, OGT, STAT1, GPAM, CEACAM1	807	93	18128	3.14005	0.930536	0.0519413	1.50679
GOTERM_BP_DIRECT	GO:0019369~arachidonic acid metabolic process	8	0.926999	0.000902716	CYP2D9, CYP2D10, CYP2C55, CYP2C54, CYP2J6, CYP2D26, CYP4F14, CYP2C50	807	36	18128	4.99188	0.943615	0.0548231	1.62368
GOTERM_BP_DIRECT	GO:0050821~protein stabilization	16	1.854	0.000915339	TCP1, TAF9B, HCFC1, IGF1, CCT3, CDC37, NCKAP1, COG3, CCT7, PFN1, CCT5, APOA1, BAG6, A1CF, ZFP207, USP33	807	134	18128	2.6822	0.945838	0.0545295	1.64621
GOTERM_BP_DIRECT	GO:0006699~bile acid biosynthetic process	5	0.579374	0.000996077	BAAT, CYP7A1, SLC27A2, AKR1D1, SLC27A5	807	11	18128	10.2107	0.958126	0.0581127	1.79018
GOTERM_BP_DIRECT	GO:0043651~linoleic acid metabolic process	5	0.579374	0.000996077	CYP2C55, CYP2C54, CYP2J6, CYP2C50, GSTM7	807	11	18128	10.2107	0.958126	0.0581127	1.79018
GOTERM_BP_DIRECT	GO:0070527~platelet aggregation	8	0.926999	0.00107121	ACTG1, PTPN6, FGG, FGA, FGB, FERMT3, PDGFRA, MYH9	807	37	18128	4.85696	0.967044	0.0612402	1.92398
GOTERM_BP_DIRECT	GO:0016601~Rac protein signal transduction	6	0.695249	0.00118505	NISCH, WASF2, EPS8L2, RHOG, ELMO1, NCKAP1	807	19	18128	7.09372	0.977073	0.0663411	2.12637
GOTERM_BP_DIRECT	GO:0007584~response to nutrient	12	1.3905	0.00120338	ABCG8, APOA1, ABCG5, TXN2, BCHE, ALB, PKLR, SERPINC1, IGF1, CP, DPYD, STAT1	807	84	18128	3.20906	0.978374	0.0661711	2.15893
GOTERM_BP_DIRECT	GO:0007015~actin filament organization	12	1.3905	0.00120338	CORO1A, SORBS1, RAC2, MYO1B, SORBS2, FAT1, FSCN1, ACTN1, ARHGAP17, WASL, AKAP2, WAS	807	84	18128	3.20906	0.978374	0.0661711	2.15893
GOTERM_BP_DIRECT	GO:0006869~lipid transport	14	1.62225	0.00129716	ESYT1, ABCA6, MTTP, APOA4, GOT2, APOA2, APOB, APOA1, APOF, APOC4, APOC3, APOA5, APOL7A, APOM	807	111	18128	2.83323	0.983963	0.0699399	2.32531
GOTERM_BP_DIRECT	GO:0001889~liver development	14	1.62225	0.00140921	CEBPA, ONECUT1, UPB1, RELA, OTC, ALDOB, STAT5B, SLCO2B1, LSR, SLCO1B2, BAAT, PCSK9, CP, LIPC	807	112	18128	2.80793	0.98878	0.0744945	2.52375
GOTERM_BP_DIRECT	GO:0008360~regulation of cell shape	16	1.854	0.00143249	ARHGEF18, FERMT2, MYL12A, ARHGAP15, MYH9, DAPK3, PXN, CORO1A, CDC42EP1, F2, SH3KBP1, CFDP1, MSN, CSF1R, FN1, PARVA	807	140	18128	2.56725	0.989583	0.0744447	2.56494
GOTERM_BP_DIRECT	GO:0015721~bile acid and bile salt transport	5	0.579374	0.00144179	SLCO1B2, ABCB11, SLCO2B1, CEACAM1, SLC10A1	807	12	18128	9.35977	0.989887	0.0737082	2.58138
GOTERM_BP_DIRECT	GO:0030301~cholesterol transport	6	0.695249	0.00152276	APOB, APOA2, MSR1, APOA1, LCAT, LIPC	807	20	18128	6.73903	0.992189	0.0764625	2.72448
GOTERM_BP_DIRECT	GO:0009750~response to fructose	4	0.463499	0.00158312	KHK, GCKR, ALDOB, GPAM	807	6	18128	14.9756	0.993556	0.0781429	2.831
GOTERM_BP_DIRECT	GO:0051028~mRNA transport	12	1.3905	0.00176649	HNRNPA3, ZFP36L1, NUP160, MYO1C, SRSF7, NUP50, NUP85, NXF1, NUP107, RANBP2, NUP155, THOC1	807	88	18128	3.0632	0.99641	0.0854809	3.15398
GOTERM_BP_DIRECT	GO:0030036~actin cytoskeleton organization	16	1.854	0.00189842	MOB2, NF2, ARHGEF18, WASF2, FSCN1, PALLD, CAPZB, ELMO1, CORO1C, PFN1, CORO1A, NISCH, RAC2, WASL, RHOG, PARVA	807	144	18128	2.49594	0.997643	0.090205	3.38572
GOTERM_BP_DIRECT	GO:0052696~flavonoid glucuronidation	6	0.695249	0.00192624	UGT2B36, UGT2B35, UGT2B34, UGT2B1, UGT2B5, UGT2A3	807	21	18128	6.41813	0.997843	0.090124	3.43452
GOTERM_BP_DIRECT	GO:0009813~flavonoid biosynthetic process	6	0.695249	0.00192624	UGT2B36, UGT2B35, UGT2B34, UGT2B1, UGT2B5, UGT2A3	807	21	18128	6.41813	0.997843	0.090124	3.43452
GOTERM_BP_DIRECT	GO:0051258~protein polymerization	5	0.579374	0.00200976	FGG, FGA, FGB, CRP, VTN	807	13	18128	8.63979	0.998348	0.0924921	3.58088
GOTERM_BP_DIRECT	GO:0006810~transport	107	12.3986	0.00217817	SLC22A18, SLC44A2, XPO5, ATOX1, XPO4, PTPN23, HOOK1, GOT2, APOA4, APOB, APOA2, APOA1, AQP11, APOF, SLC2A2, APOA5, CEP290, APOM, SLC12A7, ABCB11, CMAH, BICD2, DCTN1, TMEM106B, RAB17, RAB14, CLIP1, AKAP8, SLC30A10, CROT, GC, FXYD1, CLCN2, RBP1, TXN2, SFXN3, HFE, ABCA6, RAB7, ALB, APOC4, STX16, APOC3, PRAF2, MYO1C, TOMM40, SLCO2B1, ABCG8, SLC25A11, ABCG5, SLC25A13, ATP2A2, SRSF7, FABP1, FABP2, ASNA1…	807	1819	18128	1.32138	0.999035	0.0984366	3.87539
GOTERM_BP_DIRECT	GO:0006928~movement of cell or subcellular component	6	0.695249	0.0024026	MACF1, WASF2, STRBP, MYH9, PXN, ELMO1	807	22	18128	6.12639	0.999528	0.106522	4.26652
GOTERM_BP_DIRECT	GO:0019441~tryptophan catabolic process to kynurenine	4	0.463499	0.00267902	TDO2, KYNU, IDO2, AFMID	807	7	18128	12.8363	0.999805	0.116434	4.74621
GOTERM_BP_DIRECT	GO:0090277~positive regulation of peptide hormone secretion	4	0.463499	0.00267902	FGG, FGA, FGB, HFE	807	7	18128	12.8363	0.999805	0.116434	4.74621
GOTERM_BP_DIRECT	GO:0045723~positive regulation of fatty acid biosynthetic process	5	0.579374	0.00271543	APOA4, APOA1, HNF4A, APOA5, RGN	807	14	18128	8.02266	0.999826	0.116338	4.80921
GOTERM_BP_DIRECT	GO:0007229~integrin-mediated signaling pathway	12	1.3905	0.00275484	ITGAL, CD47, APOA1, ITGA5, FERMT3, COL3A1, FERMT2, ITGA1, FCER1G, ITGB2, ITGAM, PXN	807	93	18128	2.89851	0.999847	0.116365	4.87738
GOTERM_BP_DIRECT	GO:0048041~focal adhesion assembly	6	0.695249	0.00295906	CTTN, SORBS1, FERMT2, ACTN1, PIP5K1A, PXN	807	23	18128	5.86003	0.99992	0.122826	5.22985
GOTERM_BP_DIRECT	GO:0006897~endocytosis	18	2.08575	0.00298803	MSR1, WASF2, ITSN2, ASGR1, ASGR2, CTTN, GAPVD1, CLEC4F, FNBP1L, RAB17, SH3KBP1, NECAP2, RIN1, BIN1, EHD1, SNX12, ANKFY1, USP33	807	181	18128	2.23393	0.999927	0.122363	5.27976
GOTERM_BP_DIRECT	GO:0031100~organ regeneration	10	1.15875	0.00336885	BAK1, NRF1, APOA2, BAAT, C5AR1, APOA1, ATIC, EIF4A1, APOH, LCP1	807	69	18128	3.25557	0.999978	0.135147	5.9334
GOTERM_BP_DIRECT	GO:0071345~cellular response to cytokine stimulus	7	0.811124	0.00350862	PID1, HCLS1, NFKBIA, NFKB1, STAT1, STAT3, CSF1R	807	34	18128	4.62483	0.999986	0.138616	6.17225
GOTERM_BP_DIRECT	GO:0006520~cellular amino acid metabolic process	6	0.695249	0.00360287	GOT2, SDS, OTC, PM20D1, ASPG, TAT	807	24	18128	5.61586	0.99999	0.140336	6.33296
GOTERM_BP_DIRECT	GO:0051592~response to calcium ion	10	1.15875	0.0040928	EGFR, FGG, SDC1, SLC25A13, S100A16, FGA, FGB, SPARC, LIPC, MTTP	807	71	18128	3.16387	0.999998	0.155987	7.16428
GOTERM_BP_DIRECT	GO:1904871~positive regulation of protein localization to Cajal body	4	0.463499	0.00414531	CCT7, CCT5, TCP1, CCT3	807	8	18128	11.2317	0.999998	0.155968	7.25296
GOTERM_BP_DIRECT	GO:0006569~tryptophan catabolic process	4	0.463499	0.00414531	TDO2, KYNU, IDO2, AFMID	807	8	18128	11.2317	0.999998	0.155968	7.25296
GOTERM_BP_DIRECT	GO:0042572~retinol metabolic process	6	0.695249	0.00434126	ALDH1A1, DHRS3, RDH7, RBP1, ADH4, RDH5	807	25	18128	5.39123	0.999999	0.160837	7.58319
GOTERM_BP_DIRECT	GO:0033700~phospholipid efflux	5	0.579374	0.00459924	APOA4, APOA2, APOA1, APOC3, APOA5	807	16	18128	7.01983	1	0.167625	8.01627
GOTERM_BP_DIRECT	GO:0007339~binding of sperm to zona pellucida	7	0.811124	0.00471326	CCT7, B4GALT1, CCT5, TCP1, FETUB, UBAP2L, CCT3	807	36	18128	4.36789	1	0.169486	8.20708
GOTERM_BP_DIRECT	GO:0048025~negative regulation of mRNA splicing, via spliceosome	6	0.695249	0.0051814	SRSF4, SRSF7, SRSF6, AKR1C6, TRA2B, DYRK1A	807	26	18128	5.18387	1	0.18267	8.98653
GOTERM_BP_DIRECT	GO:0042060~wound healing	12	1.3905	0.00522042	EGFR, B4GALT1, PPARA, SDC1, MACF1, COL3A1, CRP, ARHGEF19, PDGFRA, COL1A1, SPARC, FN1	807	101	18128	2.66892	1	0.181914	9.05123
GOTERM_BP_DIRECT	GO:0009058~biosynthetic process	7	0.811124	0.00541817	GOT2, PBLD2, ALDH1L1, GPT, PCYT2, TAT, PBLD1	807	37	18128	4.24984	1	0.186112	9.37838
GOTERM_BP_DIRECT	GO:0010903~negative regulation of very-low-density lipoprotein particle remodeling	3	0.347625	0.00574831	APOA2, APOA1, APOC3	807	3	18128	22.4634	1	0.194221	9.92207
GOTERM_BP_DIRECT	GO:0010248~establishment or maintenance of transmembrane electrochemical gradient	3	0.347625	0.00574831	BAK1, BAX, SLC22A1	807	3	18128	22.4634	1	0.194221	9.92207
GOTERM_BP_DIRECT	GO:0006210~thymine catabolic process	3	0.347625	0.00574831	ALDH6A1, DPYS, DPYD	807	3	18128	22.4634	1	0.194221	9.92207
GOTERM_BP_DIRECT	GO:0010867~positive regulation of triglyceride biosynthetic process	5	0.579374	0.00580544	PLIN5, CTDNEP1, APOC3, RGN, GPAM	807	17	18128	6.6069	1	0.193912	10.0158
GOTERM_BP_DIRECT	GO:0032922~circadian regulation of gene expression	9	1.04287	0.00596006	MAGED1, TOP1, PPARA, ADK, RBM4, MTA1, OGT, KDM5A, MYBBP1A	807	62	18128	3.26082	1	0.196499	10.2692
GOTERM_BP_DIRECT	GO:0010873~positive regulation of cholesterol esterification	4	0.463499	0.00601371	APOA4, APOA2, APOA1, APOA5	807	9	18128	9.98375	1	0.196071	10.3569
GOTERM_BP_DIRECT	GO:0044320~cellular response to leptin stimulus	4	0.463499	0.00601371	PID1, GCK, FGB, STAT3	807	9	18128	9.98375	1	0.196071	10.3569
GOTERM_BP_DIRECT	GO:0007163~establishment or maintenance of cell polarity	6	0.695249	0.00613035	PARD3, MACF1, FAT1, FSCN1, CEP290, PARVA	807	27	18128	4.99188	1	0.197473	10.5474
GOTERM_BP_DIRECT	GO:0006637~acyl-CoA metabolic process	6	0.695249	0.00613035	ACOT9, BAAT, HNF4A, ACOT12, GPAM, ACOT4	807	27	18128	4.99188	1	0.197473	10.5474
GOTERM_BP_DIRECT	GO:0040014~regulation of multicellular organism growth	7	0.811124	0.00619719	FGFR2, AZGP1, G6PDX, FTO, STAT5B, IGF1, STAT3	807	38	18128	4.138	1	0.197421	10.6564
GOTERM_BP_DIRECT	GO:0006406~mRNA export from nucleus	7	0.811124	0.00705456	DDX39, NUP160, NUP85, NXF1, NUP107, NUP155, THOC1	807	39	18128	4.0319	1	0.219411	12.0432
GOTERM_BP_DIRECT	GO:0048661~positive regulation of smooth muscle cell proliferation	10	1.15875	0.00896185	EGFR, FGFR2, MYD88, SERPINF2, AKR1B3, HMOX1, STAT5B, IGF1, STAT1, TRAF6	807	80	18128	2.80793	1	0.267694	15.0558
GOTERM_BP_DIRECT	GO:0006644~phospholipid metabolic process	7	0.811124	0.00902126	APOA1, LCAT, PLA2G12B, ASPG, PEMT, PCSK9, ANGPTL3	807	41	18128	3.83522	1	0.266743	15.1481
GOTERM_BP_DIRECT	GO:0031018~endocrine pancreas development	7	0.811124	0.00902126	BAK1, ONECUT1, HNF4A, GCK, SLC2A2, PKLR, NR5A2	807	41	18128	3.83522	1	0.266743	15.1481
GOTERM_BP_DIRECT	GO:0016337~single organismal cell-cell adhesion	12	1.3905	0.00917134	EGFR, ITGAL, PARD3, LIMS2, PKP2, FAT1, ICAM2, CCDC80, ITGB2, MYH9, RAPGEF1, ITGAM	807	109	18128	2.47304	1	0.268083	15.3807
GOTERM_BP_DIRECT	GO:0055072~iron ion homeostasis	7	0.811124	0.0101389	ANK1, HFE2, HMOX1, SFXN3, HFE, TMPRSS6, B2M	807	42	18128	3.74391	1	0.28933	16.866
GOTERM_BP_DIRECT	GO:0070208~protein heterotrimerization	5	0.579374	0.0106326	COL1A2, COL6A2, COL6A1, COL1A1, OGT	807	20	18128	5.61586	1	0.298501	17.6144
GOTERM_BP_DIRECT	GO:0000050~urea cycle	4	0.463499	0.011052	CEBPA, NAGS, OTC, CPS1	807	11	18128	8.16853	1	0.305664	18.2451
GOTERM_BP_DIRECT	GO:0051006~positive regulation of lipoprotein lipase activity	4	0.463499	0.011052	APOA4, APOA1, APOA5, APOH	807	11	18128	8.16853	1	0.305664	18.2451
GOTERM_BP_DIRECT	GO:0045123~cellular extravasation	3	0.347625	0.0111579	ITGA1, ITGB2, ITGAM	807	4	18128	16.8476	1	0.305496	18.4037
GOTERM_BP_DIRECT	GO:0060192~negative regulation of lipase activity	3	0.347625	0.0111579	PLIN5, APOA2, APOA1	807	4	18128	16.8476	1	0.305496	18.4037
GOTERM_BP_DIRECT	GO:0018916~nitrobenzene metabolic process	3	0.347625	0.0111579	GSTM4, GSTM5, GSTM7	807	4	18128	16.8476	1	0.305496	18.4037
GOTERM_BP_DIRECT	GO:0051180~vitamin transport	3	0.347625	0.0111579	GC, AFM, APOA1	807	4	18128	16.8476	1	0.305496	18.4037
GOTERM_BP_DIRECT	GO:0010989~negative regulation of low-density lipoprotein particle clearance	3	0.347625	0.0111579	APOC3, PCSK9, CSK	807	4	18128	16.8476	1	0.305496	18.4037
GOTERM_BP_DIRECT	GO:1902512~positive regulation of apoptotic DNA fragmentation	3	0.347625	0.0111579	BAX, ENDOG, IGFBP3	807	4	18128	16.8476	1	0.305496	18.4037
GOTERM_BP_DIRECT	GO:0009749~response to glucose	10	1.15875	0.0113007	KHK, APOA2, HNF4A, TXN2, SLC2A2, PKLR, COL6A2, CTSB, GPAM, APOM	807	83	18128	2.70644	1	0.306163	18.617
GOTERM_BP_DIRECT	GO:0032496~response to lipopolysaccharide	18	2.08575	0.01169	C5AR1, CEBPB, STAT5B, UGT2B1, NFKBIA, MTA1, IGF1, MAPKAPK2, SPARC, CYP1A2, STAT1, CPS1, SLCO1B2, NRF1, APOB, MYD88, FMO1, MGST1	807	208	18128	1.94395	1	0.3123	19.1959
GOTERM_BP_DIRECT	GO:0032355~response to estradiol	13	1.50637	0.0117065	GC, STAT5B, MECP2, POSTN, CYP1A2, MBD3, STAT3, NRF1, FGA, ENDOG, PDGFRA, COL1A1, NCOR2	807	128	18128	2.28144	1	0.31011	19.2204
GOTERM_BP_DIRECT	GO:0016477~cell migration	17	1.96987	0.011936	FSCN1, PALLD, ELMO1, TYK2, CD47, CORO1A, SDC1, DOCK1, SORBS2, FAT1, GPC6, PDGFRA, SH3KBP1, GFRA1, CSK, USP33, LCP1	807	192	18128	1.98895	1	0.312596	19.5597
GOTERM_BP_DIRECT	GO:2001237~negative regulation of extrinsic apoptotic signaling pathway	7	0.811124	0.0126628	CTTN, RELA, LMNA, IGF1, BIRC6, PSME3, YAP1	807	44	18128	3.57373	1	0.325605	20.6255
GOTERM_BP_DIRECT	GO:0032212~positive regulation of telomere maintenance via telomerase	6	0.695249	0.0127426	CCT7, CCT5, TCP1, CCT3, MAP2K7, NEK7	807	32	18128	4.2119	1	0.324719	20.7417
GOTERM_BP_DIRECT	GO:0030032~lamellipodium assembly	6	0.695249	0.0127426	ARHGEF6, WASF2, NUP85, CAPZB, PXN, NCKAP1	807	32	18128	4.2119	1	0.324719	20.7417
GOTERM_BP_DIRECT	GO:0042127~regulation of cell proliferation	19	2.20162	0.0129316	FGFR2, B4GALT1, CEBPA, EGFR, SGK2, NF2, ERBB3, HP1BP3, NFKBIA, IGF1, BIRC6, SPARC, TYK2, MYD88, BAG6, CFDP1, YAP1, NR5A2, YES1	807	227	18128	1.8802	1	0.326112	21.0162
GOTERM_BP_DIRECT	GO:0010501~RNA secondary structure unwinding	7	0.811124	0.0140768	DDX39, EIF4A1, DDX1, DDX50, DHX36, DDX41, DDX52	807	45	18128	3.49431	1	0.34678	22.6609
GOTERM_BP_DIRECT	GO:0016540~protein autoprocessing	4	0.463499	0.0142554	F12, HFE2, PCSK9, CAPN1	807	12	18128	7.48781	1	0.3477	22.9145
GOTERM_BP_DIRECT	GO:0016525~negative regulation of angiogenesis	9	1.04287	0.0167301	COL4A2, GTF2I, STAB1, KRIT1, APOH, HRG, SPARC, STAT1, PLG	807	74	18128	2.73204	1	0.391891	26.3479
GOTERM_BP_DIRECT	GO:0071803~positive regulation of podosome assembly	4	0.463499	0.0179291	FSCN1, MSN, PALLD, LCP1	807	13	18128	6.91183	1	0.410499	27.9589
GOTERM_BP_DIRECT	GO:0030212~hyaluronan metabolic process	4	0.463499	0.0179291	ITIH1, ITIH4, ITIH2, ITIH3	807	13	18128	6.91183	1	0.410499	27.9589
GOTERM_BP_DIRECT	GO:0060397~JAK-STAT cascade involved in growth hormone signaling pathway	4	0.463499	0.0179291	PTPN6, STAT5B, STAT1, STAT3	807	13	18128	6.91183	1	0.410499	27.9589
GOTERM_BP_DIRECT	GO:0038061~NIK/NF-kappaB signaling	3	0.347625	0.0180508	REL, RELA, NFKB1	807	5	18128	13.4781	1	0.409781	28.1205
GOTERM_BP_DIRECT	GO:0007044~cell-substrate junction assembly	3	0.347625	0.0180508	TNS1, ITGA5, FN1	807	5	18128	13.4781	1	0.409781	28.1205
GOTERM_BP_DIRECT	GO:2000189~positive regulation of cholesterol homeostasis	3	0.347625	0.0180508	ACOX1, SEC24A, HNF4A	807	5	18128	13.4781	1	0.409781	28.1205
GOTERM_BP_DIRECT	GO:0006573~valine metabolic process	3	0.347625	0.0180508	ALDH6A1, BCAT2, STAT5B	807	5	18128	13.4781	1	0.409781	28.1205
GOTERM_BP_DIRECT	GO:0032781~positive regulation of ATPase activity	5	0.579374	0.0202709	PFN1, ZC3HAV1, ALDOB, TOR1AIP1, RGN	807	24	18128	4.67988	1	0.444252	31.01
GOTERM_BP_DIRECT	GO:0001895~retina homeostasis	5	0.579374	0.0202709	ACTG1, AZGP1, ALB, PIGR, B2M	807	24	18128	4.67988	1	0.444252	31.01
GOTERM_BP_DIRECT	GO:0045216~cell-cell junction organization	5	0.579374	0.0202709	OCLN, LIMS2, NF2, HNF4A, CEACAM1	807	24	18128	4.67988	1	0.444252	31.01
GOTERM_BP_DIRECT	GO:0006805~xenobiotic metabolic process	5	0.579374	0.0202709	NR1I2, HNF4A, SULT1B1, SULT1A1, AKR1C12	807	24	18128	4.67988	1	0.444252	31.01
GOTERM_BP_DIRECT	GO:0035023~regulation of Rho protein signal transduction	9	1.04287	0.0208213	ARHGEF1, ARHGEF18, ARHGEF6, PLEKHG6, ARHGEF19, AKAP13, ITSN2, EPS8L2, ARHGDIB	807	77	18128	2.6256	1	0.450182	31.7091
GOTERM_BP_DIRECT	GO:0006656~phosphatidylcholine biosynthetic process	4	0.463499	0.0220783	APOA2, APOA1, LCAT, PEMT	807	14	18128	6.41813	1	0.466913	33.2808
GOTERM_BP_DIRECT	GO:0030335~positive regulation of cell migration	17	1.96987	0.022737	EGFR, ELP3, ONECUT1, MYO1C, FERMT3, IGF1, DAPK3, CORO1A, SEMA4G, ITGA5, PDGFRA, COL1A1, FGF1, ANGPTL3, GRB7, CSF1R, FN1	807	207	18128	1.84482	1	0.473957	34.0908
GOTERM_BP_DIRECT	GO:0042102~positive regulation of T cell proliferation	8	0.926999	0.0230788	ITGAL, PTPRC, CORO1A, CCDC88B, ADK, EFNB1, TRAF6, CEACAM1	807	64	18128	2.80793	1	0.476109	34.5073
GOTERM_BP_DIRECT	GO:1902042~negative regulation of extrinsic apoptotic signaling pathway via death domain receptors	5	0.579374	0.0233052	FGG, FGA, ITPRIP, FGB, HMOX1	807	25	18128	4.49269	1	0.476521	34.7818
GOTERM_BP_DIRECT	GO:0019835~cytolysis	5	0.579374	0.0233052	C8A, C8B, BAK1, C9, C8G	807	25	18128	4.49269	1	0.476521	34.7818
GOTERM_BP_DIRECT	GO:0045944~positive regulation of transcription from RNA polymerase II promoter	59	6.83662	0.0233411	PPARA, HFE2, STAT5B, NFKB1, FUBP3, TMEM173, PSIP1, RBCK1, DHX36, YAP1, CREB3L3, OGT, FGF1, EGFR, PID1, TBL1XR1, RELA, YY1, PROX1, HNF4A, SERPINF2, ZFPM1, SMARCA2, FGFR2, ONECUT1, TAF9B, TFEB, NFKBIA, NFIX, NFYA, PFN1, NIPBL, REL, PELP1, YES1, DDX41, TRAF6, CEBPA, CEBPB, HCLS1, SMAD5, IGF1, STAT1, TMPRSS6, CSRP3, RBMX, STAT3, NRF1, NR1I2, WDR61, THRAP3, TSC2, NFIC, NR5A2, RBM14, SETD3, NFIA, ATAD2…	807	1001	18128	1.32402	1	0.474144	34.8253
GOTERM_BP_DIRECT	GO:0006606~protein import into nucleus	8	0.926999	0.024908	NUP153, NUP50, TSC2, NUP85, NUP107, NUP155, TNPO2, STAT3	807	65	18128	2.76473	1	0.49369	36.6948
GOTERM_BP_DIRECT	GO:0018108~peptidyl-tyrosine phosphorylation	8	0.926999	0.024908	EGFR, FGFR2, PTPN6, DYRK1A, EFEMP1, PDGFRA, PXN, CSF1R	807	65	18128	2.76473	1	0.49369	36.6948
GOTERM_BP_DIRECT	GO:0030324~lung development	12	1.3905	0.0261264	CEBPA, FGFR2, BAG6, JMJD6, PDGFRA, IGF1, SPARC, CP, CYP1A2, FGF1, PROX1, NFIB	807	127	18128	2.12253	1	0.50754	38.1134
GOTERM_BP_DIRECT	GO:2000346~negative regulation of hepatocyte proliferation	3	0.347625	0.0262846	LIMS2, CPB2, CEACAM1	807	6	18128	11.2317	1	0.506755	38.2954
GOTERM_BP_DIRECT	GO:0008211~glucocorticoid metabolic process	3	0.347625	0.0262846	APOA1, SERPINA6, MECP2	807	6	18128	11.2317	1	0.506755	38.2954
GOTERM_BP_DIRECT	GO:0042158~lipoprotein biosynthetic process	3	0.347625	0.0262846	APOB, APOA1, LCAT	807	6	18128	11.2317	1	0.506755	38.2954
GOTERM_BP_DIRECT	GO:0086073~bundle of His cell-Purkinje myocyte adhesion involved in cell communication	3	0.347625	0.0262846	DSG2, PKP2, DSC2	807	6	18128	11.2317	1	0.506755	38.2954
GOTERM_BP_DIRECT	GO:0042866~pyruvate biosynthetic process	3	0.347625	0.0262846	SDS, PKLR, AGXT	807	6	18128	11.2317	1	0.506755	38.2954
GOTERM_BP_DIRECT	GO:0006642~triglyceride mobilization	3	0.347625	0.0262846	APOB, APOC3, SLC27A5	807	6	18128	11.2317	1	0.506755	38.2954
GOTERM_BP_DIRECT	GO:0050996~positive regulation of lipid catabolic process	3	0.347625	0.0262846	APOA2, APOA5, ANGPTL3	807	6	18128	11.2317	1	0.506755	38.2954
GOTERM_BP_DIRECT	GO:0006825~copper ion transport	4	0.463499	0.0267044	ATOX1, CP, SCO2, ATP7B	807	15	18128	5.99025	1	0.509463	38.7758
GOTERM_BP_DIRECT	GO:1904874~positive regulation of telomerase RNA localization to Cajal body	4	0.463499	0.0267044	CCT7, CCT5, TCP1, CCT3	807	15	18128	5.99025	1	0.509463	38.7758
GOTERM_BP_DIRECT	GO:0006879~cellular iron ion homeostasis	7	0.811124	0.0271428	NUBP1, HFE2, HPX, HMOX1, HFE, CP, TMPRSS6	807	52	18128	3.02393	1	0.512358	39.2737
GOTERM_BP_DIRECT	GO:0030168~platelet activation	6	0.695249	0.0282818	FGG, FGA, F5, FGB, F2, HRG	807	39	18128	3.45591	1	0.524154	40.5496
GOTERM_BP_DIRECT	GO:0010043~response to zinc ion	6	0.695249	0.0282818	KHK, OTC, ALDOB, SLC30A10, CPS1, ATP7B	807	39	18128	3.45591	1	0.524154	40.5496
GOTERM_BP_DIRECT	GO:0035634~response to stilbenoid	5	0.579374	0.0301604	APOA4, SAA2, MUP3, HSD3B5, FGL1	807	27	18128	4.1599	1	0.5445	42.5987
GOTERM_BP_DIRECT	GO:0030198~extracellular matrix organization	11	1.27462	0.0305757	B4GALT1, COL4A2, FBLN1, COL4A1, FBLN5, PDGFRA, CCDC80, VTN, NID1, POSTN, FN1	807	114	18128	2.16753	1	0.5466	43.0427
GOTERM_BP_DIRECT	GO:0050714~positive regulation of protein secretion	6	0.695249	0.03118	FGG, SEC24A, FGA, FGB, EXPH5, IGF1	807	40	18128	3.36952	1	0.550877	43.6828
GOTERM_BP_DIRECT	GO:0000038~very long-chain fatty acid metabolic process	4	0.463499	0.0318056	ACOX1, SLC27A2, SLC27A5, ACOT4	807	16	18128	5.61586	1	0.555298	44.3384
GOTERM_BP_DIRECT	GO:0032092~positive regulation of protein binding	8	0.926999	0.033213	TMEM173, CALD1, KRIT1, HFE, VTN, USP33, B2M, ADD1	807	69	18128	2.60446	1	0.568378	45.7868
GOTERM_BP_DIRECT	GO:0006979~response to oxidative stress	12	1.3905	0.0334131	HAO1, ALDH1A1, ATOX1, HMOX1, G6PDX, PSIP1, ETFDH, NFKB1, TXNRD1, ABCC2, TAT, SRXN1	807	132	18128	2.04213	1	0.567771	45.9899
GOTERM_BP_DIRECT	GO:0006915~apoptotic process	36	4.17149	0.0337583	FGFR2, DPF2, MKNK2, RBM5, NFKB1, SMNDC1, KANK2, ZFP36L1, BAK1, TMEM173, NISCH, MYD88, DOCK1, BAG6, PAK2, SQSTM1, HMOX1, TIA1, PCSK9, INPP5D, OGT, ITCH, MAP2K7, RBM25, C5AR1, CIDEB, BIRC6, STAT1, DAPK3, ELMO1, LSP1, SLTM, BAX, SH3KBP1, PSME3, THOC1	807	571	18128	1.41626	1	0.568763	46.3384
GOTERM_BP_DIRECT	GO:0035987~endodermal cell differentiation	5	0.579374	0.0339879	COL4A2, ITGA5, COL6A1, VTN, FN1	807	28	18128	4.01133	1	0.568485	46.5691
GOTERM_BP_DIRECT	GO:0031667~response to nutrient levels	6	0.695249	0.0342576	GC, SIRT5, MBD3, LIPC, GPAM, PROX1	807	41	18128	3.28733	1	0.568644	46.8388
GOTERM_BP_DIRECT	GO:0015031~protein transport	37	4.28737	0.0350277	COPA, SEC24A, RAB5B, NUP160, XPO5, XPO4, PTPN23, GPR89, RAB7, HOOK1, SEC16B, TAP2, STX16, NECAP2, LSG1, CEP290, EXOC6, RANBP2, SNAP23, TNPO2, EHD1, PRAF2, GOLT1A, MYO1C, NASP, TOMM40, NUP85, MYH9, NUP155, COG3, RAB17, RAB14, TOM1, AKAP8, COL1A1, NUP107, SNX12	807	592	18128	1.40397	1	0.574119	47.602
GOTERM_BP_DIRECT	GO:0001867~complement activation, lectin pathway	3	0.347625	0.0357269	MBL1, MBL2, MASP2	807	7	18128	9.62719	1	0.578717	48.2859
GOTERM_BP_DIRECT	GO:0042904~9-cis-retinoic acid biosynthetic process	3	0.347625	0.0357269	RDH9, ALDH1A1, RDH16	807	7	18128	9.62719	1	0.578717	48.2859
GOTERM_BP_DIRECT	GO:0051156~glucose 6-phosphate metabolic process	3	0.347625	0.0357269	G6PC, GCK, G6PDX	807	7	18128	9.62719	1	0.578717	48.2859
GOTERM_BP_DIRECT	GO:0033622~integrin activation	3	0.347625	0.0357269	FERMT3, FERMT2, FN1	807	7	18128	9.62719	1	0.578717	48.2859
GOTERM_BP_DIRECT	GO:2000601~positive regulation of Arp2/3 complex-mediated actin nucleation	3	0.347625	0.0357269	WASL, WAS, NCKAP1	807	7	18128	9.62719	1	0.578717	48.2859
GOTERM_BP_DIRECT	GO:0006526~arginine biosynthetic process	3	0.347625	0.0357269	NAGS, OTC, CPS1	807	7	18128	9.62719	1	0.578717	48.2859
GOTERM_BP_DIRECT	GO:0010837~regulation of keratinocyte proliferation	3	0.347625	0.0357269	ZFP36L1, SRSF6, YAP1	807	7	18128	9.62719	1	0.578717	48.2859
GOTERM_BP_DIRECT	GO:0010886~positive regulation of cholesterol storage	3	0.347625	0.0357269	APOB, MSR1, EHD1	807	7	18128	9.62719	1	0.578717	48.2859
GOTERM_BP_DIRECT	GO:0042178~xenobiotic catabolic process	3	0.347625	0.0357269	GSTM4, GSTM5, GSTM7	807	7	18128	9.62719	1	0.578717	48.2859
GOTERM_BP_DIRECT	GO:0045333~cellular respiration	4	0.463499	0.0373771	SLC25A13, BAX, TBRG4, CYP1A2	807	17	18128	5.28552	1	0.592797	49.8668
GOTERM_BP_DIRECT	GO:0030048~actin filament-based movement	4	0.463499	0.0373771	MYO1B, WASF2, MYH9, WAS	807	17	18128	5.28552	1	0.592797	49.8668
GOTERM_BP_DIRECT	GO:0071354~cellular response to interleukin-6	4	0.463499	0.0373771	PID1, FGA, RELA, NFKB1	807	17	18128	5.28552	1	0.592797	49.8668
GOTERM_BP_DIRECT	GO:0097192~extrinsic apoptotic signaling pathway in absence of ligand	6	0.695249	0.0375169	MAGED1, BAK1, ERBB3, BAX, MKNK2, IGF1	807	42	18128	3.20906	1	0.591489	49.9986
GOTERM_BP_DIRECT	GO:0017148~negative regulation of translation	8	0.926999	0.0379839	EIF4EBP2, CPEB3, TIA1, RBM4, MVK, FXR2, GRB7, DAPK3	807	71	18128	2.53109	1	0.593422	50.4365
GOTERM_BP_DIRECT	GO:0035458~cellular response to interferon-beta	6	0.695249	0.0409597	TMEM173, IGTP, IFI47, CDC34, STAT1, DDX41	807	43	18128	3.13443	1	0.618994	53.1432
GOTERM_BP_DIRECT	GO:0008285~negative regulation of cell proliferation	26	3.01275	0.0411774	FGFR2, KANK2, BAK1, BCHE, HMOX1, PEMT, HRG, INPP5D, ASPH, CSK, CSF1R, CEBPA, B4GALT1, NF2, CLMN, ITGA1, IGF1, PROX1, STAT3, HNF4A, PKP2, BAX, TSC2, IGFBP3, SMARCA2, NFIB	807	388	18128	1.50528	1	0.61833	53.3355
GOTERM_BP_DIRECT	GO:0001525~angiogenesis	18	2.08575	0.0422231	PTPRB, FGFR2, NRP2, COL4A2, COL4A1, WASF2, SMAD5, CCDC80, MYH9, UBP1, MMRN2, KRIT1, HMOX1, HRG, FGF1, ANGPTL3, FN1, PARVA	807	241	18128	1.67777	1	0.625115	54.2494
GOTERM_BP_DIRECT	GO:0044344~cellular response to fibroblast growth factor stimulus	5	0.579374	0.042452	ZFP36L1, POSTN, COL1A1, CPS1, IQGAP1	807	30	18128	3.74391	1	0.62453	54.4473
GOTERM_BP_DIRECT	GO:0017144~drug metabolic process	4	0.463499	0.0434114	FMO5, FMO1, SULT1A1, CYP1A2	807	18	18128	4.99188	1	0.630334	55.2675
GOTERM_BP_DIRECT	GO:0015908~fatty acid transport	4	0.463499	0.0434114	GOT2, SLC27A2, CROT, SLC27A5	807	18	18128	4.99188	1	0.630334	55.2675
GOTERM_BP_DIRECT	GO:0006103~2-oxoglutarate metabolic process	4	0.463499	0.0434114	GOT2, STAT5B, OGDH, TAT	807	18	18128	4.99188	1	0.630334	55.2675
GOTERM_BP_DIRECT	GO:0010633~negative regulation of epithelial cell migration	4	0.463499	0.0434114	CORO1C, PBLD2, PTPN23, PBLD1	807	18	18128	4.99188	1	0.630334	55.2675
GOTERM_BP_DIRECT	GO:0006635~fatty acid beta-oxidation	6	0.695249	0.0445875	ACOX2, ACAA2, ACOX1, SLC27A2, CROT, HADHA	807	44	18128	3.0632	1	0.63781	56.254
GOTERM_BP_DIRECT	GO:0034383~low-density lipoprotein particle clearance	3	0.347625	0.0462541	APOB, LIPC, EHD1	807	8	18128	8.42379	1	0.649059	57.6167
GOTERM_BP_DIRECT	GO:0046500~S-adenosylmethionine metabolic process	3	0.347625	0.0462541	OCLN, PEMT, GNMT	807	8	18128	8.42379	1	0.649059	57.6167
GOTERM_BP_DIRECT	GO:0045084~positive regulation of interleukin-12 biosynthetic process	3	0.347625	0.0462541	REL, RELA, TRAF6	807	8	18128	8.42379	1	0.649059	57.6167
GOTERM_BP_DIRECT	GO:0038063~collagen-activated tyrosine kinase receptor signaling pathway	3	0.347625	0.0462541	COL4A2, COL4A1, COL1A1	807	8	18128	8.42379	1	0.649059	57.6167
GOTERM_BP_DIRECT	GO:0060509~Type I pneumocyte differentiation	3	0.347625	0.0462541	IGF1, NCOR2, NFIB	807	8	18128	8.42379	1	0.649059	57.6167
GOTERM_BP_DIRECT	GO:0071456~cellular response to hypoxia	10	1.15875	0.0464331	VASN, ZFP36L1, ACAA2, HP1BP3, ENDOG, HMOX1, LMNA, FABP1, UBQLN1, CBS	807	106	18128	2.11919	1	0.64797	57.7606
GOTERM_BP_DIRECT	GO:0001974~blood vessel remodeling	6	0.695249	0.0484014	BAK1, BGN, BAX, IGF1, CSRP3, CBS	807	45	18128	2.99513	1	0.661065	59.3134
GOTERM_BP_DIRECT	GO:0030220~platelet formation	4	0.463499	0.0498991	PTPN6, ACTN1, ZFPM1, MYH9	807	19	18128	4.72915	1	0.670014	60.4586
GOTERM_BP_DIRECT	GO:2000045~regulation of G1/S transition of mitotic cell cycle	4	0.463499	0.0498991	PID1, PTPN6, PSME3, TJP3	807	19	18128	4.72915	1	0.670014	60.4586
GOTERM_BP_DIRECT	GO:0007094~mitotic spindle assembly checkpoint	4	0.463499	0.0498991	MAD1L1, MAD2L1, ZFP207, BUB3	807	19	18128	4.72915	1	0.670014	60.4586
GOTERM_BP_DIRECT	GO:0033539~fatty acid beta-oxidation using acyl-CoA dehydrogenase	4	0.463499	0.0498991	ACOX2, ACOX1, ETFDH, ACADL	807	19	18128	4.72915	1	0.670014	60.4586
GOTERM_BP_DIRECT	GO:0030193~regulation of blood coagulation	4	0.463499	0.0498991	F11, F12, APOH, HRG	807	19	18128	4.72915	1	0.670014	60.4586
GOTERM_BP_DIRECT	GO:0010592~positive regulation of lamellipodium assembly	4	0.463499	0.0498991	RAC2, WASF2, FSCN1, NCKAP1	807	19	18128	4.72915	1	0.670014	60.4586

## Sheet: 48h+3d_GO
Category	Term	Count	%	PValue	Genes	List Total	Pop Hits	Pop Total	Fold Enrichment	Bonferroni	Benjamini	FDR
GOTERM_BP_DIRECT	GO:0007049~cell cycle	51	13.1105	4.71879e-17	PRC1, KNTC1, AURKA, AURKB, KIF2C, CDCA8, MCM7, NUP37, H2AFX, ANAPC1, CDK1, KIF11, LIG1, NUSAP1, MCM2, MCM3, UBE2C, MCM4, ECT2, MCM5, NCAPD2, ARL3, MCM6, PPM1G, UHRF1, MAD2L1, NSL1, BUB1B, PDCD6IP, MELK, ARF6, ANLN, CHEK1, SPC24, NCAPH, ZWILCH, HELLS, ERCC6L, CKAP2, DLGAP5, BRCA2, KIF18B, CDC20, RACGAP1, SMC2, TRIM21, SON, PLK1, FBXO31, CENPT, CHAF1B	373	613	18128	4.04344	1.02115e-13	1.02115e-13	8.18776e-14
GOTERM_BP_DIRECT	GO:0002376~immune system process	40	10.2828	9.59922e-17	TNFAIP8L2, C9, ZC3HAV1, TBK1, UNC93B1, H2-D1, IRAK4, TMEM173, MYD88, PTK2B, TAP2, ZC3H12A, INPP5D, CFI, CSK, SYK, ZBP1, DBNL, LGALS3, LYN, TNFRSF13B, MYO1G, TRIM25, SERPING1, H2-Q7, PSMB8, LGALS9, CD180, PSMB9, DDX58, C8A, PSMA1, PRKD2, C8B, CHID1, IRF5, TAPBPL, EIF2AK2, THEMIS2, ADAR	373	381	18128	5.10242	2.40252e-13	1.20126e-13	1.88738e-13
GOTERM_BP_DIRECT	GO:0051301~cell division	34	8.74036	1.90183e-12	PRC1, KNTC1, ARF6, AURKA, ANLN, AURKB, SPC24, KIF2C, CDCA8, NCAPH, NUP37, ZWILCH, HELLS, ERCC6L, ANAPC1, CDK1, KIF11, LIG1, NUSAP1, KIF18B, CDC20, RACGAP1, UBE2C, SMC2, ECT2, MCM5, NCAPD2, ARL3, MAD2L1, PLK1, NSL1, BUB1B, CENPT, PDCD6IP	373	374	18128	4.41823	4.11552e-09	1.37184e-09	3.29992e-09
GOTERM_BP_DIRECT	GO:0045087~innate immune response	33	8.48329	6.2784e-11	TNFAIP8L2, C9, ZC3HAV1, TBK1, TRIM14, UNC93B1, NFKB1, IRAK4, TMEM173, MYD88, REL, PTK2B, CFI, CSK, SYK, ZBP1, APCS, LGALS3, LYN, TRIM28, TRIM25, SERPING1, TRIM21, CD180, DDX58, C8A, CYBA, C8B, CYBB, CHID1, IRF5, EIF2AK2, ADAR	373	402	18128	3.9896	1.35865e-07	3.39661e-08	1.08939e-07
GOTERM_BP_DIRECT	GO:0007067~mitotic nuclear division	27	6.94087	1.40266e-10	KNTC1, ANLN, AURKA, AURKB, SPC24, KIF2C, CDCA8, NCAPH, NUP37, ZWILCH, HELLS, ERCC6L, ANAPC1, CDK1, KIF11, KIF18B, NUSAP1, CDC20, ESPL1, UBE2C, SMC2, NCAPD2, MAD2L1, PLK1, NSL1, BUB1B, CENPT	373	279	18128	4.70328	3.03536e-07	6.07072e-08	2.43382e-07
GOTERM_BP_DIRECT	GO:0000281~mitotic cytokinesis	10	2.57069	5.72913e-09	CKAP2, SON, PLK1, KIF4, CFL1, NUSAP1, ANLN, STMN1, RACGAP1, KIF20A	373	30	18128	16.2002	1.23978e-05	2.0663e-06	9.94085e-06
GOTERM_BP_DIRECT	GO:0006260~DNA replication	14	3.59897	1.63276e-06	SSRP1, LIG1, MCM2, MCM3, MCM4, MCM5, MCM6, RFC5, MCM7, RRM2, RRM1, PCNA, CHAF1B, FEN1	373	124	18128	5.48716	0.00352705	0.000504628	0.00283303
GOTERM_BP_DIRECT	GO:0051603~proteolysis involved in cellular protein catabolic process	10	2.57069	2.56862e-06	PSMB10, PSMA1, PSMA5, CASP8, CTSC, CTSS, CTSH, PLG, PSMB8, PSMB9	373	58	18128	8.3794	0.00554309	0.000694573	0.00445683
GOTERM_BP_DIRECT	GO:0002479~antigen processing and presentation of exogenous peptide antigen via MHC class I, TAP-dependent	8	2.05656	3.90536e-06	PSMB10, PSMA1, PSMA5, H2-D1, H2-Q7, PSMB8, TAPBP, PSMB9	373	33	18128	11.7819	0.00841561	0.000938584	0.00677614
GOTERM_BP_DIRECT	GO:0007015~actin filament organization	11	2.82776	8.40368e-06	ACTR3, CORO1A, RAC2, PTK2B, MYO1B, BCAR1, CFL1, ARHGAP17, LMOD2, WAS, TMOD1	373	84	18128	6.36436	0.0180213	0.00181691	0.0145806
GOTERM_BP_DIRECT	GO:0032496~response to lipopolysaccharide	16	4.11311	2.71052e-05	CEBPB, NCF2, UGT2B1, NFKBIA, STAT1, LGALS9, SLCO1B2, PLA2G4A, THBD, MYD88, RPL13A, CASP8, PLCG2, ADAM17, CASP1, EIF2AK2	373	208	18128	3.7385	0.0569692	0.00531821	0.0470209
GOTERM_BP_DIRECT	GO:0006268~DNA unwinding involved in DNA replication	5	1.28535	3.32279e-05	MCM7, MCM2, MCM4, TOP2A, MCM6	373	10	18128	24.3003	0.069382	0.00597428	0.0576395
GOTERM_BP_DIRECT	GO:0016310~phosphorylation	29	7.45501	6.51784e-05	TBK1, STK17B, TTK, CHEK1, AURKA, AURKB, RIOK1, TK1, IRAK4, GALK1, PTK2B, HK3, STK39, CSK, SYK, CDK1, LYN, MAP2K3, PBK, STAT3, IKBKE, PRKD2, CKM, PLK1, RIPK1, BUB1B, EIF2AK2, MAP3K14, MELK	373	610	18128	2.31052	0.131555	0.0107914	0.113033
GOTERM_BP_DIRECT	GO:0000070~mitotic sister chromatid segregation	6	1.54242	6.99526e-05	CDCA8, MAD2L1, PLK1, KIF18B, NUSAP1, ESPL1	373	22	18128	13.2547	0.140481	0.0107548	0.121308
GOTERM_BP_DIRECT	GO:0043123~positive regulation of I-kappaB kinase/NF-kappaB signaling	13	3.3419	7.21992e-05	ZC3HAV1, TBK1, TRIM25, ECT2, IRAK4, IKBKE, MYD88, REL, MIER1, RIPK1, CASP8, MAP3K14, CASP1	373	152	18128	4.15662	0.14465	0.0103622	0.125202
GOTERM_BP_DIRECT	GO:0007076~mitotic chromosome condensation	5	1.28535	0.000107733	NCAPH, NCAPG, NUSAP1, SMC2, NCAPD2	373	13	18128	18.6925	0.207963	0.0144661	0.186768
GOTERM_BP_DIRECT	GO:0060397~JAK-STAT cascade involved in growth hormone signaling pathway	5	1.28535	0.000107733	PTPN6, LYN, ADAM17, STAT1, STAT3	373	13	18128	18.6925	0.207963	0.0144661	0.186768
GOTERM_BP_DIRECT	GO:0006270~DNA replication initiation	6	1.54242	0.000109157	MCM7, MCM2, MCM3, MCM4, MCM5, MCM6	373	24	18128	12.1501	0.210401	0.0137998	0.189235
GOTERM_BP_DIRECT	GO:0050853~B cell receptor signaling pathway	8	2.05656	0.00012591	PTPRC, PTPN6, LYN, BCAR1, PLCG2, NCKAP1L, NFAM1, SYK	373	55	18128	7.06917	0.238516	0.0150241	0.218247
GOTERM_BP_DIRECT	GO:0007159~leukocyte cell-cell adhesion	6	1.54242	0.000134164	ITGAL, ICAM1, PTPRC, FERMT3, ITGB2, SYK	373	25	18128	11.6641	0.251999	0.0151655	0.232539
GOTERM_BP_DIRECT	GO:0051279~regulation of release of sequestered calcium ion into cytosol	5	1.28535	0.000148391	CYBA, PTPN6, CORO1A, LYN, PTK2B	373	14	18128	17.3573	0.27468	0.0159289	0.257167
GOTERM_BP_DIRECT	GO:0071407~cellular response to organic cyclic compound	9	2.31362	0.000162986	CYBA, TMEM173, CEBPB, CASP8, NFKBIA, NFKB1, STAT1, ARHGDIA, STAT3	373	76	18128	5.75533	0.297233	0.0166564	0.282426
GOTERM_BP_DIRECT	GO:0051607~defense response to virus	13	3.3419	0.00018705	PTPRC, ZC3HAV1, TBK1, UNC93B1, TRIM25, STAT2, DDX58, IFNAR2, TMEM173, IRF5, EIF2AK2, ZBP1, ADAR	373	168	18128	3.76076	0.332899	0.0182324	0.324062
GOTERM_BP_DIRECT	GO:0032481~positive regulation of type I interferon production	5	1.28535	0.000199086	TMEM173, MYD88, ZC3HAV1, PLCG2, SYK	373	15	18128	16.2002	0.350054	0.0185589	0.344881
GOTERM_BP_DIRECT	GO:0008283~cell proliferation	15	3.85604	0.000238207	CDK1, PTPN6, MKI67, NCF1, BRCA2, AURKB, TACC3, STAT3, BAK1, IFNAR2, UHRF1, MCM7, FGF1, MELK, MVP	373	225	18128	3.24004	0.402822	0.0212518	0.412518
GOTERM_BP_DIRECT	GO:0030261~chromosome condensation	5	1.28535	0.000261167	CDK1, NCAPH, SMC2, TOP2A, NCAPD2	373	16	18128	15.1877	0.431776	0.0223559	0.452196
GOTERM_BP_DIRECT	GO:0014070~response to organic cyclic compound	9	2.31362	0.000301095	CDK1, ICAM1, BAK1, ACSL1, MKI67, NCF2, LYN, NFKB1, CASP1	373	83	18128	5.26994	0.478824	0.0247526	0.521158
GOTERM_BP_DIRECT	GO:0009725~response to hormone	7	1.79949	0.000378433	ME1, LYN, PTK2B, HCLS1, AGL, MB, SREBF2	373	47	18128	7.23838	0.559165	0.0298809	0.654607
GOTERM_BP_DIRECT	GO:0030838~positive regulation of actin filament polymerization	7	1.79949	0.000476168	ACTR3, ICAM1, PTK2B, NCKAP1L, ARF6, LMOD2, VASP	373	49	18128	6.94293	0.643233	0.0361405	0.82301
GOTERM_BP_DIRECT	GO:0002250~adaptive immune response	11	2.82776	0.00053494	PRKD2, DBNL, LYN, PTK2B, TAP2, TNFRSF13B, MYO1G, UNC93B1, CTSS, CSK, SYK	373	137	18128	3.90223	0.685861	0.0391417	0.924148
GOTERM_BP_DIRECT	GO:0007229~integrin-mediated signaling pathway	9	2.31362	0.000651199	ITGAL, PLEK, PTK2B, BCAR1, FERMT3, ADAM17, ITGB2, VAV1, SYK	373	93	18128	4.70328	0.755772	0.0459016	1.12393
GOTERM_BP_DIRECT	GO:0042493~response to drug	19	4.88432	0.000655457	CDK1, ICAM1, XPO1, LYN, NCKAP1L, STAT1, STAT3, BAK1, CYBA, CYBB, ACSL1, MCM7, PTK2B, ADAM17, THBS1, LIPC, CASP1, CPB2, APEX1	373	369	18128	2.50247	0.758013	0.0447385	1.13124
GOTERM_BP_DIRECT	GO:0042994~cytoplasmic sequestering of transcription factor	4	1.02828	0.00065679	SRI, PKD2, NFKBIA, TACC3	373	9	18128	21.6002	0.758711	0.0434574	1.13352
GOTERM_BP_DIRECT	GO:0006468~protein phosphorylation	25	6.42674	0.000863846	CDK1, LYN, TBK1, MAP2K3, TRIM28, STK17B, TTK, CHEK1, AURKA, AURKB, PBK, IRAK4, IKBKE, PRKD2, PTK2B, PLK1, RIPK1, CFL1, BUB1B, STK39, EIF2AK2, CSK, MAP3K14, MELK, SYK	373	576	18128	2.1094	0.845902	0.0550959	1.48835
GOTERM_BP_DIRECT	GO:0000187~activation of MAPK activity	8	2.05656	0.000867685	PTPRC, SPAG9, MAP2K3, IQGAP3, SHC1, FGF1, THBS1, SYK	373	75	18128	5.18406	0.847179	0.053751	1.49492
GOTERM_BP_DIRECT	GO:0034501~protein localization to kinetochore	4	1.02828	0.00092403	CDK1, BUB1B, TTK, AURKB	373	10	18128	19.4402	0.864736	0.0555551	1.59127
GOTERM_BP_DIRECT	GO:0045766~positive regulation of angiogenesis	10	2.57069	0.000932194	PRKD2, CYBB, LGALS3, PTK2B, BTG1, ZC3H12A, ITGB2, FGF1, THBS1, CTSH	373	122	18128	3.98365	0.867107	0.0545189	1.60522
GOTERM_BP_DIRECT	GO:0000910~cytokinesis	6	1.54242	0.00101868	PRC1, PLK1, BRCA2, ECT2, KIF20A, ARL3	373	38	18128	7.67377	0.88981	0.0578675	1.75291
GOTERM_BP_DIRECT	GO:0007018~microtubule-based movement	8	2.05656	0.00109603	KIF1C, KIF22, KIF2C, KIF11, KIF4, KIF18A, KIF18B, KIF20A	373	78	18128	4.98467	0.90681	0.0605404	1.88483
GOTERM_BP_DIRECT	GO:0042554~superoxide anion generation	4	1.02828	0.00125128	CYBA, CYBB, NCF2, NCF1	373	11	18128	17.6729	0.933427	0.067115	2.14907
GOTERM_BP_DIRECT	GO:0010595~positive regulation of endothelial cell migration	6	1.54242	0.00144638	PRKD2, PTK2B, BCAR1, ZC3H12A, FGF1, THBS1	373	41	18128	7.11227	0.95638	0.0753185	2.48022
GOTERM_BP_DIRECT	GO:0071260~cellular response to mechanical stimulus	8	2.05656	0.00147102	CYBA, BAK1, CASP8, CHEK1, NFKB1, CASP1, MAP3K14, ARHGDIA	373	82	18128	4.74152	0.958647	0.0747563	2.52195
GOTERM_BP_DIRECT	GO:0046688~response to copper ion	5	1.28535	0.00156895	CDK1, ICAM1, NFKB1, LIPC, TK1	373	25	18128	9.72011	0.966556	0.0777159	2.68771
GOTERM_BP_DIRECT	GO:0007596~blood coagulation	8	2.05656	0.00169257	PTPRJ, F11, THBD, C9, F9, SERPING1, CPB2, PLG	373	84	18128	4.62862	0.974417	0.0817191	2.89656
GOTERM_BP_DIRECT	GO:0035556~intracellular signal transduction	19	4.88432	0.0019181	GNA13, PTPN6, PLEK, LYN, PLEKHM1, STK17B, NFAM1, RACGAP1, ECT2, VAV1, IRAK4, HMHA1, PRKD2, PLCG2, SHC1, STK39, INPP5D, CSK, SYK	373	406	18128	2.27441	0.98431	0.0901052	3.27649
GOTERM_BP_DIRECT	GO:0006508~proteolysis	24	6.16967	0.00200541	PSMB10, SRI, F11, F9, ESPL1, CTSS, NAPSA, RHBDD1, PLG, PSMB8, PSMB9, CAPN1, PSMA1, PSMA5, CASP8, EIF3F, ZC3H12A, ADAM17, CTSC, CFI, CASP1, CPB2, CTSH, HABP2	373	578	18128	2.01802	0.987016	0.0920219	3.42321
GOTERM_BP_DIRECT	GO:0051092~positive regulation of NF-kappaB transcription factor activity	9	2.31362	0.00229895	PRKD2, ICAM1, MYD88, RIPK1, NPM1, TRIM14, ITGB2, TRIM25, EIF2AK2	373	113	18128	3.87084	0.99313	0.102619	3.9149
GOTERM_BP_DIRECT	GO:0007599~hemostasis	6	1.54242	0.0024336	F11, THBD, F9, SERPING1, CPB2, PLG	373	46	18128	6.3392	0.99487	0.106122	4.13966
GOTERM_BP_DIRECT	GO:0051259~protein oligomerization	7	1.79949	0.00249598	NOL3, RRM2, RRM1, TRIM28, NPM1, ZC3H12A, LIPC	373	67	18128	5.07767	0.99552	0.106552	4.24361
GOTERM_BP_DIRECT	GO:0007059~chromosome segregation	8	2.05656	0.00251538	KIF2C, KIF11, NSL1, CENPF, CENPT, NUP37, ESPL1, TOP2A	373	90	18128	4.32005	0.995704	0.105264	4.27592
GOTERM_BP_DIRECT	GO:0007019~microtubule depolymerization	4	1.02828	0.00263698	KIF2C, KIF18A, KIF18B, STMN1	373	14	18128	13.8859	0.9967	0.107991	4.47821
GOTERM_BP_DIRECT	GO:0007093~mitotic cell cycle checkpoint	5	1.28535	0.00276175	MAD2L1, KNTC1, TTK, CHEK1, ZWILCH	373	29	18128	8.3794	0.997483	0.110723	4.68534
GOTERM_BP_DIRECT	GO:0006974~cellular response to DNA damage stimulus	19	4.88432	0.00284562	SSRP1, LYN, LIG1, DTX3L, DDX39B, BRCA2, CHEK1, IKBKE, UHRF1, MCM7, PARP9, PCNA, ZC3H12A, FBXO31, H2AFX, TOP2A, APEX1, CHAF1B, FEN1	373	421	18128	2.19337	0.997902	0.111828	4.82433
GOTERM_BP_DIRECT	GO:0030036~actin cytoskeleton organization	10	2.57069	0.00293711	CORO1A, DOCK2, RAC2, BCAR1, WASF2, SHC1, WDR1, VASP, RHOG, PARVA	373	144	18128	3.37504	0.99828	0.113167	4.97574
GOTERM_BP_DIRECT	GO:2000249~regulation of actin cytoskeleton reorganization	4	1.02828	0.00324645	PTK2B, GMFG, ARHGDIA, ARHGDIB	373	15	18128	12.9601	0.999121	0.122177	5.486
GOTERM_BP_DIRECT	GO:0043066~negative regulation of apoptotic process	23	5.9126	0.003516	CDK1, NOL3, LGALS3, FIGNL1, NCKAP1L, CENPF, NFKB1, AURKA, ASNS, RHBDD1, STAT3, SON, MAD2L1, PTK2B, PLK1, NPM1, ADAM17, FABP1, THBS1, EIF2AK2, CTSH, HELLS, ADAR	373	569	18128	1.96452	0.99951	0.129408	5.9285
GOTERM_BP_DIRECT	GO:0030335~positive regulation of cell migration	12	3.08483	0.00376222	SPAG9, CORO1A, ONECUT1, LYN, PTK2B, BCAR1, FERMT3, MYO1F, ADAM17, FGF1, THBS1, CTSH	373	207	18128	2.81742	0.999713	0.135546	6.33101
GOTERM_BP_DIRECT	GO:0007051~spindle organization	4	1.02828	0.00393537	KIF11, RANBP1, AURKA, AURKB	373	16	18128	12.1501	0.999803	0.139034	6.61308
GOTERM_BP_DIRECT	GO:0042993~positive regulation of transcription factor import into nucleus	4	1.02828	0.00393537	DDX58, TMEM173, HCLS1, TRIM28	373	16	18128	12.1501	0.999803	0.139034	6.61308
GOTERM_BP_DIRECT	GO:0002244~hematopoietic progenitor cell differentiation	8	2.05656	0.0040541	PTPRC, PTPN6, PLEK, PLD4, TNFRSF13B, ANLN, TOP2A, ADAR	373	98	18128	3.96739	0.999848	0.14064	6.80604
GOTERM_BP_DIRECT	GO:0006909~phagocytosis	6	1.54242	0.00417523	ITGAL, CORO1A, PLD4, MYO1G, ITGB2, VAV1	373	52	18128	5.60775	0.999883	0.142265	7.00252
GOTERM_BP_DIRECT	GO:0098586~cellular response to virus	4	1.02828	0.00470665	IKBKE, ZC3H12A, LGALS9, ADAR	373	17	18128	11.4354	0.999963	0.156465	7.85989
GOTERM_BP_DIRECT	GO:0046777~protein autophosphorylation	11	2.82776	0.00482597	PRKD2, LYN, RIPK1, TRIM28, STK17B, TTK, STK39, EIF2AK2, CSK, MELK, SYK	373	184	18128	2.90547	0.999972	0.157699	8.05137
GOTERM_BP_DIRECT	GO:0071345~cellular response to cytokine stimulus	5	1.28535	0.00497609	HCLS1, NFKBIA, NFKB1, STAT1, STAT3	373	34	18128	7.14714	0.99998	0.1598	8.29174
GOTERM_BP_DIRECT	GO:0051017~actin filament bundle assembly	5	1.28535	0.00552877	DBNL, SWAP70, MYO1B, LCP1, PLS3	373	35	18128	6.94293	0.999994	0.173401	9.17159
GOTERM_BP_DIRECT	GO:0007080~mitotic metaphase plate congression	5	1.28535	0.00552877	KIF22, KIF2C, CDCA8, KIF18A, KPNB1	373	35	18128	6.94293	0.999994	0.173401	9.17159
GOTERM_BP_DIRECT	GO:0030889~negative regulation of B cell proliferation	4	1.02828	0.00556297	FCGR2B, LYN, TNFRSF13B, INPP5D	373	18	18128	10.8001	0.999994	0.171901	9.22578
GOTERM_BP_DIRECT	GO:0006958~complement activation, classical pathway	6	1.54242	0.005742	C8A, C8B, C9, CRP, SERPING1, CFI	373	56	18128	5.2072	0.999996	0.174458	9.50892
GOTERM_BP_DIRECT	GO:0060315~negative regulation of ryanodine-sensitive calcium-release channel activity	3	0.771208	0.00596472	SRI, PKD2, GSTM7	373	6	18128	24.3003	0.999998	0.178116	9.86001
GOTERM_BP_DIRECT	GO:0051256~mitotic spindle midzone assembly	3	0.771208	0.00596472	KIF4, AURKB, RACGAP1	373	6	18128	24.3003	0.999998	0.178116	9.86001
GOTERM_BP_DIRECT	GO:0060337~type I interferon signaling pathway	3	0.771208	0.00596472	IFNAR2, STAT1, STAT2	373	6	18128	24.3003	0.999998	0.178116	9.86001
GOTERM_BP_DIRECT	GO:0045588~positive regulation of gamma-delta T cell differentiation	3	0.771208	0.00596472	PTPRC, NCKAP1L, SYK	373	6	18128	24.3003	0.999998	0.178116	9.86001
GOTERM_BP_DIRECT	GO:0098609~cell-cell adhesion	11	2.82776	0.0059911	DBNL, ZC3HAV1, MYO1B, WASF2, CAPG, LRRC59, ANLN, STAT1, YKT6, VASP, PARVA	373	190	18128	2.81372	0.999998	0.176412	9.9015
GOTERM_BP_DIRECT	GO:0006281~DNA repair	15	3.85604	0.00608873	KIF22, SSRP1, LIG1, DTX3L, TRIM28, BRCA2, CHEK1, UHRF1, PARP9, NPM1, PCNA, H2AFX, APEX1, CHAF1B, FEN1	373	317	18128	2.29971	0.999998	0.176636	10.0549
GOTERM_BP_DIRECT	GO:0016601~Rac protein signal transduction	4	1.02828	0.0065067	DBNL, WASF2, RHOG, NCKAP1	373	19	18128	10.2317	0.999999	0.185134	10.709
GOTERM_BP_DIRECT	GO:0010592~positive regulation of lamellipodium assembly	4	1.02828	0.0065067	ACTR3, RAC2, WASF2, NCKAP1	373	19	18128	10.2317	0.999999	0.185134	10.709
GOTERM_BP_DIRECT	GO:0000278~mitotic cell cycle	5	1.28535	0.00675386	RRM1, CENPF, KIF18B, CENPT, AURKA	373	37	18128	6.56764	1	0.18901	11.0936
GOTERM_BP_DIRECT	GO:0031648~protein destabilization	5	1.28535	0.00675386	PLK1, NPM1, CTSH, TRIM21, NCLN	373	37	18128	6.56764	1	0.18901	11.0936
GOTERM_BP_DIRECT	GO:0034097~response to cytokine	7	1.79949	0.00761248	STAT6, SLCO1B2, CORO1A, REL, NFKB1, STAT1, STAT3	373	84	18128	4.05004	1	0.207773	12.4178
GOTERM_BP_DIRECT	GO:0009615~response to virus	7	1.79949	0.00805297	DDX58, MYD88, ZC3HAV1, CFL1, STMN1, EIF2AK2, ADAR	373	85	18128	4.0024	1	0.215741	13.0899
GOTERM_BP_DIRECT	GO:0050727~regulation of inflammatory response	6	1.54242	0.00823172	SBNO2, MYD88, LYN, STK39, PIK3AP1, CASP1	373	61	18128	4.78038	1	0.217319	13.3613
GOTERM_BP_DIRECT	GO:0051918~negative regulation of fibrinolysis	3	0.771208	0.00823774	THBS1, CPB2, PLG	373	7	18128	20.8288	1	0.214862	13.3704
GOTERM_BP_DIRECT	GO:0001889~liver development	8	2.05656	0.0083351	SLCO1B2, ONECUT1, DDX39B, PKD2, ARF6, ASNS, LIPC, TK1	373	112	18128	3.47147	1	0.214554	13.5178
GOTERM_BP_DIRECT	GO:0042542~response to hydrogen peroxide	6	1.54242	0.00880689	BAK1, PLA2G4A, PTK2B, LIG1, SHC1, MB	373	62	18128	4.70328	1	0.222658	14.229
GOTERM_BP_DIRECT	GO:0043200~response to amino acid	5	1.28535	0.00971454	ICAM1, LYN, CFL1, ASNS, LIPC	373	41	18128	5.92689	1	0.239935	15.5816
GOTERM_BP_DIRECT	GO:0019221~cytokine-mediated signaling pathway	9	2.31362	0.0106166	IRAK4, STAT6, PTPN6, BGN, MYD88, IRF5, CSF2RB, STAT1, STAT3	373	146	18128	2.99592	1	0.256299	16.906
GOTERM_BP_DIRECT	GO:0018108~peptidyl-tyrosine phosphorylation	6	1.54242	0.0106978	PTPN6, LYN, PTK2B, TTK, MELK, SYK	373	65	18128	4.4862	1	0.255184	17.0243
GOTERM_BP_DIRECT	GO:0006606~protein import into nucleus	6	1.54242	0.0106978	CFL1, RANBP1, NUP155, KPNB1, STAT3, ADAR	373	65	18128	4.4862	1	0.255184	17.0243
GOTERM_BP_DIRECT	GO:0002446~neutrophil mediated immunity	3	0.771208	0.0108355	IRAK4, MYO1F, WDR1	373	8	18128	18.2252	1	0.255244	17.2244
GOTERM_BP_DIRECT	GO:0045730~respiratory burst	3	0.771208	0.0108355	CYBA, CYBB, NCF1	373	8	18128	18.2252	1	0.255244	17.2244
GOTERM_BP_DIRECT	GO:0002576~platelet degranulation	3	0.771208	0.0108355	LYN, PLEK, CFL1	373	8	18128	18.2252	1	0.255244	17.2244
GOTERM_BP_DIRECT	GO:1904871~positive regulation of protein localization to Cajal body	3	0.771208	0.0108355	TCP1, CCT2, CCT6A	373	8	18128	18.2252	1	0.255244	17.2244
GOTERM_BP_DIRECT	GO:0006935~chemotaxis	8	2.05656	0.0109395	DOCK2, IL16, LYN, RAC2, NCKAP1L, LECT2, LGALS9, PARVA	373	118	18128	3.29495	1	0.254627	17.3753
GOTERM_BP_DIRECT	GO:0030041~actin filament polymerization	4	1.02828	0.0111946	HCLS1, ARPC4, LMOD2, WAS	373	23	18128	8.45227	1	0.257025	17.7442
GOTERM_BP_DIRECT	GO:0001525~angiogenesis	12	3.08483	0.0113064	GNA13, PRKD2, COL4A2, COL4A1, PTK2B, WASF2, CASP8, ZC3H12A, SHC1, FGF1, SYK, PARVA	373	241	18128	2.41994	1	0.256557	17.9055
GOTERM_BP_DIRECT	GO:0035458~cellular response to interferon-beta	5	1.28535	0.0114667	TMEM173, IRGM2, IFI47, STAT1, GBP2	373	43	18128	5.65123	1	0.257038	18.1362
GOTERM_BP_DIRECT	GO:0018107~peptidyl-threonine phosphorylation	5	1.28535	0.0114667	CDK1, TTK, STK39, CHEK1, PBK	373	43	18128	5.65123	1	0.257038	18.1362
GOTERM_BP_DIRECT	GO:0035456~response to interferon-beta	3	0.771208	0.0137436	IKBKE, IFNAR2, STAT1	373	9	18128	16.2002	1	0.296947	21.3471
GOTERM_BP_DIRECT	GO:1904851~positive regulation of establishment of protein localization to telomere	3	0.771208	0.0137436	TCP1, CCT2, CCT6A	373	9	18128	16.2002	1	0.296947	21.3471
GOTERM_BP_DIRECT	GO:0030836~positive regulation of actin filament depolymerization	3	0.771208	0.0137436	PLEK, CFL1, WDR1	373	9	18128	16.2002	1	0.296947	21.3471
GOTERM_BP_DIRECT	GO:0050665~hydrogen peroxide biosynthetic process	3	0.771208	0.0137436	CYBA, CYBB, NCF1	373	9	18128	16.2002	1	0.296947	21.3471
GOTERM_BP_DIRECT	GO:0048010~vascular endothelial growth factor receptor signaling pathway	4	1.02828	0.014107	PRKD2, PTK2B, BCAR1, VAV1	373	25	18128	7.77609	1	0.300577	21.8484
GOTERM_BP_DIRECT	GO:0019835~cytolysis	4	1.02828	0.014107	C8A, C8B, BAK1, C9	373	25	18128	7.77609	1	0.300577	21.8484
GOTERM_BP_DIRECT	GO:0045429~positive regulation of nitric oxide biosynthetic process	5	1.28535	0.0144553	ICAM1, PTK2B, CRP, PKD2, ITGB2	373	46	18128	5.28267	1	0.303843	22.3261
GOTERM_BP_DIRECT	GO:0034644~cellular response to UV	5	1.28535	0.0155509	BAK1, PCNA, PBK, AURKB, RHBDD1	373	47	18128	5.17027	1	0.319831	23.8107
GOTERM_BP_DIRECT	GO:0006397~mRNA processing	14	3.59897	0.0160632	SRSF1, NOL3, LGALS3, EFTUD2, DDX39B, RNPS1, MBNL1, SF3A2, TTF2, SON, RBMXL1, SNRPE, PRPF38B, ADAR	373	322	18128	2.11307	1	0.325471	24.4958
GOTERM_BP_DIRECT	GO:0006457~protein folding	8	2.05656	0.0165197	TCP1, PPIA, TMX3, PPIC, TUBB5, FKBP15, CCT2, CCT6A	373	128	18128	3.03753	1	0.330032	25.1014
GOTERM_BP_DIRECT	GO:0031145~anaphase-promoting complex-dependent catabolic process	3	0.771208	0.0169485	FBXO31, CDC20, UBE2C	373	10	18128	14.5802	1	0.334019	25.666
GOTERM_BP_DIRECT	GO:0010884~positive regulation of lipid storage	3	0.771208	0.0169485	PLIN5, IKBKE, ZC3H12A	373	10	18128	14.5802	1	0.334019	25.666
GOTERM_BP_DIRECT	GO:0006957~complement activation, alternative pathway	3	0.771208	0.0169485	C8A, C8B, C9	373	10	18128	14.5802	1	0.334019	25.666
GOTERM_BP_DIRECT	GO:0001578~microtubule bundle formation	4	1.02828	0.0174093	PRC1, PLK1, CLIP1, KIF20A	373	27	18128	7.20008	1	0.338406	26.2682
GOTERM_BP_DIRECT	GO:0016925~protein sumoylation	4	1.02828	0.0174093	TRIM28, SAE1, AURKA, TOP2A	373	27	18128	7.20008	1	0.338406	26.2682
GOTERM_BP_DIRECT	GO:0018105~peptidyl-serine phosphorylation	8	2.05656	0.0199572	PRKD2, CDK1, TBK1, PLK1, TTK, STK39, PBK, SYK	373	133	18128	2.92334	1	0.374421	29.5162
GOTERM_BP_DIRECT	GO:0045577~regulation of B cell differentiation	3	0.771208	0.0204368	PTPRC, PTPN6, NFAM1	373	11	18128	13.2547	1	0.378336	30.1124
GOTERM_BP_DIRECT	GO:0051272~positive regulation of cellular component movement	3	0.771208	0.0204368	LYN, ADAM17, STMN1	373	11	18128	13.2547	1	0.378336	30.1124
GOTERM_BP_DIRECT	GO:0033619~membrane protein proteolysis	3	0.771208	0.0204368	NAPSA, RHBDD1, CTSH	373	11	18128	13.2547	1	0.378336	30.1124
GOTERM_BP_DIRECT	GO:0050852~T cell receptor signaling pathway	5	1.28535	0.0204482	PRKD2, PTPRC, PLCG2, THEMIS2, VASP	373	51	18128	4.76476	1	0.375383	30.1264
GOTERM_BP_DIRECT	GO:0001782~B cell homeostasis	4	1.02828	0.0211057	BAK1, LYN, TNFRSF13B, NCKAP1L	373	29	18128	6.70352	1	0.381742	30.9358
GOTERM_BP_DIRECT	GO:0032715~negative regulation of interleukin-6 production	4	1.02828	0.0231023	TRIM30A, NCKAP1L, ZC3H12A, CSK	373	30	18128	6.48007	1	0.406337	33.3397
GOTERM_BP_DIRECT	GO:0006913~nucleocytoplasmic transport	4	1.02828	0.0231023	MLX, NPM1, NUP155, MYBBP1A	373	30	18128	6.48007	1	0.406337	33.3397
GOTERM_BP_DIRECT	GO:0042327~positive regulation of phosphorylation	4	1.02828	0.0231023	LYN, RIPK1, NCKAP1L, THBS1	373	30	18128	6.48007	1	0.406337	33.3397
GOTERM_BP_DIRECT	GO:0001666~response to hypoxia	10	2.57069	0.0239166	ALAS2, NOL3, PYGM, PTK2B, ADAM17, SHC1, CASP1, LIPC, TACC3, MB	373	202	18128	2.40597	1	0.414059	34.2973
GOTERM_BP_DIRECT	GO:0035455~response to interferon-alpha	3	0.771208	0.0241956	IFNAR2, EIF2AK2, ADAR	373	12	18128	12.1501	1	0.414556	34.6223
GOTERM_BP_DIRECT	GO:0051310~metaphase plate congression	3	0.771208	0.0241956	KIF22, KIF2C, CENPF	373	12	18128	12.1501	1	0.414556	34.6223
GOTERM_BP_DIRECT	GO:0032727~positive regulation of interferon-alpha production	3	0.771208	0.0241956	DDX58, ZC3HAV1, TBK1	373	12	18128	12.1501	1	0.414556	34.6223
GOTERM_BP_DIRECT	GO:0048661~positive regulation of smooth muscle cell proliferation	6	1.54242	0.0243321	IRAK4, CYBA, MYD88, SHC1, STAT1, THBS1	373	80	18128	3.64504	1	0.413192	34.7809
GOTERM_BP_DIRECT	GO:0019882~antigen processing and presentation	5	1.28535	0.024678	H2-D1, UNC93B1, CTSS, PSMB8, PSMB9	373	54	18128	4.50005	1	0.414552	35.181
GOTERM_BP_DIRECT	GO:0007569~cell aging	4	1.02828	0.025198	CDK1, ICAM1, NPM1, BRCA2	373	31	18128	6.27104	1	0.418092	35.778
GOTERM_BP_DIRECT	GO:0042149~cellular response to glucose starvation	4	1.02828	0.025198	MTMR3, ZC3H12A, ASNS, MYBBP1A	373	31	18128	6.27104	1	0.418092	35.778
GOTERM_BP_DIRECT	GO:0032212~positive regulation of telomere maintenance via telomerase	4	1.02828	0.0273925	TCP1, CCT2, CCT6A, AURKB	373	32	18128	6.07507	1	0.442079	38.241
GOTERM_BP_DIRECT	GO:0031663~lipopolysaccharide-mediated signaling pathway	4	1.02828	0.0273925	MYD88, LYN, NFKBIA, STAT1	373	32	18128	6.07507	1	0.442079	38.241
GOTERM_BP_DIRECT	GO:0008380~RNA splicing	11	2.82776	0.02754	SRSF1, SON, LGALS3, EFTUD2, DDX39B, RBMXL1, RNPS1, MBNL1, SNRPE, TTF2, PRPF38B	373	241	18128	2.21828	1	0.440707	38.4032
GOTERM_BP_DIRECT	GO:0043129~surfactant homeostasis	3	0.771208	0.0282123	PLA2G4A, NAPSA, CTSH	373	13	18128	11.2155	1	0.445562	39.138
GOTERM_BP_DIRECT	GO:0045651~positive regulation of macrophage differentiation	3	0.771208	0.0282123	HCLS1, RIPK1, CASP8	373	13	18128	11.2155	1	0.445562	39.138
GOTERM_BP_DIRECT	GO:0051726~regulation of cell cycle	7	1.79949	0.0301393	PTPRC, BAK1, SON, FIGNL1, NPM1, TACC3, STAT3	373	114	18128	2.98424	1	0.46461	41.1984
GOTERM_BP_DIRECT	GO:0000226~microtubule cytoskeleton organization	6	1.54242	0.0305959	SON, PRC1, NUSAP1, AURKA, TACC3, PHLDB2	373	85	18128	3.43063	1	0.466579	41.677
GOTERM_BP_DIRECT	GO:0009617~response to bacterium	4	1.02828	0.0320768	FCGR2B, NCF1, STAT1, CASP1	373	34	18128	5.71771	1	0.479653	43.2038
GOTERM_BP_DIRECT	GO:0042110~T cell activation	4	1.02828	0.0320768	CD48, DOCK2, VAV1, WAS	373	34	18128	5.71771	1	0.479653	43.2038
GOTERM_BP_DIRECT	GO:0006955~immune response	13	3.3419	0.0332375	C9, H2-D1, CTSS, VAV1, WAS, H2-Q7, C8A, C8B, MYD88, FCGR2B, H2-T24, THBS1, MAP3K14	373	320	18128	1.9744	1	0.488847	44.374
GOTERM_BP_DIRECT	GO:0030097~hemopoiesis	6	1.54242	0.0333598	LYN, MYO1E, BRCA2, TTC7, TACC3, MELK	373	87	18128	3.35176	1	0.486998	44.496
GOTERM_BP_DIRECT	GO:1901998~toxin transport	4	1.02828	0.0345657	TCP1, CCT2, CCT6A, CASP1	373	35	18128	5.55435	1	0.496312	45.6853
GOTERM_BP_DIRECT	GO:0048514~blood vessel morphogenesis	4	1.02828	0.0345657	COL4A1, THBS1, NR2F2, SYK	373	35	18128	5.55435	1	0.496312	45.6853
GOTERM_BP_DIRECT	GO:0007568~aging	9	2.31362	0.0366899	BAK1, PLA2G4A, ITGB2, SHC1, SERPING1, CTSC, AURKB, APEX1, STAT3	373	184	18128	2.3772	1	0.514333	47.722
GOTERM_BP_DIRECT	GO:1902187~negative regulation of viral release from host cell	3	0.771208	0.0369715	TRIM28, TRIM25, TRIM21	373	15	18128	9.72011	1	0.513948	47.9865
GOTERM_BP_DIRECT	GO:1904874~positive regulation of telomerase RNA localization to Cajal body	3	0.771208	0.0369715	TCP1, CCT2, CCT6A	373	15	18128	9.72011	1	0.513948	47.9865
GOTERM_BP_DIRECT	GO:0050918~positive chemotaxis	3	0.771208	0.0369715	PTPRJ, CORO1A, LGALS3	373	15	18128	9.72011	1	0.513948	47.9865
GOTERM_BP_DIRECT	GO:0033630~positive regulation of cell adhesion mediated by integrin	3	0.771208	0.0369715	PTPN6, NCKAP1L, SYK	373	15	18128	9.72011	1	0.513948	47.9865
GOTERM_BP_DIRECT	GO:0006376~mRNA splice site selection	3	0.771208	0.0369715	NOL3, RBMXL1, MBNL1	373	15	18128	9.72011	1	0.513948	47.9865
GOTERM_BP_DIRECT	GO:0034389~lipid particle organization	3	0.771208	0.0369715	PLIN5, PPIA, FITM2	373	15	18128	9.72011	1	0.513948	47.9865
GOTERM_BP_DIRECT	GO:0042730~fibrinolysis	3	0.771208	0.0369715	SERPING1, CPB2, PLG	373	15	18128	9.72011	1	0.513948	47.9865
GOTERM_BP_DIRECT	GO:0015031~protein transport	20	5.14139	0.0371996	SCAMP1, XPO1, PLEKHM1, KIF18A, CENPF, ARF6, NUP155, ECT2, ARL3, COG5, AP2A1, TAP2, NECAP2, NUP37, PDCD6IP, KPNB1, TRAM1, YKT6, SEC23B, KIF20A	373	592	18128	1.64191	1	0.513058	48.1999
GOTERM_BP_DIRECT	GO:0045944~positive regulation of transcription from RNA polymerase II promoter	30	7.71208	0.0390655	SBNO2, ONECUT1, TBK1, TFR2, NFKBIA, NFKB1, CALCOCO1, STAT6, TMEM173, REL, PSIP1, PKD2, ZC3H12A, FGF1, TOP2A, ZBTB7B, CKAP2, CEBPB, HCLS1, ATAD2, STAT1, CSRP3, STAT3, SREBF2, DDX58, PRKD2, IRF5, RIPK1, SMARCC1, RBMXL1	373	1001	18128	1.45656	1	0.527565	49.9144
GOTERM_BP_DIRECT	GO:0070527~platelet aggregation	4	1.02828	0.0398338	ACTG1, PTPN6, PLEK, FERMT3	373	37	18128	5.25411	1	0.531543	50.6047
GOTERM_BP_DIRECT	GO:0002230~positive regulation of defense response to virus by host	7	1.79949	0.039974	DDX58, TMEM173, SLC35B3, ZC3H12A, FABP1, CHAF1B, STAT2	373	122	18128	2.78856	1	0.52977	50.7298
GOTERM_BP_DIRECT	GO:0006302~double-strand break repair	5	1.28535	0.0403416	PARP9, LIG1, DTX3L, BRCA2, TRIP13	373	63	18128	3.85719	1	0.530065	51.0561
GOTERM_BP_DIRECT	GO:1902622~regulation of neutrophil migration	2	0.514139	0.0406215	MYD88, RAC2	373	2	18128	48.6005	1	0.529575	51.3031
GOTERM_BP_DIRECT	GO:0030834~regulation of actin filament depolymerization	2	0.514139	0.0406215	SH3BGRL3, WDR1	373	2	18128	48.6005	1	0.529575	51.3031
GOTERM_BP_DIRECT	GO:0032270~positive regulation of cellular protein metabolic process	3	0.771208	0.0416909	UHRF1, PTK2B, NFKBIA	373	16	18128	9.1126	1	0.536036	52.2365
GOTERM_BP_DIRECT	GO:0070301~cellular response to hydrogen peroxide	5	1.28535	0.0423618	STAT6, CDK1, FABP1, APEX1, ECT2	373	64	18128	3.79692	1	0.538893	52.8134
GOTERM_BP_DIRECT	GO:0009636~response to toxic substance	6	1.54242	0.0425605	CDK1, LYN, SHC1, ASNS, EIF2AK2, TK1	373	93	18128	3.13552	1	0.537663	52.983
GOTERM_BP_DIRECT	GO:0051276~chromosome organization	4	1.02828	0.0426113	CDCA8, BRCA2, CENPT, SMC2	373	38	18128	5.11585	1	0.535189	53.0263
GOTERM_BP_DIRECT	GO:0043065~positive regulation of apoptotic process	13	3.3419	0.0462579	EEF1A2, RNPS1, ECT2, BAK1, PLA2G4A, IRF5, RIPK1, CASP8, INPP5D, CASP1, EIF2AK2, TOP2A, MELK	373	337	18128	1.8748	1	0.562441	56.0359
GOTERM_BP_DIRECT	GO:0045579~positive regulation of B cell differentiation	3	0.771208	0.0466222	NCKAP1L, INPP5D, SYK	373	17	18128	8.57657	1	0.562441	56.3264
GOTERM_BP_DIRECT	GO:0030048~actin filament-based movement	3	0.771208	0.0466222	MYO1B, WASF2, WAS	373	17	18128	8.57657	1	0.562441	56.3264
GOTERM_BP_DIRECT	GO:0043124~negative regulation of I-kappaB kinase/NF-kappaB signaling	4	1.02828	0.048449	RIPK1, CASP8, ZC3H12A, STAT1	373	40	18128	4.86005	1	0.573834	57.7559
GOTERM_BP_DIRECT	GO:0009612~response to mechanical stimulus	5	1.28535	0.048759	PTK2B, ASNS, STAT1, THBS1, EIF2AK2	373	67	18128	3.62691	1	0.573337	57.9941

## Sheet: 5d+7d_GO
Category	Term	Count	%	PValue	Genes	List Total	Pop Hits	Pop Total	Fold Enrichment	Bonferroni	Benjamini	FDR
GOTERM_BP_DIRECT	GO:0002376~immune system process	25	7.73994	2.71277e-08	TNFAIP8L2, ZC3HAV1, C3, PML, HP, C1QC, CFP, TMEM173, MYD88, TAP2, ERAP1, CSF1R, ZBP1, SYK, H2-Q10, LYN, MYO1G, CLEC4N, PSMB8, PSMB9, C1QA, PRKD2, KCNN4, LRMP, CD14	303	381	18128	3.92575	5.10531e-05	5.10531e-05	4.63101e-05
GOTERM_BP_DIRECT	GO:0045087~innate immune response	25	7.73994	7.49459e-08	TNFAIP8L2, ZC3HAV1, C3, PML, TRIM14, NFKB1, FES, C1QC, CFP, TMEM173, MYD88, FCER1G, CSF1R, ZBP1, SYK, LYN, RELA, CLEC4N, TRIM21, C1QA, TYK2, CYBB, TRIM32, CLEC7A, CD14	303	402	18128	3.72067	0.000141038	7.05216e-05	0.000127941
GOTERM_BP_DIRECT	GO:0006909~phagocytosis	8	2.47678	2.3382e-05	ITGAL, CORO1A, UNC13D, PLD4, MYO1G, ITGB2, VAV1, ELMO3	303	52	18128	9.20437	0.0430513	0.0145614	0.0399082
GOTERM_BP_DIRECT	GO:0007159~leukocyte cell-cell adhesion	6	1.85759	5.01627e-05	ITGAL, PTPRC, FERMT3, ITGB2, ITGAM, SYK	303	25	18128	14.3588	0.090089	0.0233258	0.0855987
GOTERM_BP_DIRECT	GO:0032481~positive regulation of type I interferon production	5	1.54799	8.9156e-05	TMEM173, MYD88, ZC3HAV1, CD14, SYK	303	15	18128	19.9428	0.154476	0.0330029	0.15209
GOTERM_BP_DIRECT	GO:0006935~chemotaxis	10	3.09598	0.000160378	DOCK2, LYN, IL16, RAC2, NCKAP1L, HRG, PF4, FES, SLIT2, PARVA	303	118	18128	5.0702	0.260556	0.0490648	0.273431
GOTERM_BP_DIRECT	GO:0007229~integrin-mediated signaling pathway	9	2.78638	0.00016155	ITGAL, PLEK, FERMT3, FCER1G, ITGB2, VAV1, ITGAM, SYK, ADAM9	303	93	18128	5.78984	0.262185	0.0425075	0.275426
GOTERM_BP_DIRECT	GO:0002223~stimulatory C-type lectin receptor signaling pathway	4	1.23839	0.000240943	FCER1G, CLEC7A, CLEC4N, SYK	303	8	18128	29.9142	0.364605	0.0551118	0.410521
GOTERM_BP_DIRECT	GO:0043304~regulation of mast cell degranulation	4	1.23839	0.000240943	UNC13D, LYN, RAC2, FES	303	8	18128	29.9142	0.364605	0.0551118	0.410521
GOTERM_BP_DIRECT	GO:0007596~blood coagulation	8	2.47678	0.000502996	F13B, HNF4A, C3, KLKB1, APOH, HRG, PAPSS2, PROC	303	84	18128	5.69794	0.612049	0.0998631	0.855207
GOTERM_BP_DIRECT	GO:0007015~actin filament organization	8	2.47678	0.000502996	CORO1A, RAC2, FAT1, MARCKS, SIRPA, DBN1, WAS, TRF	303	84	18128	5.69794	0.612049	0.0998631	0.855207
GOTERM_BP_DIRECT	GO:0031623~receptor internalization	6	1.85759	0.000506502	RAMP2, CD36, FCER1G, ITGB2, CALCRL, SYK	303	40	18128	8.97426	0.614602	0.0909434	0.861145
GOTERM_BP_DIRECT	GO:0071404~cellular response to low-density lipoprotein particle stimulus	4	1.23839	0.000684018	CD36, FCER1G, ITGB2, SYK	303	11	18128	21.7558	0.724113	0.110477	1.1613
GOTERM_BP_DIRECT	GO:0043123~positive regulation of I-kappaB kinase/NF-kappaB signaling	10	3.09598	0.00102966	CD36, MYD88, ZC3HAV1, RIPK1, RELA, CASP8, TRIM32, AKAP13, CASP1, CLEC4N	303	152	18128	3.93608	0.856127	0.149192	1.74328
GOTERM_BP_DIRECT	GO:0034612~response to tumor necrosis factor	5	1.54799	0.0011276	RIPK1, CASP8, TRIM32, CD14, ADAM9	303	28	18128	10.6836	0.880369	0.150693	1.9076
GOTERM_BP_DIRECT	GO:0045651~positive regulation of macrophage differentiation	4	1.23839	0.00115667	HCLS1, RIPK1, CASP8, PF4	303	13	18128	18.4087	0.886745	0.144081	1.95632
GOTERM_BP_DIRECT	GO:0035023~regulation of Rho protein signal transduction	7	2.16718	0.0017901	ARHGEF1, ARHGEF5, ARHGEF16, AKAP13, VAV1, EPS8L2, ARHGDIB	303	77	18128	5.43894	0.965678	0.201323	3.01233
GOTERM_BP_DIRECT	GO:0033630~positive regulation of cell adhesion mediated by integrin	4	1.23839	0.00179529	PTPN6, NCKAP1L, SYK, ADAM9	303	15	18128	15.9542	0.966013	0.190518	3.02094
GOTERM_BP_DIRECT	GO:0008152~metabolic process	18	5.57276	0.00214879	ALDH8A1, HSD3B3, LYZ1, ALDH5A1, UPB1, PM20D1, GSTM5, METTL7B, UGT3A2, GART, AADAC, ACSM1, UGT2B34, PAK3, HK3, CAMK1, PAPSS2, ACSM5	303	465	18128	2.31594	0.982549	0.211907	3.60556
GOTERM_BP_DIRECT	GO:0016337~single organismal cell-cell adhesion	8	2.47678	0.00232736	ITGAL, CD93, FAT1, LMO7, ITGB2, ESAM, ITGAM, SLIT2	303	109	18128	4.39107	0.98754	0.216216	3.89962
GOTERM_BP_DIRECT	GO:0050715~positive regulation of cytokine secretion	5	1.54799	0.00236162	CD36, CASP1, CLEC4N, CD14, SYK	303	34	18128	8.79829	0.988319	0.208798	3.95595
GOTERM_BP_DIRECT	GO:0008360~regulation of cell shape	9	2.78638	0.00242169	CORO1A, VIL1, PLEKHO1, MYH14, FES, ARAP1, CSF1R, MYH10, PARVA	303	140	18128	3.84611	0.989571	0.204001	4.05461
GOTERM_BP_DIRECT	GO:0010543~regulation of platelet activation	3	0.928793	0.00267585	FCER1G, HRG, SYK	303	5	18128	35.897	0.993544	0.213473	4.47106
GOTERM_BP_DIRECT	GO:0032760~positive regulation of tumor necrosis factor production	6	1.85759	0.00298054	CD36, MYD88, RIPK1, FCER1G, PF4, CD14	303	59	18128	6.08424	0.996367	0.225356	4.96806
GOTERM_BP_DIRECT	GO:0030168~platelet activation	5	1.54799	0.00392467	HRG, PF4, ENTPD1, VAV1, SYK	303	39	18128	7.67031	0.999389	0.275137	6.49266
GOTERM_BP_DIRECT	GO:0045588~positive regulation of gamma-delta T cell differentiation	3	0.928793	0.00396967	PTPRC, NCKAP1L, SYK	303	6	18128	29.9142	0.999439	0.267951	6.56475
GOTERM_BP_DIRECT	GO:0042102~positive regulation of T cell proliferation	6	1.85759	0.00424392	ITGAL, PTPRC, CORO1A, EFNB1, NCKAP1L, CEACAM1	303	64	18128	5.60891	0.999666	0.273969	7.00296
GOTERM_BP_DIRECT	GO:0097191~extrinsic apoptotic signaling pathway	5	1.54799	0.00513682	KRT18, RIPK1, KRT8, CASP8, PML	303	42	18128	7.12243	0.999938	0.311187	8.41633
GOTERM_BP_DIRECT	GO:0032532~regulation of microvillus length	3	0.928793	0.00549654	VIL1, PLS1, CDHR5	303	7	18128	25.6407	0.999969	0.318995	8.98
GOTERM_BP_DIRECT	GO:0030041~actin filament polymerization	4	1.23839	0.00633334	CTTN, HCLS1, VIL1, WAS	303	23	18128	10.4049	0.999994	0.347566	10.2786
GOTERM_BP_DIRECT	GO:0030593~neutrophil chemotaxis	6	1.85759	0.00699533	NCKAP1L, FCER1G, ITGB2, VAV1, ITGAM, SYK	303	72	18128	4.9857	0.999998	0.365912	11.2936
GOTERM_BP_DIRECT	GO:0030833~regulation of actin filament polymerization	4	1.23839	0.00715001	CORO1A, PAK3, HCLS1, DBN1	303	24	18128	9.9714	0.999999	0.362471	11.5292
GOTERM_BP_DIRECT	GO:0016338~calcium-independent cell-cell adhesion via plasma membrane cell-adhesion molecules	4	1.23839	0.00715001	CLDN3, CLDN2, ESAM, CEACAM1	303	24	18128	9.9714	0.999999	0.362471	11.5292
GOTERM_BP_DIRECT	GO:0045216~cell-cell junction organization	4	1.23839	0.00715001	OCLN, HNF4A, MARVELD3, CEACAM1	303	24	18128	9.9714	0.999999	0.362471	11.5292
GOTERM_BP_DIRECT	GO:0051607~defense response to virus	9	2.78638	0.00723006	PTPRC, IFNAR2, TMEM173, UNC13D, ZC3HAV1, TRIM34A, PML, ILF3, ZBP1	303	168	18128	3.20509	0.999999	0.356304	11.6508
GOTERM_BP_DIRECT	GO:0007155~cell adhesion	17	5.26316	0.0075951	ITGAL, PODXL, FERMT3, CDHR5, ITGB2, FES, ITGAM, PCDH19, PRKD2, LPXN, CD36, CD93, FAT4, ESAM, PARVA, MYH10, ADAM9	303	485	18128	2.09708	0.999999	0.361346	12.2038
GOTERM_BP_DIRECT	GO:0002250~adaptive immune response	8	2.47678	0.00812209	PRKD2, LYN, TAP2, MYO1G, ERAP1, CTSS, CLEC4N, SYK	303	137	18128	3.49363	1	0.371925	12.9963
GOTERM_BP_DIRECT	GO:0050766~positive regulation of phagocytosis	5	1.54799	0.00826243	DOCK2, CD36, C3, FCER1G, SIRPA	303	48	18128	6.23212	1	0.368243	13.2062
GOTERM_BP_DIRECT	GO:0071407~cellular response to organic cyclic compound	6	1.85759	0.00875547	TMEM173, CEBPB, PAK3, SMAD5, CASP8, NFKB1	303	76	18128	4.72329	1	0.376787	13.9398
GOTERM_BP_DIRECT	GO:0050798~activated T cell proliferation	3	0.928793	0.0092174	ITGAL, ITGB2, ITGAM	303	9	18128	19.9428	1	0.383748	14.6219
GOTERM_BP_DIRECT	GO:0070830~bicellular tight junction assembly	4	1.23839	0.00996082	RAMP2, OCLN, CLDN3, MARVELD3	303	27	18128	8.86346	1	0.399022	15.709
GOTERM_BP_DIRECT	GO:0030036~actin cytoskeleton organization	8	2.47678	0.0105247	CORO1A, DOCK2, RAC2, PAK3, ARHGEF5, RHOG, MYH10, PARVA	303	144	18128	3.3238	1	0.407861	16.5248
GOTERM_BP_DIRECT	GO:0015893~drug transport	3	0.928793	0.0113958	SLC22A18, SLC17A3, ABCC3	303	10	18128	17.9485	1	0.424824	17.7705
GOTERM_BP_DIRECT	GO:0051092~positive regulation of NF-kappaB transcription factor activity	7	2.16718	0.0116336	PRKD2, MYD88, RIPK1, RELA, TRIM32, TRIM14, ITGB2	303	113	18128	3.70618	1	0.423379	18.1075
GOTERM_BP_DIRECT	GO:0014070~response to organic cyclic compound	6	1.85759	0.0125325	LYN, NFKB1, HRG, CTSB, DPYD, CASP1	303	83	18128	4.32494	1	0.439488	19.3696
GOTERM_BP_DIRECT	GO:0034097~response to cytokine	6	1.85759	0.0131493	CORO1A, MCL1, RELA, PML, TMEM102, NFKB1	303	84	18128	4.27346	1	0.447401	20.2252
GOTERM_BP_DIRECT	GO:0050853~B cell receptor signaling pathway	5	1.54799	0.0132321	PTPRC, PTPN6, LYN, NCKAP1L, SYK	303	55	18128	5.43894	1	0.441778	20.3393
GOTERM_BP_DIRECT	GO:0016032~viral process	4	1.23839	0.0133294	RIPK1, PML, CEACAM1, ZBP1	303	30	18128	7.97712	1	0.436714	20.4733
GOTERM_BP_DIRECT	GO:0090004~positive regulation of establishment of protein localization to plasma membrane	4	1.23839	0.0133294	VIL1, PLS1, ARHGEF16, RHOG	303	30	18128	7.97712	1	0.436714	20.4733
GOTERM_BP_DIRECT	GO:0042327~positive regulation of phosphorylation	4	1.23839	0.0133294	LYN, RIPK1, NCKAP1L, TRF	303	30	18128	7.97712	1	0.436714	20.4733
GOTERM_BP_DIRECT	GO:0070372~regulation of ERK1 and ERK2 cascade	4	1.23839	0.014579	PTPN6, LYN, CEACAM1, SYK	303	31	18128	7.71979	1	0.458934	22.1753
GOTERM_BP_DIRECT	GO:0016477~cell migration	9	2.78638	0.015352	TYK2, CORO1A, NRP1, FAT1, PODXL, SIRPA, ELMO3, LCP1, ADAM9	303	192	18128	2.80446	1	0.468986	23.2109
GOTERM_BP_DIRECT	GO:0006631~fatty acid metabolic process	8	2.47678	0.0157859	ACSM1, PLA2G15, CD36, C3, ACNAT2, ACOT12, PRKAA2, ACSM5	303	156	18128	3.06812	1	0.471202	23.7866
GOTERM_BP_DIRECT	GO:0051603~proteolysis involved in cellular protein catabolic process	5	1.54799	0.0158378	CASP8, CTSB, CTSS, PSMB8, PSMB9	303	58	18128	5.15762	1	0.465243	23.8551
GOTERM_BP_DIRECT	GO:0043116~negative regulation of vascular permeability	3	0.928793	0.0163513	RAMP2, CEACAM1, SLIT2	303	12	18128	14.9571	1	0.469118	24.5306
GOTERM_BP_DIRECT	GO:0032233~positive regulation of actin filament bundle assembly	3	0.928793	0.0163513	PLEK, SWAP70, VIL1	303	12	18128	14.9571	1	0.469118	24.5306
GOTERM_BP_DIRECT	GO:0051764~actin crosslink formation	3	0.928793	0.0163513	PLS1, DPYSL3, LCP1	303	12	18128	14.9571	1	0.469118	24.5306
GOTERM_BP_DIRECT	GO:0032897~negative regulation of viral transcription	3	0.928793	0.0163513	TRIM32, TRIM14, TRIM21	303	12	18128	14.9571	1	0.469118	24.5306
GOTERM_BP_DIRECT	GO:0006508~proteolysis	18	5.57276	0.0172512	PM20D1, HP, MMP16, CTSS, PSMB8, PROC, PSMB9, CPN1, CASP7, KLKB1, CASP8, PRCP, CTSD, ERAP1, CTSB, CASP1, HGFAC, ADAM9	303	578	18128	1.86317	1	0.480559	25.7006
[truncated: 64 more rows]
